# Supplementary material for: Modeling human telencephalic development and autism-associated SHANK3 deficiency using organoids generated from single neural rosettes
Source: Nat Commun. 2022 Oct 6;13:5688. doi: 10.1038/s41467-022-33364-z (PMC9537523; doi:10.1038/s41467-022-33364-z)
Supplement: Supplementary file 4 — Supplementary Data 1 [file 41467_2022_33364_MOESM4_ESM.xlsx]

## Sheet: Sheet1
Supplementary Table 2: Cluster-specific marker genes 1 month-old organoids						gene	cluster_name	avg_logFC	pct.1	pct.2	p_val	p_val_adj
						GPC3	NP1	1.4485	0.508	0.148	6.84e-125	1.41e-120
						SOX3	NP1	1.08917	0.585	0.226	1.01e-94	2.08e-90		avg_logFC	log fold-chage of the average expression
						COL2A1	NP1	0.837842	0.652	0.286	5.92e-83	1.22e-78		pct.1	The percentage of cells where the gene is detected in the target cluster
						CENPF	NP1	1.28233	0.489	0.186	1.34e-80	2.77e-76		pct.2	The percentage of cells where the gene is detected in the background cluster
						PCDH19	NP1	1.1214	0.468	0.176	1.94e-73	4.01e-69		p_val	p value
						RSPO1	NP1	1.77806	0.174	0.03	3.3e-71	6.81e-67		p_val_adj	bonferroni-adjusted p value
						SMC4	NP1	1.12706	0.539	0.24	6.28e-71	1.3e-66
						NUSAP1	NP1	1.38747	0.356	0.119	1.14e-66	2.36e-62
						CD82	NP1	0.953398	0.431	0.159	2.25e-63	4.64e-59
						MASP1	NP1	1.02224	0.448	0.178	1e-62	2.07e-58
						MKI67	NP1	1.28093	0.345	0.117	2.77e-62	5.72e-58
						KIAA0101	NP1	1.14982	0.44	0.18	1.42e-61	2.94e-57
						VEPH1	NP1	0.971193	0.423	0.162	3.22e-60	6.66e-56
						AURKB	NP1	1.39793	0.271	0.078	4.36e-60	9e-56
						TYMS	NP1	0.986716	0.434	0.18	2.87e-56	5.92e-52
						UBE2C	NP1	1.2397	0.379	0.146	4.24e-56	8.75e-52
						ASPM	NP1	1.33623	0.256	0.075	1.64e-55	3.39e-51
						CYR61	NP1	0.928424	0.421	0.173	1.18e-53	2.44e-49
						TCF7L2	NP1	0.862612	0.445	0.186	3.39e-53	7e-49
						CRB2	NP1	1.02635	0.355	0.133	2.71e-52	5.6e-48
						GLI3	NP1	0.942647	0.377	0.147	5.8e-51	1.2e-46
						MAPKAPK3	NP1	0.982321	0.379	0.15	8.22e-51	1.7e-46
						BIRC5	NP1	1.17837	0.355	0.14	8.62e-51	1.78e-46
						TOP2A	NP1	1.26724	0.319	0.12	1.27e-48	2.62e-44
						CCNA2	NP1	1.36184	0.229	0.069	1.44e-47	2.98e-43
						CENPH	NP1	1.11907	0.34	0.134	1.75e-47	3.61e-43
						TPX2	NP1	1.19585	0.258	0.084	6.48e-47	1.34e-42
						TPBG	NP1	0.955927	0.345	0.134	9.3e-47	1.92e-42
						CCNB2	NP1	1.29513	0.298	0.111	2.03e-45	4.2e-41
						GINS2	NP1	0.923416	0.337	0.133	1.49e-44	3.07e-40
						CCNB1	NP1	1.2089	0.287	0.105	4.41e-44	9.11e-40
						MIS18BP1	NP1	1.14145	0.289	0.106	9.88e-44	2.04e-39
						CENPE	NP1	1.32874	0.234	0.075	2.91e-43	6.01e-39
						FKBP10	NP1	0.932131	0.356	0.149	3.06e-42	6.31e-38
						PRR16	NP1	1.11054	0.231	0.075	3.46e-41	7.13e-37
						CDK1	NP1	1.11863	0.239	0.08	1.75e-40	3.62e-36
						SPC25	NP1	1.21335	0.219	0.071	6.42e-40	1.32e-35
						MAD2L1	NP1	1.16384	0.303	0.124	1.57e-39	3.24e-35
						SGOL2	NP1	1.21057	0.248	0.089	4.09e-39	8.44e-35
						SMC2	NP1	0.994346	0.345	0.151	5.96e-39	1.23e-34
						ZWINT	NP1	1.03092	0.271	0.102	2.63e-38	5.43e-34
						CDC20	NP1	1.2783	0.215	0.071	5.96e-38	1.23e-33
						HMMR	NP1	1.26454	0.2	0.063	6.34e-38	1.31e-33
						NDC80	NP1	1.28777	0.189	0.057	1.8e-37	3.72e-33
						FAM64A	NP1	1.18786	0.221	0.075	2.5e-37	5.17e-33
						EFEMP1	NP1	1.20767	0.171	0.048	2.9e-37	5.99e-33
						DLGAP5	NP1	1.29613	0.197	0.062	3.65e-37	7.54e-33
						SFRP2	NP1	0.851608	0.334	0.144	6.76e-37	1.39e-32
						COL4A6	NP1	0.932633	0.295	0.118	1.19e-36	2.45e-32
						MCM3	NP1	1.00296	0.284	0.113	1.6e-36	3.31e-32
						CDKN3	NP1	1.10242	0.268	0.105	3.99e-36	8.23e-32
						KIF4A	NP1	1.44905	0.156	0.044	8.92e-36	1.84e-31
						NUF2	NP1	1.27054	0.185	0.058	1.22e-35	2.52e-31
						EFNA4	NP1	0.930016	0.281	0.111	1.81e-35	3.74e-31
						HAT1	NP1	0.819292	0.337	0.148	2.64e-35	5.44e-31
						COL11A1	NP1	0.893579	0.302	0.125	3.4e-35	7.01e-31
						CKAP2L	NP1	1.24949	0.181	0.056	6.31e-35	1.3e-30
						KIF2C	NP1	1.35581	0.155	0.044	2.25e-34	4.64e-30
						CENPA	NP1	1.15065	0.195	0.064	2.49e-34	5.13e-30
						CENPU	NP1	0.856119	0.279	0.113	1.82e-33	3.76e-29
						SGOL1	NP1	1.13777	0.2	0.067	1.85e-33	3.81e-29
						LRRC17	NP1	0.925793	0.247	0.094	8.24e-33	1.7e-28
						TGIF2	NP1	0.979293	0.25	0.097	1.49e-32	3.08e-28
						IFI6	NP1	1.00762	0.208	0.073	2.77e-32	5.72e-28
						CENPN	NP1	1.03613	0.232	0.088	3.15e-32	6.5e-28
						EDNRB	NP1	1.01462	0.197	0.067	4.73e-32	9.77e-28
						RNASEH2A	NP1	0.870202	0.331	0.152	5.97e-32	1.23e-27
						HELLS	NP1	0.992766	0.295	0.129	9.19e-32	1.9e-27
						SHISA2	NP1	1.08521	0.239	0.092	9.47e-32	1.95e-27
						C19orf48	NP1	0.799462	0.366	0.178	1e-31	2.06e-27
						CDCA3	NP1	1.29845	0.192	0.066	1.16e-31	2.4e-27
						GTSE1	NP1	1.09944	0.213	0.078	1.25e-31	2.58e-27
						CENPM	NP1	1.09415	0.195	0.069	1.42e-30	2.93e-26
						CHAF1A	NP1	1.04674	0.208	0.078	3.76e-29	7.77e-25
						KIF20B	NP1	0.92984	0.252	0.106	1.08e-28	2.23e-24
						MXD3	NP1	1.08583	0.163	0.053	1.33e-28	2.74e-24
						IFITM3	NP1	0.714194	0.347	0.17	4.71e-28	9.72e-24
						DEPDC1B	NP1	1.19012	0.165	0.055	4.73e-28	9.76e-24
						EMP3	NP1	1.02442	0.2	0.076	1.03e-27	2.12e-23
						AGPAT2	NP1	0.924522	0.208	0.08	2.92e-27	6.04e-23
						PBK	NP1	1.0548	0.179	0.064	3.24e-27	6.7e-23
						MND1	NP1	1.05562	0.181	0.065	3.95e-27	8.15e-23
						C11orf87	NP1	1.11129	0.16	0.053	7.07e-27	1.46e-22
						TACC3	NP1	1.19584	0.156	0.053	1.7e-26	3.5e-22
						RAD51AP1	NP1	1.12142	0.187	0.071	2.95e-26	6.09e-22
						PRC1	NP1	1.07079	0.21	0.084	2.96e-26	6.12e-22
						RP3-395M20.12	NP1	0.88431	0.255	0.113	3.01e-26	6.22e-22
						FZD2	NP1	0.996482	0.179	0.065	4.93e-26	1.02e-21
						NUAK2	NP1	1.04891	0.184	0.069	2.39e-25	4.92e-21
						FSTL1	NP1	0.782488	0.269	0.123	2.88e-25	5.94e-21
						P4HA1	NP1	0.782181	0.297	0.144	7.94e-25	1.64e-20
						CDCA8	NP1	1.09786	0.161	0.058	1.78e-24	3.68e-20
						ATAD2	NP1	1.05781	0.158	0.056	3.27e-24	6.76e-20
						MOB3B	NP1	0.85315	0.252	0.115	3.32e-24	6.85e-20
						CTNNAL1	NP1	0.730003	0.302	0.15	7.39e-24	1.53e-19
						DNAH11	NP1	0.888416	0.189	0.075	6.05e-23	1.25e-18
						CENPK	NP1	0.934003	0.206	0.087	6.31e-23	1.3e-18
						ATAD5	NP1	0.867718	0.242	0.11	6.32e-23	1.3e-18
						UHRF1	NP1	1.00924	0.166	0.063	7.6e-23	1.57e-18
						RP11-85O21.2	NP1	0.961925	0.166	0.062	7.67e-23	1.58e-18
						CYYR1	NP1	0.832087	0.227	0.101	1.39e-22	2.88e-18
						RACGAP1	NP1	1.0297	0.153	0.056	4.9e-22	1.01e-17
						TMA16	NP1	0.785709	0.256	0.123	4.98e-22	1.03e-17
						YBX3	NP1	0.876037	0.2	0.085	9.88e-22	2.04e-17
						CCDC18	NP1	0.99576	0.155	0.057	9.97e-22	2.06e-17
						CDCA5	NP1	1.04218	0.158	0.06	1.32e-21	2.73e-17
						TMEM255A	NP1	0.834118	0.184	0.074	1.95e-21	4.02e-17
						GPX8	NP1	0.789911	0.213	0.093	3.26e-21	6.73e-17
						LSR	NP1	0.966697	0.155	0.058	3.45e-21	7.12e-17
						CNTLN	NP1	0.758701	0.256	0.124	4.67e-21	9.64e-17
						RP11-798M19.6	NP1	0.793954	0.229	0.107	2.66e-20	5.49e-16
						BARD1	NP1	0.868222	0.189	0.081	3.06e-20	6.31e-16
						HADH	NP1	0.699233	0.26	0.129	8.33e-20	1.72e-15
						PTX3	NP1	0.861589	0.179	0.075	1.61e-19	3.32e-15
						PSRC1	NP1	0.968465	0.208	0.097	1.95e-19	4.02e-15
						CDCA4	NP1	0.694088	0.234	0.112	2.01e-19	4.15e-15
						GPC6	NP1	0.739986	0.19	0.082	2.13e-19	4.39e-15
						MGME1	NP1	0.817077	0.21	0.098	7.5e-19	1.55e-14
						SLC16A1	NP1	0.790106	0.224	0.108	9.99e-19	2.06e-14
						RMI2	NP1	0.920529	0.165	0.069	1.14e-18	2.35e-14
						STK26	NP1	0.830282	0.152	0.062	2.12e-17	4.38e-13
						SOX21	NP1	0.828571	0.158	0.068	1.52e-16	3.13e-12
						CEP135	NP1	0.801436	0.182	0.084	2.1e-16	4.34e-12
						C21orf58	NP1	0.883866	0.156	0.068	4.02e-16	8.3e-12
						COL5A2	NP1	0.81415	0.16	0.071	6.69e-16	1.38e-11
						TRIP6	NP1	0.764164	0.19	0.091	6.75e-16	1.39e-11
						BCL2L12	NP1	0.724246	0.165	0.075	3.59e-15	7.42e-11
						TUBB6	NP1	0.714942	0.177	0.088	2.38e-13	4.91e-09
						HLA-B	NP1	0.739548	0.174	0.086	2.45e-13	5.06e-09
						NOTCH2	NP1	0.71164	0.16	0.077	5.96e-13	1.23e-08
						PRIM1	NP1	0.704806	0.158	0.078	2.46e-12	5.07e-08
						CIART	NP1	0.719156	0.152	0.073	2.59e-12	5.34e-08
						SMOC1	NP2	1.33061	0.696	0.216	5.02e-263	1.04e-258
						SPRY1	NP2	1.09372	0.886	0.426	2.19e-247	4.51e-243
						ZFP36L1	NP2	0.9298	0.834	0.37	3.54e-199	7.32e-195
						ANXA2	NP2	1.16068	0.651	0.246	1.61e-190	3.33e-186
						PRSS23	NP2	1.24637	0.603	0.214	1.95e-183	4.02e-179
						SERPINH1	NP2	1.28783	0.595	0.212	3.52e-180	7.27e-176
						IGFBP5	NP2	1.0568	0.546	0.171	8.98e-179	1.85e-174
						RP11-89K21.1	NP2	0.952478	0.665	0.257	2.83e-164	5.85e-160
						CTSC	NP2	1.42093	0.42	0.115	9.23e-163	1.9e-158
						CA2	NP2	2.33386	0.207	0.026	1.35e-158	2.78e-154
						GPC3	NP2	1.34097	0.432	0.137	1.06e-138	2.19e-134
						IFI44L	NP2	1.59451	0.313	0.077	2.47e-131	5.1e-127
						PRCP	NP2	1.24386	0.487	0.18	1.66e-130	3.42e-126
						COL2A1	NP2	0.878772	0.628	0.269	2.74e-127	5.66e-123
						HMGA2	NP2	1.02359	0.559	0.238	4.51e-122	9.3e-118
						TGIF1	NP2	0.910879	0.619	0.279	5.77e-122	1.19e-117
						SLC2A1	NP2	0.993328	0.616	0.291	4.56e-121	9.41e-117
						NPC2	NP2	0.916822	0.622	0.3	3.71e-116	7.67e-112
						FN1	NP2	1.18455	0.414	0.141	2.33e-115	4.81e-111
						SPRY2	NP2	1.04272	0.49	0.194	2.58e-112	5.33e-108
						PLTP	NP2	1.10746	0.516	0.223	3.6e-111	7.42e-107
						PLEKHD1	NP2	1.75077	0.207	0.039	4.8e-111	9.91e-107
						BTBD17	NP2	0.862227	0.622	0.308	2.5e-105	5.15e-101
						ATP1A2	NP2	1.3098	0.298	0.083	4.88e-104	1.01e-99
						CCND1	NP2	0.793414	0.626	0.307	8.82e-104	1.82e-99
						HES1	NP2	0.760858	0.542	0.228	1.68e-101	3.46e-97
						SPARCL1	NP2	1.68696	0.199	0.039	1.86e-101	3.85e-97
						RAB38	NP2	1.40499	0.274	0.075	1.3e-98	2.69e-94
						IL17RD	NP2	0.977745	0.482	0.208	5.48e-94	1.13e-89
						FZD5	NP2	1.30739	0.274	0.077	6.68e-94	1.38e-89
						ST6GALNAC5	NP2	0.800813	0.576	0.277	4.03e-92	8.33e-88
						TPBG	NP2	1.18409	0.346	0.122	1.31e-90	2.71e-86
						CMTM6	NP2	0.921989	0.489	0.223	5.14e-86	1.06e-81
						SLIT2	NP2	1.0711	0.355	0.13	1.77e-85	3.66e-81
						VIPR2	NP2	1.28196	0.248	0.07	2.72e-84	5.62e-80
						IFITM3	NP2	0.96312	0.393	0.155	1.19e-82	2.45e-78
						REST	NP2	0.985099	0.385	0.156	1.79e-78	3.69e-74
						SERPINF1	NP2	1.30458	0.225	0.063	1.99e-76	4.11e-72
						FLRT3	NP2	0.944943	0.402	0.171	2.27e-76	4.68e-72
						FKBP10	NP2	1.04237	0.353	0.139	1.95e-75	4.03e-71
						SEPP1	NP2	1.08797	0.312	0.111	2.46e-75	5.08e-71
						EFEMP1	NP2	1.54467	0.176	0.041	4.33e-75	8.93e-71
						BMPR1A	NP2	0.971936	0.371	0.155	5.39e-72	1.11e-67
						EFNA4	NP2	1.13219	0.286	0.101	2.43e-70	5.01e-66
						TCF7L2	NP2	0.897551	0.402	0.178	2.31e-69	4.78e-65
						LRRC17	NP2	1.24597	0.253	0.085	1.71e-67	3.52e-63
						IGSF1	NP2	1.36669	0.239	0.079	5.68e-66	1.17e-61
						NFIB	NP2	0.975065	0.354	0.155	1.5e-62	3.09e-58
						FSTL1	NP2	1.02404	0.288	0.113	8.15e-60	1.68e-55
						LYN	NP2	1.3616	0.161	0.042	1.51e-59	3.11e-55
						BDH2	NP2	0.946144	0.345	0.152	1.74e-59	3.59e-55
						CD82	NP2	0.769639	0.349	0.154	3.97e-55	8.2e-51
						LSR	NP2	1.31406	0.173	0.05	4.16e-55	8.58e-51
						HDC	NP2	1.31146	0.17	0.049	8.9e-55	1.84e-50
						ALPL	NP2	1.27252	0.163	0.047	2.38e-52	4.91e-48
						TNNT1	NP2	1.29537	0.181	0.057	1.5e-51	3.09e-47
						IFITM2	NP2	0.91048	0.27	0.109	6.61e-51	1.36e-46
						ARHGAP18	NP2	1.15405	0.189	0.063	3.47e-49	7.16e-45
						DKKL1	NP2	1.15412	0.19	0.065	5.96e-48	1.23e-43
						RP11-639B1.1	NP2	1.30488	0.155	0.046	1.14e-47	2.36e-43
						USP44	NP2	0.809976	0.305	0.14	2.7e-45	5.57e-41
						COL4A6	NP2	0.875136	0.263	0.113	8.07e-45	1.67e-40
						TGIF2	NP2	0.955781	0.23	0.091	1.73e-44	3.56e-40
						RAB34	NP2	0.869226	0.269	0.117	1.29e-43	2.65e-39
						RHOU	NP2	1.07244	0.196	0.074	6.9e-42	1.43e-37
						PHACTR2	NP2	1.05836	0.176	0.061	1.74e-41	3.59e-37
						PDLIM5	NP2	0.853453	0.253	0.109	3.67e-41	7.58e-37
						ANXA6	NP2	0.961603	0.219	0.088	4.56e-41	9.4e-37
						GPX8	NP2	0.913266	0.216	0.086	1.38e-40	2.85e-36
						TRIM58	NP2	1.12462	0.151	0.049	1.43e-39	2.95e-35
						C1orf54	NP2	0.906479	0.225	0.094	1.58e-39	3.27e-35
						NOTCH1	NP2	0.768376	0.288	0.136	1.82e-39	3.75e-35
						PBXIP1	NP2	1.01478	0.194	0.075	2.13e-39	4.4e-35
						SLC16A1	NP2	0.883372	0.234	0.1	9.52e-39	1.96e-34
						SFRP2	NP2	0.773946	0.292	0.139	1.3e-38	2.68e-34
						PLIN3	NP2	0.777254	0.301	0.149	2.79e-38	5.77e-34
						MIR99AHG	NP2	0.91112	0.22	0.094	4.7e-37	9.7e-33
						BCL2L12	NP2	0.965261	0.178	0.068	1.55e-36	3.2e-32
						CRABP2	NP2	0.897896	0.216	0.092	2.98e-36	6.15e-32
						MFGE8	NP2	0.887886	0.204	0.084	3.88e-36	8e-32
						CCNB2	NP2	0.808477	0.237	0.109	2.21e-34	4.56e-30
						GALM	NP2	1.07653	0.156	0.059	2.15e-33	4.43e-29
						HBP1	NP2	0.822014	0.247	0.118	7.41e-33	1.53e-28
						LGALS3BP	NP2	0.817168	0.228	0.106	1.09e-31	2.26e-27
						MTAP	NP2	0.850511	0.213	0.096	3.25e-31	6.7e-27
						AGTRAP	NP2	0.887408	0.154	0.059	4.04e-30	8.34e-26
						PRR16	NP2	0.968997	0.175	0.073	4.18e-30	8.63e-26
						HMGN5	NP2	0.798545	0.232	0.112	4.35e-30	8.97e-26
						SERINC5	NP2	0.87697	0.187	0.081	4.83e-30	9.97e-26
						TMEM109	NP2	0.899688	0.188	0.082	5.77e-30	1.19e-25
						JAM2	NP2	0.730769	0.232	0.112	3.21e-29	6.63e-25
						CYYR1	NP2	0.792321	0.21	0.097	3.86e-29	7.97e-25
						YBX3	NP2	0.83033	0.185	0.081	6.06e-29	1.25e-24
						TP53	NP2	0.804169	0.188	0.085	3.67e-27	7.57e-23
						FEZF2	NP2	0.74577	0.207	0.1	4.34e-26	8.95e-22
						DHX32	NP2	0.77359	0.207	0.101	9.03e-26	1.86e-21
						COL4A5	NP2	0.750314	0.2	0.096	1.83e-25	3.78e-21
						COL5A2	NP2	0.823954	0.154	0.067	2.05e-24	4.23e-20
						NXT2	NP2	0.829614	0.178	0.083	2.74e-24	5.65e-20
						MGME1	NP2	0.700686	0.192	0.094	3.04e-23	6.28e-19
						SNHG18	NP2	0.830792	0.164	0.075	3.9e-23	8.06e-19
						AGPAT2	NP2	0.704286	0.169	0.078	7.13e-23	1.47e-18
						ANTXR1	NP2	0.786098	0.173	0.082	9.48e-23	1.96e-18
						IFI6	NP2	0.802028	0.157	0.072	4.1e-22	8.46e-18
						NOTCH2	NP2	0.834647	0.157	0.073	4.91e-22	1.01e-17
						SLC18B1	NP2	0.795064	0.164	0.079	5.86e-21	1.21e-16
						PIPOX	NP2	0.744753	0.152	0.073	4.94e-19	1.02e-14
						EPHX2	NP2	0.722757	0.161	0.08	1.29e-18	2.66e-14
						FAM64A	NP2	0.74939	0.153	0.076	5.17e-18	1.07e-13
						ID3	NP3	2.95148	0.45	0.028	0	0
						TNFRSF12A	NP3	2.90047	0.328	0.03	0	0
						ADA	NP3	2.65792	0.461	0.048	0	0
						IER3	NP3	2.59788	0.612	0.076	0	0
						PLA2G16	NP3	2.21683	0.476	0.07	0	0
						SPARC	NP3	2.03018	0.875	0.244	0	0
						HES1	NP3	1.98409	0.814	0.2	0	0
						RP11-89K21.1	NP3	1.79755	0.831	0.242	0	0
						ST6GALNAC5	NP3	1.76711	0.834	0.251	0	0
						SMOC1	NP3	1.66817	0.8	0.21	0	0
						CEACAM21	NP3	3.01966	0.257	0.014	4.65e-305	9.59e-301
						TPD52L1	NP3	2.37662	0.407	0.055	1.96e-299	4.05e-295
						SERPINH1	NP3	1.46473	0.703	0.204	8.35e-283	1.72e-278
						PERP	NP3	2.32929	0.312	0.032	5.55e-267	1.15e-262
						SEPP1	NP3	1.77601	0.487	0.093	1.17e-266	2.43e-262
						CCDC80	NP3	2.69265	0.283	0.025	3.51e-266	7.24e-262
						PRSS23	NP3	1.4452	0.691	0.209	4.43e-264	9.14e-260
						IGFBP5	NP3	1.77359	0.616	0.167	1.51e-259	3.12e-255
						LAMC1	NP3	2.09637	0.388	0.058	4.66e-258	9.62e-254
						PAX7	NP3	2.89803	0.232	0.015	9.34e-254	1.93e-249
						ZFP36L1	NP3	1.01165	0.91	0.367	3.65e-250	7.54e-246
						MGST1	NP3	2.12961	0.323	0.039	1.1e-249	2.28e-245
						NR2F1-AS1	NP3	2.92347	0.211	0.012	7.97e-246	1.65e-241
						BMPR1A	NP3	1.62358	0.551	0.136	3.41e-241	7.04e-237
						C1orf21	NP3	1.47358	0.724	0.277	3.47e-234	7.17e-230
						ADD3	NP3	1.86767	0.456	0.099	6.14e-223	1.27e-218
						ADM	NP3	2.61929	0.246	0.023	1.24e-220	2.57e-216
						BMP7	NP3	2.35581	0.259	0.027	8.66e-220	1.79e-215
						ADGRL4	NP3	3.05966	0.182	0.011	6.95e-207	1.43e-202
						ANXA2	NP3	1.29772	0.679	0.248	7.8e-202	1.61e-197
						RP11-710C12.1	NP3	2.7094	0.198	0.015	1.27e-201	2.61e-197
						SPRY1	NP3	0.941723	0.878	0.432	2.49e-196	5.15e-192
						BMPR1B	NP3	2.36061	0.227	0.023	3.84e-195	7.93e-191
						UNC5C	NP3	2.689	0.189	0.014	1.28e-194	2.65e-190
						FBN2	NP3	2.57255	0.2	0.017	5.5e-186	1.14e-181
						VIPR2	NP3	1.85282	0.334	0.062	4.22e-180	8.7e-176
						SEMA6A	NP3	1.10844	0.677	0.286	5.32e-158	1.1e-153
						CCND1	NP3	1.04403	0.689	0.304	5.98e-152	1.23e-147
						SPRY2	NP3	1.15683	0.555	0.19	7.77e-152	1.6e-147
						ETV4	NP3	1.06194	0.627	0.244	3.52e-151	7.26e-147
						FLRT3	NP3	1.28215	0.505	0.162	1.58e-150	3.27e-146
						CNN2	NP3	1.63212	0.345	0.078	3.6e-150	7.43e-146
						IL17RD	NP3	1.1722	0.553	0.203	4.91e-143	1.01e-138
						TGIF1	NP3	0.976754	0.662	0.278	7.81e-139	1.61e-134
						RHOC	NP3	1.13236	0.565	0.215	8.83e-139	1.82e-134
						NXT2	NP3	1.53184	0.308	0.069	2.75e-132	5.68e-128
						GSN	NP3	1.87062	0.216	0.034	5.77e-130	1.19e-125
						SLF1	NP3	1.2388	0.465	0.161	1.32e-124	2.73e-120
						RAB13	NP3	1.06088	0.574	0.24	3.12e-121	6.44e-117
						LGALS1	NP3	2.16014	0.199	0.031	8.91e-121	1.84e-116
						IFITM2	NP3	1.41376	0.355	0.101	1.18e-118	2.45e-114
						FGFR1	NP3	0.871147	0.705	0.351	3.91e-118	8.08e-114
						LIMA1	NP3	1.42382	0.363	0.108	8.78e-114	1.81e-109
						RAB34	NP3	1.3397	0.364	0.108	4.66e-113	9.62e-109
						CAST	NP3	1.18815	0.45	0.161	5.66e-112	1.17e-107
						HOMER3	NP3	1.27188	0.385	0.121	2.46e-111	5.08e-107
						LMCD1	NP3	2.03834	0.17	0.025	1.18e-109	2.43e-105
						CMTM6	NP3	1.03268	0.533	0.221	7.37e-109	1.52e-104
						MAFB	NP3	1.27068	0.367	0.111	1.66e-108	3.43e-104
						FAT1	NP3	1.20739	0.409	0.138	7.35e-108	1.52e-103
						GNG11	NP3	1.03083	0.545	0.233	1.11e-106	2.28e-102
						IFITM3	NP3	1.12487	0.434	0.153	3.39e-106	7e-102
						GYPC	NP3	1.30744	0.375	0.121	4.37e-106	9.02e-102
						CACNG8	NP3	0.963583	0.631	0.312	1.74e-105	3.6e-101
						HMGA2	NP3	0.964256	0.554	0.242	2.76e-105	5.69e-101
						NFIB	NP3	1.06971	0.426	0.149	9.82e-103	2.03e-98
						FN1	NP3	1.15761	0.414	0.144	6.84e-102	1.41e-97
						REST	NP3	1.09373	0.43	0.153	8.21e-102	1.69e-97
						ETV5	NP3	0.887479	0.55	0.237	1.6e-97	3.3e-93
						VCL	NP3	1.47356	0.277	0.074	4.45e-96	9.18e-92
						C17orf96	NP3	1.88137	0.168	0.028	4.58e-96	9.45e-92
						SLC2A3	NP3	1.28666	0.361	0.12	6.07e-96	1.25e-91
						CPNE2	NP3	1.10997	0.43	0.164	1e-95	2.07e-91
						HEY1	NP3	1.77262	0.189	0.036	2.47e-95	5.11e-91
						SPRY4	NP3	1.47957	0.257	0.065	8.06e-95	1.66e-90
						DMD	NP3	1.08463	0.421	0.16	5.85e-92	1.21e-87
						CHST7	NP3	1.72993	0.179	0.033	1.39e-91	2.86e-87
						SCG2	NP3	1.30765	0.397	0.147	1.6e-91	3.31e-87
						WEE1	NP3	1.32402	0.273	0.076	4.81e-89	9.93e-85
						RAB38	NP3	1.34192	0.273	0.077	6.73e-87	1.39e-82
						FRMD4A	NP3	0.857037	0.562	0.269	1.06e-85	2.18e-81
						IFI44L	NP3	1.26698	0.282	0.083	1.96e-84	4.05e-80
						B2M	NP3	0.903409	0.564	0.273	4.82e-84	9.94e-80
						RIPPLY3	NP3	1.70425	0.175	0.035	6.7e-82	1.38e-77
						VMP1	NP3	0.999111	0.499	0.236	2.9e-80	5.99e-76
						ACP6	NP3	1.64522	0.172	0.035	5.78e-80	1.19e-75
						ASCL2	NP3	1.40215	0.241	0.066	6.86e-80	1.42e-75
						H2AFJ	NP3	0.96495	0.421	0.173	1.3e-77	2.68e-73
						GLIPR2	NP3	1.47406	0.198	0.048	5.79e-75	1.2e-70
						COL4A1	NP3	1.47162	0.202	0.05	1.22e-74	2.52e-70
						GPX8	NP3	1.22778	0.265	0.082	4.45e-74	9.19e-70
						HIVEP3	NP3	1.38841	0.215	0.058	7.72e-72	1.59e-67
						AMOT	NP3	1.49555	0.197	0.05	8.09e-71	1.67e-66
						SYTL2	NP3	1.39114	0.186	0.045	1.95e-69	4.02e-65
						TAGLN2	NP3	1.70696	0.155	0.033	5.27e-69	1.09e-64
						FSTL1	NP3	1.01191	0.312	0.112	1.02e-68	2.1e-64
						PTPN4	NP3	1.03206	0.34	0.13	1.4e-68	2.89e-64
						HES5	NP3	1.53176	0.167	0.039	2.38e-66	4.91e-62
						RBPMS	NP3	1.3527	0.223	0.066	5.85e-66	1.21e-61
						MAF	NP3	1.27746	0.236	0.073	1.09e-65	2.26e-61
						WASF2	NP3	0.822716	0.478	0.235	3.25e-65	6.72e-61
						SEMA6D	NP3	0.759881	0.487	0.235	7.47e-65	1.54e-60
						MFGE8	NP3	1.20887	0.247	0.081	3.35e-63	6.92e-59
						TNFRSF1A	NP3	1.05222	0.328	0.133	1.8e-61	3.72e-57
						TGFB1I1	NP3	1.35806	0.196	0.056	5.99e-61	1.24e-56
						RP11-12G12.7	NP3	1.01894	0.299	0.114	2.65e-60	5.46e-56
						SERINC5	NP3	1.22703	0.234	0.077	2.31e-59	4.77e-55
						YBX3	NP3	1.16051	0.234	0.076	2.6e-59	5.36e-55
						SLIT2	NP3	1.0375	0.329	0.135	3.33e-59	6.87e-55
						MAP2K1	NP3	0.930101	0.362	0.158	5.26e-59	1.09e-54
						KLF3	NP3	1.08928	0.251	0.086	1.27e-58	2.62e-54
						BCL2L12	NP3	1.21498	0.212	0.065	3.11e-58	6.42e-54
						SALL2	NP3	0.851064	0.42	0.206	1.78e-57	3.67e-53
						DAP	NP3	0.777013	0.449	0.224	2.34e-56	4.84e-52
						CRNDE	NP3	1.31435	0.185	0.055	1.59e-54	3.28e-50
						BCHE	NP3	1.30542	0.18	0.053	2.85e-53	5.89e-49
						ARPC1B	NP3	1.12823	0.227	0.079	5.34e-52	1.1e-47
						ARHGAP18	NP3	1.14864	0.199	0.063	9.14e-52	1.89e-47
						COL4A2	NP3	0.950051	0.32	0.14	3.09e-51	6.37e-47
						TUBB6	NP3	1.08163	0.226	0.079	4.53e-51	9.34e-47
						GRM3	NP3	1.2268	0.175	0.052	1.01e-50	2.09e-46
						NPM3	NP3	0.88302	0.317	0.137	1.4e-50	2.88e-46
						PRCP	NP3	0.74826	0.399	0.194	4.23e-50	8.72e-46
						IGF2R	NP3	0.940975	0.303	0.13	1.36e-49	2.81e-45
						TCF7L2	NP3	0.746767	0.384	0.182	5.45e-49	1.13e-44
						SPARCL1	NP3	1.24583	0.16	0.046	8.16e-49	1.68e-44
						JAM2	NP3	0.905131	0.273	0.109	2.06e-48	4.26e-44
						FZD5	NP3	1.06748	0.228	0.085	1.62e-46	3.35e-42
						CHST11	NP3	1.24345	0.167	0.051	4.26e-46	8.8e-42
						ARL4A	NP3	0.915452	0.309	0.139	8.12e-46	1.68e-41
						SHROOM3	NP3	0.962694	0.257	0.106	2.4e-44	4.95e-40
						CMTM3	NP3	0.722757	0.361	0.175	3.56e-44	7.36e-40
						CTSC	NP3	0.89413	0.299	0.133	1.65e-43	3.41e-39
						LRP10	NP3	1.08163	0.189	0.065	2.21e-43	4.56e-39
						ANGPTL1	NP3	1.06876	0.174	0.058	9.17e-42	1.89e-37
						USP44	NP3	0.791187	0.307	0.142	1.21e-41	2.49e-37
						TMEM109	NP3	0.958157	0.214	0.08	2.22e-41	4.57e-37
						DLGAP1-AS1	NP3	1.11578	0.171	0.057	3.2e-41	6.6e-37
						NFIA	NP3	0.9226	0.245	0.102	1.34e-40	2.76e-36
						ZFYVE16	NP3	0.849387	0.302	0.14	8.39e-40	1.73e-35
						C1orf54	NP3	0.954065	0.231	0.095	8.88e-40	1.83e-35
						BOC	NP3	0.815062	0.291	0.133	8.93e-40	1.84e-35
						AC093673.5	NP3	0.807045	0.304	0.142	1.14e-39	2.34e-35
						MYH9	NP3	1.06674	0.194	0.072	5.01e-39	1.03e-34
						SIX3-AS1	NP3	0.922534	0.202	0.076	9.95e-39	2.05e-34
						MYADM	NP3	0.806823	0.301	0.143	2.28e-38	4.7e-34
						RP3-395M20.12	NP3	1.08753	0.245	0.108	1.31e-37	2.7e-33
						PBXIP1	NP3	0.991667	0.197	0.076	1.06e-36	2.18e-32
						MGST2	NP3	0.863715	0.245	0.107	1.27e-36	2.62e-32
						RP4-639F20.1	NP3	1.00429	0.176	0.064	1.33e-36	2.74e-32
						SNX9	NP3	0.874283	0.232	0.098	1.69e-36	3.5e-32
						PLIN3	NP3	0.69531	0.31	0.149	4.35e-36	8.98e-32
						EPB41L2	NP3	0.976338	0.181	0.068	4.69e-36	9.67e-32
						PEAK1	NP3	1.13332	0.167	0.06	4.9e-36	1.01e-31
						BDH2	NP3	0.702698	0.317	0.157	6.99e-36	1.44e-31
						CAMK4	NP3	0.732168	0.271	0.125	7.67e-35	1.58e-30
						YES1	NP3	0.864894	0.233	0.102	7.99e-35	1.65e-30
						SIPA1L1	NP3	0.882027	0.213	0.089	1.2e-34	2.48e-30
						COL5A2	NP3	1.0406	0.173	0.065	5.24e-34	1.08e-29
						TIMP1	NP3	0.86761	0.243	0.11	9.13e-34	1.88e-29
						SERPING1	NP3	0.764471	0.268	0.128	2.76e-33	5.69e-29
						IGSF1	NP3	0.865074	0.204	0.085	5.58e-33	1.15e-28
						SH3KBP1	NP3	0.888763	0.215	0.093	3.84e-32	7.93e-28
						SYPL1	NP3	1.01481	0.166	0.063	5.34e-32	1.1e-27
						TIAM1	NP3	0.887832	0.191	0.078	8.79e-32	1.81e-27
						ADAMTS9	NP3	1.07352	0.153	0.056	1.02e-31	2.1e-27
						EFNA4	NP3	0.736089	0.238	0.109	1.41e-31	2.9e-27
						ERI1	NP3	0.947874	0.177	0.07	1.47e-31	3.04e-27
						DUSP23	NP3	0.977191	0.175	0.069	1.79e-31	3.7e-27
						TRIM56	NP3	0.910356	0.165	0.064	1.95e-30	4.02e-26
						LGI2	NP3	0.97345	0.155	0.058	4.84e-30	1e-25
						LDLRAD3	NP3	0.769678	0.218	0.098	2.71e-29	5.58e-25
						HMGN5	NP3	0.767582	0.236	0.113	4.45e-29	9.18e-25
						GNG12	NP3	0.935342	0.16	0.062	5.13e-29	1.06e-24
						GALNT7	NP3	0.914702	0.171	0.071	1.51e-27	3.12e-23
						ANXA6	NP3	0.786196	0.202	0.092	5.77e-27	1.19e-22
						ISOC1	NP3	0.749827	0.239	0.118	1.24e-26	2.55e-22
						LMO2	NP3	0.932669	0.157	0.065	6.81e-26	1.41e-21
						TRAF3IP2	NP3	0.847653	0.171	0.074	1.39e-25	2.87e-21
						IRF2	NP3	0.758136	0.187	0.084	2.69e-25	5.54e-21
						CRABP2	NP3	0.760267	0.201	0.095	1.28e-24	2.63e-20
						ALG14	NP3	0.802327	0.202	0.096	1.35e-24	2.8e-20
						STK38L	NP3	0.856798	0.161	0.069	4.14e-24	8.55e-20
						SPRED1	NP3	0.738504	0.195	0.091	5.07e-24	1.05e-19
						NAB2	NP3	0.839202	0.176	0.08	1.72e-23	3.54e-19
						C9orf72	NP3	0.769608	0.194	0.092	3.58e-23	7.39e-19
						SLC18B1	NP3	0.774136	0.169	0.079	6.03e-21	1.25e-16
						EMP3	NP3	0.764371	0.162	0.075	1.03e-20	2.13e-16
						OPN3	NP3	0.744511	0.171	0.082	2.95e-20	6.09e-16
						GADD45A	NP3	0.778751	0.17	0.083	1.41e-19	2.91e-15
						SLC12A2	NP3	0.748725	0.165	0.08	5.36e-19	1.11e-14
						RRBP1	NP3	0.720164	0.171	0.084	9.95e-19	2.05e-14
						DKKL1	NP3	0.752864	0.151	0.071	1.82e-18	3.75e-14
						SORBS3	NP3	0.736851	0.157	0.076	1.86e-18	3.83e-14
						RORB	NP3	0.72807	0.153	0.076	9.81e-17	2.02e-12
						DCT	NP4	2.73788	0.426	0.037	0	0
						CREB5	NP4	2.03466	0.807	0.183	0	0
						SFRP1	NP4	1.75383	0.892	0.306	0	0
						C1orf61	NP4	1.35605	0.883	0.326	1.9e-277	3.92e-273
						RP11-849I19.1	NP4	2.162	0.423	0.058	1.14e-266	2.36e-262
						VEPH1	NP4	1.69424	0.593	0.142	3.59e-238	7.41e-234
						LIX1	NP4	2.2465	0.346	0.046	3.95e-222	8.16e-218
						SOX3	NP4	1.46389	0.668	0.212	7.44e-206	1.54e-201
						GSX2	NP4	1.83408	0.372	0.063	3.53e-189	7.29e-185
						FRZB	NP4	1.17932	0.832	0.4	1.59e-179	3.27e-175
						LAMP5	NP4	2.05444	0.304	0.044	1.13e-178	2.32e-174
						CD99	NP4	1.08849	0.805	0.366	1.61e-160	3.32e-156
						SOX9	NP4	1.17549	0.7	0.275	1.39e-157	2.87e-153
						CLU	NP4	1.03954	0.781	0.38	5.72e-146	1.18e-141
						COL2A1	NP4	1.04482	0.695	0.275	6.98e-143	1.44e-138
						MASP1	NP4	1.27864	0.529	0.165	5.21e-140	1.08e-135
						SALL3	NP4	2.03974	0.249	0.039	7.37e-136	1.52e-131
						PLAT	NP4	2.0418	0.249	0.039	6.28e-134	1.3e-129
						CYR61	NP4	1.4196	0.499	0.161	1.44e-127	2.97e-123
						NKAIN3	NP4	1.05361	0.679	0.302	2.15e-123	4.44e-119
						LMO1	NP4	0.870987	0.709	0.307	9.46e-123	1.95e-118
						AMMECR1	NP4	1.54042	0.381	0.1	1.87e-122	3.86e-118
						EFNB2	NP4	1.30226	0.466	0.147	2e-120	4.13e-116
						LINC00461	NP4	0.946395	0.751	0.372	3.93e-120	8.11e-116
						GLI3	NP4	1.41535	0.444	0.137	7.41e-120	1.53e-115
						CD82	NP4	1.26888	0.469	0.15	9.66e-118	1.99e-113
						LIFR	NP4	1.50985	0.315	0.079	8.5e-103	1.75e-98
						CXCR4	NP4	1.36516	0.318	0.079	1.02e-102	2.11e-98
						HS6ST2	NP4	1.36196	0.367	0.106	2.04e-101	4.22e-97
						LIMCH1	NP4	1.48341	0.306	0.078	5.39e-98	1.11e-93
						CDCA7L	NP4	0.982668	0.559	0.231	8.11e-96	1.67e-91
						SFRP2	NP4	1.16341	0.408	0.134	2.77e-93	5.72e-89
						AIF1L	NP4	1.08037	0.425	0.143	2.4e-91	4.95e-87
						COL11A1	NP4	1.26928	0.369	0.116	3.22e-90	6.64e-86
						SOX6	NP4	1.24338	0.379	0.121	8.11e-90	1.67e-85
						RP11-436D23.1	NP4	1.93899	0.162	0.024	1.03e-89	2.13e-85
						TMEM255A	NP4	1.5499	0.267	0.065	2.57e-89	5.3e-85
						DNAH11	NP4	1.48645	0.265	0.066	3.62e-85	7.48e-81
						QKI	NP4	0.958198	0.573	0.268	3.59e-84	7.41e-80
						PLPP3	NP4	1.65576	0.221	0.049	2.49e-81	5.14e-77
						SLC1A3	NP4	1.60715	0.212	0.045	3.15e-81	6.51e-77
						PGM1	NP4	1.26384	0.327	0.101	6.01e-80	1.24e-75
						SCRG1	NP4	1.15752	0.332	0.105	1.5e-76	3.09e-72
						DTD2	NP4	1.29849	0.304	0.093	1.12e-74	2.31e-70
						MOB3B	NP4	1.23866	0.325	0.106	1.3e-73	2.68e-69
						NTRK2	NP4	1.91718	0.168	0.033	9.79e-73	2.02e-68
						MAP3K8	NP4	1.63432	0.205	0.047	1.23e-72	2.54e-68
						SLC16A3	NP4	1.22354	0.321	0.105	1.17e-71	2.42e-67
						RAMP1	NP4	1.51385	0.193	0.043	4.33e-70	8.95e-66
						CDON	NP4	1.48222	0.237	0.065	5.75e-68	1.19e-63
						SOX21	NP4	1.30407	0.23	0.06	3.27e-67	6.76e-63
						TMEM161B-AS1	NP4	0.929542	0.467	0.212	2.8e-65	5.77e-61
						GAS1	NP4	1.23204	0.306	0.103	6.5e-65	1.34e-60
						AK4	NP4	1.03989	0.379	0.151	3.73e-62	7.71e-58
						RASSF10	NP4	1.63078	0.167	0.038	2.29e-59	4.72e-55
						SHISA2	NP4	1.16913	0.267	0.087	3.59e-58	7.41e-54
						NBPF14	NP4	1.32782	0.193	0.051	2.83e-55	5.84e-51
						MAPKAPK3	NP4	1.03552	0.356	0.148	6.87e-55	1.42e-50
						OBSL1	NP4	1.03098	0.353	0.148	7.69e-54	1.59e-49
						NENF	NP4	0.887054	0.432	0.211	9.89e-51	2.04e-46
						SALL1	NP4	1.52098	0.152	0.036	1.78e-50	3.67e-46
						UG0898H09	NP4	0.910351	0.379	0.17	1.84e-50	3.79e-46
						WWTR1	NP4	1.22607	0.214	0.067	7.72e-50	1.59e-45
						NEAT1	NP4	1.08976	0.29	0.112	2e-48	4.12e-44
						EGLN3	NP4	1.3864	0.152	0.037	2.87e-48	5.93e-44
						TCF7L2	NP4	0.785612	0.403	0.185	4.65e-48	9.6e-44
						NFE2L2	NP4	1.06411	0.287	0.113	4.64e-47	9.58e-43
						ANOS1	NP4	0.773763	0.315	0.125	6.51e-47	1.34e-42
						NBPF19	NP4	1.20741	0.196	0.06	4.83e-46	9.98e-42
						DOK5	NP4	0.899229	0.339	0.148	1.66e-45	3.43e-41
						NTRK3	NP4	0.851257	0.337	0.144	2.17e-45	4.47e-41
						LINC01102	NP4	1.27371	0.167	0.048	5e-43	1.03e-38
						COL4A5	NP4	1.08888	0.25	0.095	5.23e-43	1.08e-38
						PLOD2	NP4	1.23679	0.193	0.061	5.69e-43	1.17e-38
						NFIA	NP4	0.954759	0.265	0.103	1.33e-42	2.75e-38
						MIR210HG	NP4	1.04089	0.218	0.075	3.63e-42	7.5e-38
						FZD8	NP4	1.20221	0.186	0.059	1.93e-41	3.99e-37
						RP11-798M19.6	NP4	1.01102	0.26	0.102	4.31e-41	8.89e-37
						FRMD4B	NP4	0.953909	0.273	0.11	4.9e-41	1.01e-36
						TCF7L1	NP4	1.09596	0.232	0.086	6.31e-41	1.3e-36
						COL4A6	NP4	0.942864	0.282	0.116	6.92e-41	1.43e-36
						ARHGAP5-AS1	NP4	1.00688	0.247	0.095	1.79e-40	3.69e-36
						GPC4	NP4	1.07321	0.176	0.055	1.4e-39	2.89e-35
						LPAR4	NP4	0.940502	0.247	0.096	1.06e-38	2.19e-34
						RP3-395M20.12	NP4	0.795926	0.268	0.109	2.27e-38	4.69e-34
						GPC1	NP4	0.828064	0.342	0.161	3.64e-38	7.51e-34
						SRY	NP4	1.17731	0.153	0.045	7.69e-38	1.59e-33
						ZEB2	NP4	0.903734	0.258	0.104	7.92e-38	1.64e-33
						RAI14	NP4	0.839836	0.347	0.168	9.59e-38	1.98e-33
						TOX	NP4	0.886288	0.29	0.127	2.5e-37	5.15e-33
						LDB2	NP4	0.968138	0.247	0.099	3.29e-37	6.8e-33
						SOX21-AS1	NP4	0.989557	0.219	0.082	4.98e-37	1.03e-32
						AGPAT2	NP4	1.13174	0.209	0.077	1.34e-36	2.77e-32
						P4HA1	NP4	0.869107	0.305	0.14	1.15e-35	2.37e-31
						TMEM243	NP4	1.16614	0.184	0.064	2.99e-35	6.17e-31
						TRIP6	NP4	1.09252	0.221	0.087	8.22e-35	1.7e-30
						VPS37B	NP4	0.786814	0.334	0.164	1.46e-34	3.02e-30
						FOSB	NP4	1.01734	0.268	0.121	1.2e-33	2.47e-29
						ASPH	NP4	0.818944	0.329	0.163	5.83e-33	1.2e-28
						INTU	NP4	0.802643	0.311	0.15	1.94e-32	3.99e-28
						NOTCH2	NP4	1.09764	0.193	0.073	2.47e-32	5.11e-28
						GFRA1	NP4	0.94361	0.21	0.082	2.52e-32	5.2e-28
						BOC	NP4	0.798883	0.293	0.137	4.34e-32	8.95e-28
						ARID5B	NP4	0.803508	0.323	0.159	6.12e-32	1.26e-27
						EDNRB	NP4	1.08925	0.18	0.066	1.38e-31	2.85e-27
						FKBP10	NP4	0.736637	0.31	0.15	3.07e-31	6.33e-27
						FUT9	NP4	0.859686	0.263	0.12	6.66e-31	1.37e-26
						FILIP1	NP4	1.0399	0.165	0.058	1.23e-30	2.54e-26
						RP11-25K19.1	NP4	0.753779	0.309	0.152	1.45e-30	3e-26
						CHRDL1	NP4	1.10141	0.151	0.05	2.72e-30	5.61e-26
						PTX3	NP4	0.985557	0.189	0.073	5.88e-30	1.21e-25
						GULP1	NP4	0.929132	0.228	0.098	1.04e-29	2.15e-25
						MMS22L	NP4	1.13804	0.154	0.054	3.06e-29	6.31e-25
						ITGB8	NP4	0.869695	0.241	0.108	5.27e-29	1.09e-24
						NPAS3	NP4	1.04218	0.179	0.069	1.63e-28	3.36e-24
						SORCS1	NP4	0.930033	0.199	0.082	1.5e-27	3.09e-23
						PMP22	NP4	0.962416	0.182	0.073	2.12e-27	4.37e-23
						CDH6	NP4	0.710264	0.24	0.111	5.63e-26	1.16e-21
						EMP3	NP4	0.878244	0.181	0.075	3.48e-24	7.18e-20
						TMEM131	NP4	0.744727	0.249	0.123	1.27e-23	2.63e-19
						PLEKHB1	NP4	0.728818	0.228	0.108	1.47e-23	3.03e-19
						KCNN3	NP4	0.983068	0.17	0.07	1.52e-23	3.14e-19
						MID1	NP4	0.783421	0.24	0.118	3.03e-23	6.26e-19
						ITGAV	NP4	0.92478	0.159	0.064	3.05e-23	6.29e-19
						CROT	NP4	0.952625	0.182	0.08	8.12e-23	1.68e-18
						FAM181B	NP4	0.914317	0.175	0.075	1.04e-22	2.15e-18
						EFNA4	NP4	0.74955	0.23	0.112	2.24e-22	4.62e-18
						KCNQ3	NP4	0.945149	0.163	0.068	2.54e-22	5.25e-18
						S100A6	NP4	0.739939	0.235	0.116	2.8e-22	5.78e-18
						CIART	NP4	0.872686	0.166	0.07	4.64e-22	9.58e-18
						RP11-85O21.2	NP4	0.930087	0.152	0.062	1.07e-21	2.21e-17
						SNHG18	NP4	0.818504	0.176	0.077	1.38e-21	2.86e-17
						DNAJB4	NP4	0.851674	0.189	0.087	2.99e-21	6.18e-17
						PBK	NP4	0.969912	0.153	0.064	4.75e-21	9.8e-17
						HLA-B	NP4	0.808733	0.182	0.083	1.38e-20	2.85e-16
						DUSP16	NP4	0.813797	0.154	0.065	4.21e-20	8.69e-16
						HDAC1	NP4	0.729182	0.189	0.088	5.73e-20	1.18e-15
						GYG1	NP4	0.882828	0.154	0.066	1.28e-19	2.64e-15
						NEK6	NP4	0.890872	0.154	0.067	1.49e-19	3.08e-15
						CDK1	NP4	0.782879	0.179	0.083	4.98e-19	1.03e-14
						PRC1	NP4	0.846026	0.176	0.085	6.84e-18	1.41e-13
						IFI6	NP4	0.8203	0.161	0.075	1.96e-17	4.04e-13
						CCNA2	NP4	0.858548	0.157	0.072	2.44e-17	5.04e-13
						ASPM	NP4	0.802826	0.165	0.079	1.72e-16	3.55e-12
						ANOS1	NP5	2.23777	0.607	0.097	0	0
						SLC1A3	NP5	2.42398	0.323	0.034	1.38e-253	2.85e-249
						MOXD1	NP5	1.58052	0.735	0.241	2.09e-252	4.31e-248
						PTPRZ1	NP5	1.30856	0.884	0.391	1.24e-251	2.56e-247
						RHOJ	NP5	2.12098	0.404	0.059	7e-250	1.44e-245
						CD99	NP5	1.3788	0.847	0.36	1.99e-239	4.1e-235
						HOPX	NP5	2.74348	0.243	0.019	5.34e-231	1.1e-226
						CALB1	NP5	2.01708	0.499	0.108	3.55e-225	7.34e-221
						DOK5	NP5	1.72839	0.533	0.128	7.62e-215	1.57e-210
						S100B	NP5	2.10923	0.458	0.095	4.19e-214	8.65e-210
						SCRG1	NP5	1.86763	0.458	0.092	6e-213	1.24e-208
						SAT1	NP5	1.40692	0.818	0.392	1.27e-204	2.62e-200
						SFRP1	NP5	1.19538	0.783	0.313	1.49e-202	3.08e-198
						GRIP2	NP5	2.10817	0.335	0.051	6.09e-197	1.26e-192
						CDCA7L	NP5	1.40829	0.656	0.22	2.75e-193	5.68e-189
						LIFR	NP5	1.85486	0.38	0.071	8.3e-185	1.71e-180
						RGCC	NP5	2.67271	0.23	0.024	1.36e-177	2.82e-173
						LAMP5	NP5	2.03335	0.295	0.043	5.29e-176	1.09e-171
						LMO1	NP5	1.09143	0.729	0.304	4.08e-155	8.42e-151
						COL2A1	NP5	1.20819	0.685	0.274	1.38e-153	2.84e-149
						SOX9	NP5	1.17832	0.685	0.274	1.29e-152	2.65e-148
						ADAMTS3	NP5	2.56549	0.173	0.016	4.09e-145	8.45e-141
						AIF1L	NP5	1.45807	0.467	0.137	3.8e-142	7.85e-138
						TRABD2A	NP5	2.71107	0.153	0.012	3.21e-138	6.62e-134
						CD82	NP5	1.3427	0.479	0.148	2.26e-133	4.67e-129
						LIMCH1	NP5	1.59819	0.335	0.074	3.01e-132	6.21e-128
						SCUBE1	NP5	1.36367	0.504	0.172	2.67e-131	5.5e-127
						MASP1	NP5	1.33933	0.504	0.166	9.49e-131	1.96e-126
						HSD17B11	NP5	1.67989	0.432	0.13	6.62e-130	1.37e-125
						C1orf61	NP5	0.846437	0.741	0.337	6.81e-129	1.41e-124
						ETV5	NP5	1.09375	0.607	0.237	4.29e-128	8.87e-124
						NDP	NP5	1.70422	0.327	0.073	7.17e-128	1.48e-123
						FAT3	NP5	1.36361	0.46	0.143	3.63e-126	7.5e-122
						CDH6	NP5	1.54025	0.373	0.097	1e-123	2.07e-119
						DPPA4	NP5	1.3443	0.502	0.179	2.83e-122	5.85e-118
						CA12	NP5	1.98656	0.228	0.037	6.57e-122	1.36e-117
						TNFSF10	NP5	1.96099	0.209	0.032	7.24e-118	1.49e-113
						VEPH1	NP5	1.1879	0.466	0.152	5.82e-114	1.2e-109
						RGS6	NP5	2.18797	0.173	0.023	1.03e-109	2.13e-105
						PMP22	NP5	1.62115	0.28	0.063	1.28e-106	2.65e-102
						PLTP	NP5	1.10737	0.556	0.228	4.9e-104	1.01e-99
						EDNRB	NP5	1.6629	0.263	0.057	1.66e-103	3.43e-99
						CREB5	NP5	0.903893	0.54	0.205	5.04e-103	1.04e-98
						GNG11	NP5	1.06771	0.564	0.237	2.32e-102	4.8e-98
						ANK2	NP5	1.13558	0.513	0.204	1.97e-99	4.06e-95
						SFRP2	NP5	1.18658	0.409	0.132	7.7e-99	1.59e-94
						QKI	NP5	1.0424	0.585	0.265	2.79e-97	5.77e-93
						PREX1	NP5	1.61943	0.269	0.064	1.57e-96	3.23e-92
						PLAT	NP5	1.7533	0.213	0.041	2.68e-94	5.54e-90
						NBL1	NP5	1.76917	0.219	0.045	1.83e-92	3.78e-88
						NENF	NP5	1.09921	0.493	0.204	6.2e-91	1.28e-86
						ITGAV	NP5	1.64608	0.243	0.056	1.71e-90	3.52e-86
						ITGB5	NP5	1.8717	0.186	0.033	2.56e-89	5.27e-85
						KIAA0101	NP5	1.29385	0.439	0.173	2.37e-85	4.88e-81
						RHOC	NP5	0.972661	0.522	0.225	2.36e-84	4.87e-80
						SORCS1	NP5	1.43497	0.276	0.075	1e-83	2.07e-79
						ETV1	NP5	0.914487	0.544	0.245	3.63e-82	7.49e-78
						SPRY2	NP5	0.962138	0.488	0.203	1.82e-81	3.75e-77
						MAP3K8	NP5	1.54715	0.209	0.046	2.34e-80	4.83e-76
						SMC4	NP5	1.00155	0.517	0.235	2.1e-78	4.33e-74
						FAM181B	NP5	1.44923	0.252	0.067	9.63e-78	1.99e-73
						CRISPLD1	NP5	1.4709	0.238	0.062	5.85e-76	1.21e-71
						BIRC5	NP5	1.11711	0.368	0.133	3.02e-74	6.23e-70
						RFX4	NP5	1.5953	0.178	0.036	4.85e-73	1e-68
						SALL3	NP5	1.47085	0.194	0.043	8.4e-73	1.73e-68
						METRN	NP5	0.995399	0.478	0.217	1.37e-72	2.82e-68
						WWTR1	NP5	1.44815	0.237	0.064	7.65e-72	1.58e-67
						TYMS	NP5	1.13053	0.419	0.176	1.19e-70	2.47e-66
						CMTM3	NP5	0.998817	0.42	0.172	2.75e-70	5.67e-66
						TGIF1	NP5	0.739704	0.59	0.292	1.76e-69	3.62e-65
						POU3F2	NP5	0.966679	0.385	0.147	4.85e-68	1e-63
						MKI67	NP5	1.1462	0.326	0.113	6.5e-68	1.34e-63
						RGS20	NP5	1.22353	0.312	0.108	8.72e-68	1.8e-63
						SLC35F1	NP5	1.01479	0.452	0.204	4.95e-67	1.02e-62
						SOX3	NP5	0.787554	0.5	0.226	7.34e-67	1.52e-62
						SSFA2	NP5	1.20962	0.298	0.1	1.74e-65	3.58e-61
						PTX3	NP5	1.40129	0.234	0.068	8.23e-64	1.7e-59
						NTN1	NP5	1.61919	0.159	0.033	1.98e-63	4.09e-59
						HS6ST2	NP5	1.21407	0.31	0.11	2.84e-63	5.86e-59
						ITGA6	NP5	1.478	0.191	0.048	7.46e-63	1.54e-58
						DNAH11	NP5	1.24011	0.235	0.068	4.29e-62	8.85e-58
						CENPF	NP5	0.881294	0.424	0.185	1.43e-61	2.96e-57
						RP11-849I19.1	NP5	1.22409	0.242	0.074	6.12e-60	1.26e-55
						REEP3	NP5	0.93124	0.452	0.214	1.06e-58	2.19e-54
						CYR61	NP5	0.909811	0.396	0.169	1.45e-58	2.99e-54
						DDAH1	NP5	1.01026	0.384	0.165	4.82e-58	9.95e-54
						ATOH8	NP5	1.52444	0.177	0.044	7.54e-58	1.56e-53
						SPRY4	NP5	1.23921	0.231	0.071	3.69e-57	7.63e-53
						AMMECR1	NP5	1.07783	0.295	0.107	6.94e-57	1.43e-52
						RASSF10	NP5	1.3784	0.162	0.038	1.22e-56	2.52e-52
						PCDH9	NP5	0.80331	0.465	0.226	7.62e-56	1.57e-51
						LGI2	NP5	1.37694	0.199	0.056	1.29e-55	2.67e-51
						LIX1	NP5	1.25326	0.203	0.058	7.17e-55	1.48e-50
						STK17A	NP5	1.05819	0.329	0.132	9.51e-55	1.96e-50
						MAD2L1	NP5	1.0305	0.305	0.12	1.1e-51	2.27e-47
						NUDT9	NP5	0.954474	0.4	0.191	1.64e-51	3.39e-47
						GINS2	NP5	1.08887	0.315	0.13	5.86e-50	1.21e-45
						ARHGAP29	NP5	1.54532	0.16	0.042	1.45e-49	2.99e-45
						PGM1	NP5	1.05804	0.277	0.104	1.57e-49	3.23e-45
						PVRL3	NP5	1.28522	0.215	0.07	3.41e-49	7.05e-45
						NUSAP1	NP5	0.926261	0.301	0.119	1.01e-48	2.09e-44
						GMNN	NP5	1.06093	0.308	0.128	1.71e-47	3.52e-43
						CASC10	NP5	1.17835	0.212	0.069	8.43e-47	1.74e-42
						FN1	NP5	0.821608	0.351	0.155	1.16e-46	2.39e-42
						RRM2	NP5	1.48373	0.167	0.047	2.65e-46	5.47e-42
						CXCR4	NP5	1.06895	0.238	0.085	3.98e-46	8.21e-42
						TOP2A	NP5	0.945929	0.293	0.118	4.4e-46	9.09e-42
						ARHGAP5-AS1	NP5	1.0704	0.252	0.094	1.16e-45	2.39e-41
						TCF7L2	NP5	0.811962	0.387	0.186	1.73e-45	3.57e-41
						TK1	NP5	1.47792	0.162	0.046	5.25e-45	1.08e-40
						MOB3B	NP5	0.995517	0.275	0.109	3.38e-44	6.98e-40
						ATAD2	NP5	1.3012	0.173	0.052	1.33e-43	2.74e-39
						ZWINT	NP5	1.02169	0.257	0.099	1.84e-43	3.79e-39
						CENPN	NP5	1.16078	0.231	0.085	2.28e-43	4.71e-39
						FAM19A1	NP5	1.30149	0.165	0.048	4.57e-43	9.43e-39
						BOC	NP5	0.959892	0.308	0.135	1.07e-42	2.21e-38
						CENPK	NP5	1.18821	0.225	0.082	1.22e-42	2.53e-38
						EMP2	NP5	1.36977	0.159	0.046	2.12e-42	4.38e-38
						CENPM	NP5	1.26356	0.196	0.066	2.29e-42	4.72e-38
						ATP1A2	NP5	1.04995	0.246	0.095	3.53e-42	7.28e-38
						EFNB2	NP5	0.86503	0.34	0.157	1.97e-41	4.07e-37
						MUC12	NP5	1.28434	0.168	0.051	3.56e-41	7.35e-37
						SOX6	NP5	0.787951	0.299	0.127	5.46e-41	1.13e-36
						TUBB6	NP5	1.16955	0.22	0.082	1.12e-40	2.31e-36
						CENPU	NP5	0.991972	0.266	0.11	8.8e-40	1.82e-35
						CDK1	NP5	1.07951	0.215	0.079	9.05e-40	1.87e-35
						UBE2C	NP5	0.944578	0.316	0.147	3.14e-39	6.49e-35
						PAQR8	NP5	1.20889	0.186	0.064	7.53e-39	1.55e-34
						TMEM243	NP5	1.19457	0.185	0.063	8.96e-39	1.85e-34
						C19orf48	NP5	0.879743	0.352	0.174	1.66e-38	3.43e-34
						CDCA5	NP5	1.34054	0.171	0.056	4.72e-38	9.74e-34
						EPS8	NP5	1.04982	0.237	0.095	6.3e-38	1.3e-33
						RNASEH2A	NP5	0.917568	0.316	0.149	7.5e-38	1.55e-33
						GTSE1	NP5	1.03517	0.206	0.075	1.72e-37	3.55e-33
						WLS	NP5	0.843914	0.212	0.077	1.84e-37	3.8e-33
						CTNNAL1	NP5	0.82849	0.312	0.146	2.11e-37	4.35e-33
						NOTCH1	NP5	0.864311	0.304	0.139	2.81e-37	5.8e-33
						ITGB8	NP5	1.00446	0.254	0.107	3.9e-37	8.04e-33
						MMS22L	NP5	1.20802	0.163	0.053	6.52e-37	1.35e-32
						RP11-25K19.1	NP5	0.892396	0.316	0.15	1.14e-36	2.36e-32
						TPX2	NP5	1.05109	0.217	0.084	4.08e-36	8.41e-32
						CENPW	NP5	0.873939	0.312	0.15	2.68e-35	5.53e-31
						PRC1	NP5	1.06321	0.209	0.081	4.82e-35	9.95e-31
						OBSL1	NP5	0.845723	0.314	0.15	5.72e-35	1.18e-30
						CENPH	NP5	0.87268	0.289	0.134	6.18e-35	1.28e-30
						SOX21	NP5	1.11173	0.179	0.064	7.02e-34	1.45e-29
						ZFP36L2	NP5	1.22005	0.16	0.054	9.57e-34	1.98e-29
						CDKN3	NP5	0.974173	0.242	0.104	1.44e-33	2.97e-29
						NEDD9	NP5	1.0818	0.16	0.054	2.71e-33	5.6e-29
						TOX	NP5	0.851227	0.277	0.127	4.56e-33	9.41e-29
						PBK	NP5	1.24591	0.172	0.062	5.68e-33	1.17e-28
						GPC6	NP5	0.93406	0.202	0.079	6.22e-33	1.28e-28
						CIB1	NP5	0.795749	0.303	0.147	9.19e-33	1.9e-28
						LINC00511	NP5	1.11368	0.178	0.065	1.37e-32	2.83e-28
						S100A6	NP5	0.948756	0.253	0.113	1.78e-32	3.67e-28
						GPRC5B	NP5	0.840218	0.266	0.12	1.79e-32	3.7e-28
						ASPM	NP5	0.97962	0.197	0.076	2.13e-32	4.39e-28
						COL11A1	NP5	0.84286	0.27	0.124	2.62e-32	5.4e-28
						HDAC1	NP5	0.973189	0.211	0.085	4.51e-32	9.31e-28
						SIPA1L2	NP5	1.04045	0.179	0.066	7.65e-32	1.58e-27
						LPAR4	NP5	0.950158	0.228	0.097	7.75e-32	1.6e-27
						CCNA2	NP5	1.13704	0.183	0.069	1.21e-31	2.49e-27
						CCNB2	NP5	0.844133	0.249	0.112	2.25e-31	4.63e-27
						TIMP1	NP5	0.886088	0.249	0.112	2.87e-31	5.93e-27
						RAD51AP1	NP5	1.0604	0.182	0.069	4.83e-31	9.97e-27
						SCN1A	NP5	1.09928	0.167	0.061	8.52e-31	1.76e-26
						MIS18BP1	NP5	0.897205	0.24	0.106	8.79e-31	1.82e-26
						EZR	NP5	0.824365	0.245	0.108	9.96e-31	2.06e-26
						BARD1	NP5	1.00496	0.194	0.078	2.91e-30	6e-26
						NFIA	NP5	0.797832	0.238	0.105	3.02e-30	6.24e-26
						CLSPN	NP5	1.01086	0.222	0.096	5.79e-30	1.19e-25
						CTD-2336O2.1	NP5	1.03576	0.166	0.062	5.72e-29	1.18e-24
						MIR99AHG	NP5	0.840806	0.222	0.097	1.1e-28	2.28e-24
						NUF2	NP5	1.05687	0.156	0.057	6.12e-28	1.26e-23
						FAM64A	NP5	0.948977	0.183	0.075	5.56e-27	1.15e-22
						C7orf49	NP5	0.893749	0.208	0.092	6.49e-27	1.34e-22
						ROBO2	NP5	0.71351	0.235	0.108	1.73e-26	3.56e-22
						GSX2	NP5	0.75878	0.19	0.079	2.37e-26	4.89e-22
						SLC2A3	NP5	0.769931	0.269	0.134	3.12e-26	6.43e-22
						ADAMTS9	NP5	0.989229	0.153	0.057	4.09e-26	8.45e-22
						SNX7	NP5	0.946169	0.183	0.076	4.8e-26	9.9e-22
						SPC25	NP5	1.04664	0.174	0.072	6.53e-26	1.35e-21
						LRRTM3	NP5	0.856378	0.168	0.067	3.7e-25	7.64e-21
						MCM3	NP5	0.850405	0.236	0.114	4.75e-25	9.81e-21
						SOX21-AS1	NP5	0.876766	0.192	0.084	5.56e-25	1.15e-20
						DCT	NP5	0.796639	0.157	0.061	6.39e-25	1.32e-20
						DAG1	NP5	0.794014	0.241	0.118	8.47e-25	1.75e-20
						SPATS2L	NP5	0.833634	0.172	0.071	2.34e-24	4.83e-20
						MND1	NP5	0.973642	0.16	0.065	2.44e-24	5.03e-20
						RMI2	NP5	1.00197	0.163	0.067	3.13e-24	6.46e-20
						DTD2	NP5	0.854275	0.215	0.101	3.22e-24	6.65e-20
						RPA1	NP5	0.832045	0.23	0.113	3.22e-24	6.65e-20
						AURKB	NP5	0.91463	0.185	0.081	5.31e-24	1.1e-19
						EPB41L2	NP5	1.0182	0.168	0.071	7.76e-24	1.6e-19
						NINJ1	NP5	0.821791	0.224	0.109	1.83e-23	3.77e-19
						SIPA1L1	NP5	0.830645	0.201	0.092	2.67e-23	5.51e-19
						UHRF1	NP5	1.03027	0.151	0.061	4.35e-23	8.97e-19
						GNG12	NP5	0.817815	0.157	0.064	1.1e-22	2.27e-18
						CORO2B	NP5	0.954205	0.171	0.074	1.28e-22	2.64e-18
						DPP7	NP5	0.819717	0.214	0.103	1.55e-22	3.2e-18
						CENPA	NP5	0.871243	0.156	0.064	1.7e-22	3.51e-18
						FBXO5	NP5	0.782793	0.223	0.109	2.33e-22	4.81e-18
						CHAF1A	NP5	0.936139	0.176	0.078	4.47e-22	9.23e-18
						ADGRL2	NP5	0.834341	0.203	0.097	1.21e-21	2.5e-17
						CDON	NP5	0.851306	0.163	0.071	3.23e-21	6.67e-17
						PAWR	NP5	0.796826	0.217	0.108	3.58e-21	7.39e-17
						DNAJC3	NP5	0.82564	0.185	0.086	4.94e-21	1.02e-16
						NOTCH2	NP5	0.821379	0.168	0.074	5.5e-21	1.14e-16
						SGOL1	NP5	0.875952	0.159	0.068	5.86e-21	1.21e-16
						SYPL1	NP5	0.831909	0.155	0.066	1.15e-20	2.37e-16
						PRR16	NP5	0.880028	0.169	0.077	2.92e-20	6.04e-16
						CNTNAP3B	NP5	0.846483	0.163	0.074	1.43e-19	2.95e-15
						FGF14-AS2	NP5	0.823734	0.183	0.087	2.2e-19	4.54e-15
						CROT	NP5	0.846047	0.172	0.081	6.57e-19	1.36e-14
						ANXA6	NP5	0.724866	0.192	0.095	7.21e-19	1.49e-14
						TIMELESS	NP5	0.77401	0.154	0.068	8.54e-19	1.76e-14
						RP11-161M6.2	NP5	0.86379	0.154	0.069	1.07e-18	2.22e-14
						SGOL2	NP5	0.768699	0.185	0.091	1.9e-18	3.92e-14
						CDC20	NP5	0.854299	0.159	0.073	4.73e-18	9.76e-14
						TYRO3	NP5	0.831564	0.156	0.072	8.89e-18	1.83e-13
						TMEM231	NP5	0.801733	0.165	0.078	1.08e-17	2.22e-13
						SORBS3	NP5	0.819098	0.161	0.077	2.81e-17	5.8e-13
						SPATA13	NP5	0.827265	0.156	0.075	1.82e-16	3.76e-12
						CENPE	NP5	0.781057	0.16	0.079	3.29e-16	6.78e-12
						NEUROG1	IP-EN	5.41527	0.818	0.012	0	0
						NEUROD1	IP-EN	4.38076	0.5	0.01	0	0
						NHLH1	IP-EN	4.18139	0.55	0.019	0	0
						CHRNA3	IP-EN	4.11494	0.516	0.012	0	0
						MFNG	IP-EN	3.34979	0.593	0.029	0	0
						TFAP2A	IP-EN	3.58605	0.314	0.01	1.32e-291	2.72e-287
						NEUROD4	IP-EN	4.35713	0.163	0.002	2.49e-237	5.14e-233
						LHX9	IP-EN	2.6805	0.488	0.045	3.53e-205	7.28e-201
						EOMES	IP-EN	3.4015	0.291	0.015	1.76e-193	3.64e-189
						SSTR2	IP-EN	3.11147	0.376	0.028	4.57e-189	9.43e-185
						RGS16	IP-EN	2.40947	0.465	0.051	5.7e-166	1.18e-161
						RSPO3	IP-EN	2.73573	0.372	0.033	1.55e-159	3.2e-155
						CDKN1C	IP-EN	1.78701	0.752	0.204	1.04e-120	2.15e-116
						THSD4	IP-EN	3.0186	0.221	0.015	1.99e-117	4.11e-113
						ARHGAP15	IP-EN	3.39742	0.163	0.008	5.5e-108	1.14e-103
						C21orf59	IP-EN	1.93494	0.802	0.294	8.57e-108	1.77e-103
						HES6	IP-EN	2.11531	0.88	0.431	2.47e-107	5.1e-103
						GADD45G	IP-EN	1.7807	0.667	0.167	5.73e-106	1.18e-101
						CACNA2D1	IP-EN	2.24316	0.302	0.037	3.19e-93	6.59e-89
						INSM1	IP-EN	1.88018	0.43	0.08	1.04e-86	2.14e-82
						MIR217HG	IP-EN	2.18189	0.298	0.039	4.39e-86	9.06e-82
						NRN1	IP-EN	1.54941	0.667	0.201	2.25e-82	4.65e-78
						FEZF1	IP-EN	1.70154	0.593	0.171	1.68e-79	3.46e-75
						ONECUT2	IP-EN	1.60171	0.597	0.179	1.24e-73	2.56e-69
						CBFA2T2	IP-EN	1.81399	0.391	0.079	9.7e-72	2e-67
						KLHDC8A	IP-EN	1.2916	0.783	0.359	5.62e-66	1.16e-61
						EDN3	IP-EN	3.00405	0.178	0.019	9.01e-64	1.86e-59
						NPTX2	IP-EN	2.46607	0.182	0.021	1.77e-60	3.66e-56
						DCC	IP-EN	1.21876	0.733	0.323	3.34e-57	6.89e-53
						SERPING1	IP-EN	1.56475	0.461	0.133	8.26e-57	1.7e-52
						RP11-561B11.6	IP-EN	2.32777	0.155	0.018	4.9e-50	1.01e-45
						CRABP1	IP-EN	2.01174	0.24	0.043	9.18e-50	1.9e-45
						PCSK2	IP-EN	1.51141	0.403	0.112	7.32e-49	1.51e-44
						DMRTA1	IP-EN	2.06964	0.205	0.036	3.5e-43	7.23e-39
						BTBD17	IP-EN	1.1514	0.674	0.335	7e-43	1.45e-38
						LHX5	IP-EN	1.60815	0.291	0.068	1.24e-42	2.56e-38
						RP11-247C2.2	IP-EN	1.11899	0.632	0.274	2.39e-41	4.93e-37
						ZBTB16	IP-EN	1.71301	0.275	0.064	3.91e-41	8.06e-37
						FEZF2	IP-EN	1.38365	0.364	0.105	2.84e-40	5.87e-36
						PRSS23	IP-EN	1.06385	0.589	0.249	7.97e-40	1.64e-35
						DACH1	IP-EN	1.48453	0.318	0.086	9.64e-39	1.99e-34
						CDC42EP4	IP-EN	1.21775	0.477	0.18	4.45e-37	9.19e-33
						PLTP	IP-EN	1.20367	0.554	0.248	1.37e-34	2.84e-30
						CDKAL1	IP-EN	1.46768	0.376	0.127	6.1e-34	1.26e-29
						C1orf53	IP-EN	1.62988	0.213	0.047	7.32e-33	1.51e-28
						LHX5-AS1	IP-EN	1.23042	0.333	0.101	1.07e-32	2.21e-28
						EMX2OS	IP-EN	1.12037	0.384	0.14	6.03e-29	1.25e-24
						C3orf58	IP-EN	1.45987	0.217	0.054	1.22e-28	2.52e-24
						INSM2	IP-EN	1.74897	0.167	0.035	4.62e-28	9.53e-24
						ZBTB18	IP-EN	1.42165	0.213	0.055	4.18e-27	8.63e-23
						SRRM4	IP-EN	1.06209	0.535	0.265	8.81e-27	1.82e-22
						IGFBPL1	IP-EN	1.36828	0.205	0.052	2.48e-26	5.13e-22
						SERPINI1	IP-EN	1.58929	0.163	0.037	9.08e-25	1.87e-20
						DLL1	IP-EN	1.44828	0.256	0.085	2.32e-22	4.78e-18
						IGFBP5	IP-EN	1.1523	0.438	0.207	3.4e-22	7.03e-18
						ZEB2	IP-EN	1.06577	0.302	0.112	1.29e-21	2.66e-17
						TRH	IP-EN	0.940417	0.415	0.191	2.26e-21	4.66e-17
						SCG2	IP-EN	0.770345	0.395	0.167	2.77e-21	5.72e-17
						DRAXIN	IP-EN	1.09179	0.353	0.149	5.29e-21	1.09e-16
						PLXNA1	IP-EN	0.925804	0.434	0.206	9.35e-21	1.93e-16
						DENND1B	IP-EN	1.20887	0.24	0.08	1.86e-20	3.85e-16
						RASGRP1	IP-EN	1.43855	0.174	0.048	2.69e-20	5.56e-16
						NCKAP5	IP-EN	1.25572	0.221	0.073	3.48e-19	7.19e-15
						LRRN1	IP-EN	1.07642	0.318	0.13	4.33e-19	8.94e-15
						ABCA1	IP-EN	1.12622	0.205	0.065	1.34e-18	2.77e-14
						TSPAN11	IP-EN	1.43732	0.159	0.044	2.67e-18	5.5e-14
						CASC15	IP-EN	0.882841	0.353	0.155	3.04e-18	6.27e-14
						MYCL	IP-EN	1.28717	0.178	0.054	1.19e-17	2.46e-13
						GNG8	IP-EN	1.12597	0.229	0.083	7.03e-17	1.45e-12
						EBF1	IP-EN	0.991602	0.236	0.087	1.37e-16	2.82e-12
						CHODL	IP-EN	1.06725	0.205	0.073	1.54e-15	3.17e-11
						NXPH1	IP-EN	0.728668	0.298	0.127	3.03e-15	6.26e-11
						LINC00643	IP-EN	1.1271	0.244	0.1	1.02e-14	2.1e-10
						KLHL35	IP-EN	1.15205	0.171	0.059	1.49e-13	3.07e-09
						TMEM206	IP-EN	0.819295	0.279	0.127	3.95e-13	8.16e-09
						SERPINF1	IP-EN	0.976352	0.202	0.078	6.85e-13	1.41e-08
						LGALS3BP	IP-EN	0.798317	0.264	0.116	7.98e-13	1.65e-08
						CAMKMT	IP-EN	1.26215	0.163	0.058	1.34e-12	2.76e-08
						TRIM58	IP-EN	1.1135	0.163	0.058	2.28e-12	4.71e-08
						EZR	IP-EN	0.913468	0.256	0.116	3.59e-12	7.4e-08
						AIM2	IP-EN	1.14976	0.151	0.054	1.88e-11	3.89e-07
						WNT5B	IP-EN	1.18319	0.163	0.064	1.25e-10	2.57e-06
						PLK3	IP-EN	1.05027	0.155	0.058	1.25e-10	2.58e-06
						FZD1	IP-EN	1.02663	0.167	0.066	1.63e-10	3.35e-06
						SIX3-AS1	IP-EN	0.941857	0.198	0.086	2.61e-10	5.39e-06
						PBXIP1	IP-EN	0.892405	0.198	0.086	2.9e-10	5.98e-06
						SYT4	IP-EN	1.0661	0.151	0.06	1.55e-09	3.2e-05
						CCDC88C	IP-EN	0.857526	0.155	0.063	4.37e-09	9.01e-05
						RGMB	IP-EN	0.986589	0.213	0.105	7.15e-09	0.000148
						MTMR6	IP-EN	0.880981	0.171	0.076	1.5e-08	0.000309
						NECAB3	IP-EN	0.893999	0.151	0.068	1.23e-07	0.00253627
						ASCL1	IP-IN	2.79535	0.714	0.155	0	0
						DLX2	IP-IN	1.81779	0.934	0.348	2.22e-296	4.58e-292
						ST18	IP-IN	3.00933	0.296	0.021	1.45e-261	2.99e-257
						ARL4D	IP-IN	2.18513	0.693	0.177	1.06e-252	2.18e-248
						PCP4	IP-IN	2.20921	0.624	0.174	3.2e-196	6.6e-192
						DLL1	IP-IN	2.35426	0.404	0.068	6.04e-185	1.25e-180
						DLX5	IP-IN	1.84051	0.698	0.267	2.17e-167	4.47e-163
						ATP2B4	IP-IN	1.9335	0.455	0.105	1.44e-153	2.97e-149
						GADD45G	IP-IN	1.932	0.547	0.155	1.62e-153	3.35e-149
						C1orf61	IP-IN	1.46235	0.76	0.345	3.42e-140	7.07e-136
						DLX1	IP-IN	1.58271	0.675	0.262	1.87e-138	3.86e-134
						RND3	IP-IN	1.59939	0.634	0.243	1.13e-133	2.32e-129
						GPC4	IP-IN	2.13921	0.284	0.05	2.29e-119	4.72e-115
						RGS16	IP-IN	2.36638	0.278	0.048	5.26e-119	1.09e-114
						AMBN	IP-IN	2.57104	0.179	0.019	2.23e-115	4.61e-111
						CDKN1C	IP-IN	1.72257	0.53	0.198	8.05e-107	1.66e-102
						PLS3	IP-IN	2.46087	0.207	0.03	1.11e-104	2.29e-100
						ARX	IP-IN	1.48673	0.445	0.134	1.54e-103	3.18e-99
						RAB31	IP-IN	1.38318	0.491	0.172	1.49e-96	3.08e-92
						INSM1	IP-IN	1.46245	0.305	0.075	4.35e-84	8.99e-80
						TH	IP-IN	2.37091	0.154	0.02	1.37e-82	2.84e-78
						DLX6-AS1	IP-IN	1.51082	0.583	0.287	6.65e-79	1.37e-74
						MFNG	IP-IN	1.71909	0.189	0.034	1.86e-72	3.84e-68
						ZEB2	IP-IN	1.55139	0.323	0.103	1.61e-67	3.32e-63
						CCND2	IP-IN	1.18956	0.499	0.23	6.24e-67	1.29e-62
						LINC00599	IP-IN	1.46513	0.312	0.1	1.71e-62	3.52e-58
						GAD2	IP-IN	1.29803	0.447	0.192	3.13e-62	6.46e-58
						GSX2	IP-IN	1.5935	0.261	0.077	8.81e-58	1.82e-53
						NKAIN4	IP-IN	0.911022	0.512	0.246	1.05e-55	2.16e-51
						DLX6	IP-IN	1.16521	0.369	0.142	4.45e-54	9.18e-50
						ISL1	IP-IN	0.933631	0.391	0.175	9.67e-42	2e-37
						BCL11B	IP-IN	1.24059	0.212	0.065	1.8e-41	3.71e-37
						ID2	IP-IN	1.12832	0.383	0.179	4.32e-41	8.93e-37
						HIST1H1C	IP-IN	1.02891	0.388	0.187	1.92e-39	3.96e-35
						ELAVL2	IP-IN	0.805504	0.425	0.209	1e-38	2.07e-34
						KIAA0922	IP-IN	1.40439	0.218	0.074	3.45e-38	7.11e-34
						SNX18	IP-IN	1.38945	0.176	0.052	5.8e-37	1.2e-32
						ASCL2	IP-IN	1.21353	0.22	0.074	7.27e-37	1.5e-32
						MYT1	IP-IN	1.02555	0.32	0.139	1.14e-36	2.36e-32
						ASS1	IP-IN	1.44823	0.174	0.053	1.22e-34	2.51e-30
						CASC15	IP-IN	1.00503	0.322	0.149	4.32e-33	8.91e-29
						IGFBPL1	IP-IN	1.3205	0.163	0.049	6.56e-33	1.35e-28
						PARM1	IP-IN	1.50702	0.158	0.05	5.75e-30	1.19e-25
						SOX6	IP-IN	0.964654	0.284	0.132	1.18e-27	2.43e-23
						PHLDA1	IP-IN	1.12429	0.24	0.109	9.23e-25	1.9e-20
						SLC16A3	IP-IN	0.93087	0.25	0.114	5.4e-24	1.12e-19
						DYNC1I1	IP-IN	1.01125	0.202	0.085	2.9e-23	5.98e-19
						RASD1	IP-IN	0.868662	0.222	0.098	8.21e-23	1.7e-18
						SLC32A1	IP-IN	0.869745	0.223	0.101	8.33e-22	1.72e-17
						MSRA	IP-IN	1.06757	0.204	0.091	1.85e-21	3.82e-17
						MAPKAPK2	IP-IN	0.96953	0.213	0.096	1.93e-21	3.99e-17
						CYYR1	IP-IN	1.03353	0.218	0.102	5.38e-21	1.11e-16
						LZTS1	IP-IN	1.0202	0.161	0.068	1.74e-18	3.6e-14
						GFRA1	IP-IN	0.78233	0.176	0.087	6.78e-14	1.4e-09
						TBR1	EN1	3.87853	0.643	0.019	0	0
						RP11-445F12.1	EN1	3.65444	0.279	0.009	0	0
						LHX1	EN1	3.58481	0.366	0.012	0	0
						SAMD3	EN1	3.49056	0.312	0.012	0	0
						RP4-665J23.1	EN1	2.99184	0.493	0.038	0	0
						MGAT4C	EN1	2.96907	0.388	0.026	0	0
						PPP1R17	EN1	2.9533	0.72	0.094	0	0
						LHX5-AS1	EN1	2.75609	0.623	0.062	0	0
						LHX5	EN1	2.73036	0.45	0.041	0	0
						LHX9	EN1	2.47167	0.381	0.029	0	0
						PTGER3	EN1	2.86904	0.283	0.016	1.66e-303	3.43e-299
						NECAB1	EN1	2.91011	0.275	0.018	2.75e-280	5.68e-276
						RELN	EN1	1.73247	0.615	0.132	3.23e-271	6.67e-267
						POU2F2	EN1	1.62467	0.794	0.267	6.36e-269	1.31e-264
						ADCYAP1	EN1	2.39264	0.276	0.02	8.07e-263	1.67e-258
						TNIP3	EN1	4.25919	0.164	0.003	1.81e-261	3.74e-257
						SLC17A6	EN1	2.77723	0.241	0.016	1.32e-238	2.72e-234
						EMX2	EN1	1.41958	0.853	0.362	1.58e-237	3.25e-233
						TRH	EN1	1.73681	0.608	0.16	4e-223	8.26e-219
						PTPRE	EN1	2.39732	0.297	0.034	9.7e-212	2e-207
						RASGRP1	EN1	2.51186	0.284	0.031	3.14e-210	6.48e-206
						RP11-348J24.2	EN1	2.8948	0.174	0.009	1.31e-195	2.71e-191
						PCP4L1	EN1	2.97531	0.192	0.013	1.18e-191	2.43e-187
						PCSK2	EN1	1.79718	0.44	0.091	7.39e-189	1.53e-184
						GABRA2	EN1	2.34513	0.272	0.032	5.83e-188	1.2e-183
						SCG2	EN1	1.38782	0.543	0.141	2.89e-179	5.96e-175
						CHST8	EN1	2.85158	0.166	0.01	1.47e-173	3.04e-169
						RSPO3	EN1	2.35108	0.236	0.025	1.94e-172	4e-168
						SLIT1	EN1	2.0144	0.311	0.05	3.07e-164	6.34e-160
						CTC-378H22.2	EN1	2.33156	0.212	0.021	3.72e-162	7.68e-158
						ELAVL4	EN1	0.997736	0.839	0.389	1.15e-160	2.38e-156
						DCC	EN1	1.16312	0.725	0.3	6.77e-155	1.4e-150
						DACH2	EN1	1.70852	0.366	0.08	2.45e-143	5.06e-139
						TMEM163	EN1	2.37121	0.181	0.017	3.17e-142	6.55e-138
						ADCY2	EN1	2.50542	0.175	0.017	5e-135	1.03e-130
						NRN1	EN1	1.11738	0.546	0.184	3.53e-128	7.28e-124
						ONECUT1	EN1	1.52796	0.306	0.061	3.66e-127	7.56e-123
						PIK3R1	EN1	1.34334	0.568	0.22	1.26e-126	2.59e-122
						SCN9A	EN1	1.44865	0.412	0.111	8.61e-126	1.78e-121
						BAALC	EN1	1.21077	0.671	0.321	6.98e-123	1.44e-118
						CDH12	EN1	2.20584	0.177	0.021	1.05e-119	2.18e-115
						ONECUT2	EN1	1.13859	0.498	0.163	1.63e-118	3.37e-114
						MDGA1	EN1	1.96888	0.225	0.036	1.42e-117	2.93e-113
						CNGB1	EN1	2.29238	0.154	0.016	1.01e-115	2.08e-111
						ZFHX4-AS1	EN1	1.62504	0.305	0.069	1.93e-112	3.99e-108
						INSM2	EN1	1.90355	0.187	0.025	8.53e-112	1.76e-107
						CHN2	EN1	1.32065	0.419	0.128	1.48e-108	3.05e-104
						BRINP1	EN1	1.65304	0.265	0.057	9.4e-102	1.94e-97
						CELF4	EN1	0.794451	0.726	0.352	1.02e-99	2.1e-95
						PDE1A	EN1	1.90916	0.182	0.027	4.39e-99	9.07e-95
						TTC9B	EN1	0.832412	0.692	0.314	6.55e-98	1.35e-93
						CACNA2D1	EN1	1.89045	0.188	0.032	6.84e-92	1.41e-87
						RORB	EN1	1.52992	0.271	0.067	4.57e-88	9.42e-84
						NRXN1	EN1	0.914329	0.619	0.3	4.19e-86	8.65e-82
						NRP1	EN1	1.19733	0.369	0.118	3.69e-84	7.61e-80
						UBE2E2	EN1	1.12516	0.56	0.271	1.17e-83	2.42e-79
						AC004540.4	EN1	1.27419	0.386	0.135	3.63e-83	7.48e-79
						SYT5	EN1	0.960461	0.525	0.221	3.66e-83	7.56e-79
						GNG8	EN1	1.43904	0.272	0.071	1.24e-81	2.56e-77
						RIMS2	EN1	1.24401	0.396	0.142	5.68e-81	1.17e-76
						CCSER1	EN1	1.30668	0.314	0.093	1.04e-79	2.14e-75
						PAM	EN1	0.961774	0.587	0.29	1.22e-79	2.52e-75
						NFASC	EN1	1.27331	0.319	0.096	7.51e-79	1.55e-74
						RAB11FIP2	EN1	1.18124	0.4	0.149	2.74e-77	5.66e-73
						RFTN1	EN1	1.20497	0.335	0.109	1.56e-75	3.22e-71
						DNAJC12	EN1	1.35239	0.27	0.076	1.12e-73	2.32e-69
						SCN3B	EN1	0.88379	0.507	0.22	1.89e-71	3.89e-67
						SH3BP5	EN1	0.918379	0.423	0.177	2.38e-62	4.92e-58
						FAM19A2	EN1	1.78566	0.166	0.036	7.36e-62	1.52e-57
						EPB41L3	EN1	1.61247	0.177	0.041	1.55e-61	3.2e-57
						CNTN2	EN1	1.96721	0.16	0.034	3.34e-61	6.89e-57
						LRRN3	EN1	0.760066	0.476	0.207	3.91e-61	8.07e-57
						RAB9B	EN1	0.961289	0.404	0.171	4.96e-61	1.02e-56
						RCAN2	EN1	1.07014	0.337	0.126	2.04e-59	4.21e-55
						PPP2R2C	EN1	1.59503	0.151	0.032	4.89e-58	1.01e-53
						C22orf42	EN1	1.04815	0.323	0.12	1.73e-57	3.57e-53
						SOBP	EN1	0.870325	0.485	0.241	1.54e-56	3.18e-52
						CACNA1E	EN1	1.57724	0.16	0.037	3.27e-54	6.75e-50
						AKAP6	EN1	1.02649	0.319	0.121	3.58e-54	7.4e-50
						TMEM178A	EN1	1.25692	0.241	0.077	3.87e-54	7.98e-50
						C21orf62	EN1	1.20381	0.254	0.084	4.78e-54	9.88e-50
						GPR176	EN1	1.61339	0.161	0.039	6.05e-54	1.25e-49
						RGMB	EN1	1.18647	0.267	0.094	1.52e-52	3.13e-48
						EMX2OS	EN1	1.05938	0.326	0.131	3.72e-52	7.68e-48
						GPR162	EN1	0.869119	0.44	0.215	4.97e-51	1.03e-46
						CADM2	EN1	1.10646	0.281	0.104	1.94e-50	4e-46
						SMCO4	EN1	1.43754	0.177	0.048	1.4e-49	2.9e-45
						MPP3	EN1	1.23221	0.222	0.071	1.05e-48	2.17e-44
						SNAP25	EN1	0.707068	0.461	0.227	1.84e-46	3.79e-42
						CEP126	EN1	1.37766	0.173	0.049	1.48e-45	3.06e-41
						RIIAD1	EN1	1.1318	0.23	0.078	2.15e-45	4.44e-41
						CNR1	EN1	1.13459	0.185	0.054	2.38e-45	4.92e-41
						CAMK2N1	EN1	0.921817	0.31	0.127	5.92e-45	1.22e-40
						SH3GL3	EN1	1.01494	0.262	0.098	2.41e-44	4.98e-40
						PTPRO	EN1	1.03258	0.253	0.094	2.92e-43	6.03e-39
						RALGAPA1	EN1	0.869433	0.387	0.189	9.02e-43	1.86e-38
						C5orf49	EN1	1.32913	0.185	0.058	2.29e-42	4.73e-38
						OPTN	EN1	0.744615	0.421	0.209	4.3e-42	8.88e-38
						SNCG	EN1	0.959019	0.16	0.045	6.71e-41	1.39e-36
						DMTN	EN1	0.897688	0.298	0.124	7.61e-41	1.57e-36
						REM2	EN1	1.0021	0.25	0.097	2.1e-40	4.34e-36
						SCN2A	EN1	0.86434	0.299	0.126	9.06e-40	1.87e-35
						TSPAN7	EN1	1.01386	0.261	0.106	1.23e-38	2.54e-34
						REEP1	EN1	0.86879	0.316	0.145	1.92e-37	3.96e-33
						CHGB	EN1	0.852469	0.293	0.129	2.29e-36	4.72e-32
						PHACTR3	EN1	0.83419	0.339	0.163	2.63e-36	5.43e-32
						MAGI2	EN1	0.866695	0.289	0.129	3.51e-35	7.24e-31
						EBF1	EN1	0.808654	0.214	0.08	1.9e-34	3.91e-30
						GRID2	EN1	1.00097	0.214	0.081	3.65e-34	7.54e-30
						VSTM2B	EN1	1.04545	0.173	0.059	5.12e-34	1.06e-29
						ALCAM	EN1	0.945596	0.183	0.064	5.25e-34	1.08e-29
						ZCCHC18	EN1	0.83139	0.294	0.135	2.33e-33	4.8e-29
						KHDRBS3	EN1	0.88452	0.265	0.116	3.14e-33	6.49e-29
						DLG2	EN1	0.849198	0.32	0.157	3.29e-33	6.79e-29
						JAZF1	EN1	1.09773	0.157	0.051	4.41e-33	9.1e-29
						ZFYVE9	EN1	1.0198	0.217	0.086	5.16e-33	1.07e-28
						GATS	EN1	0.891028	0.271	0.123	2.18e-32	4.51e-28
						FAM219A	EN1	0.784831	0.308	0.149	4.41e-32	9.11e-28
						TUBB4A	EN1	0.7192	0.324	0.157	1.33e-31	2.74e-27
						MIR7-3HG	EN1	0.777754	0.25	0.109	2.48e-31	5.12e-27
						SCN3A	EN1	0.836491	0.289	0.137	4.29e-31	8.87e-27
						DENND1B	EN1	1.01418	0.194	0.075	6.69e-31	1.38e-26
						PTPRN	EN1	0.987427	0.182	0.067	6.99e-31	1.44e-26
						ASXL3	EN1	0.781029	0.28	0.129	9.29e-31	1.92e-26
						TMOD2	EN1	0.770701	0.311	0.154	1.16e-30	2.39e-26
						C6orf1	EN1	0.845316	0.279	0.135	3.32e-29	6.85e-25
						SRRM3	EN1	0.815833	0.255	0.116	1.1e-28	2.26e-24
						AR	EN1	1.16804	0.159	0.061	3.5e-26	7.22e-22
						RPS6KL1	EN1	0.822251	0.222	0.098	4.64e-26	9.58e-22
						RUNDC3B	EN1	0.800039	0.235	0.108	1.25e-25	2.57e-21
						NPAS4	EN1	0.941475	0.164	0.063	2.3e-25	4.75e-21
						PTBP3	EN1	0.8122	0.218	0.099	1.4e-24	2.9e-20
						TMEM196	EN1	0.780215	0.23	0.107	1.97e-24	4.08e-20
						VAT1L	EN1	0.851535	0.231	0.109	2.37e-24	4.89e-20
						SLC2A13	EN1	1.04593	0.17	0.07	2.7e-24	5.58e-20
						NACAD	EN1	0.759641	0.245	0.12	1.24e-23	2.55e-19
						VWA5A	EN1	0.989118	0.164	0.067	1.37e-23	2.84e-19
						GSE1	EN1	0.745398	0.246	0.122	3.78e-23	7.81e-19
						MTURN	EN1	0.82863	0.205	0.094	6.7e-23	1.38e-18
						SPOCK2	EN1	1.0415	0.151	0.06	1.02e-22	2.1e-18
						FXYD7	EN1	0.772076	0.212	0.099	2.27e-22	4.69e-18
						XKR4	EN1	0.714178	0.237	0.118	9.33e-22	1.93e-17
						SYT13	EN1	0.842947	0.165	0.069	1.38e-21	2.84e-17
						DACH1	EN1	0.804171	0.186	0.084	3.76e-21	7.77e-17
						MYO16	EN1	0.849399	0.157	0.07	6.19e-19	1.28e-14
						CBLB	EN1	0.800005	0.17	0.079	1.43e-18	2.95e-14
						LIN28B	EN1	0.782028	0.166	0.078	1.32e-17	2.72e-13
						FAIM2	EN1	0.867288	0.159	0.073	1.43e-17	2.95e-13
						APBB3	EN1	0.723614	0.168	0.082	8.53e-16	1.76e-11
						UTS2	EN2	6.02516	0.703	0.007	0	0
						GALR1	EN2	4.50088	0.277	0.003	0	0
						ASIC4	EN2	4.41765	0.581	0.011	0	0
						ONECUT3	EN2	3.65347	0.632	0.025	0	0
						ADCYAP1	EN2	3.56893	0.626	0.031	0	0
						PTGER3	EN2	3.2909	0.606	0.029	0	0
						GRP	EN2	5.42143	0.181	0.001	7.6e-297	1.57e-292
						SNCG	EN2	3.45289	0.684	0.044	5.55e-279	1.15e-274
						RP11-348J24.2	EN2	3.12493	0.329	0.017	3.4e-150	7.02e-146
						SYT2	EN2	3.48355	0.187	0.006	2.2e-127	4.54e-123
						DIO3	EN2	3.11612	0.445	0.042	1.61e-125	3.32e-121
						SLC17A6	EN2	2.6021	0.381	0.029	2.83e-125	5.84e-121
						CDH18	EN2	2.88728	0.297	0.017	7.47e-125	1.54e-120
						TRH	EN2	2.63175	0.852	0.186	2.38e-123	4.92e-119
						ONECUT2	EN2	2.02744	0.839	0.179	6.91e-114	1.43e-109
						ONECUT1	EN2	2.27363	0.542	0.073	4.79e-105	9.9e-101
						RET	EN2	2.91161	0.232	0.013	1.61e-102	3.33e-98
						STXBP5-AS1	EN2	2.99418	0.219	0.012	5.44e-96	1.12e-91
						PLXNA4	EN2	2.52927	0.348	0.032	4.59e-95	9.48e-91
						SCG2	EN2	1.75741	0.768	0.163	8.51e-94	1.76e-89
						SHC4	EN2	2.29487	0.413	0.047	5.45e-91	1.12e-86
						MBP	EN2	2.32873	0.316	0.029	7.69e-87	1.59e-82
						CRABP1	EN2	2.05613	0.374	0.043	5.35e-83	1.1e-78
						DNAJC12	EN2	2.27346	0.516	0.084	1.18e-81	2.44e-77
						CALY	EN2	2.16694	0.471	0.069	1.99e-81	4.1e-77
						KLHL4	EN2	2.68706	0.206	0.014	7.81e-75	1.61e-70
						SAMD3	EN2	2.21256	0.31	0.032	2.04e-74	4.22e-70
						MAL2	EN2	2.66584	0.277	0.027	7.65e-73	1.58e-68
						NEBL	EN2	2.28741	0.284	0.028	1.73e-70	3.57e-66
						LINC01307	EN2	2.43321	0.297	0.032	8.57e-70	1.77e-65
						TBR1	EN2	1.69813	0.426	0.064	2.26e-67	4.66e-63
						PTPRE	EN2	2.20116	0.361	0.05	4.66e-65	9.62e-61
						IPCEF1	EN2	2.90718	0.155	0.009	4.35e-64	8.99e-60
						NECAB1	EN2	2.073	0.297	0.034	4.26e-63	8.8e-59
						ARPP21	EN2	1.96995	0.413	0.069	6.53e-60	1.35e-55
						GABRA2	EN2	2.09375	0.335	0.047	3.54e-59	7.32e-55
						RP11-445F12.1	EN2	2.12633	0.252	0.027	8.35e-58	1.72e-53
						PCSK1	EN2	2.16655	0.29	0.037	6.85e-57	1.41e-52
						LRRN3	EN2	1.4522	0.723	0.221	9.35e-56	1.93e-51
						KCNC2	EN2	2.08634	0.239	0.026	1.44e-54	2.97e-50
						ATP1B1	EN2	1.73278	0.845	0.395	2.64e-54	5.44e-50
						PTPRN	EN2	1.93479	0.4	0.071	4.01e-54	8.27e-50
						ACHE	EN2	2.10892	0.31	0.044	5.16e-54	1.07e-49
						DACH2	EN2	1.72242	0.465	0.098	1.4e-52	2.89e-48
						VGF	EN2	1.65431	0.716	0.246	2.22e-52	4.59e-48
						PPP1R17	EN2	1.68245	0.548	0.138	3.11e-52	6.42e-48
						CHGA	EN2	1.66735	0.503	0.116	1.55e-51	3.21e-47
						ELMO1	EN2	2.31342	0.303	0.045	3.39e-51	7.01e-47
						UNC13C	EN2	2.22984	0.232	0.027	1.45e-50	2.98e-46
						GRID2	EN2	1.84039	0.432	0.086	1.88e-50	3.88e-46
						SCN2A	EN2	1.66406	0.542	0.134	3.14e-50	6.49e-46
						DIO3OS	EN2	2.15663	0.245	0.03	5.5e-50	1.14e-45
						SUSD4	EN2	2.35246	0.232	0.027	4.14e-49	8.55e-45
						FAM159A	EN2	2.37753	0.168	0.014	1.42e-48	2.94e-44
						NRIP3	EN2	2.19409	0.226	0.026	3.28e-48	6.77e-44
						RP11-81H14.2	EN2	2.36955	0.161	0.013	3.41e-48	7.03e-44
						RP4-665J23.1	EN2	1.70592	0.381	0.069	7.76e-48	1.6e-43
						TTC9B	EN2	1.1796	0.839	0.337	5.28e-47	1.09e-42
						LINC00152	EN2	2.60648	0.161	0.014	6.25e-46	1.29e-41
						VAT1L	EN2	1.66122	0.471	0.113	1.06e-45	2.19e-41
						SCN9A	EN2	1.68103	0.503	0.129	2.66e-45	5.5e-41
						RCAN2	EN2	1.66957	0.51	0.137	4.2e-44	8.68e-40
						CHST8	EN2	2.29988	0.187	0.02	6.4e-44	1.32e-39
						SCN3B	EN2	1.28544	0.69	0.236	2.99e-43	6.17e-39
						LY6H	EN2	1.13098	0.865	0.405	9.02e-43	1.86e-38
						VSNL1	EN2	2.03118	0.252	0.037	6.53e-42	1.35e-37
						FGF13	EN2	1.54734	0.723	0.308	1.41e-41	2.91e-37
						IGSF21	EN2	2.24796	0.2	0.024	2.35e-41	4.85e-37
						LHX1	EN2	1.94278	0.252	0.037	3.77e-41	7.78e-37
						TNFRSF21	EN2	1.54415	0.465	0.118	4.36e-41	9.01e-37
						FAM19A2	EN2	1.86489	0.271	0.043	1.5e-40	3.1e-36
						ARHGDIG	EN2	1.94343	0.2	0.024	3.44e-40	7.1e-36
						HMP19	EN2	0.879203	0.929	0.424	7.12e-40	1.47e-35
						GALNTL6	EN2	1.99492	0.226	0.031	1.14e-39	2.36e-35
						CDKN2D	EN2	1.08939	0.794	0.362	3.96e-38	8.18e-34
						TMEM163	EN2	1.98055	0.206	0.028	1.17e-37	2.41e-33
						TSPAN7	EN2	1.46235	0.445	0.113	1.78e-37	3.68e-33
						BEX5	EN2	1.21787	0.69	0.287	5.14e-36	1.06e-31
						TMEM59L	EN2	1.17483	0.665	0.252	6.43e-36	1.33e-31
						FAIM2	EN2	1.59429	0.348	0.075	7.73e-36	1.6e-31
						SDC3	EN2	1.44229	0.445	0.118	1.21e-35	2.51e-31
						SH3GL3	EN2	1.54441	0.413	0.107	6.6e-35	1.36e-30
						DCLK1	EN2	1.112	0.729	0.321	7.11e-35	1.47e-30
						SPOCK2	EN2	1.75108	0.31	0.063	7.18e-35	1.48e-30
						OLFM1	EN2	1.18178	0.69	0.274	8.28e-35	1.71e-30
						PRKACB	EN2	1.1149	0.69	0.27	1.16e-34	2.39e-30
						HLA-DRB1	EN2	2.20037	0.168	0.02	1.44e-34	2.97e-30
						CHGB	EN2	1.44457	0.465	0.137	6.88e-34	1.42e-29
						ATP8A2	EN2	1.45323	0.439	0.119	1.31e-33	2.7e-29
						RGS17	EN2	1.30192	0.535	0.179	4.5e-33	9.29e-29
						SSTR2	EN2	1.3983	0.219	0.034	1.17e-32	2.42e-28
						BRINP1	EN2	1.44526	0.323	0.069	2.69e-32	5.56e-28
						NRN1	EN2	1.08582	0.581	0.207	9.83e-32	2.03e-27
						PLPPR1	EN2	1.34849	0.471	0.145	3.39e-31	7e-27
						PIK3R1	EN2	1.06094	0.632	0.242	4.13e-31	8.53e-27
						ZFYVE9	EN2	1.61107	0.361	0.092	1.36e-30	2.8e-26
						SYT5	EN2	1.08731	0.626	0.239	1.7e-30	3.51e-26
						SYN1	EN2	1.44628	0.355	0.088	2.66e-30	5.49e-26
						NTS	EN2	2.07558	0.161	0.022	1.1e-29	2.26e-25
						PCDH11X	EN2	1.89163	0.271	0.057	2.31e-29	4.76e-25
						RELN	EN2	1.28215	0.497	0.166	4.42e-29	9.12e-25
						CAMK2B	EN2	1.43984	0.387	0.108	5.09e-29	1.05e-24
						NEGR1	EN2	1.4369	0.387	0.108	5.22e-29	1.08e-24
						GABRG2	EN2	1.8412	0.213	0.037	1.67e-28	3.45e-24
						PCDH17	EN2	1.00376	0.594	0.218	2.07e-28	4.27e-24
						STC1	EN2	1.87174	0.316	0.08	3.73e-28	7.7e-24
						FRRS1L	EN2	1.56362	0.29	0.065	3.98e-28	8.21e-24
						RFTN1	EN2	1.43376	0.413	0.122	5.48e-28	1.13e-23
						NPTX2	EN2	2.12214	0.161	0.023	8.56e-28	1.77e-23
						PLPPR2	EN2	1.10396	0.6	0.24	8.97e-28	1.85e-23
						NFASC	EN2	1.36449	0.387	0.11	1.16e-27	2.4e-23
						TENM1	EN2	1.59675	0.271	0.059	1.81e-27	3.74e-23
						STX3	EN2	1.73989	0.155	0.021	3.14e-27	6.48e-23
						C11orf87	EN2	1.54956	0.265	0.057	3.6e-27	7.44e-23
						ARHGEF10L	EN2	1.64057	0.219	0.041	1.64e-26	3.39e-22
						LIN7B	EN2	1.31421	0.381	0.11	3.24e-26	6.69e-22
						DMTN	EN2	1.18719	0.432	0.134	4.35e-26	8.98e-22
						LYST	EN2	1.4686	0.271	0.06	5.07e-26	1.05e-21
						ADCY2	EN2	1.77272	0.174	0.028	6.46e-26	1.33e-21
						LHX5-AS1	EN2	1.14155	0.374	0.103	9.2e-26	1.9e-21
						RABGAP1L	EN2	1.43937	0.258	0.056	1.34e-25	2.78e-21
						NRP1	EN2	1.2687	0.419	0.134	1.41e-25	2.9e-21
						LMO2	EN2	1.59687	0.29	0.071	4.6e-25	9.5e-21
						GRIA4	EN2	1.66322	0.258	0.058	5.78e-25	1.19e-20
						ATP6V1G2	EN2	1.02812	0.594	0.243	8.83e-25	1.82e-20
						BCL2L11	EN2	1.86784	0.155	0.024	1.12e-24	2.3e-20
						UNC5D	EN2	1.4508	0.31	0.082	1.44e-24	2.98e-20
						KIFC3	EN2	1.68275	0.206	0.04	2.14e-24	4.42e-20
						BRINP2	EN2	1.86887	0.2	0.038	3.2e-24	6.6e-20
						SPTBN1	EN2	1.01455	0.645	0.32	1.75e-23	3.61e-19
						SNAP25	EN2	1.02718	0.568	0.241	1.87e-23	3.87e-19
						ARFGEF3	EN2	1.70471	0.2	0.039	1.97e-23	4.06e-19
						NDST4	EN2	1.79485	0.194	0.037	3.87e-23	7.99e-19
						PRKCB	EN2	1.40806	0.348	0.104	4.68e-23	9.66e-19
						SLC22A17	EN2	0.86723	0.658	0.3	8.26e-23	1.71e-18
						ETS2	EN2	1.51076	0.194	0.037	8.99e-23	1.86e-18
						CTH	EN2	1.82099	0.181	0.033	1.03e-22	2.13e-18
						C2orf80	EN2	1.30672	0.284	0.072	1.13e-22	2.34e-18
						LUZP2	EN2	1.73572	0.174	0.031	1.14e-22	2.35e-18
						FABP3	EN2	1.74713	0.155	0.025	1.64e-22	3.39e-18
						RAB3B	EN2	1.4057	0.355	0.111	1.81e-22	3.75e-18
						C1orf216	EN2	1.40989	0.252	0.06	2.97e-22	6.13e-18
						FAM46A	EN2	1.8155	0.2	0.041	7.12e-22	1.47e-17
						VSTM2B	EN2	1.47269	0.258	0.065	9.78e-22	2.02e-17
						ANKRD13C	EN2	1.43239	0.252	0.061	1.03e-21	2.12e-17
						DUSP8	EN2	1.44483	0.245	0.059	1.11e-21	2.3e-17
						TMTC1	EN2	1.47276	0.226	0.052	3.25e-21	6.71e-17
						F12	EN2	1.29135	0.232	0.053	3.87e-21	7.99e-17
						PCLO	EN2	1.08224	0.471	0.184	5.16e-21	1.06e-16
						KCNIP4	EN2	1.53531	0.194	0.041	1.21e-20	2.5e-16
						RNF152	EN2	1.85075	0.155	0.028	2.62e-20	5.41e-16
						CD47	EN2	1.28359	0.426	0.159	2.78e-20	5.74e-16
						AHI1	EN2	1.01748	0.587	0.285	3.77e-20	7.78e-16
						CLVS1	EN2	1.33406	0.226	0.053	4.83e-20	9.97e-16
						SYP	EN2	0.818154	0.581	0.245	6.14e-20	1.27e-15
						TSPAN2	EN2	1.53427	0.181	0.037	6.97e-20	1.44e-15
						LYSMD2	EN2	1.41887	0.232	0.058	1.14e-19	2.36e-15
						PTPRO	EN2	1.26803	0.329	0.103	1.24e-19	2.56e-15
						HPCAL4	EN2	1.42485	0.226	0.055	2.31e-19	4.77e-15
						LINC01330	EN2	1.51034	0.168	0.033	3.27e-19	6.74e-15
						LRRTM4	EN2	1.33228	0.213	0.05	4.15e-19	8.56e-15
						STXBP1	EN2	1.05535	0.477	0.192	4.19e-19	8.65e-15
						RUNDC3B	EN2	1.16307	0.348	0.115	4.76e-19	9.83e-15
						NAP1L5	EN2	1.00023	0.477	0.196	4.77e-19	9.85e-15
						ZCCHC12	EN2	1.05512	0.387	0.137	4.95e-19	1.02e-14
						REEP1	EN2	1.03425	0.413	0.154	8.64e-19	1.78e-14
						SYNE1	EN2	1.26367	0.316	0.103	1.85e-18	3.81e-14
						SDC2	EN2	1.304	0.419	0.167	4.14e-18	8.55e-14
						C22orf42	EN2	0.995622	0.374	0.132	5.29e-18	1.09e-13
						KCNJ6	EN2	1.41353	0.232	0.062	6.8e-18	1.4e-13
						C6orf1	EN2	1.07778	0.387	0.142	6.95e-18	1.44e-13
						CAMK1	EN2	1.28827	0.265	0.078	1.14e-17	2.35e-13
						ARG2	EN2	0.91329	0.535	0.242	1.62e-17	3.35e-13
						KHDRBS3	EN2	1.12082	0.348	0.125	2.24e-17	4.63e-13
						CHST1	EN2	1.21267	0.258	0.075	2.76e-17	5.7e-13
						CDK5R2	EN2	1.44687	0.174	0.039	2.81e-17	5.8e-13
						TMOD2	EN2	1.00753	0.413	0.163	2.95e-17	6.09e-13
						UBE2E2	EN2	0.822082	0.587	0.289	4.24e-17	8.75e-13
						FBXW7	EN2	1.2912	0.342	0.125	8.71e-17	1.8e-12
						LIN7A	EN2	1.23405	0.258	0.076	8.78e-17	1.81e-12
						SMIM18	EN2	0.825183	0.471	0.193	1.41e-16	2.9e-12
						SERPINI1	EN2	1.67451	0.168	0.038	1.76e-16	3.63e-12
						GPR162	EN2	0.89237	0.51	0.229	1.79e-16	3.69e-12
						MIR7-3HG	EN2	0.921938	0.335	0.117	2.29e-16	4.72e-12
						RALYL	EN2	0.871472	0.471	0.197	2.33e-16	4.81e-12
						C21orf62	EN2	1.17587	0.29	0.094	3.27e-16	6.75e-12
						EFR3B	EN2	1.05884	0.439	0.188	3.35e-16	6.92e-12
						JAZF1	EN2	1.46785	0.213	0.057	3.42e-16	7.07e-12
						GCHFR	EN2	1.34765	0.245	0.073	3.73e-16	7.69e-12
						SYT4	EN2	1.35586	0.219	0.06	5.95e-16	1.23e-11
						GNAO1	EN2	0.82323	0.471	0.202	6.1e-16	1.26e-11
						ERC1	EN2	0.955437	0.445	0.195	6.19e-16	1.28e-11
						EPB41L1	EN2	1.13125	0.316	0.11	7.63e-16	1.58e-11
						FAM134B	EN2	1.18924	0.239	0.07	9.06e-16	1.87e-11
						SYT13	EN2	1.2228	0.245	0.074	1.54e-15	3.17e-11
						WSB2	EN2	1.12386	0.413	0.176	1.55e-15	3.2e-11
						SLC25A33	EN2	1.02471	0.4	0.162	1.64e-15	3.38e-11
						AC007405.6	EN2	1.14478	0.245	0.074	2.59e-15	5.35e-11
						SPINT2	EN2	0.756025	0.542	0.263	2.62e-15	5.4e-11
						FAM133A	EN2	1.30402	0.206	0.056	2.77e-15	5.73e-11
						ASPHD1	EN2	1.22546	0.239	0.071	4.04e-15	8.34e-11
						HPCAL1	EN2	1.08006	0.329	0.12	5.08e-15	1.05e-10
						SLC4A3	EN2	1.10894	0.271	0.088	5.7e-15	1.18e-10
						AC093673.5	EN2	0.997196	0.381	0.155	9.61e-15	1.98e-10
						PHACTR3	EN2	0.944995	0.413	0.174	1.07e-14	2.21e-10
						TMEM55A	EN2	0.800158	0.523	0.252	1.27e-14	2.62e-10
						PACRG	EN2	1.15033	0.239	0.073	1.62e-14	3.35e-10
						OLFM2	EN2	0.899984	0.413	0.175	1.92e-14	3.96e-10
						CEP126	EN2	1.46593	0.2	0.057	2.04e-14	4.22e-10
						DNM3	EN2	1.10521	0.265	0.087	2.82e-14	5.81e-10
						INAFM1	EN2	0.933649	0.348	0.135	2.95e-14	6.09e-10
						SNX10	EN2	1.19701	0.31	0.117	3.66e-14	7.56e-10
						CHD5	EN2	1.19032	0.226	0.069	6.35e-14	1.31e-09
						CAMK2N1	EN2	1.01858	0.348	0.138	6.63e-14	1.37e-09
						KCNMA1	EN2	1.40265	0.161	0.04	7.6e-14	1.57e-09
						CBFB	EN2	1.27631	0.232	0.074	8.37e-14	1.73e-09
						TNIK	EN2	0.945594	0.368	0.15	9.47e-14	1.96e-09
						PDE1A	EN2	1.41058	0.155	0.038	1.47e-13	3.04e-09
						SCN3A	EN2	1.05863	0.355	0.146	1.56e-13	3.22e-09
						ABLIM1	EN2	1.07066	0.316	0.123	2.55e-13	5.27e-09
						CH17-189H20.1	EN2	0.901783	0.368	0.154	2.65e-13	5.46e-09
						NBEA	EN2	0.982706	0.406	0.185	2.87e-13	5.92e-09
						RUNDC3A	EN2	0.726157	0.503	0.236	2.89e-13	5.96e-09
						KIAA1107	EN2	1.0003	0.29	0.105	3.55e-13	7.34e-09
						SH3KBP1	EN2	1.04502	0.284	0.103	3.68e-13	7.6e-09
						GATS	EN2	1.00958	0.329	0.132	4.23e-13	8.73e-09
						ATP8A1	EN2	1.22968	0.155	0.038	4.24e-13	8.75e-09
						KIAA0930	EN2	0.846642	0.387	0.165	4.26e-13	8.8e-09
						CHN2	EN2	0.852769	0.361	0.148	4.46e-13	9.21e-09
						DLL3	EN2	0.778306	0.49	0.241	4.72e-13	9.75e-09
						FAM219A	EN2	0.910683	0.374	0.158	5.44e-13	1.12e-08
						GLRX	EN2	0.949358	0.381	0.166	5.71e-13	1.18e-08
						PLCB4	EN2	1.33167	0.168	0.044	5.92e-13	1.22e-08
						PCSK2	EN2	0.981117	0.303	0.116	6.06e-13	1.25e-08
						PLPPR3	EN2	0.853041	0.355	0.146	6.91e-13	1.43e-08
						RABIF	EN2	0.825935	0.4	0.177	7.34e-13	1.51e-08
						SLC50A1	EN2	1.32288	0.213	0.067	8.17e-13	1.69e-08
						FXYD7	EN2	1.04021	0.284	0.105	1.08e-12	2.24e-08
						CACNA1E	EN2	1.24605	0.168	0.045	1.29e-12	2.65e-08
						AKAP6	EN2	0.854319	0.335	0.134	1.34e-12	2.76e-08
						PREPL	EN2	0.851829	0.381	0.164	1.59e-12	3.27e-08
						C16orf52	EN2	1.18093	0.226	0.075	2e-12	4.13e-08
						TACC2	EN2	0.871296	0.394	0.18	2.67e-12	5.51e-08
						SHISA4	EN2	1.02405	0.252	0.088	3.06e-12	6.31e-08
						CCSER1	EN2	1.17742	0.284	0.108	4.01e-12	8.28e-08
						ST3GAL5	EN2	0.935274	0.303	0.12	4.64e-12	9.58e-08
						RPS6KA2	EN2	0.903264	0.387	0.18	6.86e-12	1.42e-07
						AFF3	EN2	1.46136	0.168	0.048	6.86e-12	1.42e-07
						VWA5A	EN2	1.02936	0.219	0.072	6.98e-12	1.44e-07
						RAB9B	EN2	0.753728	0.406	0.186	1.29e-11	2.65e-07
						MAPRE2	EN2	0.842037	0.374	0.169	1.34e-11	2.76e-07
						MTURN	EN2	1.00248	0.265	0.101	1.59e-11	3.27e-07
						C15orf61	EN2	0.996945	0.265	0.1	1.77e-11	3.66e-07
						LHFPL4	EN2	1.23786	0.161	0.045	1.78e-11	3.67e-07
						SRRM3	EN2	0.952426	0.303	0.125	2.38e-11	4.92e-07
						CADM2	EN2	0.98678	0.29	0.116	2.79e-11	5.75e-07
						RASGRP1	EN2	1.18724	0.168	0.049	2.97e-11	6.14e-07
						SFXN3	EN2	1.24402	0.206	0.07	3.72e-11	7.67e-07
						CES4A	EN2	1.05408	0.187	0.059	4e-11	8.27e-07
						RPS6KL1	EN2	0.833759	0.277	0.105	4.06e-11	8.39e-07
						SIPA1L2	EN2	1.20292	0.213	0.074	4.4e-11	9.09e-07
						NAPB	EN2	0.937517	0.252	0.093	5.29e-11	1.09e-06
						DPP6	EN2	0.945122	0.277	0.11	5.62e-11	1.16e-06
						NRG1	EN2	1.01887	0.213	0.073	6.57e-11	1.36e-06
						LINC00869	EN2	1.0073	0.252	0.094	7.15e-11	1.48e-06
						RAB11FIP2	EN2	0.883994	0.361	0.166	1.01e-10	2.08e-06
						SH3PXD2A	EN2	1.27463	0.155	0.045	1.03e-10	2.12e-06
						MYO5A	EN2	0.822361	0.329	0.142	1.4e-10	2.88e-06
						CYLD	EN2	0.97203	0.226	0.081	1.62e-10	3.35e-06
						CNRIP1	EN2	0.72267	0.419	0.205	1.64e-10	3.39e-06
						PCOLCE	EN2	1.26474	0.168	0.052	1.93e-10	3.99e-06
						PAK7	EN2	0.716312	0.426	0.211	2.03e-10	4.19e-06
						SMCO4	EN2	1.34605	0.174	0.056	2.42e-10	5e-06
						PTPRT	EN2	1.43051	0.168	0.053	2.49e-10	5.15e-06
						FBLL1	EN2	1.14986	0.161	0.049	2.74e-10	5.66e-06
						GPRASP2	EN2	1.1622	0.2	0.07	3.92e-10	8.1e-06
						TSTD1	EN2	0.979066	0.297	0.132	4.03e-10	8.32e-06
						MAFB	EN2	1.03468	0.303	0.135	4.49e-10	9.26e-06
						RIMS1	EN2	1.0347	0.2	0.07	5.27e-10	1.09e-05
						C2orf15	EN2	1.16344	0.161	0.05	5.47e-10	1.13e-05
						DACT3	EN2	1.10495	0.187	0.063	5.84e-10	1.2e-05
						CBLN2	EN2	1.11318	0.155	0.047	6.3e-10	1.3e-05
						COL6A1	EN2	0.883921	0.31	0.139	6.83e-10	1.41e-05
						RIMS2	EN2	0.981833	0.335	0.16	6.88e-10	1.42e-05
						DBNDD1	EN2	0.88525	0.219	0.079	7.09e-10	1.46e-05
						KLF3	EN2	0.955383	0.252	0.101	8.22e-10	1.7e-05
						INPP1	EN2	1.06225	0.181	0.06	8.42e-10	1.74e-05
						LINC00936	EN2	0.875158	0.277	0.115	1.06e-09	2.2e-05
						ZBTB38	EN2	0.914425	0.277	0.119	1.16e-09	2.39e-05
						P4HTM	EN2	0.890873	0.355	0.176	1.17e-09	2.41e-05
						GSE1	EN2	0.849093	0.297	0.129	1.39e-09	2.87e-05
						ARL8A	EN2	0.716899	0.387	0.193	1.4e-09	2.89e-05
						PPP2R5B	EN2	0.790887	0.335	0.155	1.43e-09	2.95e-05
						GPX3	EN2	1.17038	0.168	0.055	1.43e-09	2.96e-05
						PRKAR2B	EN2	0.879452	0.323	0.151	1.55e-09	3.2e-05
						MAPK9	EN2	1.15071	0.187	0.065	1.59e-09	3.27e-05
						INPP5F	EN2	0.869991	0.323	0.15	1.66e-09	3.42e-05
						AMPH	EN2	0.926026	0.31	0.144	2.12e-09	4.37e-05
						DSEL	EN2	0.875243	0.239	0.095	2.13e-09	4.4e-05
						DOK5	EN2	0.804227	0.335	0.16	2.37e-09	4.9e-05
						RIIAD1	EN2	1.07127	0.226	0.088	2.6e-09	5.37e-05
						DENND1B	EN2	1.13515	0.213	0.082	2.73e-09	5.63e-05
						CCDC181	EN2	0.73233	0.342	0.161	3.06e-09	6.31e-05
						DTNA	EN2	0.936997	0.284	0.129	3.26e-09	6.74e-05
						PRR5	EN2	1.08823	0.161	0.052	3.35e-09	6.91e-05
						B4GALNT1	EN2	0.84937	0.258	0.107	3.63e-09	7.48e-05
						SKIL	EN2	0.80323	0.361	0.18	4.01e-09	8.29e-05
						FUCA1	EN2	1.06195	0.213	0.081	4.09e-09	8.43e-05
						ABCA5	EN2	1.14174	0.155	0.05	4.48e-09	9.25e-05
						PDE4DIP	EN2	0.744248	0.329	0.153	4.76e-09	9.82e-05
						SVIP	EN2	0.841849	0.29	0.132	6.19e-09	0.000128
						YPEL3	EN2	0.747345	0.29	0.129	6.83e-09	0.000141
						LINC00643	EN2	0.83445	0.245	0.102	7.79e-09	0.000161
						SLC2A13	EN2	1.06081	0.2	0.076	7.86e-09	0.000162
						MAPK8IP1	EN2	0.843729	0.29	0.133	8.36e-09	0.000173
						MGAT4C	EN2	0.962348	0.161	0.054	8.64e-09	0.000178
						TNKS	EN2	0.758353	0.355	0.175	8.92e-09	0.000184
						MPP3	EN2	0.788336	0.213	0.081	9.59e-09	0.000198
						NRSN1	EN2	1.13619	0.161	0.055	1.02e-08	0.000211
						TMEM108	EN2	1.02001	0.2	0.077	1.38e-08	0.000285
						LONRF2	EN2	0.96957	0.174	0.062	1.68e-08	0.000346
						ALCAM	EN2	0.721942	0.194	0.071	1.68e-08	0.000347
						LINC00599	EN2	0.712348	0.258	0.111	2.11e-08	0.000435
						RTN2	EN2	0.998143	0.252	0.112	2.4e-08	0.000496
						SEZ6L	EN2	0.8738	0.258	0.113	2.61e-08	0.000538
						SNAP91	EN2	0.803013	0.194	0.072	2.71e-08	0.000559
						RELL2	EN2	0.94481	0.239	0.103	3.16e-08	0.000652
						XKR4	EN2	0.738114	0.277	0.126	3.22e-08	0.000664
						SHC3	EN2	0.884498	0.303	0.15	3.38e-08	0.000697
						DISP2	EN2	0.811952	0.206	0.08	3.71e-08	0.000765
						TMED8	EN2	0.881091	0.2	0.078	4.78e-08	0.000987
						NACAD	EN2	0.77478	0.277	0.128	5.14e-08	0.00106024
						DNM1	EN2	1.01613	0.2	0.081	6.7e-08	0.0013823
						CAPRIN2	EN2	1.11515	0.155	0.055	7.4e-08	0.00152666
						KCNIP1	EN2	0.786204	0.232	0.099	8.55e-08	0.00176557
						ATP13A2	EN2	0.707543	0.31	0.152	8.62e-08	0.0017799
						B3GAT1	EN2	0.823751	0.213	0.088	9.63e-08	0.00198711
						SMYD3	EN2	0.751991	0.284	0.135	1.01e-07	0.00209161
						FBXL16	EN2	1.00623	0.194	0.077	1.02e-07	0.00211433
						PERP	EN2	1.03899	0.161	0.059	1.14e-07	0.00236027
						UBE2D4	EN2	0.824048	0.252	0.115	1.17e-07	0.00241355
						FHL3	EN2	1.02841	0.174	0.068	1.68e-07	0.0034698
						ATP6V0A1	EN2	0.838776	0.284	0.139	1.77e-07	0.00364804
						ZNF704	EN2	0.817386	0.245	0.11	1.85e-07	0.00381016
						2020-09-04	EN2	0.934885	0.155	0.056	1.95e-07	0.00402639
						ATP1A3	EN2	0.80407	0.29	0.144	2.09e-07	0.00432397
						ATE1	EN2	0.809497	0.245	0.113	2.38e-07	0.00491866
						NCS1	EN2	0.911008	0.168	0.064	2.53e-07	0.00521494
						PTPN5	EN2	0.876784	0.213	0.093	3.74e-07	0.00771609
						SEMA5A	EN2	0.945765	0.194	0.082	4.13e-07	0.00851494
						UNC13A	EN2	0.787663	0.2	0.084	4.41e-07	0.0091132
						LINC01138	EN2	0.932804	0.187	0.076	4.76e-07	0.0098348
						ATG10	EN2	0.76678	0.232	0.106	4.78e-07	0.00986456
						XKR6	EN2	0.994061	0.155	0.058	4.78e-07	0.00986521
						SHISA6	EN3	3.42981	0.274	0.011	1.13e-275	2.33e-271
						ONECUT1	EN3	2.44689	0.508	0.062	2.12e-231	4.39e-227
						TFAP2B	EN3	4.24376	0.16	0.007	1.27e-155	2.62e-151
						INSM1	EN3	2.08267	0.452	0.074	5.85e-151	1.21e-146
						NRN1	EN3	1.86262	0.675	0.193	1.68e-139	3.46e-135
						ONECUT3	EN3	2.34233	0.256	0.025	9.42e-135	1.95e-130
						IGSF21	EN3	2.64326	0.206	0.019	3.31e-112	6.83e-108
						ONECUT2	EN3	1.63088	0.574	0.173	7e-104	1.45e-99
						SNCG	EN3	2.03043	0.289	0.044	8.01e-100	1.65e-95
						NOS1AP	EN3	1.58822	0.563	0.169	1.23e-96	2.53e-92
						SYT4	EN3	1.87137	0.302	0.052	3.37e-90	6.97e-86
						CTC-378H22.2	EN3	2.07122	0.216	0.029	2.02e-84	4.16e-80
						ALCAM	EN3	1.93578	0.317	0.063	1.96e-83	4.04e-79
						ISL1	EN3	1.74331	0.525	0.174	3.42e-82	7.05e-78
						CRABP1	EN3	3.28176	0.241	0.04	8.69e-78	1.79e-73
						POU6F2	EN3	2.46393	0.218	0.035	4.85e-73	1e-68
						OLFM1	EN3	1.27811	0.629	0.266	7.57e-73	1.56e-68
						ELAVL4	EN3	0.929489	0.822	0.408	1.51e-69	3.11e-65
						DACH2	EN3	1.41149	0.353	0.093	2.96e-63	6.11e-59
						FXYD7	EN3	1.43228	0.343	0.098	1.12e-55	2.31e-51
						PCSK2	EN3	1.3863	0.363	0.109	4.23e-55	8.73e-51
						TTC9B	EN3	0.859301	0.685	0.33	1.54e-52	3.19e-48
						DACH1	EN3	1.47396	0.302	0.083	7.31e-52	1.51e-47
						ETS2	EN3	1.96831	0.18	0.034	2.14e-49	4.43e-45
						HCRT	EN3	1.62018	0.241	0.059	5.82e-47	1.2e-42
						GPR22	EN3	1.7143	0.188	0.038	7.6e-46	1.57e-41
						EBF1	EN3	1.20274	0.292	0.082	1.52e-45	3.15e-41
						VSTM2B	EN3	1.60199	0.241	0.06	1.77e-45	3.65e-41
						MDGA1	EN3	1.60326	0.203	0.044	6.97e-45	1.44e-40
						SYT5	EN3	0.91527	0.518	0.234	4.39e-40	9.06e-36
						NTRK3	EN3	1.23659	0.386	0.15	6.25e-40	1.29e-35
						MIR7-3HG	EN3	1.1259	0.327	0.111	1.02e-38	2.1e-34
						NECAB1	EN3	1.51855	0.155	0.034	1.63e-34	3.36e-30
						CHL1	EN3	1.11212	0.307	0.112	1.04e-32	2.15e-28
						RSPO3	EN3	1.3787	0.155	0.038	9.65e-30	1.99e-25
						GNG8	EN3	1.28997	0.236	0.081	5.54e-28	1.14e-23
						C22orf42	EN3	0.986887	0.317	0.128	7.4e-28	1.53e-23
						RBFOX3	EN3	1.38593	0.168	0.047	1.81e-26	3.74e-22
						REEP1	EN3	0.896192	0.34	0.151	5.84e-25	1.2e-20
						CAMK2N1	EN3	0.888793	0.315	0.134	7.17e-24	1.48e-19
						C21orf62	EN3	1.02779	0.241	0.091	1.57e-23	3.24e-19
						L1CAM	EN3	0.882187	0.327	0.147	1.86e-23	3.85e-19
						SRRM3	EN3	0.988235	0.282	0.121	4.28e-22	8.84e-18
						RBFOX1	EN3	0.963656	0.244	0.095	4.65e-22	9.6e-18
						SMIM18	EN3	0.808861	0.381	0.19	9.11e-22	1.88e-17
						CHST1	EN3	1.15553	0.193	0.073	5.18e-19	1.07e-14
						XKR4	EN3	0.870283	0.269	0.122	3.92e-18	8.1e-14
						RAB3C	EN3	0.768401	0.282	0.13	6.12e-18	1.26e-13
						KLHL35	EN3	1.16359	0.162	0.058	1.7e-17	3.5e-13
						2020-09-04	EN3	1.15691	0.152	0.054	8.45e-17	1.75e-12
						CHGA	EN3	0.807143	0.256	0.116	8.9e-17	1.84e-12
						SYT13	EN3	1.09984	0.183	0.072	1.91e-16	3.94e-12
						DOK4	EN3	0.871813	0.241	0.11	2.44e-16	5.03e-12
						SEZ6L	EN3	0.751714	0.236	0.111	1.61e-14	3.32e-10
						PTPN5	EN3	0.943657	0.201	0.09	7.81e-14	1.61e-09
						FAIM2	EN3	0.818653	0.18	0.076	8.78e-14	1.81e-09
						VSTM2L	EN3	0.863114	0.216	0.102	1.15e-13	2.37e-09
						MIR325HG	EN3	0.938234	0.155	0.063	4.17e-13	8.6e-09
						RIMS3	EN3	0.918114	0.152	0.062	1.1e-12	2.27e-08
						SH3GL3	EN3	0.735229	0.221	0.107	1.53e-12	3.16e-08
						NPAS4	EN3	0.761227	0.16	0.067	4.85e-12	1e-07
						NRG1	EN3	0.833018	0.152	0.072	1.39e-09	2.87e-05
						SLC2A13	EN3	0.902975	0.155	0.075	1.93e-09	3.98e-05
						C2orf80	EN3	0.821944	0.152	0.072	3.2e-09	6.6e-05
						FGF19	IN1	2.60714	0.962	0.221	0	0
						FGF3	IN1	2.49395	0.472	0.055	0	0
						DLX6-AS1	IN1	1.54854	0.8	0.261	1.91e-279	3.94e-275
						RGS2	IN1	1.55116	0.764	0.317	5.88e-215	1.21e-210
						DLX2	IN1	1.14463	0.832	0.344	2.62e-205	5.42e-201
						DLX5	IN1	1.08883	0.709	0.257	3.52e-174	7.26e-170
						SLITRK6	IN1	2.30171	0.275	0.038	2.48e-172	5.12e-168
						GAD2	IN1	1.30409	0.551	0.177	2.73e-148	5.64e-144
						ECEL1	IN1	1.74281	0.335	0.072	2.85e-137	5.88e-133
						DLX1	IN1	0.975726	0.62	0.258	4.37e-115	9.02e-111
						PRDM12	IN1	2.34418	0.161	0.02	8.99e-107	1.86e-102
						SLC8A1	IN1	1.19509	0.56	0.248	2.6e-102	5.37e-98
						ISL1	IN1	0.801977	0.415	0.168	7.12e-65	1.47e-60
						LINC00626	IN1	1.66571	0.175	0.039	2.59e-64	5.35e-60
						SLC32A1	IN1	1.15446	0.265	0.094	7.46e-52	1.54e-47
						WLS	IN1	1.33625	0.231	0.076	2.25e-51	4.64e-47
						FAM155A	IN1	1.07402	0.31	0.129	2.17e-47	4.47e-43
						CAMKV	IN1	0.891981	0.328	0.149	2.85e-41	5.87e-37
						LINC01315	IN1	0.916645	0.286	0.134	2.63e-34	5.43e-30
						FAM65B	IN1	0.923568	0.262	0.116	8.04e-34	1.66e-29
						HCRT	IN1	1.21423	0.165	0.058	1.83e-32	3.77e-28
						NXPH1	IN1	0.816612	0.262	0.12	3.66e-30	7.56e-26
						AKR1C1	IN1	0.94807	0.206	0.09	1.54e-26	3.18e-22
						GAD1	IN1	0.793677	0.206	0.09	1.74e-25	3.6e-21
						MYC	IN1	0.997958	0.202	0.092	5.89e-25	1.22e-20
						PRKCB	IN1	0.764522	0.215	0.098	1.14e-24	2.35e-20
						RBFOX1	IN1	0.854027	0.201	0.092	1.26e-23	2.6e-19
						TENM2	IN1	0.974964	0.161	0.073	2.18e-19	4.51e-15
						RPP25	IN1	0.880741	0.162	0.075	8.94e-19	1.85e-14
						SLC1A2	IN1	0.774597	0.18	0.089	1.86e-17	3.84e-13
						SNTG1	IN1	0.76181	0.161	0.076	1.97e-17	4.06e-13
						SCRT2	IN1	0.82535	0.154	0.073	4.78e-16	9.87e-12
						RASD1	IN2	2.74082	0.609	0.073	0	0
						NKX6-1	IN2	4.61517	0.18	0.003	8.73e-274	1.8e-269
						GNAL	IN2	2.23793	0.594	0.114	7.09e-258	1.46e-253
						MEF2C	IN2	1.94204	0.65	0.135	3.69e-255	7.62e-251
						GAD1	IN2	2.27854	0.493	0.074	3.51e-251	7.24e-247
						SCGN	IN2	3.08654	0.374	0.046	8.48e-224	1.75e-219
						GRIN2B	IN2	2.09758	0.415	0.066	7.26e-194	1.5e-189
						CELF4	IN2	1.32311	0.866	0.351	9.99e-185	2.06e-180
						PPP2R2B	IN2	1.47209	0.862	0.412	5.55e-183	1.15e-178
						HS3ST2	IN2	2.67113	0.233	0.019	7.38e-181	1.52e-176
						FGF14	IN2	1.63978	0.65	0.191	1.71e-176	3.53e-172
						GRIA2	IN2	1.36043	0.774	0.273	6.64e-175	1.37e-170
						MAPT	IN2	1.06971	0.889	0.424	9.65e-154	1.99e-149
						DIRAS3	IN2	3.16353	0.291	0.04	3.1e-153	6.4e-149
						PRKCB	IN2	1.96558	0.422	0.087	7.67e-153	1.58e-148
						CDH8	IN2	2.57079	0.226	0.023	9.87e-152	2.04e-147
						DLX1	IN2	1.23882	0.711	0.261	1.66e-142	3.42e-138
						LY6H	IN2	1.10239	0.837	0.385	1.89e-142	3.91e-138
						DLX5	IN2	1.01907	0.738	0.266	1.82e-139	3.75e-135
						ECEL1	IN2	1.71445	0.367	0.076	1.37e-124	2.84e-120
						GRM5	IN2	2.21473	0.235	0.032	3.67e-120	7.57e-116
						C22orf42	IN2	1.52471	0.444	0.116	7.42e-119	1.53e-114
						HMP19	IN2	0.865395	0.876	0.403	3.24e-118	6.69e-114
						ANK3	IN2	1.0993	0.776	0.377	2.49e-117	5.14e-113
						ARPP21	IN2	1.89631	0.31	0.059	6.2e-115	1.28e-110
						DLX6-AS1	IN2	0.923136	0.716	0.279	1.91e-114	3.94e-110
						CHST2	IN2	2.03335	0.282	0.054	1.86e-106	3.83e-102
						DLX2	IN2	0.827827	0.794	0.358	1.02e-105	2.11e-101
						SCN2A	IN2	1.4025	0.434	0.121	6.95e-105	1.43e-100
						RP11-2E11.9	IN2	1.69393	0.371	0.093	2.16e-104	4.46e-100
						POU2F2	IN2	1.09652	0.672	0.286	2.62e-102	5.41e-98
						PCDH17	IN2	1.54501	0.537	0.203	6.38e-102	1.32e-97
						VSNL1	IN2	2.28803	0.206	0.029	9.63e-101	1.99e-96
						RALYL	IN2	1.21724	0.512	0.182	1.65e-91	3.41e-87
						SLC32A1	IN2	1.47781	0.35	0.093	9.75e-88	2.01e-83
						GRID2	IN2	1.56488	0.316	0.077	9.5e-87	1.96e-82
						NXPH1	IN2	1.40602	0.391	0.115	1.38e-86	2.85e-82
						DLX6	IN2	1.20612	0.429	0.139	4.97e-81	1.03e-76
						TMEFF2	IN2	1.3178	0.384	0.116	2.18e-80	4.5e-76
						SPINT2	IN2	1.03762	0.571	0.247	4.34e-78	8.96e-74
						PPP1R1A	IN2	1.01702	0.636	0.315	5.58e-77	1.15e-72
						CAMKV	IN2	1.32181	0.422	0.148	1.72e-76	3.56e-72
						RAB3C	IN2	1.3886	0.371	0.121	5.78e-72	1.19e-67
						MIR7-3HG	IN2	1.59444	0.34	0.106	7.71e-70	1.59e-65
						PAK6	IN2	1.95393	0.179	0.032	1.79e-68	3.71e-64
						TOX2	IN2	1.74047	0.207	0.043	2.18e-68	4.5e-64
						GFRA2	IN2	1.92537	0.172	0.03	6.1e-67	1.26e-62
						BEX5	IN2	0.99361	0.563	0.276	1.4e-64	2.89e-60
						DYNC1I1	IN2	1.39669	0.284	0.08	2.58e-64	5.33e-60
						SNAP25	IN2	1.07556	0.51	0.229	2.78e-64	5.73e-60
						NEGR1	IN2	1.43509	0.315	0.099	1.13e-63	2.33e-59
						CALY	IN2	1.51321	0.247	0.064	2.55e-61	5.26e-57
						SYP	IN2	0.999216	0.514	0.234	4.84e-61	9.99e-57
						ARG2	IN2	0.937506	0.512	0.229	5.46e-61	1.13e-56
						SEZ6L	IN2	1.34272	0.318	0.103	1.83e-60	3.77e-56
						C1QTNF4	IN2	1.12032	0.432	0.178	2.51e-59	5.18e-55
						PRKACB	IN2	1.00984	0.537	0.26	4.91e-59	1.01e-54
						DACT1	IN2	1.7977	0.168	0.033	3.75e-58	7.75e-54
						NAV2	IN2	1.68592	0.18	0.038	6.98e-58	1.44e-53
						SCN3B	IN2	0.929602	0.505	0.226	3.63e-57	7.49e-53
						PCLO	IN2	1.08254	0.418	0.173	2.1e-56	4.34e-52
						PPM1K	IN2	0.934853	0.481	0.221	2.1e-54	4.32e-50
						FAM65B	IN2	1.23906	0.328	0.115	3.31e-54	6.84e-50
						SMIM18	IN2	0.961156	0.439	0.182	9.84e-54	2.03e-49
						ZCCHC12	IN2	1.13698	0.347	0.127	1.68e-53	3.46e-49
						VGF	IN2	1.04034	0.493	0.238	3.51e-53	7.25e-49
						TMEM59L	IN2	0.966048	0.502	0.243	2.24e-52	4.61e-48
						DNM3	IN2	1.42399	0.257	0.079	1.7e-51	3.51e-47
						NRXN3	IN2	1.00684	0.403	0.166	1.86e-51	3.84e-47
						GNAO1	IN2	0.930818	0.437	0.191	7.46e-51	1.54e-46
						NRP2	IN2	0.843478	0.509	0.242	7.78e-51	1.61e-46
						SULF2	IN2	1.83352	0.173	0.04	1.15e-50	2.37e-46
						GAD2	IN2	0.834715	0.442	0.193	5.18e-48	1.07e-43
						CAMK2B	IN2	1.15352	0.293	0.1	7.28e-48	1.5e-43
						ALCAM	IN2	1.49371	0.221	0.064	2.43e-47	5.01e-43
						RP11-490M8.1	IN2	1.35062	0.25	0.08	1.89e-46	3.9e-42
						OPTN	IN2	0.925924	0.449	0.212	5.68e-46	1.17e-41
						FAM155A	IN2	1.10877	0.335	0.132	7.11e-46	1.47e-41
						OLFM2	IN2	1.0455	0.378	0.166	3.78e-44	7.81e-40
						BTG2	IN2	0.98024	0.423	0.204	3.31e-42	6.84e-38
						CADM3	IN2	1.02379	0.32	0.129	2.25e-40	4.65e-36
						TMEM196	IN2	1.15562	0.281	0.106	9.25e-40	1.91e-35
						SH3BP5	IN2	0.900022	0.395	0.184	2.69e-39	5.55e-35
						TMEM74B	IN2	1.38029	0.184	0.053	6.04e-39	1.25e-34
						MAGEL2	IN2	1.38169	0.199	0.062	3.52e-38	7.27e-34
						NRSN1	IN2	1.38382	0.173	0.049	8e-38	1.65e-33
						STXBP1	IN2	0.862737	0.391	0.184	1.2e-37	2.48e-33
						PLPPR1	IN2	0.976127	0.327	0.139	1.3e-37	2.69e-33
						ATP1A3	IN2	1.00577	0.32	0.135	1.47e-37	3.04e-33
						LINC00626	IN2	1.42415	0.162	0.043	1.99e-37	4.11e-33
						ACTL6B	IN2	0.931195	0.366	0.168	5.14e-37	1.06e-32
						TSHZ2	IN2	0.878049	0.301	0.12	8.94e-37	1.85e-32
						CNRIP1	IN2	0.917938	0.398	0.197	1.02e-36	2.1e-32
						L1CAM	IN2	0.950522	0.33	0.143	1.67e-36	3.44e-32
						SYT13	IN2	1.30701	0.206	0.068	9.01e-36	1.86e-31
						SLITRK6	IN2	1.30882	0.172	0.05	2.56e-35	5.28e-31
						RUNDC3B	IN2	1.05924	0.272	0.108	5.9e-35	1.22e-30
						STX1A	IN2	1.02816	0.276	0.112	1.18e-33	2.43e-29
						RFTN1	IN2	1.07571	0.281	0.117	1.5e-33	3.1e-29
						PHACTR3	IN2	0.891423	0.352	0.166	2.4e-33	4.95e-29
						MYT1L	IN2	0.950789	0.301	0.129	2.9e-33	5.99e-29
						TNIK	IN2	1.03301	0.315	0.143	4.49e-33	9.27e-29
						DISP2	IN2	1.21159	0.211	0.074	4.55e-33	9.39e-29
						FLRT2	IN2	1.54609	0.165	0.05	1.41e-32	2.92e-28
						NPAS4	IN2	1.21473	0.19	0.063	4.1e-32	8.46e-28
						TUBB4A	IN2	0.848387	0.338	0.16	1.01e-30	2.09e-26
						RGS17	IN2	0.826992	0.352	0.174	9.05e-30	1.87e-25
						CHST1	IN2	1.1234	0.196	0.07	2.32e-29	4.78e-25
						GRIA1	IN2	0.999591	0.238	0.096	8.32e-29	1.72e-24
						GNG8	IN2	0.955098	0.211	0.079	2.24e-28	4.62e-24
						RCAN3	IN2	1.15044	0.196	0.073	1.4e-27	2.89e-23
						KCNIP1	IN2	1.06113	0.228	0.092	1.56e-27	3.22e-23
						CPEB3	IN2	1.25386	0.167	0.058	3.22e-26	6.64e-22
						CDH7	IN2	1.1955	0.18	0.066	3.73e-26	7.7e-22
						SFXN3	IN2	1.18943	0.179	0.066	7.86e-26	1.62e-21
						PTPRN	IN2	1.11956	0.185	0.069	1.13e-25	2.33e-21
						BOK	IN2	1.06531	0.211	0.086	2.09e-25	4.32e-21
						MESP1	IN2	1.23392	0.165	0.059	2.55e-25	5.27e-21
						SNTG1	IN2	1.13354	0.192	0.076	1.72e-24	3.56e-20
						HPCAL4	IN2	1.16463	0.151	0.052	5.86e-24	1.21e-19
						NRP1	IN2	0.91022	0.272	0.13	6.67e-24	1.38e-19
						CHGA	IN2	0.930959	0.245	0.114	6.27e-23	1.29e-18
						CHD5	IN2	1.11402	0.17	0.065	8.25e-23	1.7e-18
						DACH2	IN2	0.863442	0.221	0.096	3.36e-22	6.94e-18
						KIAA1107	IN2	0.95527	0.223	0.101	5.68e-22	1.17e-17
						EPHB1	IN2	0.803587	0.252	0.117	5.98e-22	1.23e-17
						FRRS1L	IN2	1.07356	0.163	0.063	2.86e-21	5.9e-17
						ST3GAL5	IN2	0.932092	0.24	0.115	8.46e-21	1.75e-16
						SLCO3A1	IN2	1.03766	0.168	0.067	9.07e-21	1.87e-16
						PTPRO	IN2	0.828649	0.216	0.1	6.41e-20	1.32e-15
						SMAP2	IN2	0.854777	0.248	0.123	1.25e-19	2.57e-15
						SIX3-AS1	IN2	1.02044	0.189	0.083	1.43e-19	2.95e-15
						PRKCZ	IN2	0.879537	0.238	0.117	1.94e-19	4.01e-15
						LPCAT4	IN2	0.913857	0.206	0.095	4.91e-19	1.01e-14
						C2orf80	IN2	0.994447	0.167	0.07	8.45e-19	1.74e-14
						TENM2	IN2	0.874238	0.173	0.075	5.69e-18	1.17e-13
						RPS6KL1	IN2	0.764186	0.211	0.101	3.21e-17	6.63e-13
						SLC1A2	IN2	0.929193	0.19	0.09	1.01e-16	2.09e-12
						TUBG2	IN2	0.975273	0.163	0.072	1.32e-16	2.73e-12
						BRINP1	IN2	0.954579	0.156	0.068	2.28e-16	4.71e-12
						KIF21B	IN2	0.951363	0.184	0.087	5.31e-16	1.1e-11
						SULT4A1	IN2	0.921443	0.168	0.077	2.22e-15	4.59e-11
						SHD	IN2	0.888538	0.18	0.087	5.43e-15	1.12e-10
						UNC5D	IN2	0.904714	0.17	0.08	5.73e-15	1.18e-10
						FAIM2	IN2	0.856648	0.162	0.075	1.28e-14	2.65e-10
						PACRG	IN2	0.978462	0.153	0.071	3.09e-14	6.39e-10
						WNK2	IN2	0.85233	0.172	0.083	4.26e-14	8.79e-10
						ERC2	IN2	0.847441	0.16	0.077	5.37e-13	1.11e-08
						RUNX1T1	IN3	2.03304	0.909	0.226	0	0
						PBX3	IN3	1.78415	0.827	0.255	7.62e-224	1.57e-219
						RPP25	IN3	2.26628	0.451	0.063	6.67e-209	1.38e-204
						POU3F4	IN3	2.46162	0.372	0.043	3.02e-201	6.24e-197
						BCL11A	IN3	1.7758	0.786	0.253	2.31e-194	4.76e-190
						CPLX2	IN3	2.25808	0.358	0.057	1.07e-143	2.21e-139
						DLX6-AS1	IN3	1.17061	0.796	0.28	7.43e-140	1.53e-135
						TIAM2	IN3	1.83341	0.439	0.09	3.76e-134	7.75e-130
						WNT7A	IN3	2.09505	0.318	0.048	9.01e-131	1.86e-126
						MEF2C	IN3	1.40055	0.561	0.146	3.95e-129	8.16e-125
						PAX6	IN3	1.42322	0.703	0.274	9.89e-124	2.04e-119
						EPHA5	IN3	2.47751	0.189	0.018	1.69e-117	3.48e-113
						C1orf61	IN3	1.06043	0.805	0.349	2.4e-106	4.95e-102
						WLS	IN3	1.77369	0.349	0.075	1.45e-99	2.99e-95
						SNCA	IN3	1.49837	0.588	0.222	1.2e-91	2.48e-87
						SNTG1	IN3	1.74938	0.326	0.07	3.21e-91	6.63e-87
						GRIA1	IN3	1.57978	0.37	0.09	8.92e-89	1.84e-84
						ARX	IN3	1.3338	0.462	0.138	1.99e-86	4.1e-82
						GALNT10	IN3	2.27472	0.181	0.023	4.1e-86	8.46e-82
						PCDH7	IN3	1.46461	0.48	0.157	1.26e-84	2.6e-80
						DPF3	IN3	1.73431	0.268	0.056	5.66e-76	1.17e-71
						MYC	IN3	1.61294	0.341	0.089	8.59e-76	1.77e-71
						NCAN	IN3	1.20354	0.474	0.177	1.21e-65	2.5e-61
						DLX2	IN3	0.705229	0.736	0.367	2.34e-62	4.83e-58
						TMEM161B-AS1	IN3	1.38374	0.501	0.219	3.16e-60	6.52e-56
						THSD7A	IN3	1.15749	0.443	0.17	8.44e-57	1.74e-52
						RALYL	IN3	0.97998	0.476	0.187	3.87e-54	7.98e-50
						FAM84A	IN3	1.19063	0.416	0.159	2.09e-52	4.32e-48
						ELAVL2	IN3	0.996874	0.486	0.209	1.25e-51	2.59e-47
						SERTAD4	IN3	1.50025	0.256	0.072	4.55e-49	9.4e-45
						LRRN3	IN3	0.838747	0.495	0.215	7.98e-48	1.65e-43
						NRXN3	IN3	1.00538	0.418	0.168	3.48e-45	7.17e-41
						SP9	IN3	1.81293	0.16	0.034	1.44e-44	2.97e-40
						NXPH1	IN3	1.19816	0.331	0.121	4.25e-42	8.77e-38
						SCRT2	IN3	1.36659	0.241	0.072	5.63e-42	1.16e-37
						MGLL	IN3	1.78895	0.166	0.038	6.63e-42	1.37e-37
						FOXP2	IN3	1.23688	0.225	0.063	1.24e-41	2.57e-37
						GRIA4	IN3	1.44908	0.204	0.054	6.4e-41	1.32e-36
						DCLK2	IN3	1.18037	0.339	0.137	2.7e-38	5.58e-34
						PLXNA2	IN3	1.32648	0.222	0.069	6.33e-36	1.31e-31
						MVB12B	IN3	1.01358	0.376	0.168	4.48e-35	9.25e-31
						ZNF385D	IN3	1.42345	0.177	0.048	9.99e-35	2.06e-30
						ZNF804A	IN3	1.18039	0.301	0.12	1.6e-33	3.29e-29
						GAD2	IN3	0.716349	0.422	0.197	3.97e-32	8.2e-28
						SLC32A1	IN3	0.977674	0.27	0.1	2.19e-31	4.52e-27
						FAM65B	IN3	0.862323	0.301	0.119	8.23e-31	1.7e-26
						PHLDA1	IN3	1.20085	0.277	0.109	9.73e-31	2.01e-26
						FAM110B	IN3	1.02786	0.301	0.127	6.68e-30	1.38e-25
						HIST1H2BG	IN3	1.04649	0.258	0.1	2.19e-28	4.53e-24
						SEMA5A	IN3	1.25921	0.216	0.077	5.68e-28	1.17e-23
						PHF21B	IN3	0.879733	0.362	0.174	6.96e-28	1.44e-23
						EFNB2	IN3	0.960685	0.339	0.164	4.17e-26	8.6e-22
						CCSER1	IN3	0.974909	0.256	0.103	4.63e-26	9.55e-22
						BID	IN3	0.911548	0.312	0.145	7.63e-25	1.57e-20
						CHGB	IN3	0.812644	0.299	0.134	1.81e-24	3.73e-20
						BCL11B	IN3	0.855843	0.195	0.068	2.01e-24	4.16e-20
						SLCO5A1	IN3	0.976826	0.241	0.1	1.31e-23	2.7e-19
						SLCO3A1	IN3	1.13214	0.187	0.067	1.45e-23	2.99e-19
						NRIP1	IN3	0.877302	0.331	0.165	2.18e-23	4.5e-19
						ROBO2	IN3	0.965827	0.258	0.111	5.09e-23	1.05e-18
						TTTY14	IN3	1.19589	0.175	0.064	6.67e-22	1.38e-17
						MYT1L	IN3	0.763638	0.281	0.132	4.03e-20	8.32e-16
						SLAIN1	IN3	1.25578	0.166	0.063	2.14e-19	4.42e-15
						TTTY15	IN3	0.939821	0.216	0.093	2.97e-19	6.14e-15
						RIMKLA	IN3	0.989732	0.208	0.088	3.05e-19	6.3e-15
						MMP16	IN3	1.22369	0.181	0.073	6.61e-19	1.36e-14
						VASH2	IN3	1.08301	0.16	0.059	9.19e-19	1.9e-14
						LINC00599	IN3	0.868864	0.235	0.107	1e-18	2.07e-14
						INAFM1	IN3	0.775347	0.27	0.131	1.06e-18	2.18e-14
						C2orf80	IN3	1.03185	0.177	0.07	1.84e-18	3.79e-14
						SYT14	IN3	0.756178	0.254	0.121	1.64e-17	3.39e-13
						LINC01122	IN3	1.14859	0.152	0.057	1.97e-17	4.08e-13
						CNR1	IN3	1.14892	0.154	0.06	1.23e-16	2.53e-12
						CCSAP	IN3	1.04178	0.158	0.062	1.27e-16	2.62e-12
						KCNIP1	IN3	0.786082	0.204	0.095	1.14e-14	2.34e-10
						TNR	IN4	3.03703	0.28	0.014	0	0
						TAC1	IN4	1.78734	0.802	0.151	0	0
						GAL	IN4	3.38344	0.223	0.011	1.74e-254	3.6e-250
						TMEFF2	IN4	1.91218	0.518	0.099	2.52e-246	5.19e-242
						ISL1	IN4	1.45432	0.623	0.15	1.48e-231	3.06e-227
						HMP19	IN4	1.09867	0.934	0.388	5.88e-230	1.21e-225
						RELN	IN4	1.48898	0.554	0.137	1.17e-194	2.41e-190
						FAM65B	IN4	1.5445	0.472	0.098	7.12e-194	1.47e-189
						MAPT	IN4	1.06219	0.883	0.415	1.26e-190	2.6e-186
						SEMA6D	IN4	1.40265	0.68	0.224	4.13e-190	8.53e-186
						NRP2	IN4	1.51292	0.661	0.224	1.64e-189	3.39e-185
						TSHZ2	IN4	1.73626	0.46	0.102	1.29e-181	2.67e-177
						CELF4	IN4	1.19426	0.799	0.346	1.76e-174	3.63e-170
						FGF14	IN4	1.24719	0.595	0.186	9.69e-160	2e-155
						SEMA3C	IN4	1.70026	0.301	0.046	1.33e-159	2.75e-155
						DSEL	IN4	1.85043	0.363	0.074	2.72e-156	5.61e-152
						NXPH1	IN4	1.41097	0.439	0.105	6.76e-151	1.4e-146
						GRIA2	IN4	1.08509	0.705	0.269	1.42e-146	2.93e-142
						VSTM2A	IN4	2.05826	0.253	0.036	5.76e-146	1.19e-141
						RAB3A	IN4	0.957896	0.803	0.358	1.39e-144	2.86e-140
						LRRN3	IN4	1.27218	0.582	0.198	1.09e-140	2.24e-136
						LY6H	IN4	0.924759	0.813	0.377	2.55e-139	5.26e-135
						RBFOX1	IN4	1.61772	0.361	0.078	4.59e-139	9.48e-135
						RALYL	IN4	1.24587	0.544	0.172	2.62e-137	5.41e-133
						MYT1L	IN4	1.34356	0.439	0.114	2.54e-135	5.23e-131
						MEF2C	IN4	1.67462	0.466	0.141	4.11e-132	8.48e-128
						FOXP2	IN4	2.01451	0.281	0.053	1.15e-127	2.38e-123
						TTC9B	IN4	0.860856	0.728	0.311	6.16e-120	1.27e-115
						PRKACB	IN4	1.06036	0.622	0.247	9.89e-118	2.04e-113
						NTM	IN4	1.29858	0.582	0.237	5.12e-117	1.06e-112
						SPOCK3	IN4	2.25784	0.175	0.021	1.05e-116	2.17e-112
						DLX6	IN4	1.14741	0.451	0.131	8.35e-116	1.72e-111
						RUNX1T1	IN4	1.023	0.6	0.231	1.65e-111	3.41e-107
						DCDC1	IN4	2.18009	0.202	0.031	5.04e-110	1.04e-105
						CHD5	IN4	1.59513	0.268	0.054	1.87e-108	3.87e-104
						SPINT2	IN4	1.03648	0.597	0.238	3.76e-106	7.75e-102
						TIAM2	IN4	1.33101	0.342	0.087	1.06e-104	2.19e-100
						PGM2L1	IN4	0.942665	0.676	0.321	5.44e-104	1.12e-99
						PAX6	IN4	1.55962	0.556	0.272	2.36e-103	4.88e-99
						PTCHD1	IN4	1.76133	0.246	0.049	1.38e-101	2.86e-97
						DNASE2B	IN4	1.97453	0.154	0.019	6.02e-98	1.24e-93
						DUSP26	IN4	1.38817	0.294	0.072	2.07e-93	4.28e-89
						GNAO1	IN4	1.07842	0.488	0.182	1.45e-92	2.99e-88
						KCNJ6	IN4	1.49126	0.237	0.049	4.98e-91	1.03e-86
						SCN3B	IN4	0.90303	0.544	0.217	2.06e-88	4.25e-84
						CAMK2B	IN4	1.21443	0.33	0.093	2.56e-86	5.28e-82
						ADGRL3	IN4	1.13082	0.416	0.147	3.44e-84	7.1e-80
						ZNF503	IN4	1.33194	0.278	0.073	1.51e-82	3.11e-78
						C10orf35	IN4	0.76764	0.681	0.336	1.97e-82	4.07e-78
						GAD2	IN4	0.807995	0.488	0.184	7.71e-81	1.59e-76
						L1CAM	IN4	1.039	0.4	0.133	9.42e-81	1.94e-76
						GRIN2B	IN4	1.2688	0.268	0.072	1.26e-74	2.6e-70
						FAM155A	IN4	1.06697	0.367	0.125	3.16e-74	6.52e-70
						LRRC4C	IN4	1.23723	0.365	0.128	3.41e-73	7.05e-69
						CHN2	IN4	1.00243	0.38	0.131	4.09e-73	8.44e-69
						ACTL6B	IN4	0.947489	0.426	0.158	2.46e-72	5.08e-68
						CTNNA2	IN4	1.14583	0.345	0.114	3.77e-72	7.79e-68
						DPF1	IN4	0.926373	0.464	0.19	1.28e-71	2.63e-67
						ISLR2	IN4	1.09745	0.343	0.113	1.47e-71	3.04e-67
						NOL4	IN4	1.11024	0.391	0.146	1.35e-70	2.78e-66
						REEP1	IN4	0.94747	0.389	0.138	1.66e-70	3.42e-66
						SV2A	IN4	0.841604	0.503	0.214	1.87e-70	3.86e-66
						PBX3	IN4	0.891089	0.547	0.261	2.31e-70	4.77e-66
						SPOCK1	IN4	1.11371	0.416	0.165	1.3e-69	2.68e-65
						2020-03-01	IN4	1.20057	0.323	0.107	1.74e-69	3.6e-65
						SLC8A1	IN4	0.827568	0.536	0.251	2.71e-69	5.59e-65
						ARG2	IN4	0.865547	0.508	0.224	1.98e-68	4.08e-64
						KIAA1644	IN4	1.42003	0.199	0.045	2.06e-68	4.25e-64
						PPM1K	IN4	0.860112	0.492	0.215	6.59e-68	1.36e-63
						DNM3	IN4	1.20522	0.263	0.075	1.45e-67	3e-63
						SEMA3A	IN4	1.61646	0.184	0.04	1.71e-67	3.54e-63
						TUBB4A	IN4	0.926774	0.396	0.151	4.85e-65	1e-60
						AKR1C2	IN4	1.34975	0.197	0.046	1.99e-64	4.1e-60
						TMOD2	IN4	0.992522	0.385	0.148	8.58e-64	1.77e-59
						SMIM18	IN4	0.9152	0.431	0.178	8.9e-64	1.84e-59
						TTTY14	IN4	1.31653	0.215	0.056	5.24e-61	1.08e-56
						RUNDC3B	IN4	1.03937	0.306	0.102	6.89e-61	1.42e-56
						PPFIA2	IN4	0.952699	0.358	0.134	2.76e-60	5.71e-56
						SLCO5A1	IN4	1.05707	0.284	0.092	1e-59	2.07e-55
						LRRC7	IN4	1.33702	0.193	0.047	1.61e-59	3.33e-55
						FGF3	IN4	0.986091	0.254	0.076	6.74e-59	1.39e-54
						CNTN1	IN4	1.34989	0.196	0.05	1.53e-58	3.16e-54
						TMEM132B	IN4	1.50299	0.167	0.038	3.58e-58	7.39e-54
						BACH2	IN4	0.904388	0.395	0.162	1.43e-57	2.96e-53
						GABRB3	IN4	0.834518	0.449	0.197	1.97e-57	4.06e-53
						STX1A	IN4	1.06491	0.306	0.106	2.14e-57	4.42e-53
						VGF	IN4	0.731836	0.497	0.232	4.04e-57	8.34e-53
						SCN2A	IN4	0.96904	0.333	0.123	6.2e-57	1.28e-52
						FAM84A	IN4	0.896524	0.378	0.154	1.34e-55	2.77e-51
						OLFM2	IN4	0.903008	0.389	0.161	1.41e-55	2.91e-51
						GRM5	IN4	1.43112	0.157	0.035	2.6e-55	5.37e-51
						HIP1R	IN4	0.942902	0.367	0.147	2.8e-55	5.78e-51
						PTPRD	IN4	0.958934	0.372	0.153	7.37e-55	1.52e-50
						KLHL13	IN4	1.5879	0.158	0.036	7.61e-55	1.57e-50
						C1orf216	IN4	1.31245	0.194	0.052	8.58e-55	1.77e-50
						OPTN	IN4	0.786841	0.452	0.206	3.52e-54	7.26e-50
						LYPD1	IN4	1.14054	0.293	0.106	7.06e-54	1.46e-49
						RCAN2	IN4	0.863133	0.335	0.127	2.45e-53	5.06e-49
						SH3BP5	IN4	0.843238	0.411	0.178	4.23e-53	8.73e-49
						GRIA1	IN4	1.03527	0.269	0.09	4.33e-53	8.94e-49
						SEMA5A	IN4	1.32681	0.229	0.071	4.93e-53	1.02e-48
						ZCCHC12	IN4	0.962307	0.326	0.124	6.82e-53	1.41e-48
						DYNC1I1	IN4	1.0275	0.247	0.079	1.21e-52	2.5e-48
						GAS7	IN4	1.27107	0.183	0.048	3.81e-52	7.87e-48
						AKR1C1	IN4	0.974623	0.26	0.085	3.96e-52	8.18e-48
						CDK5R1	IN4	0.832128	0.4	0.172	4.26e-52	8.8e-48
						KAZN	IN4	1.0159	0.289	0.104	5.81e-52	1.2e-47
						COMTD1	IN4	1.13204	0.209	0.06	7.34e-51	1.52e-46
						PCLO	IN4	0.798316	0.394	0.17	4.19e-50	8.65e-46
						CNRIP1	IN4	0.752406	0.42	0.19	4.08e-49	8.42e-45
						TMEM59L	IN4	0.775273	0.482	0.239	6.87e-49	1.42e-44
						NME3	IN4	0.762746	0.46	0.222	1.28e-48	2.65e-44
						SFXN3	IN4	1.12913	0.205	0.061	3.03e-48	6.25e-44
						DISP2	IN4	1.07708	0.222	0.07	1.36e-47	2.81e-43
						SLCO3A1	IN4	1.16037	0.203	0.061	1.71e-47	3.54e-43
						ATP1A3	IN4	0.815423	0.328	0.13	1.17e-46	2.41e-42
						NMNAT2	IN4	0.903542	0.289	0.109	2.74e-46	5.66e-42
						PDE4DIP	IN4	0.845884	0.337	0.14	6.88e-46	1.42e-41
						PAK7	IN4	0.726382	0.42	0.197	2.61e-45	5.4e-41
						CLASP2	IN4	0.747904	0.446	0.221	2.59e-44	5.35e-40
						ATP9A	IN4	0.839137	0.381	0.176	3.45e-44	7.13e-40
						KIF21B	IN4	0.947463	0.236	0.08	3.95e-44	8.16e-40
						SYN1	IN4	0.957939	0.234	0.08	4.14e-44	8.55e-40
						FLRT2	IN4	1.17259	0.17	0.048	7.43e-44	1.53e-39
						NCOA7	IN4	0.978641	0.258	0.095	4.12e-43	8.5e-39
						JAKMIP1	IN4	1.16812	0.165	0.045	5.92e-43	1.22e-38
						PLK2	IN4	1.10798	0.185	0.056	1.85e-42	3.83e-38
						ADCY1	IN4	1.24357	0.159	0.044	2.61e-42	5.4e-38
						SLC32A1	IN4	0.817081	0.259	0.096	2.22e-41	4.58e-37
						APC2	IN4	0.818575	0.382	0.184	4.96e-41	1.02e-36
						LINGO1	IN4	0.860676	0.272	0.105	6.09e-41	1.26e-36
						PRKCB	IN4	0.738302	0.255	0.095	2.51e-40	5.18e-36
						SETBP1	IN4	0.828621	0.368	0.175	1.18e-39	2.44e-35
						GRID2	IN4	0.97197	0.223	0.081	5.61e-39	1.16e-34
						ASNS	IN4	0.79591	0.307	0.13	5.67e-39	1.17e-34
						CAMK1D	IN4	0.787094	0.346	0.159	6.39e-39	1.32e-34
						RGS17	IN4	0.749003	0.363	0.169	8.05e-39	1.66e-34
						SULT4A1	IN4	1.0229	0.207	0.072	2.29e-38	4.74e-34
						SNAP91	IN4	1.06375	0.192	0.064	7.75e-38	1.6e-33
						FNIP2	IN4	0.849792	0.346	0.164	8.97e-38	1.85e-33
						XKR4	IN4	0.843554	0.28	0.115	9.55e-38	1.97e-33
						GPR85	IN4	0.79574	0.285	0.117	1.22e-37	2.52e-33
						RTN2	IN4	0.833151	0.258	0.101	1.58e-37	3.27e-33
						SCRT2	IN4	0.963112	0.202	0.069	3.07e-37	6.33e-33
						ABLIM1	IN4	0.967506	0.269	0.113	1.23e-36	2.55e-32
						FRY	IN4	1.06758	0.17	0.054	3.96e-36	8.18e-32
						DMTN	IN4	0.783622	0.29	0.125	5.22e-36	1.08e-31
						KIFC2	IN4	0.987187	0.201	0.071	8.04e-36	1.66e-31
						GRIA4	IN4	0.967693	0.167	0.052	1.39e-35	2.87e-31
						CDH7	IN4	1.11825	0.184	0.063	2.91e-35	6.01e-31
						KIAA1107	IN4	0.828748	0.244	0.096	4.79e-35	9.89e-31
						CORO1A	IN4	0.756935	0.323	0.148	4.96e-35	1.02e-30
						RPP25	IN4	0.890392	0.201	0.072	7.97e-35	1.65e-30
						C1QTNF4	IN4	0.702954	0.365	0.178	9.66e-35	1.99e-30
						WDR86	IN4	0.999262	0.157	0.048	3.05e-34	6.31e-30
						GABRB2	IN4	1.06052	0.162	0.052	7.13e-34	1.47e-29
						DGCR5	IN4	0.922012	0.206	0.076	1.59e-33	3.28e-29
						BID	IN4	0.740111	0.307	0.14	2.38e-33	4.92e-29
						BOK	IN4	0.878699	0.216	0.083	2.4e-33	4.96e-29
						C2orf80	IN4	0.948942	0.187	0.066	3.65e-33	7.54e-29
						ATP13A2	IN4	0.790894	0.307	0.141	9.1e-33	1.88e-28
						B3GALT2	IN4	1.08098	0.157	0.051	1.26e-32	2.61e-28
						SRCIN1	IN4	0.749227	0.269	0.116	1.86e-32	3.85e-28
						CALY	IN4	0.886222	0.185	0.066	2.15e-32	4.43e-28
						TSPAN7	IN4	0.767397	0.253	0.106	4.7e-32	9.7e-28
						RP6-65G23.3	IN4	0.846482	0.216	0.084	6.11e-32	1.26e-27
						NRSN1	IN4	0.996433	0.152	0.048	7.3e-32	1.51e-27
						KCNIP1	IN4	0.840175	0.225	0.09	7.92e-32	1.63e-27
						INAFM1	IN4	0.777552	0.28	0.126	1.18e-31	2.43e-27
						ST8SIA2	IN4	0.703281	0.338	0.167	1.8e-31	3.71e-27
						MGAT5	IN4	1.08173	0.174	0.062	6.59e-31	1.36e-26
						BRSK1	IN4	0.85679	0.199	0.075	8.87e-31	1.83e-26
						SLC1A2	IN4	0.864857	0.215	0.086	2.09e-30	4.31e-26
						LINC00869	IN4	0.899859	0.214	0.087	3.11e-30	6.42e-26
						KBTBD11	IN4	0.944825	0.172	0.062	8.18e-30	1.69e-25
						FAXC	IN4	0.849116	0.242	0.105	2.78e-29	5.73e-25
						ATP8A2	IN4	0.754439	0.255	0.113	3.26e-29	6.73e-25
						PTPRN	IN4	0.85186	0.181	0.067	4.19e-29	8.64e-25
						ECEL1	IN4	0.837332	0.209	0.084	4.81e-29	9.93e-25
						ERC2	IN4	0.832391	0.19	0.073	7.63e-29	1.58e-24
						CPEB3	IN4	0.924562	0.161	0.056	1.54e-28	3.18e-24
						SNX10	IN4	0.771307	0.246	0.109	1.61e-28	3.33e-24
						DAB1	IN4	0.857842	0.24	0.106	4.15e-28	8.57e-24
						ANKRD36	IN4	0.722397	0.299	0.146	7.54e-28	1.56e-23
						LONRF2	IN4	0.998019	0.157	0.056	8.23e-28	1.7e-23
						TTTY15	IN4	0.812168	0.215	0.089	8.91e-28	1.84e-23
						GFOD1	IN4	0.883304	0.17	0.062	1.09e-27	2.25e-23
						PDZD4	IN4	0.769981	0.219	0.092	2.03e-27	4.19e-23
						TMEM74B	IN4	0.928715	0.152	0.053	2.24e-27	4.62e-23
						FAM49A	IN4	0.904144	0.168	0.063	5.31e-27	1.1e-22
						FBLIM1	IN4	0.775595	0.231	0.102	1.83e-26	3.78e-22
						RPS6KL1	IN4	0.758689	0.225	0.098	1.89e-26	3.91e-22
						DBNDD1	IN4	0.811982	0.184	0.073	2.5e-26	5.17e-22
						ELOVL4	IN4	0.724916	0.272	0.13	2.86e-26	5.91e-22
						TMEM120A	IN4	0.807794	0.196	0.08	9.63e-26	1.99e-21
						SYT13	IN4	0.83972	0.175	0.068	1.04e-25	2.15e-21
						PLXNC1	IN4	0.781379	0.185	0.074	2.04e-25	4.21e-21
						SVOP	IN4	0.864178	0.153	0.056	3.02e-25	6.24e-21
						CDH6	IN4	0.780635	0.238	0.111	4.49e-25	9.27e-21
						PTPN5	IN4	0.774773	0.202	0.086	5.03e-25	1.04e-20
						RAB3B	IN4	0.713839	0.232	0.104	7.32e-25	1.51e-20
						ANKRD13B	IN4	0.818789	0.157	0.059	1.36e-24	2.81e-20
						SLIT1	IN4	0.793808	0.165	0.063	2.12e-24	4.38e-20
						CACNB4	IN4	0.876873	0.153	0.057	2.24e-24	4.61e-20
						RAPGEF5	IN4	0.820434	0.189	0.08	6.97e-24	1.44e-19
						CADM2	IN4	0.904701	0.229	0.109	8.63e-24	1.78e-19
						CPLX2	IN4	0.75789	0.163	0.064	1.36e-23	2.81e-19
						CHST1	IN4	0.778178	0.171	0.069	2.13e-23	4.4e-19
						B4GALNT1	IN4	0.704769	0.219	0.1	2.68e-23	5.54e-19
						FRRS1L	IN4	0.776315	0.158	0.061	2.79e-23	5.77e-19
						MTURN	IN4	0.727982	0.21	0.094	3.6e-23	7.44e-19
						FGF9	IN4	0.725242	0.245	0.118	8.04e-23	1.66e-18
						DYRK2	IN4	0.79859	0.197	0.087	1.53e-22	3.17e-18
						TUNAR	IN4	0.785748	0.152	0.059	3.08e-22	6.36e-18
						IRS1	IN4	0.875654	0.183	0.081	1.56e-21	3.22e-17
						SERPINE2	IN4	0.890461	0.203	0.096	2.3e-21	4.76e-17
						RCAN3	IN4	0.76765	0.17	0.073	1.18e-20	2.44e-16
						DNM1	IN4	0.814158	0.171	0.075	3.07e-20	6.33e-16
						PDP1	IN4	0.803121	0.162	0.069	6.16e-20	1.27e-15
						FBXL16	IN4	0.71108	0.166	0.072	1.09e-19	2.24e-15
						SHD	IN4	0.709884	0.18	0.085	5.29e-18	1.09e-13
						CHODL	IN4	0.733652	0.157	0.07	1.03e-17	2.12e-13
						CDK6	IN4	0.706107	0.181	0.087	1.23e-17	2.55e-13
						FAIM2	IN4	0.742108	0.161	0.073	1.47e-17	3.03e-13
						SEMA4D	IN4	0.763878	0.155	0.071	4.27e-17	8.82e-13
						SLA	IN5	5.24452	0.254	0.001	0	0
						S100A10	IN5	4.24556	0.576	0.024	0	0
						LINC00581	IN5	4.05368	0.526	0.012	0	0
[truncated: 258 more rows]
