# Supplementary material for: Modeling human telencephalic development and autism-associated SHANK3 deficiency using organoids generated from single neural rosettes
Source: Nat Commun. 2022 Oct 6;13:5688. doi: 10.1038/s41467-022-33364-z (PMC9537523; doi:10.1038/s41467-022-33364-z)
Supplement: Supplementary file 5 — Supplementary Data 2 [file 41467_2022_33364_MOESM5_ESM.xlsx]

## Sheet: Sheet1
Supplementary Table 3: Trajectory-specific marker genes 1-month-old organoids						celltype	curve	start	end	gene	pval	pval_adj	pct_exp	fold_change	peak	stage
						progenitor	curve1	NP1	NP5	PCP4	3.04992e-23	6.29565e-19	0.13624	7.5025	0.005	early
						progenitor	curve1	NP1	NP5	STC1	6.68006e-12	1.3789e-07	0.0688011	7.36595	0.005	early		pval	p value
						progenitor	curve1	NP1	NP5	DDIT4	4.29665e-45	8.86915e-41	0.512262	3.11841	0.005	early		pval_adj	Benjamini-Hochberg adjusted p value
						progenitor	curve1	NP1	NP5	NRP1	9.52007e-12	1.96513e-07	0.0749319	5.43937	0.005	early		pct_exp	percentage of cells along the trajectory that express the gene
						progenitor	curve1	NP1	NP5	CRABP2	1.8693e-16	3.8586e-12	0.104223	6.09288	0.005	early		fold_change	fold change of gene expression from the minimum expression to the peak
						progenitor	curve1	NP1	NP5	SHISA2	1.6222e-13	3.34854e-09	0.160763	4.09369	0.005	early		peak	the peak expression pseudotime
						progenitor	curve1	NP1	NP5	ZBTB16	3.02087e-11	6.23568e-07	0.0844687	6.81002	0.005	early		stage	early or late stage according to the peak
						progenitor	curve1	NP1	NP5	SIX3	2.96179e-22	6.11373e-18	0.249319	4.33511	0.005	early
						progenitor	curve1	NP1	NP5	PCDH19	4.77657e-27	9.8598e-23	0.334469	3.18806	0.005	early
						progenitor	curve1	NP1	NP5	EPHA4	1.31975e-13	2.72422e-09	0.181199	3.12706	0.005	early
						progenitor	curve1	NP1	NP5	RSPO1	9.4356e-42	1.9477e-37	0.0892371	32.2016	0.005	early
						progenitor	curve1	NP1	NP5	EMX2OS	2.20486e-15	4.55126e-11	0.189373	3.21809	0.005	early
						progenitor	curve1	NP1	NP5	EMX2	3.08288e-57	6.36368e-53	0.487738	3.22781	0.005	early
						progenitor	curve1	NP1	NP5	SPINT2	4.286e-12	8.84717e-08	0.0899183	11.7419	0.005	early
						progenitor	curve1	NP1	NP5	TNNT1	3.19967e-20	6.60477e-16	0.0756131	14.7961	0.005	early
						progenitor	curve1	NP1	NP5	C11orf87	4.64122e-15	9.5804e-11	0.0844687	7.28657	0.005	early
						progenitor	curve1	NP1	NP5	FBLN1	2.94954e-59	6.08844e-55	0.479564	3.45272	0.005	early
						progenitor	curve1	NP1	NP5	EFEMP1	6.42161e-25	1.32555e-20	0.0967302	23.6652	0.005	early
						progenitor	curve1	NP1	NP5	LRRC17	1.13904e-12	2.35121e-08	0.173025	3.23448	0.005	early
						progenitor	curve1	NP1	NP5	VIPR2	8.59857e-19	1.77492e-14	0.0701635	17.1622	0.005	early
						progenitor	curve1	NP1	NP5	RP11-247C2.2	6.43813e-16	1.32896e-11	0.109673	8.32291	0.005	early
						progenitor	curve1	NP1	NP5	CAPN6	1.09605e-14	2.26247e-10	0.0544959	12.4843	0.005	early
						progenitor	curve1	NP1	NP5	KCNQ1OT1	9.19145e-41	1.8973e-36	0.396458	5.03883	0.005	early
						progenitor	curve1	NP1	NP5	RP11-89K21.1	3.63543e-50	7.50426e-46	0.185286	48.5216	0.005	early
						progenitor	curve1	NP1	NP5	AC004540.4	3.45272e-11	7.1271e-07	0.100817	7.14554	0.005	early
						progenitor	curve1	NP1	NP5	ZIC2	1.25227e-26	2.58494e-22	0.173706	6.87617	0.005	early
						progenitor	curve1	NP1	NP5	CTSC	6.32426e-18	1.30545e-13	0.15327	4.78093	0.005	early
						progenitor	curve1	NP1	NP5	AUTS2	9.36973e-13	1.9341e-08	0.146458	3.22272	0.005	early
						progenitor	curve1	NP1	NP5	SLIT2	4.24152e-18	8.75534e-14	0.150545	4.65708	0.005	early
						progenitor	curve1	NP1	NP5	DLK1	7.38158e-158	1.52371e-153	0.821526	3.32276	0.005	early
						progenitor	curve1	NP1	NP5	ZIC4	6.06645e-46	1.25224e-41	0.550409	3.09295	0.005	early
						progenitor	curve1	NP1	NP5	WFIKKN1	1.23977e-12	2.55914e-08	0.0531335	11.668	0.125	early
						progenitor	curve1	NP1	NP5	TPBG	4.37942e-20	9.04e-16	0.233651	3.75467	0.135	early
						progenitor	curve1	NP1	NP5	PRSS23	3.67594e-15	7.58787e-11	0.279973	3.41213	0.18	early
						progenitor	curve1	NP1	NP5	COL4A6	1.02569e-11	2.11723e-07	0.226158	3.58155	0.26	early
						progenitor	curve1	NP1	NP5	SPOCK1	1.30218e-11	2.68797e-07	0.22139	15.0086	0.56	early
						progenitor	curve1	NP1	NP5	TNFSF10	8.86466e-12	1.82984e-07	0.152589	10.8275	0.65	late
						progenitor	curve1	NP1	NP5	NEFM	1.49557e-36	3.08716e-32	0.485014	4.52075	0.675	late
						progenitor	curve1	NP1	NP5	AMER2	5.32469e-15	1.09912e-10	0.195504	6.98634	0.675	late
						progenitor	curve1	NP1	NP5	DLX2	4.37401e-28	9.02884e-24	0.281335	6.02973	0.7	late
						progenitor	curve1	NP1	NP5	DLX1	4.05638e-27	8.37319e-23	0.235695	6.73091	0.74	late
						progenitor	curve1	NP1	NP5	CALB1	2.70824e-61	5.59034e-57	0.314033	40.4193	0.75	late
						progenitor	curve1	NP1	NP5	ATOH8	2.51341e-14	5.18817e-10	0.119891	16.4566	0.77	late
						progenitor	curve1	NP1	NP5	NRP2	1.1193e-19	2.31045e-15	0.162807	7.87428	0.775	late
						progenitor	curve1	NP1	NP5	RP11-356J5.12	9.45687e-13	1.95209e-08	0.176431	4.75875	0.79	late
						progenitor	curve1	NP1	NP5	ANKS1B	1.81627e-31	3.74914e-27	0.350136	5.19015	0.815	late
						progenitor	curve1	NP1	NP5	PPP2R2B	3.65431e-27	7.54323e-23	0.286785	5.45211	0.815	late
						progenitor	curve1	NP1	NP5	NDP	1.87735e-33	3.87522e-29	0.21594	10.8319	0.855	late
						progenitor	curve1	NP1	NP5	PHLDA1	4.36147e-13	9.00294e-09	0.0892371	8.7292	0.875	late
						progenitor	curve1	NP1	NP5	RAB31	5.32453e-35	1.09909e-30	0.207084	9.53549	0.9	late
						progenitor	curve1	NP1	NP5	NTN1	1.50649e-16	3.10969e-12	0.100817	15.514	0.905	late
						progenitor	curve1	NP1	NP5	S100B	1.86988e-62	3.8598e-58	0.292234	36.6563	0.945	late
						progenitor	curve1	NP1	NP5	SIPA1L2	7.32229e-12	1.51147e-07	0.129428	4.64641	0.945	late
						progenitor	curve1	NP1	NP5	CDH6	3.53722e-43	7.30153e-39	0.245232	10.0634	0.955	late
						progenitor	curve1	NP1	NP5	ITGB5	5.27931e-24	1.08976e-19	0.117166	20.7418	0.96	late
						progenitor	curve1	NP1	NP5	LRRN3	1.18913e-19	2.4546e-15	0.0905995	17.9245	0.965	late
						progenitor	curve1	NP1	NP5	ANOS1	4.41184e-67	9.10692e-63	0.43188	6.81577	0.99	late
						progenitor	curve1	NP1	NP5	SPRY4	4.51917e-29	9.32847e-25	0.139646	23.4584	0.985	late
						progenitor	curve1	NP1	NP5	MOXD1	9.26369e-91	1.91221e-86	0.547003	5.92414	1	late
						progenitor	curve1	NP1	NP5	SCRG1	1.04008e-55	2.14693e-51	0.30109	9.73587	1	late
						progenitor	curve1	NP1	NP5	SCUBE1	3.95418e-31	8.16222e-27	0.400545	5.44931	1	late
						progenitor	curve1	NP1	NP5	RGCC	4.00511e-26	8.26735e-22	0.149864	24.7559	1	late
						progenitor	curve1	NP1	NP5	MUC12	1.69518e-16	3.4992e-12	0.109673	6.87766	1	late
						progenitor	curve1	NP1	NP5	BAALC	1.11849e-79	2.30878e-75	0.453678	5.99255	1	late
						progenitor	curve1	NP1	NP5	GATM	1.36441e-11	2.81643e-07	0.0674387	8.88903	1	late
						progenitor	curve1	NP1	NP5	ID2	5.67926e-28	1.17231e-23	0.191417	7.97299	1	late
						progenitor	curve1	NP1	NP5	DOK5	6.50748e-75	1.34327e-70	0.354223	13.0922	1	late
						progenitor	curve1	NP1	NP5	ANK2	2.40559e-70	4.96563e-66	0.339918	10.2546	1	late
						progenitor	curve1	NP1	NP5	WLS	6.28121e-22	1.29657e-17	0.138965	16.2224	1	late
						progenitor	curve1	NP1	NP5	LINC00511	4.77194e-11	9.85024e-07	0.126703	7.61258	1	late
						progenitor	curve1	NP1	NP5	VWA3B	3.52838e-12	7.28329e-08	0.0422343	11.2329	1	late
						progenitor	curve1	NP1	NP5	IGSF8	1.40169e-11	2.89337e-07	0.134196	8.54174	1	late
						progenitor	curve1	NP1	NP5	CADPS	7.98952e-19	1.6492e-14	0.158038	4.80944	1	late
						progenitor	curve1	NP1	NP5	LRRTM3	5.68866e-22	1.17425e-17	0.109673	16.9561	1	late
						progenitor	curve1	NP1	NP5	LIMCH1	2.45008e-44	5.05745e-40	0.219346	13.0043	1	late
						progenitor	curve1	NP1	NP5	LGI2	6.63993e-20	1.37062e-15	0.134877	9.57118	1	late
						progenitor	curve1	NP1	NP5	PTPRD	1.20308e-18	2.4834e-14	0.156676	7.52256	1	late
						progenitor	curve1	NP1	NP5	RHOJ	1.35962e-55	2.80653e-51	0.264986	30.5972	1	late
						progenitor	curve1	NP1	NP5	TRABD2A	5.07544e-25	1.04767e-20	0.0905995	24.5542	1	late
						progenitor	curve1	NP1	NP5	GRIA2	7.50168e-56	1.5485e-51	0.191417	38.9682	1	late
						progenitor	curve1	NP1	NP5	SORCS1	3.64494e-18	7.52388e-14	0.209128	4.62673	1	late
						progenitor	curve1	NP1	NP5	LIX1	3.36996e-20	6.95627e-16	0.144414	6.51449	1	late
						progenitor	curve1	NP1	NP5	ITGA6	2.49387e-12	5.14785e-08	0.139646	5.65274	1	late
						progenitor	curve1	NP1	NP5	PREX1	2.06867e-20	4.27015e-16	0.19891	5.74541	1	late
						progenitor	curve1	NP1	NP5	ROBO2	3.9525e-32	8.15876e-28	0.147139	18.7976	1	late
						progenitor	curve1	NP1	NP5	PMP22	4.0533e-16	8.36683e-12	0.219346	6.15305	1	late
						progenitor	curve1	NP1	NP5	NBL1	1.37689e-37	2.84217e-33	0.130109	37.964	1	late
						progenitor	curve1	NP1	NP5	PCDH9	4.6533e-86	9.60535e-82	0.292234	17.2431	1	late
						progenitor	curve1	NP1	NP5	CORO2B	6.50379e-16	1.34251e-11	0.115123	7.57517	1	late
						progenitor	curve1	NP1	NP5	NTM	1.29719e-21	2.67766e-17	0.196185	5.61541	1	late
						progenitor	curve1	NP1	NP5	CTHRC1	8.11132e-14	1.67434e-09	0.0728883	17.5215	1	late
						progenitor	curve1	NP1	NP5	FAT3	1.06731e-52	2.20314e-48	0.332425	7.33017	1	late
						progenitor	curve1	NP1	NP5	SEZ6L	1.57249e-27	3.24593e-23	0.109673	25.9009	1	late
						progenitor	curve1	NP1	NP5	SLC2A3	1.45945e-23	3.0126e-19	0.192098	5.1062	1	late
						progenitor	curve1	NP1	NP5	DPF3	1.70073e-12	3.51064e-08	0.0517711	13.7623	1	late
						progenitor	curve1	NP1	NP5	RFX4	5.79495e-26	1.19619e-21	0.111717	18.3368	1	late
						progenitor	curve1	NP1	NP5	SLC18A3	4.13752e-14	8.54067e-10	0.0510899	15.7737	1	late
						progenitor	curve1	NP1	NP5	ITGAV	1.33894e-16	2.76384e-12	0.175749	5.91445	1	late
						progenitor	curve1	NP1	NP5	TMEM108	1.07464e-13	2.21826e-09	0.0728883	9.21241	1	late
						progenitor	curve1	NP1	NP5	NTRK3	1.2431e-23	2.56602e-19	0.157357	6.51916	1	late
						progenitor	curve1	NP1	NP5	PLAT	8.58843e-39	1.77282e-34	0.128065	43.407	1	late
						progenitor	curve1	NP1	NP5	PRKCA	7.5085e-13	1.5499e-08	0.0674387	13.0348	1	late
						progenitor	curve1	NP1	NP5	ADAMTS3	1.51472e-34	3.12669e-30	0.10218	33.4131	1	late
						progenitor	curve1	NP1	NP5	RGS6	4.11271e-32	8.48945e-28	0.102861	33.3965	1	late
						progenitor	curve1	NP1	NP5	FOSB	5.50675e-12	1.1367e-07	0.151226	5.90574	1	late
						progenitor	curve1	NP1	NP5	FAM181A	5.38274e-14	1.1111e-09	0.0715259	14.7106	1	late
						progenitor	curve1	NP1	NP5	SALL3	6.03522e-16	1.24579e-11	0.136921	5.04687	1	late
						progenitor	curve1	NP1	NP5	THSD7A	7.68825e-33	1.58701e-28	0.14782	12.8056	1	late
						progenitor	curve1	NP1	NP5	LIFR	4.89983e-54	1.01142e-49	0.260899	8.0141	1	late
						progenitor	curve1	NP1	NP5	LAMP5	4.1544e-66	8.57551e-62	0.179837	40.1182	1	late
						progenitor	curve1	NP1	NP5	GRIP2	8.84266e-52	1.8253e-47	0.223433	17.9804	1	late
						progenitor	curve1	NP1	NP5	MT3	9.5172e-12	1.96454e-07	0.0653951	9.15853	1	late
						progenitor	curve1	NP1	NP5	NRG1	4.1513e-11	8.5691e-07	0.0878747	8.77619	1	late
						progenitor	curve1	NP1	NP5	CASP3	8.54645e-21	1.76416e-16	0.27248	4.04265	1	late
						progenitor	curve1	NP1	NP5	ARHGAP29	7.72958e-35	1.59554e-30	0.0940054	38.8445	1	late
						progenitor	curve1	NP1	NP5	CA12	2.42058e-36	4.99657e-32	0.143733	14.8743	1	late
						progenitor	curve1	NP1	NP5	SLC1A3	9.31633e-75	1.92308e-70	0.198229	29.2271	1	late
						progenitor	curve1	NP1	NP5	PDLIM3	1.60276e-18	3.30842e-14	0.0688011	14.8868	1	late
						progenitor	curve1	NP1	NP5	CAMK2N1	2.58458e-11	5.33509e-07	0.107629	5.89063	1	late
						progenitor	curve1	NP1	NP5	HOPX	2.47294e-69	5.10465e-65	0.141689	71.2121	1	late
						progenitor	curve2	NP1	NP4	C6orf141	2.4033e-10	4.96088e-06	0.0448808	13.6632	0.005	early
						progenitor	curve2	NP1	NP4	SPARCL1	4.81521e-10	9.93956e-06	0.0652174	8.52524	0.005	early
						progenitor	curve2	NP1	NP4	CA2	2.8388e-15	5.85985e-11	0.0652174	18.5414	0.005	early
						progenitor	curve2	NP1	NP4	VIPR2	5.50139e-25	1.1356e-20	0.0792426	24.9454	0.005	early
						progenitor	curve2	NP1	NP4	PRSS23	1.96295e-25	4.05191e-21	0.276297	4.62373	0.005	early
						progenitor	curve2	NP1	NP4	TRH	2.92361e-10	6.03491e-06	0.088359	16.1745	0.005	early
						progenitor	curve2	NP1	NP4	RP11-89K21.1	1.44691e-54	2.98672e-50	0.198457	20.7333	0.005	early
						progenitor	curve2	NP1	NP4	CTSC	1.03056e-22	2.12728e-18	0.167602	5.9938	0.005	early
						progenitor	curve2	NP1	NP4	FZD5	1.62332e-10	3.35086e-06	0.134642	3.57206	0.005	early
						progenitor	curve2	NP1	NP4	SDC2	1.54397e-18	3.18706e-14	0.226508	3.56501	0.005	early
						progenitor	curve2	NP1	NP4	SIX3	1.93551e-16	3.99528e-12	0.290323	3.73611	0.005	early
						progenitor	curve2	NP1	NP4	TNNT1	5.30454e-17	1.09496e-12	0.103787	21.5426	0.005	early
						progenitor	curve2	NP1	NP4	RP11-247C2.2	1.81194e-20	3.74021e-16	0.107293	12.1887	0.005	early
						progenitor	curve2	NP1	NP4	CRABP2	5.2688e-11	1.08759e-06	0.140954	6.43598	0.005	early
						progenitor	curve2	NP1	NP4	NRN1	1.31154e-11	2.70728e-07	0.122721	4.49219	0.005	early
						progenitor	curve2	NP1	NP4	ALPL	7.9365e-11	1.63825e-06	0.0708275	7.22328	0.005	early
						progenitor	curve2	NP1	NP4	RASGRP1	1.49109e-10	3.07791e-06	0.0406732	9.57226	0.005	early
						progenitor	curve2	NP1	NP4	FBLN1	2.97958e-60	6.15045e-56	0.521038	4.28893	0.005	early
						progenitor	curve2	NP1	NP4	ANXA2	2.49748e-31	5.15529e-27	0.389902	4.38301	0.005	early
						progenitor	curve2	NP1	NP4	SMOC1	1.3241e-19	2.7332e-15	0.192146	4.31182	0.005	early
						progenitor	curve2	NP1	NP4	EFEMP1	4.7855e-18	9.87823e-14	0.124123	8.24949	0.005	early
						progenitor	curve2	NP1	NP4	ZIC2	4.90319e-13	1.01212e-08	0.2223	5.66278	0.005	early
						progenitor	curve2	NP1	NP4	KCNQ1OT1	1.2739e-30	2.62959e-26	0.424264	4.31976	0.005	early
						progenitor	curve2	NP1	NP4	RSPO1	4.65179e-20	9.60223e-16	0.141655	28.4612	0.005	early
						progenitor	curve2	NP1	NP4	PCP4	1.69413e-13	3.49702e-09	0.175316	3.98122	0.005	early
						progenitor	curve2	NP1	NP4	GPC3	8.00065e-40	1.65149e-35	0.363955	8.51991	0.005	early
						progenitor	curve2	NP1	NP4	FEZF1	1.41366e-11	2.91808e-07	0.255259	3.28604	0.005	early
						progenitor	curve2	NP1	NP4	DLK1	6.06168e-211	1.25125e-206	0.782609	10.7102	0.005	early
						progenitor	curve2	NP1	NP4	TPBG	5.98782e-17	1.23601e-12	0.268583	4.74688	0.095	early
						progenitor	curve2	NP1	NP4	GSX2	1.29764e-20	2.67859e-16	0.279804	6.17639	0.71	late
						progenitor	curve2	NP1	NP4	RAMP1	7.33835e-12	1.51478e-07	0.137447	6.9717	0.71	late
						progenitor	curve2	NP1	NP4	DCT	1.38021e-51	2.84902e-47	0.269986	40.1698	0.76	late
						progenitor	curve2	NP1	NP4	DLX2	4.51115e-45	9.31192e-41	0.284712	7.62535	0.805	late
						progenitor	curve2	NP1	NP4	DLX1	4.04775e-26	8.35536e-22	0.19986	7.09	0.82	late
						progenitor	curve2	NP1	NP4	SALL3	5.26924e-29	1.08768e-24	0.164095	12.1771	0.855	late
						progenitor	curve2	NP1	NP4	MIR9-3HG	1.13612e-15	2.34518e-11	0.0792426	15.917	0.855	late
						progenitor	curve2	NP1	NP4	PAQR6	3.89453e-10	8.03909e-06	0.069425	5.88118	0.875	late
						progenitor	curve2	NP1	NP4	CREB5	1.73131e-156	3.57377e-152	0.571529	8.41626	0.955	late
						progenitor	curve2	NP1	NP4	GNAO1	5.93724e-11	1.22557e-06	0.102384	4.19292	0.975	late
						progenitor	curve2	NP1	NP4	LINC00461	3.30691e-71	6.82611e-67	0.591164	4.17929	1	late
						progenitor	curve2	NP1	NP4	C1orf61	5.16721e-201	1.06662e-196	0.657784	8.75821	1	late
						progenitor	curve2	NP1	NP4	RASSF10	1.74584e-10	3.60377e-06	0.131136	7.5126	1	late
						progenitor	curve2	NP1	NP4	ID2	3.5581e-29	7.34462e-25	0.181627	9.30035	1	late
						progenitor	curve2	NP1	NP4	EFNB2	2.92372e-46	6.03514e-42	0.339411	6.26115	1	late
						progenitor	curve2	NP1	NP4	SFRP1	8.20827e-135	1.69435e-130	0.730715	4.411	1	late
						progenitor	curve2	NP1	NP4	DPP6	1.73815e-12	3.58788e-08	0.0848527	7.47149	1	late
						progenitor	curve2	NP1	NP4	FOSB	6.39966e-27	1.32102e-22	0.186536	6.03194	1	late
						progenitor	curve2	NP1	NP4	RP11-356J5.12	6.05536e-17	1.24995e-12	0.169004	4.01985	1	late
						progenitor	curve2	NP1	NP4	ZEB2	1.06312e-17	2.1945e-13	0.190743	5.64179	1	late
						progenitor	curve2	NP1	NP4	DTD2	2.27055e-33	4.68687e-29	0.208976	6.11977	1	late
						progenitor	curve2	NP1	NP4	RP11-436D23.1	3.80878e-28	7.86209e-24	0.0960729	28.9329	1	late
						progenitor	curve2	NP1	NP4	JUNB	2.41755e-28	4.9903e-24	0.270687	5.12366	1	late
						progenitor	curve2	NP1	NP4	GFRA1	1.3739e-15	2.836e-11	0.15007	7.33774	1	late
						progenitor	curve2	NP1	NP4	LIMCH1	4.26873e-50	8.81151e-46	0.195652	24.9118	1	late
						progenitor	curve2	NP1	NP4	RP11-849I19.1	7.80066e-57	1.61021e-52	0.284712	15.5188	1	late
						progenitor	curve2	NP1	NP4	FAM181A	2.06794e-19	4.26864e-15	0.0680224	22.108	1	late
						progenitor	curve2	NP1	NP4	NTRK3	7.12707e-58	1.47117e-53	0.217391	28.4139	1	late
						progenitor	curve2	NP1	NP4	LIX1	5.13738e-61	1.06046e-56	0.215989	25.0244	1	late
						progenitor	curve2	NP1	NP4	DUSP16	3.49999e-11	7.22467e-07	0.111501	4.389	1	late
						progenitor	curve2	NP1	NP4	NEDD4L	2.11429e-29	4.36432e-25	0.276297	4.12628	1	late
						progenitor	curve2	NP1	NP4	TSPAN5	9.09121e-43	1.87661e-38	0.30014	4.94059	1	late
						progenitor	curve2	NP1	NP4	RAB31	1.58842e-44	3.27881e-40	0.190042	16.8652	1	late
						progenitor	curve2	NP1	NP4	CDH11	3.55831e-12	7.34507e-08	0.0469846	14.3447	1	late
						progenitor	curve2	NP1	NP4	PPP2R2B	4.79318e-36	9.89409e-32	0.274895	6.0812	1	late
						progenitor	curve2	NP1	NP4	TGFB2	8.00345e-11	1.65207e-06	0.0610098	10.101	1	late
						progenitor	curve2	NP1	NP4	CDH6	2.34835e-35	4.84745e-31	0.156381	20.908	1	late
						progenitor	curve2	NP1	NP4	RHOJ	3.46964e-13	7.16203e-09	0.115007	5.0618	1	late
						progenitor	curve2	NP1	NP4	LRRTM3	1.65957e-15	3.42568e-11	0.0729313	10.6696	1	late
						progenitor	curve2	NP1	NP4	NFIA	1.65851e-20	3.4235e-16	0.195652	5.09957	1	late
						progenitor	curve2	NP1	NP4	SCRG1	3.80824e-49	7.86097e-45	0.220196	17.2064	1	late
						progenitor	curve2	NP1	NP4	TMEM108	1.04971e-10	2.16682e-06	0.0575035	8.88398	1	late
						progenitor	curve2	NP1	NP4	THSD7A	1.95939e-26	4.04457e-22	0.130435	8.58741	1	late
						progenitor	curve2	NP1	NP4	PDLIM3	3.94563e-21	8.14456e-17	0.0750351	18.4169	1	late
						progenitor	curve2	NP1	NP4	MOXD1	8.71306e-47	1.79855e-42	0.413043	5.00261	1	late
						progenitor	curve2	NP1	NP4	ESPN	5.86202e-12	1.21004e-07	0.0939691	8.00785	1	late
						progenitor	curve2	NP1	NP4	PCDH9	2.92733e-62	6.0426e-58	0.219495	18.1296	1	late
						progenitor	curve2	NP1	NP4	ANK2	1.97903e-50	4.08511e-46	0.241935	13.5625	1	late
						progenitor	curve2	NP1	NP4	PLAT	2.09979e-72	4.33439e-68	0.143058	73.4197	1	late
						progenitor	curve2	NP1	NP4	FAT3	1.20172e-24	2.48059e-20	0.230014	5.29274	1	late
						progenitor	curve2	NP1	NP4	ZNF385D	3.17523e-14	6.55431e-10	0.0701262	21.7024	1	late
						progenitor	curve2	NP1	NP4	DOK5	5.1051e-43	1.05379e-38	0.234923	9.78524	1	late
						progenitor	curve2	NP1	NP4	LIFR	3.10308e-43	6.40537e-39	0.220898	8.32954	1	late
						progenitor	curve2	NP1	NP4	ARHGAP5-AS1	4.14898e-19	8.56433e-15	0.186536	4.36509	1	late
						progenitor	curve2	NP1	NP4	NTRK2	7.26458e-47	1.49955e-42	0.0946704	50.5791	1	late
						progenitor	curve2	NP1	NP4	LAMP5	1.82331e-88	3.76368e-84	0.181627	51.5368	1	late
						progenitor	curve2	NP1	NP4	LIPG	5.88119e-13	1.214e-08	0.0617111	14.4338	1	late
						progenitor	curve2	NP1	NP4	MAP3K8	5.2282e-14	1.07921e-09	0.153576	5.59709	1	late
						progenitor	curve2	NP1	NP4	RFX4	6.48193e-20	1.338e-15	0.0659187	15.1827	1	late
						progenitor	curve2	NP1	NP4	MT3	1.13413e-25	2.34107e-21	0.0771388	33.3631	1	late
						progenitor	curve2	NP1	NP4	HEATR5A	3.96086e-12	8.176e-08	0.0687237	11.1407	1	late
						progenitor	curve2	NP1	NP4	GRIA2	1.88613e-11	3.89335e-07	0.0553997	11.4551	1	late
						progenitor	curve2	NP1	NP4	ROBO2	8.62049e-28	1.77944e-23	0.0876578	15.6294	1	late
						progenitor	curve2	NP1	NP4	SLC1A3	1.57587e-57	3.25291e-53	0.129734	40.986	1	late
						progenitor	curve2	NP1	NP4	ADAMTS3	6.52818e-34	1.34755e-29	0.0575035	35.654	1	late
						progenitor	curve2	NP1	NP4	GRIP2	3.2838e-10	6.77842e-06	0.102384	5.70179	1	late
						progenitor	curve2	NP1	NP4	CA12	1.1527e-11	2.37941e-07	0.0624123	9.26123	1	late
						progenitor	curve2	NP1	NP4	HOPX	1.08908e-31	2.24809e-27	0.0476858	45.405	1	late
						progenitor	curve3	NP1	NP3	SOX3	9.70909e-24	2.00415e-19	0.281156	4.30075	0.005	early
						progenitor	curve3	NP1	NP3	SFRP1	4.76339e-43	9.83258e-39	0.222941	6.25637	0.005	early
						progenitor	curve3	NP1	NP3	PEG10	5.64587e-65	1.16542e-60	0.424321	4.08512	0.005	early
						progenitor	curve3	NP1	NP3	HS6ST2	2.2928e-25	4.73281e-21	0.0642518	26.0193	0.005	early
						progenitor	curve3	NP1	NP3	MEIS2	3.18822e-89	6.58113e-85	0.279	10.0668	0.005	early
						progenitor	curve3	NP1	NP3	PCDH19	2.72814e-52	5.63143e-48	0.220785	11.1673	0.005	early
						progenitor	curve3	NP1	NP3	VEPH1	2.11981e-47	4.37572e-43	0.173782	8.54084	0.005	early
						progenitor	curve3	NP1	NP3	CENPV	3.99107e-72	8.23838e-68	0.524364	3.44727	0.005	early
						progenitor	curve3	NP1	NP3	TLE1	3.47334e-20	7.16967e-16	0.22251	3.13452	0.005	early
						progenitor	curve3	NP1	NP3	FADS1	8.08755e-46	1.66943e-41	0.41354	3.29203	0.005	early
						progenitor	curve3	NP1	NP3	CDO1	5.70477e-28	1.17758e-23	0.379905	3.12412	0.005	early
						progenitor	curve3	NP1	NP3	CDCA7L	3.94325e-29	8.13966e-25	0.235015	3.88073	0.005	early
						progenitor	curve3	NP1	NP3	FRZB	5.74301e-81	1.18547e-76	0.587753	3.22781	0.005	early
						progenitor	curve3	NP1	NP3	UG0898H09	1.8157e-20	3.74796e-16	0.103062	9.41376	0.005	early
						progenitor	curve3	NP1	NP3	NKAIN3	2.20042e-42	4.54211e-38	0.218629	8.38259	0.005	early
						progenitor	curve3	NP1	NP3	TPPP3	2.17591e-37	4.49152e-33	0.126348	12.8565	0.005	early
						progenitor	curve3	NP1	NP3	GPC6	2.81325e-23	5.80711e-19	0.0758948	13.1549	0.005	early
						progenitor	curve3	NP1	NP3	GCNT1	8.52813e-21	1.76038e-16	0.0577835	16.6127	0.005	early
						progenitor	curve3	NP1	NP3	RSPO1	1.60183e-52	3.30649e-48	0.0944373	33.4722	0.005	early
						progenitor	curve3	NP1	NP3	TXNIP	1.11621e-45	2.30409e-41	0.401466	4.06569	0.005	early
						progenitor	curve3	NP1	NP3	DDIT4	2.28907e-80	4.72509e-76	0.407503	8.28739	0.005	early
						progenitor	curve3	NP1	NP3	EFNB1	4.06284e-37	8.38651e-33	0.373868	3.72423	0.005	early
						progenitor	curve3	NP1	NP3	CD82	8.25897e-44	1.70482e-39	0.274687	4.90077	0.005	early
						progenitor	curve3	NP1	NP3	LMO1	1.18906e-88	2.45446e-84	0.339802	7.73961	0.005	early
						progenitor	curve3	NP1	NP3	GPC3	3.37512e-34	6.96691e-30	0.345408	3.48536	0.005	early
						progenitor	curve3	NP1	NP3	LINC00982	4.84141e-33	9.99365e-29	0.207848	5.17622	0.07	early
						progenitor	curve3	NP1	NP3	ZIC3	2.40854e-28	4.97171e-24	0.298836	3.47562	0.155	early
						progenitor	curve3	NP1	NP3	PCP4	1.91243e-21	3.94764e-17	0.217335	5.06741	0.17	early
						progenitor	curve3	NP1	NP3	MASP1	2.75515e-59	5.68718e-55	0.23329	12.8048	0.185	early
						progenitor	curve3	NP1	NP3	COL11A1	3.61109e-20	7.45401e-16	0.16947	5.99317	0.255	early
						progenitor	curve3	NP1	NP3	COL2A1	3.3808e-43	6.97865e-39	0.517464	3.95905	0.26	early
						progenitor	curve3	NP1	NP3	MAFB	1.89799e-28	3.91784e-24	0.276843	22.0906	0.625	late
						progenitor	curve3	NP1	NP3	MGST1	4.66665e-21	9.6329e-17	0.21216	6.18727	0.625	late
						progenitor	curve3	NP1	NP3	SEPP1	4.11305e-43	8.49016e-39	0.362656	8.75656	0.635	late
						progenitor	curve3	NP1	NP3	SMOC1	9.46613e-56	1.954e-51	0.694265	7.08437	0.65	late
						progenitor	curve3	NP1	NP3	PAX7	3.69664e-24	7.63061e-20	0.131522	31.127	0.68	late
						progenitor	curve3	NP1	NP3	TACC2	1.27071e-22	2.62301e-18	0.23329	6.46225	0.68	late
						progenitor	curve3	NP1	NP3	CHST11	1.32785e-19	2.74094e-15	0.0888314	22.8331	0.69	late
						progenitor	curve3	NP1	NP3	TPD52L1	3.14682e-75	6.49566e-71	0.209142	39.7314	0.695	late
						progenitor	curve3	NP1	NP3	ID2	2.70451e-19	5.58265e-15	0.163864	6.61909	0.7	late
						progenitor	curve3	NP1	NP3	UNC5C	1.75542e-35	3.62353e-31	0.103493	25.3222	0.835	late
						progenitor	curve3	NP1	NP3	SPRY4	1.13479e-33	2.34244e-29	0.165589	18.0658	0.835	late
						progenitor	curve3	NP1	NP3	NEFM	3.94052e-187	8.13403e-183	0.623976	6.1583	0.855	late
						progenitor	curve3	NP1	NP3	ID3	3.34026e-86	6.89497e-82	0.246227	40.7075	0.865	late
						progenitor	curve3	NP1	NP3	BMPR1A	1.81206e-51	3.74046e-47	0.428633	4.21072	0.87	late
						progenitor	curve3	NP1	NP3	GRM3	1.34038e-30	2.76681e-26	0.103924	22.4293	0.88	late
						progenitor	curve3	NP1	NP3	LMO2	2.61876e-27	5.40565e-23	0.0914187	13.1589	0.9	late
						progenitor	curve3	NP1	NP3	ST6GALNAC5	4.84812e-153	1.00075e-148	0.658473	4.85658	0.915	late
						progenitor	curve3	NP1	NP3	AP1S2	3.13681e-215	6.475e-211	0.736956	4.42803	0.925	late
						progenitor	curve3	NP1	NP3	SLC2A3	8.39077e-40	1.73202e-35	0.25787	7.03648	0.935	late
						progenitor	curve3	NP1	NP3	C1orf21	8.27902e-115	1.70896e-110	0.5511	4.63591	0.96	late
						progenitor	curve3	NP1	NP3	LGI2	1.06954e-19	2.20774e-15	0.111255	7.76814	0.965	late
						progenitor	curve3	NP1	NP3	PRICKLE1	6.87897e-26	1.41996e-21	0.0487279	16.4305	0.985	late
						progenitor	curve3	NP1	NP3	CREB5	8.16992e-28	1.68643e-23	0.234584	4.58781	0.995	late
						progenitor	curve3	NP1	NP3	CACNG8	3.63165e-66	7.49644e-62	0.488141	7.28704	1	late
						progenitor	curve3	NP1	NP3	NR2F1-AS1	2.26126e-37	4.66769e-33	0.105649	23.5269	1	late
						progenitor	curve3	NP1	NP3	ADA	6.91324e-73	1.42703e-68	0.26865	11.676	1	late
						progenitor	curve3	NP1	NP3	IER3	7.20689e-123	1.48765e-118	0.382492	48.1232	1	late
						progenitor	curve3	NP1	NP3	CAMK4	2.58604e-30	5.33811e-26	0.172488	6.38108	1	late
						progenitor	curve3	NP1	NP3	BMP7	1.0389e-28	2.14449e-24	0.178525	17.77	1	late
						progenitor	curve3	NP1	NP3	BMPR1B	7.52509e-37	1.55333e-32	0.125485	18.5167	1	late
						progenitor	curve3	NP1	NP3	HOMER3	5.06335e-31	1.04518e-26	0.271238	6.35346	1	late
						progenitor	curve3	NP1	NP3	SEMA6D	1.03819e-119	2.14303e-115	0.273825	26.1936	1	late
						progenitor	curve3	NP1	NP3	MAGI1	3.94077e-64	8.13454e-60	0.411384	4.78929	1	late
						progenitor	curve3	NP1	NP3	SRRM4	1.75448e-30	3.62161e-26	0.122035	21.6468	1	late
						progenitor	curve3	NP1	NP3	CPNE2	7.21441e-42	1.4892e-37	0.319966	6.69106	1	late
						progenitor	curve3	NP1	NP3	LGALS1	2.44081e-20	5.03831e-16	0.131953	8.99002	1	late
						progenitor	curve3	NP1	NP3	PCDH9	1.12792e-31	2.32824e-27	0.213023	10.7336	1	late
						progenitor	curve3	NP1	NP3	PLA2G16	1.21722e-91	2.51258e-87	0.288918	12.2316	1	late
						progenitor	curve3	NP1	NP3	KLF6	8.32519e-56	1.71849e-51	0.332471	4.13703	1	late
						progenitor	curve3	NP1	NP3	LIMA1	4.3604e-45	9.00075e-41	0.246227	5.02672	1	late
						progenitor	curve3	NP1	NP3	KLF3	6.71266e-27	1.38563e-22	0.165157	8.03106	1	late
						progenitor	curve3	NP1	NP3	PCDH7	6.77329e-29	1.39814e-24	0.151358	6.21087	1	late
						progenitor	curve3	NP1	NP3	CEACAM21	4.26905e-68	8.81218e-64	0.134972	44.651	1	late
						progenitor	curve3	NP1	NP3	ACP6	1.94189e-22	4.00844e-18	0.112117	6.88969	1	late
						progenitor	curve3	NP1	NP3	AMOT	5.58653e-21	1.15317e-16	0.12721	5.95881	1	late
						progenitor	curve3	NP1	NP3	NRP2	1.91402e-59	3.95093e-55	0.1837	17.7486	1	late
						progenitor	curve3	NP1	NP3	ADM	2.89299e-59	5.97172e-55	0.137559	32.6862	1	late
						progenitor	curve3	NP1	NP3	ADD3	4.4985e-74	9.28581e-70	0.298836	6.38954	1	late
						progenitor	curve3	NP1	NP3	PERP	2.81409e-67	5.80885e-63	0.165589	52.0328	1	late
						progenitor	curve3	NP1	NP3	CNN2	1.12422e-56	2.32062e-52	0.216473	10.0426	1	late
						progenitor	curve3	NP1	NP3	LAMC1	8.88637e-71	1.83432e-66	0.245364	13.9348	1	late
						progenitor	curve3	NP1	NP3	LMCD1	2.28876e-24	4.72446e-20	0.104787	27.399	1	late
						progenitor	curve3	NP1	NP3	CDC42EP3	3.56641e-67	7.36179e-63	0.237171	7.09806	1	late
						progenitor	curve3	NP1	NP3	ARL4A	6.19494e-33	1.27876e-28	0.210004	7.22975	1	late
						progenitor	curve3	NP1	NP3	RP11-356I2.4	2.32944e-21	4.80843e-17	0.0659767	21.5888	1	late
						progenitor	curve3	NP1	NP3	CCDC80	4.39023e-48	9.06231e-44	0.175075	13.8324	1	late
						progenitor	curve3	NP1	NP3	RP11-710C12.1	1.2243e-49	2.5272e-45	0.106511	39.2008	1	late
						progenitor	curve3	NP1	NP3	SH3KBP1	8.87918e-36	1.83284e-31	0.127641	9.54993	1	late
						progenitor	curve3	NP1	NP3	MARVELD3	6.00925e-24	1.24043e-19	0.050884	18.2642	1	late
						progenitor	curve3	NP1	NP3	ARPC1B	1.92349e-27	3.97047e-23	0.15912	5.81805	1	late
						progenitor	curve3	NP1	NP3	ARHGAP26	7.36347e-24	1.51997e-19	0.0629582	21.6282	1	late
						progenitor	curve3	NP1	NP3	CAST	2.19363e-31	4.52808e-27	0.363519	4.02846	1	late
						progenitor	curve3	NP1	NP3	LPAR6	2.7457e-24	5.66768e-20	0.0513152	20.0555	1	late
						progenitor	curve3	NP1	NP3	HEY1	4.08544e-52	8.43317e-48	0.0935748	32.6978	1	late
						progenitor	curve3	NP1	NP3	CPNE4	6.05285e-30	1.24943e-25	0.0784821	27.7975	1	late
						progenitor	curve3	NP1	NP3	PLLP	1.10951e-23	2.29024e-19	0.0448469	18.532	1	late
						progenitor	curve3	NP1	NP3	HIVEP3	1.48182e-50	3.05878e-46	0.119879	12.8135	1	late
						progenitor	curve3	NP1	NP3	ATF3	2.00875e-28	4.14646e-24	0.0543338	23.8379	1	late
						progenitor	curve3	NP1	NP3	C8orf4	2.8761e-41	5.93684e-37	0.0651143	32.8485	1	late
						progenitor	curve3	NP1	NP3	PPFIBP1	1.89895e-19	3.9198e-15	0.184994	4.94876	1	late
						progenitor	curve3	NP1	NP3	FBN2	6.51975e-39	1.34581e-34	0.119017	16.7579	1	late
						progenitor	curve3	NP1	NP3	GLIPR2	2.50429e-30	5.16935e-26	0.129797	8.4019	1	late
						progenitor	curve3	NP1	NP3	SCG2	6.85669e-192	1.41536e-187	0.192324	75.6489	1	late
						progenitor	curve3	NP1	NP3	VGF	1.94485e-23	4.01455e-19	0.136266	5.35739	1	late
						progenitor	curve3	NP1	NP3	ADGRL4	8.34144e-47	1.72184e-42	0.10263	45.8391	1	late
						progenitor	curve3	NP1	NP3	VCL	1.8224e-27	3.7618e-23	0.194049	5.94628	1	late
						progenitor	curve3	NP1	NP3	S100A11	8.80215e-31	1.81694e-26	0.0871065	17.256	1	late
						progenitor	curve3	NP1	NP3	GNG12	1.1289e-23	2.33027e-19	0.10263	9.32301	1	late
						progenitor	curve3	NP1	NP3	SERTAD4-AS1	5.44623e-47	1.12421e-42	0.0681328	37.0591	1	late
						progenitor	curve3	NP1	NP3	RBPMS	1.09048e-20	2.25097e-16	0.165589	5.05752	1	late
						progenitor	curve3	NP1	NP3	ARHGAP29	5.61033e-51	1.15808e-46	0.0698577	44.2486	1	late
						progenitor	curve3	NP1	NP3	TNFRSF12A	8.0383e-127	1.65927e-122	0.171626	35.8929	1	late
						progenitor	curve3	NP1	NP3	PHLDA1	5.57912e-34	1.15164e-29	0.0888314	17.4655	1	late
						progenitor	curve3	NP1	NP3	TAGLN	5.84187e-40	1.20588e-35	0.0577835	41.3891	1	late
						progenitor	curve3	NP1	NP3	PRRX1	1.08423e-23	2.23807e-19	0.0728762	31.9945	1	late
						progenitor	curve3	NP1	NP3	TAGLN2	7.81248e-31	1.61265e-26	0.100474	11.2956	1	late
						progenitor	curve3	NP1	NP3	GADD45A	1.57415e-21	3.24937e-17	0.115136	7.03039	1	late
						progenitor	curve3	NP1	NP3	LINC00152	7.699e-56	1.58923e-51	0.0504528	45.9292	1	late
						progenitor	curve3	NP1	NP3	LGALS3	1.77369e-68	3.66124e-64	0.0543338	62.8916	1	late
						excitatory	curve1	IP-EN	EN2	ZFP36L1	3.21747e-35	6.64149e-31	0.168303	56.5098	0.005	early
						excitatory	curve1	IP-EN	EN2	RAB38	1.54947e-18	3.19841e-14	0.0518934	44.1877	0.005	early
						excitatory	curve1	IP-EN	EN2	SMOC1	1.8493e-74	3.81733e-70	0.178121	59.7042	0.005	early
						excitatory	curve1	IP-EN	EN2	IGFBP5	4.88352e-60	1.00806e-55	0.194951	33.0629	0.005	early
						excitatory	curve1	IP-EN	EN2	DLL1	2.06518e-47	4.26295e-43	0.105189	119.462	0.005	early
						excitatory	curve1	IP-EN	EN2	NOTCH1	5.74275e-22	1.18542e-17	0.0785414	47.8588	0.005	early
						excitatory	curve1	IP-EN	EN2	ASCL1	4.67653e-30	9.65329e-26	0.168303	49.3701	0.005	early
						excitatory	curve1	IP-EN	EN2	SERPINH1	2.70877e-19	5.59145e-15	0.103787	58.582	0.005	early
						excitatory	curve1	IP-EN	EN2	SOX2	2.57321e-32	5.31161e-28	0.323983	14.8771	0.005	early
						excitatory	curve1	IP-EN	EN2	CTSC	7.59077e-20	1.56689e-15	0.106592	23.2227	0.005	early
						excitatory	curve1	IP-EN	EN2	TGIF1	2.21163e-19	4.56524e-15	0.130435	19.3691	0.005	early
						excitatory	curve1	IP-EN	EN2	COL4A6	2.43089e-19	5.01785e-15	0.0981767	45.657	0.005	early
						excitatory	curve1	IP-EN	EN2	PRSS23	3.53615e-51	7.29932e-47	0.295933	21.0181	0.005	early
						excitatory	curve1	IP-EN	EN2	BDH2	4.36261e-23	9.0053e-19	0.16129	25.6756	0.005	early
						excitatory	curve1	IP-EN	EN2	DLK1	3.30992e-70	6.83235e-66	0.58906	7.10205	0.005	early
						excitatory	curve1	IP-EN	EN2	RP11-89K21.1	3.11362e-46	6.42714e-42	0.332398	15.9702	0.005	early
						excitatory	curve1	IP-EN	EN2	CKS2	7.51112e-18	1.55045e-13	0.251052	7.93429	0.005	early
						excitatory	curve1	IP-EN	EN2	SGK223	4.40169e-18	9.08598e-14	0.0532959	28.2644	0.09	early
						excitatory	curve1	IP-EN	EN2	ST6GALNAC5	4.19661e-17	8.66265e-13	0.201964	13.0409	0.11	early
						excitatory	curve1	IP-EN	EN2	TEAD2	2.09162e-21	4.31752e-17	0.187938	15.8955	0.14	early
						excitatory	curve1	IP-EN	EN2	GNG5	3.78403e-102	7.811e-98	0.670407	6.23945	0.16	early
						excitatory	curve1	IP-EN	EN2	MOXD1	4.15531e-20	8.57739e-16	0.204769	11.8725	0.17	early
						excitatory	curve1	IP-EN	EN2	FEZF2	4.98901e-32	1.02983e-27	0.158485	62.5655	0.175	early
						excitatory	curve1	IP-EN	EN2	GADD45G	7.79806e-77	1.60967e-72	0.298738	14.7327	0.19	early
						excitatory	curve1	IP-EN	EN2	TMEM123	2.32503e-33	4.79933e-29	0.168303	60.9027	0.19	early
						excitatory	curve1	IP-EN	EN2	RGS16	2.81625e-48	5.81331e-44	0.179523	100.886	0.195	early
						excitatory	curve1	IP-EN	EN2	PLTP	7.11486e-45	1.46865e-40	0.281907	13.7026	0.195	early
						excitatory	curve1	IP-EN	EN2	SERPING1	4.00956e-29	8.27653e-25	0.248247	13.4657	0.215	early
						excitatory	curve1	IP-EN	EN2	ZIC3	6.73391e-20	1.39001e-15	0.214586	8.95539	0.215	early
						excitatory	curve1	IP-EN	EN2	MFNG	3.12686e-70	6.45446e-66	0.237027	99.3417	0.23	early
						excitatory	curve1	IP-EN	EN2	CCND1	5.84605e-37	1.20674e-32	0.31136	24.8852	0.23	early
						excitatory	curve1	IP-EN	EN2	PON2	6.20265e-26	1.28035e-21	0.335203	37.3	0.23	early
						excitatory	curve1	IP-EN	EN2	FBLN1	5.21926e-43	1.07736e-38	0.586255	6.26161	0.235	early
						excitatory	curve1	IP-EN	EN2	NXPH1	3.10189e-27	6.40291e-23	0.113604	52.196	0.24	early
						excitatory	curve1	IP-EN	EN2	CASC15	1.2916e-16	2.66611e-12	0.210379	47.1593	0.25	early
						excitatory	curve1	IP-EN	EN2	CDC42EP4	1.1637e-21	2.40212e-17	0.280505	8.52729	0.275	early
						excitatory	curve1	IP-EN	EN2	BTBD17	3.53719e-40	7.30147e-36	0.430575	7.61807	0.295	early
						excitatory	curve1	IP-EN	EN2	NEUROG1	1.64074e-135	3.38681e-131	0.321178	228.812	0.3	early
						excitatory	curve1	IP-EN	EN2	CDKN1C	9.00084e-49	1.85795e-44	0.453015	10.3224	0.3	early
						excitatory	curve1	IP-EN	EN2	KLHDC8A	5.73288e-47	1.18338e-42	0.503506	7.02014	0.325	early
						excitatory	curve1	IP-EN	EN2	BAZ1A	2.29043e-17	4.72791e-13	0.30575	11.6608	0.33	early
						excitatory	curve1	IP-EN	EN2	ANXA2	1.40088e-16	2.8917e-12	0.280505	6.96769	0.345	early
						excitatory	curve1	IP-EN	EN2	TFAP2A	1.17349e-20	2.42232e-16	0.131837	59.7727	0.355	early
						excitatory	curve1	IP-EN	EN2	NEUROD1	2.19977e-38	4.54077e-34	0.231417	105.993	0.365	early
						excitatory	curve1	IP-EN	EN2	CHRNA3	3.22099e-32	6.64876e-28	0.258065	115.565	0.395	early
						excitatory	curve1	IP-EN	EN2	NHLH1	6.98122e-44	1.44106e-39	0.279102	176.565	0.43	early
						excitatory	curve1	IP-EN	EN2	FEZF1	5.62863e-24	1.16186e-19	0.412342	25.1783	0.465	early
						excitatory	curve1	IP-EN	EN2	LMO1	1.13724e-22	2.34749e-18	0.301543	10.3011	0.475	early
						excitatory	curve1	IP-EN	EN2	PCP4	1.01939e-16	2.10423e-12	0.211781	18.2079	0.49	early
						excitatory	curve1	IP-EN	EN2	ENO2	1.99847e-23	4.12523e-19	0.618513	8.00612	0.7	late
						excitatory	curve1	IP-EN	EN2	CHN2	1.64917e-18	3.40421e-14	0.239832	47.1833	0.78	late
						excitatory	curve1	IP-EN	EN2	TBR1	1.07067e-21	2.21007e-17	0.396914	97.4267	0.795	late
						excitatory	curve1	IP-EN	EN2	LHX1	1.16274e-18	2.40012e-14	0.234222	75.7789	0.805	late
						excitatory	curve1	IP-EN	EN2	PPP1R17	1.48127e-47	3.05763e-43	0.479663	188.31	0.82	late
						excitatory	curve1	IP-EN	EN2	RELN	7.28965e-22	1.50473e-17	0.503506	129.535	0.82	late
						excitatory	curve1	IP-EN	EN2	GAP43	2.24719e-165	4.63864e-161	0.884993	6.90035	0.84	late
						excitatory	curve1	IP-EN	EN2	ACOT7	3.3614e-35	6.9386e-31	0.412342	15.6678	0.86	late
						excitatory	curve1	IP-EN	EN2	NECAB1	1.18656e-19	2.44929e-15	0.15007	60.267	0.86	late
						excitatory	curve1	IP-EN	EN2	OPTN	1.76246e-18	3.63806e-14	0.293128	56.4458	0.865	late
						excitatory	curve1	IP-EN	EN2	SOBP	2.09382e-19	4.32206e-15	0.319776	10.3522	0.87	late
						excitatory	curve1	IP-EN	EN2	SAMD3	9.77138e-19	2.01701e-14	0.168303	46.7126	0.875	late
						excitatory	curve1	IP-EN	EN2	PTPRE	8.78097e-23	1.81257e-18	0.162693	55.9733	0.895	late
						excitatory	curve1	IP-EN	EN2	RP11-348J24.2	3.70402e-18	7.64585e-14	0.12763	52.8922	0.9	late
						excitatory	curve1	IP-EN	EN2	PTGER3	2.09014e-48	4.31447e-44	0.259467	101.696	0.91	late
						excitatory	curve1	IP-EN	EN2	SCN9A	1.37349e-27	2.83515e-23	0.291725	73.1366	0.91	late
						excitatory	curve1	IP-EN	EN2	INA	3.95994e-54	8.1741e-50	0.758766	18.0789	0.925	late
						excitatory	curve1	IP-EN	EN2	SYT5	1.00657e-23	2.07777e-19	0.431978	8.91075	0.93	late
						excitatory	curve1	IP-EN	EN2	GABRA2	5.20113e-22	1.07362e-17	0.126227	45.8021	0.93	late
						excitatory	curve1	IP-EN	EN2	SV2A	6.88506e-18	1.42121e-13	0.280505	12.6026	0.945	late
						excitatory	curve1	IP-EN	EN2	ADCYAP1	4.53386e-44	9.35879e-40	0.304348	105.791	0.95	late
						excitatory	curve1	IP-EN	EN2	REEP1	1.18347e-19	2.44292e-15	0.169705	21.4484	0.955	late
						excitatory	curve1	IP-EN	EN2	TSPAN7	4.13808e-24	8.54182e-20	0.186536	53.7911	0.96	late
						excitatory	curve1	IP-EN	EN2	EFR3B	6.63711e-17	1.37003e-12	0.228612	6.25235	0.96	late
						excitatory	curve1	IP-EN	EN2	FGF14	6.15041e-23	1.26957e-18	0.223001	12.9114	0.97	late
						excitatory	curve1	IP-EN	EN2	SLC17A6	1.14182e-16	2.35695e-12	0.220196	46.7979	0.97	late
						excitatory	curve1	IP-EN	EN2	DIO3	9.34176e-22	1.92833e-17	0.14446	81.0361	0.975	late
						excitatory	curve1	IP-EN	EN2	JPH4	1.0797e-16	2.22871e-12	0.465638	6.37055	0.985	late
						excitatory	curve1	IP-EN	EN2	DNAJC12	2.84403e-19	5.87064e-15	0.238429	71.4251	0.99	late
						excitatory	curve1	IP-EN	EN2	ENHO	1.29315e-17	2.66933e-13	0.262272	8.59226	0.99	late
						excitatory	curve1	IP-EN	EN2	VAT1	1.44932e-18	2.99169e-14	0.593268	6.70379	1	late
						excitatory	curve1	IP-EN	EN2	PEG10	9.57691e-21	1.97687e-16	0.755961	16.7569	1	late
						excitatory	curve1	IP-EN	EN2	RAC3	5.58825e-27	1.15353e-22	0.412342	8.84524	1	late
						excitatory	curve1	IP-EN	EN2	RAB3A	1.83131e-30	3.78019e-26	0.510519	9.52678	1	late
						excitatory	curve1	IP-EN	EN2	NCAM1	1.83149e-37	3.78057e-33	0.563815	42.4845	1	late
						excitatory	curve1	IP-EN	EN2	MAPT	4.41102e-70	9.10523e-66	0.582048	14.8325	1	late
						excitatory	curve1	IP-EN	EN2	TMEM246	4.10996e-18	8.48378e-14	0.30575	14.8541	1	late
						excitatory	curve1	IP-EN	EN2	FABP5	1.4218e-43	2.93489e-39	0.601683	8.14584	1	late
						excitatory	curve1	IP-EN	EN2	DMTN	1.01422e-18	2.09355e-14	0.251052	23.2788	1	late
						excitatory	curve1	IP-EN	EN2	PPP2R2B	6.44681e-52	1.33075e-47	0.451613	17.8725	1	late
						excitatory	curve1	IP-EN	EN2	CCDC184	1.35591e-34	2.79887e-30	0.461431	9.28649	1	late
						excitatory	curve1	IP-EN	EN2	SLC8A1	2.63474e-17	5.43862e-13	0.27209	12.2987	1	late
						excitatory	curve1	IP-EN	EN2	DACH2	1.29836e-25	2.68008e-21	0.228612	64.4473	1	late
						excitatory	curve1	IP-EN	EN2	HMP19	2.35199e-70	4.85498e-66	0.569425	56.6601	1	late
						excitatory	curve1	IP-EN	EN2	DCLK1	3.08828e-37	6.37483e-33	0.423562	9.72397	1	late
						excitatory	curve1	IP-EN	EN2	LRRN3	1.23741e-44	2.55426e-40	0.401122	114.923	1	late
						excitatory	curve1	IP-EN	EN2	TTC9B	1.30999e-50	2.70408e-46	0.525947	13.0683	1	late
						excitatory	curve1	IP-EN	EN2	ARG2	9.61148e-25	1.984e-20	0.265077	35.4913	1	late
						excitatory	curve1	IP-EN	EN2	RALYL	6.39805e-23	1.32069e-18	0.235624	66.5919	1	late
						excitatory	curve1	IP-EN	EN2	SCN3B	1.07132e-52	2.21141e-48	0.336606	107.129	1	late
						excitatory	curve1	IP-EN	EN2	SNAP25	1.54474e-22	3.18866e-18	0.374474	10.0723	1	late
						excitatory	curve1	IP-EN	EN2	BRINP1	8.71438e-19	1.79882e-14	0.13885	41.1883	1	late
						excitatory	curve1	IP-EN	EN2	SH3GL3	3.94563e-20	8.14457e-16	0.203366	55.4477	1	late
						excitatory	curve1	IP-EN	EN2	CLTB	7.14325e-31	1.47451e-26	0.531557	7.90463	1	late
						excitatory	curve1	IP-EN	EN2	CDKN2D	1.41885e-35	2.92879e-31	0.517532	16.6046	1	late
						excitatory	curve1	IP-EN	EN2	KLF6	5.00829e-32	1.03381e-27	0.330996	16.5366	1	late
						excitatory	curve1	IP-EN	EN2	NEGR1	3.67404e-20	7.58395e-16	0.15568	47.5702	1	late
						excitatory	curve1	IP-EN	EN2	SPINT2	2.29755e-22	4.7426e-18	0.262272	9.59936	1	late
						excitatory	curve1	IP-EN	EN2	PLPPR2	2.19472e-20	4.53035e-16	0.330996	6.59607	1	late
						excitatory	curve1	IP-EN	EN2	FKBP1B	6.66093e-23	1.37495e-18	0.394109	6.16701	1	late
						excitatory	curve1	IP-EN	EN2	GRIA2	3.41421e-23	7.04761e-19	0.207574	66.5653	1	late
						excitatory	curve1	IP-EN	EN2	TMEM59L	2.04764e-36	4.22675e-32	0.338008	13.8178	1	late
						excitatory	curve1	IP-EN	EN2	OLFM1	2.78768e-29	5.75432e-25	0.403927	12.2659	1	late
						excitatory	curve1	IP-EN	EN2	AKAP12	1.4974e-22	3.09094e-18	0.315568	7.8679	1	late
						excitatory	curve1	IP-EN	EN2	ATP8A2	3.74195e-19	7.72413e-15	0.192146	32.9105	1	late
						excitatory	curve1	IP-EN	EN2	CHGB	3.98223e-19	8.22012e-15	0.246844	40.273	1	late
						excitatory	curve1	IP-EN	EN2	SCN2A	3.52987e-36	7.28637e-32	0.193548	79.969	1	late
						excitatory	curve1	IP-EN	EN2	PCLO	1.50628e-24	3.10925e-20	0.218794	17.6069	1	late
						excitatory	curve1	IP-EN	EN2	LY6H	1.39137e-70	2.87206e-66	0.381487	35.2261	1	late
						excitatory	curve1	IP-EN	EN2	GNAO1	8.97592e-25	1.85281e-20	0.189341	66.9013	1	late
						excitatory	curve1	IP-EN	EN2	PTPRN	1.0529e-20	2.17339e-16	0.162693	58.089	1	late
						excitatory	curve1	IP-EN	EN2	BEX5	2.30118e-36	4.7501e-32	0.375877	8.84182	1	late
						excitatory	curve1	IP-EN	EN2	PRKACB	2.30931e-40	4.76688e-36	0.287518	112.901	1	late
						excitatory	curve1	IP-EN	EN2	ARPP21	2.3654e-26	4.88265e-22	0.11641	60.8608	1	late
						excitatory	curve1	IP-EN	EN2	SDC3	2.22984e-20	4.60283e-16	0.180926	22.2724	1	late
						excitatory	curve1	IP-EN	EN2	VAT1L	9.01963e-25	1.86183e-20	0.162693	46.3121	1	late
						excitatory	curve1	IP-EN	EN2	ELMO1	1.43248e-19	2.95692e-15	0.0799439	45.2143	1	late
						excitatory	curve1	IP-EN	EN2	ATP1B1	2.19423e-59	4.52934e-55	0.516129	18.2604	1	late
						excitatory	curve1	IP-EN	EN2	VSNL1	6.18171e-17	1.27603e-12	0.0645161	39.8743	1	late
						excitatory	curve1	IP-EN	EN2	RGS17	2.40237e-29	4.95898e-25	0.248247	21.8519	1	late
						excitatory	curve1	IP-EN	EN2	NRXN2	7.70255e-20	1.58996e-15	0.214586	18.6543	1	late
						excitatory	curve1	IP-EN	EN2	RAB3B	1.62834e-18	3.36123e-14	0.147265	62.1246	1	late
						excitatory	curve1	IP-EN	EN2	FAIM2	2.33502e-18	4.81995e-14	0.136045	55.4378	1	late
						excitatory	curve1	IP-EN	EN2	TNFRSF21	3.21714e-26	6.64082e-22	0.16129	70.6551	1	late
						excitatory	curve1	IP-EN	EN2	VGF	8.70698e-43	1.79729e-38	0.323983	14.3078	1	late
						excitatory	curve1	IP-EN	EN2	PLPPR1	6.48145e-27	1.3379e-22	0.157083	81.6484	1	late
						excitatory	curve1	IP-EN	EN2	CALY	4.26211e-33	8.79785e-29	0.140252	79.8046	1	late
						excitatory	curve1	IP-EN	EN2	RCAN2	1.7115e-23	3.53288e-19	0.231417	11.5366	1	late
						excitatory	curve1	IP-EN	EN2	SHC4	7.90659e-25	1.63208e-20	0.113604	60.8426	1	late
						excitatory	curve1	IP-EN	EN2	ACHE	1.36783e-17	2.82347e-13	0.103787	52.9714	1	late
						excitatory	curve1	IP-EN	EN2	LHFP	2.06117e-18	4.25467e-14	0.241234	12.2374	1	late
						excitatory	curve1	IP-EN	EN2	CAMK2B	7.38494e-21	1.5244e-16	0.148668	31.9206	1	late
						excitatory	curve1	IP-EN	EN2	ONECUT3	6.9229e-53	1.42902e-48	0.214586	135.836	1	late
						excitatory	curve1	IP-EN	EN2	GALR1	5.93337e-17	1.22477e-12	0.0645161	43.1249	1	late
						excitatory	curve1	IP-EN	EN2	SNCG	8.32754e-54	1.71897e-49	0.235624	168.432	1	late
						excitatory	curve1	IP-EN	EN2	ASIC4	5.31248e-34	1.0966e-29	0.201964	122.227	1	late
						excitatory	curve1	IP-EN	EN2	UTS2	1.83398e-91	3.78571e-87	0.16129	256.591	1	late
						excitatory	curve1	IP-EN	EN2	MAL2	9.17986e-17	1.89491e-12	0.0827489	56.0279	1	late
						excitatory	curve1	IP-EN	EN2	GRID2	2.77104e-33	5.71997e-29	0.107994	98.0506	1	late
						excitatory	curve1	IP-EN	EN2	C11orf87	2.96889e-18	6.12839e-14	0.0687237	51.1396	1	late
						excitatory	curve1	IP-EN	EN2	PRKCB	3.70833e-23	7.65473e-19	0.0897616	79.0318	1	late
						excitatory	curve2	IP-EN	EN1	ZFP36L1	1.96403e-47	4.05416e-43	0.141988	63.7057	0.005	early
						excitatory	curve2	IP-EN	EN1	IL17RD	5.08585e-19	1.04982e-14	0.168357	11.8015	0.005	early
						excitatory	curve2	IP-EN	EN1	IGFBP5	3.524e-93	7.27423e-89	0.147059	154.409	0.005	early
						excitatory	curve2	IP-EN	EN1	TGIF2	1.1396e-24	2.35237e-20	0.0425963	42.974	0.005	early
						excitatory	curve2	IP-EN	EN1	DLL1	4.37626e-55	9.03348e-51	0.0882353	121.687	0.005	early
						excitatory	curve2	IP-EN	EN1	SMOC1	7.45057e-105	1.53795e-100	0.135903	117.102	0.005	early
						excitatory	curve2	IP-EN	EN1	RP3-395M20.12	5.84723e-24	1.20699e-19	0.0537525	51.3124	0.005	early
						excitatory	curve2	IP-EN	EN1	NOTCH1	2.99322e-28	6.1786e-24	0.0638945	50.3206	0.005	early
						excitatory	curve2	IP-EN	EN1	PLIN3	3.29842e-19	6.8086e-15	0.0821501	43.3695	0.005	early
						excitatory	curve2	IP-EN	EN1	SPRY2	2.91961e-19	6.02666e-15	0.12069	23.7349	0.005	early
						excitatory	curve2	IP-EN	EN1	ASCL1	7.43461e-35	1.53465e-30	0.138945	37.8209	0.005	early
						excitatory	curve2	IP-EN	EN1	SERPINH1	1.06264e-30	2.19349e-26	0.0770791	58.7677	0.005	early
						excitatory	curve2	IP-EN	EN1	FKBP10	2.77043e-19	5.71872e-15	0.0628803	29.8652	0.005	early
						excitatory	curve2	IP-EN	EN1	CMTM6	3.04532e-19	6.28615e-15	0.169371	9.47166	0.005	early
						excitatory	curve2	IP-EN	EN1	TGIF1	1.73494e-30	3.58126e-26	0.104462	46.7622	0.005	early
						excitatory	curve2	IP-EN	EN1	SOX2	2.07474e-50	4.28268e-46	0.264706	13.4345	0.005	early
						excitatory	curve2	IP-EN	EN1	CTSC	1.87669e-27	3.87387e-23	0.0841785	30.8249	0.005	early
						excitatory	curve2	IP-EN	EN1	COL4A6	3.95659e-27	8.1672e-23	0.0770791	47.84	0.005	early
						excitatory	curve2	IP-EN	EN1	PTPRZ1	9.0112e-26	1.86009e-21	0.274848	9.40424	0.005	early
						excitatory	curve2	IP-EN	EN1	JAM2	7.80508e-23	1.61112e-18	0.0730223	23.6236	0.005	early
						excitatory	curve2	IP-EN	EN1	PLA2G16	6.20688e-25	1.28122e-20	0.0649087	28.9373	0.005	early
						excitatory	curve2	IP-EN	EN1	SGK223	2.71773e-24	5.60994e-20	0.0425963	30.5337	0.005	early
						excitatory	curve2	IP-EN	EN1	CCNB1IP1	5.69248e-24	1.17504e-19	0.221095	9.30421	0.005	early
						excitatory	curve2	IP-EN	EN1	PRSS23	6.15973e-84	1.27149e-79	0.217039	31.8003	0.005	early
						excitatory	curve2	IP-EN	EN1	RP11-89K21.1	1.46289e-76	3.0197e-72	0.259635	13.0162	0.005	early
						excitatory	curve2	IP-EN	EN1	DLK1	6.08033e-105	1.2551e-100	0.508114	8.49281	0.005	early
						excitatory	curve2	IP-EN	EN1	BDH2	8.84947e-26	1.82671e-21	0.143002	9.85072	0.005	early
						excitatory	curve2	IP-EN	EN1	RAB13	6.29912e-25	1.30026e-20	0.186613	9.93754	0.005	early
						excitatory	curve2	IP-EN	EN1	ST6GALNAC5	2.99347e-25	6.17912e-21	0.169371	30.7964	0.02	early
						excitatory	curve2	IP-EN	EN1	TFDP2	3.34739e-71	6.90969e-67	0.399594	6.37852	0.025	early
						excitatory	curve2	IP-EN	EN1	TEAD2	1.6341e-36	3.3731e-32	0.148073	16.6848	0.065	early
						excitatory	curve2	IP-EN	EN1	IGFBP2	6.93121e-41	1.43074e-36	0.35497	7.55584	0.085	early
						excitatory	curve2	IP-EN	EN1	GNG11	7.11047e-22	1.46774e-17	0.104462	13.9203	0.115	early
						excitatory	curve2	IP-EN	EN1	MOXD1	1.21645e-30	2.511e-26	0.172414	30.4446	0.145	early
						excitatory	curve2	IP-EN	EN1	FEZF2	2.77421e-50	5.72652e-46	0.122718	59.9681	0.155	early
						excitatory	curve2	IP-EN	EN1	GNG5	7.43089e-170	1.53388e-165	0.544625	9.96524	0.165	early
						excitatory	curve2	IP-EN	EN1	SPRY1	1.71336e-121	3.53673e-117	0.388438	14.2025	0.165	early
						excitatory	curve2	IP-EN	EN1	TMEM123	2.90483e-44	5.99615e-40	0.137931	23.2308	0.185	early
						excitatory	curve2	IP-EN	EN1	GADD45G	1.81676e-81	3.75016e-77	0.267748	13.4473	0.2	early
						excitatory	curve2	IP-EN	EN1	PLTP	4.86668e-63	1.00458e-58	0.23428	15.0107	0.2	early
						excitatory	curve2	IP-EN	EN1	MIR217HG	5.11909e-27	1.05668e-22	0.122718	31.162	0.205	early
						excitatory	curve2	IP-EN	EN1	RGS16	4.90055e-81	1.01157e-76	0.124746	94.464	0.21	early
						excitatory	curve2	IP-EN	EN1	SERPING1	7.33244e-48	1.51356e-43	0.199797	16.0368	0.22	early
						excitatory	curve2	IP-EN	EN1	MFNG	2.5413e-107	5.24576e-103	0.178499	98.1853	0.225	early
						excitatory	curve2	IP-EN	EN1	ZIC3	1.06366e-24	2.1956e-20	0.192698	12.8745	0.235	early
						excitatory	curve2	IP-EN	EN1	CCND1	2.42578e-77	5.00729e-73	0.232252	20.2884	0.24	early
						excitatory	curve2	IP-EN	EN1	HES6	2.56901e-108	5.30295e-104	0.558824	6.18875	0.25	early
						excitatory	curve2	IP-EN	EN1	PON2	7.09397e-29	1.46434e-24	0.320487	6.60578	0.25	early
						excitatory	curve2	IP-EN	EN1	STK17A	2.44083e-22	5.03836e-18	0.106491	35.8366	0.25	early
						excitatory	curve2	IP-EN	EN1	NXPH1	1.8611e-32	3.84169e-28	0.10142	48.8882	0.255	early
						excitatory	curve2	IP-EN	EN1	ZBTB16	4.88542e-25	1.00845e-20	0.118661	16.7573	0.26	early
						excitatory	curve2	IP-EN	EN1	SERPINF1	1.30122e-21	2.68599e-17	0.0750507	27.514	0.26	early
						excitatory	curve2	IP-EN	EN1	DMRTA1	8.44909e-25	1.74406e-20	0.0588235	30.1251	0.285	early
						excitatory	curve2	IP-EN	EN1	BTBD17	2.59501e-71	5.35662e-67	0.343813	15.2498	0.295	early
						excitatory	curve2	IP-EN	EN1	ANXA2	9.12101e-31	1.88276e-26	0.217039	10.7378	0.295	early
						excitatory	curve2	IP-EN	EN1	CBFA2T2	1.23884e-26	2.55721e-22	0.168357	9.43309	0.3	early
						excitatory	curve2	IP-EN	EN1	NEUROG1	3.39726e-207	7.01262e-203	0.23428	220.805	0.31	early
						excitatory	curve2	IP-EN	EN1	CDKN1C	6.85094e-80	1.41417e-75	0.370183	10.3983	0.31	early
						excitatory	curve2	IP-EN	EN1	EZR	1.05006e-19	2.16753e-15	0.103448	13.4378	0.315	early
						excitatory	curve2	IP-EN	EN1	ZEB2	1.23142e-19	2.54189e-15	0.137931	10.813	0.315	early
						excitatory	curve2	IP-EN	EN1	PTPRG	3.32637e-19	6.86628e-15	0.22211	7.04957	0.32	early
						excitatory	curve2	IP-EN	EN1	KLHDC8A	4.37488e-101	9.03062e-97	0.38641	18.555	0.34	early
						excitatory	curve2	IP-EN	EN1	NEUROD4	1.02554e-19	2.11691e-15	0.0456389	31.9111	0.345	early
						excitatory	curve2	IP-EN	EN1	TFAP2A	1.81161e-37	3.73952e-33	0.0902637	57.9859	0.36	early
						excitatory	curve2	IP-EN	EN1	NEUROD1	7.0517e-61	1.45561e-56	0.18357	103.961	0.38	early
						excitatory	curve2	IP-EN	EN1	NKAIN3	2.89005e-21	5.96565e-17	0.259635	79.2539	0.39	early
						excitatory	curve2	IP-EN	EN1	SSTR2	1.59443e-36	3.29122e-32	0.128803	87.8151	0.4	early
						excitatory	curve2	IP-EN	EN1	CHRNA3	4.42295e-65	9.12986e-61	0.182556	112.245	0.42	early
						excitatory	curve2	IP-EN	EN1	LMO1	6.04112e-36	1.24701e-31	0.251521	9.82564	0.45	early
						excitatory	curve2	IP-EN	EN1	OTX2	3.03837e-26	6.27181e-22	0.188641	10.4547	0.45	early
						excitatory	curve2	IP-EN	EN1	PCP4	1.24965e-20	2.57952e-16	0.189655	6.9782	0.455	early
						excitatory	curve2	IP-EN	EN1	NFIA	2.34238e-20	4.83514e-16	0.0770791	27.2172	0.455	early
						excitatory	curve2	IP-EN	EN1	NHLH1	2.31808e-83	4.78498e-79	0.205882	172.047	0.46	early
						excitatory	curve2	IP-EN	EN1	FEZF1	2.55665e-43	5.27744e-39	0.336714	9.41564	0.525	early
						excitatory	curve2	IP-EN	EN1	EOMES	6.53581e-22	1.34912e-17	0.181542	114.317	0.56	early
						excitatory	curve2	IP-EN	EN1	RSPO3	3.55604e-32	7.34037e-28	0.281947	176.13	0.575	early
						excitatory	curve2	IP-EN	EN1	RELN	9.27113e-23	1.91375e-18	0.520284	102.709	0.76	late
						excitatory	curve2	IP-EN	EN1	GRIA2	8.54914e-24	1.76471e-19	0.254564	52.9793	0.885	late
						excitatory	curve2	IP-EN	EN1	ANK3	7.98141e-42	1.64752e-37	0.557809	6.16564	0.895	late
						excitatory	curve2	IP-EN	EN1	TBR1	1.34332e-44	2.77287e-40	0.5	108.012	0.905	late
						excitatory	curve2	IP-EN	EN1	PEG10	2.61031e-30	5.3882e-26	0.793103	19.1959	0.905	late
						excitatory	curve2	IP-EN	EN1	FGF14	1.60798e-31	3.3192e-27	0.294118	12.386	0.91	late
						excitatory	curve2	IP-EN	EN1	BRINP1	6.84825e-25	1.41362e-20	0.197769	47.0495	0.91	late
						excitatory	curve2	IP-EN	EN1	PPP2R2B	8.78024e-82	1.81242e-77	0.552738	22.8107	0.915	late
						excitatory	curve2	IP-EN	EN1	SH3BP5	2.42476e-23	5.00519e-19	0.3357	16.1215	0.915	late
						excitatory	curve2	IP-EN	EN1	CHN2	2.94023e-31	6.06922e-27	0.327586	72.676	0.92	late
						excitatory	curve2	IP-EN	EN1	RUNX1T1	3.05514e-27	6.30642e-23	0.454361	64.2947	0.93	late
						excitatory	curve2	IP-EN	EN1	DPF1	1.37633e-22	2.84103e-18	0.270791	53.1581	0.93	late
						excitatory	curve2	IP-EN	EN1	CELF4	4.31433e-51	8.90564e-47	0.653144	18.8176	0.935	late
						excitatory	curve2	IP-EN	EN1	GRID2	9.4009e-29	1.94053e-24	0.168357	58.9348	0.935	late
						excitatory	curve2	IP-EN	EN1	GNAO1	4.69626e-23	9.69401e-19	0.227181	49.5046	0.935	late
						excitatory	curve2	IP-EN	EN1	ANK2	3.52162e-20	7.26932e-16	0.23428	48.3994	0.935	late
						excitatory	curve2	IP-EN	EN1	POU2F2	1.48522e-50	3.06579e-46	0.700811	6.68099	0.94	late
						excitatory	curve2	IP-EN	EN1	FABP5	6.84619e-63	1.41319e-58	0.661258	7.89431	0.945	late
						excitatory	curve2	IP-EN	EN1	CCDC184	4.5976e-47	9.49036e-43	0.530426	8.27588	0.955	late
						excitatory	curve2	IP-EN	EN1	GAP43	2.42135e-235	4.99816e-231	0.915822	7.10074	0.96	late
						excitatory	curve2	IP-EN	EN1	VAT1	2.28535e-22	4.71742e-18	0.617647	6.80834	0.96	late
						excitatory	curve2	IP-EN	EN1	NDRG4	4.27959e-21	8.83393e-17	0.484787	9.04566	0.96	late
						excitatory	curve2	IP-EN	EN1	PCP4L1	6.92068e-24	1.42857e-19	0.147059	41.362	0.965	late
						excitatory	curve2	IP-EN	EN1	ZFHX4-AS1	2.94616e-21	6.08147e-17	0.242394	45.0923	0.965	late
						excitatory	curve2	IP-EN	EN1	SCN9A	1.73234e-26	3.5759e-22	0.317444	61.7448	0.97	late
						excitatory	curve2	IP-EN	EN1	TMX4	1.69709e-25	3.50312e-21	0.511156	10.5801	0.97	late
						excitatory	curve2	IP-EN	EN1	RAC3	4.87411e-22	1.00611e-17	0.410751	6.71911	0.975	late
						excitatory	curve2	IP-EN	EN1	INA	1.82671e-80	3.7707e-76	0.810345	22.5555	0.98	late
						excitatory	curve2	IP-EN	EN1	GABRA2	1.14784e-37	2.36937e-33	0.204868	65.0698	0.98	late
						excitatory	curve2	IP-EN	EN1	RP4-665J23.1	9.10635e-33	1.87973e-28	0.39858	92.2358	0.98	late
						excitatory	curve2	IP-EN	EN1	TNIP3	2.38201e-24	4.91694e-20	0.128803	42.6185	0.98	late
						excitatory	curve2	IP-EN	EN1	MGAT4C	4.71277e-43	9.72809e-39	0.290061	74.8127	0.985	late
						excitatory	curve2	IP-EN	EN1	VAT1L	3.71e-22	7.65818e-18	0.181542	43.8548	0.985	late
						excitatory	curve2	IP-EN	EN1	OPTN	1.61628e-22	3.33632e-18	0.3286	59.3327	0.99	late
						excitatory	curve2	IP-EN	EN1	RAB3A	3.075e-41	6.34742e-37	0.577079	8.70767	1	late
						excitatory	curve2	IP-EN	EN1	ACOT7	7.22203e-34	1.49077e-29	0.441176	13.2005	1	late
						excitatory	curve2	IP-EN	EN1	SYT5	2.82423e-22	5.82978e-18	0.442191	9.32888	1	late
						excitatory	curve2	IP-EN	EN1	NCAM1	4.00855e-55	8.27445e-51	0.635903	136.331	1	late
						excitatory	curve2	IP-EN	EN1	LRRN3	2.48498e-23	5.12949e-19	0.373225	73.6553	1	late
						excitatory	curve2	IP-EN	EN1	TTC9B	1.87423e-48	3.86878e-44	0.573022	10.5907	1	late
						excitatory	curve2	IP-EN	EN1	GPR162	3.87851e-20	8.00603e-16	0.363083	7.44981	1	late
						excitatory	curve2	IP-EN	EN1	CDKN2D	2.49722e-27	5.15476e-23	0.532454	13.8213	1	late
						excitatory	curve2	IP-EN	EN1	HMP19	1.06459e-96	2.19752e-92	0.662272	168.91	1	late
						excitatory	curve2	IP-EN	EN1	MAPT	3.2367e-116	6.68119e-112	0.680527	15.7254	1	late
						excitatory	curve2	IP-EN	EN1	PPP1R17	6.12564e-71	1.26446e-66	0.553753	179.269	1	late
						excitatory	curve2	IP-EN	EN1	SOBP	5.60443e-31	1.15687e-26	0.384381	13.1997	1	late
						excitatory	curve2	IP-EN	EN1	CLASP2	3.63638e-23	7.50622e-19	0.313387	12.9705	1	late
						excitatory	curve2	IP-EN	EN1	LHX1	2.95759e-23	6.10505e-19	0.268763	70.8082	1	late
						excitatory	curve2	IP-EN	EN1	JPH4	6.30224e-23	1.30091e-18	0.509128	6.89154	1	late
						excitatory	curve2	IP-EN	EN1	MAGI2	3.78095e-21	7.80465e-17	0.230223	29.5415	1	late
						excitatory	curve2	IP-EN	EN1	OLFM1	9.84159e-22	2.0315e-17	0.413793	8.88173	1	late
						excitatory	curve2	IP-EN	EN1	SCN3B	5.15137e-53	1.06335e-48	0.385396	92.1824	1	late
						excitatory	curve2	IP-EN	EN1	DCLK1	1.07268e-23	2.21422e-19	0.409736	7.02309	1	late
						excitatory	curve2	IP-EN	EN1	TMEM59L	1.15423e-28	2.38256e-24	0.362069	12.2501	1	late
						excitatory	curve2	IP-EN	EN1	CLTB	1.90568e-28	3.93371e-24	0.558824	6.7604	1	late
						excitatory	curve2	IP-EN	EN1	SCN2A	1.78476e-30	3.68411e-26	0.227181	52.2415	1	late
						excitatory	curve2	IP-EN	EN1	2020-09-03	1.1947e-21	2.4661e-17	0.388438	6.64447	1	late
						excitatory	curve2	IP-EN	EN1	SAMD3	7.1038e-29	1.46637e-24	0.231237	57.2639	1	late
						excitatory	curve2	IP-EN	EN1	LY6H	1.22406e-67	2.5267e-63	0.458418	21.8422	1	late
						excitatory	curve2	IP-EN	EN1	PRKACB	1.50977e-22	3.11648e-18	0.279919	57.3556	1	late
						excitatory	curve2	IP-EN	EN1	ARG2	4.71345e-27	9.72951e-23	0.305274	17.5918	1	late
						excitatory	curve2	IP-EN	EN1	KLF6	1.22034e-38	2.51902e-34	0.381339	18.5663	1	late
						excitatory	curve2	IP-EN	EN1	REEP1	4.68497e-29	9.67071e-25	0.24645	22.7602	1	late
						excitatory	curve2	IP-EN	EN1	ENHO	1.21148e-24	2.50073e-20	0.313387	10.8802	1	late
						excitatory	curve2	IP-EN	EN1	C22orf42	1.4695e-24	3.03335e-20	0.260649	9.28429	1	late
						excitatory	curve2	IP-EN	EN1	RCAN2	8.54259e-22	1.76336e-17	0.278905	7.53299	1	late
						excitatory	curve2	IP-EN	EN1	TSPAN7	6.30279e-22	1.30102e-17	0.200811	49.8535	1	late
						excitatory	curve2	IP-EN	EN1	PTPRE	3.52372e-32	7.27367e-28	0.221095	60.3239	1	late
						excitatory	curve2	IP-EN	EN1	DACH2	1.02746e-34	2.12087e-30	0.278905	76.614	1	late
						excitatory	curve2	IP-EN	EN1	PIK3R1	6.66349e-46	1.37548e-41	0.481744	7.11069	1	late
						excitatory	curve2	IP-EN	EN1	AKAP12	3.52846e-23	7.28345e-19	0.340771	7.06196	1	late
						excitatory	curve2	IP-EN	EN1	NECAB1	1.55572e-37	3.21132e-33	0.197769	89.9574	1	late
						excitatory	curve2	IP-EN	EN1	PTGER3	4.3219e-29	8.92127e-25	0.196755	85.2901	1	late
						excitatory	curve2	IP-EN	EN1	RP11-348J24.2	1.5292e-19	3.15658e-15	0.126775	58.9768	1	late
						excitatory	curve3	IP-EN	EN3	ID3	5.42381e-11	1.11958e-06	0.0507937	55.5951	0.005	early
						excitatory	curve3	IP-EN	EN3	GSN	8.26137e-11	1.70531e-06	0.0555556	26.1645	0.005	early
						excitatory	curve3	IP-EN	EN3	ZFP36L1	1.18822e-28	2.45273e-24	0.192063	18.2915	0.005	early
						excitatory	curve3	IP-EN	EN3	RAB38	4.11845e-12	8.5013e-08	0.0650794	37.8703	0.005	early
						excitatory	curve3	IP-EN	EN3	PLXDC2	1.38768e-15	2.86445e-11	0.0587302	49.0933	0.005	early
						excitatory	curve3	IP-EN	EN3	TGIF2	1.89186e-13	3.90519e-09	0.0666667	44.2253	0.005	early
						excitatory	curve3	IP-EN	EN3	IGFBP5	9.90053e-43	2.04367e-38	0.239683	202.593	0.005	early
						excitatory	curve3	IP-EN	EN3	SMOC1	4.27041e-56	8.81499e-52	0.225397	53.0954	0.005	early
						excitatory	curve3	IP-EN	EN3	NPC2	2.22194e-17	4.58653e-13	0.219048	8.8535	0.005	early
						excitatory	curve3	IP-EN	EN3	ID2	8.07096e-11	1.66601e-06	0.125397	9.75431	0.005	early
						excitatory	curve3	IP-EN	EN3	PLIN3	5.58514e-12	1.15289e-07	0.104762	43.3636	0.005	early
						excitatory	curve3	IP-EN	EN3	RP3-395M20.12	1.44156e-11	2.97567e-07	0.084127	13.4077	0.005	early
						excitatory	curve3	IP-EN	EN3	NOTCH1	2.7829e-18	5.74446e-14	0.0904762	24.5999	0.005	early
						excitatory	curve3	IP-EN	EN3	FKBP10	2.46494e-12	5.08813e-08	0.0857143	16.7879	0.005	early
						excitatory	curve3	IP-EN	EN3	ASCL1	4.66775e-19	9.63518e-15	0.204762	9.09521	0.005	early
						excitatory	curve3	IP-EN	EN3	DLL1	5.23666e-47	1.08095e-42	0.11746	114.766	0.005	early
						excitatory	curve3	IP-EN	EN3	MFGE8	1.34098e-10	2.76805e-06	0.0507937	21.0936	0.005	early
						excitatory	curve3	IP-EN	EN3	SERPINH1	1.0125e-14	2.09001e-10	0.119048	22.0137	0.005	early
						excitatory	curve3	IP-EN	EN3	FN1	4.28202e-12	8.83895e-08	0.0825397	14.4826	0.005	early
						excitatory	curve3	IP-EN	EN3	HLA-C	5.0024e-11	1.0326e-06	0.142857	6.02063	0.005	early
						excitatory	curve3	IP-EN	EN3	CMTM6	4.55569e-11	9.40385e-07	0.201587	9.42295	0.005	early
						excitatory	curve3	IP-EN	EN3	TGIF1	1.23427e-17	2.54778e-13	0.149206	14.6137	0.005	early
						excitatory	curve3	IP-EN	EN3	JAM2	7.39676e-14	1.52684e-09	0.107937	26.1281	0.005	early
						excitatory	curve3	IP-EN	EN3	CTSC	1.6154e-13	3.33451e-09	0.133333	19.8625	0.005	early
						excitatory	curve3	IP-EN	EN3	TRIM58	1.82511e-12	3.7674e-08	0.0857143	34.1847	0.005	early
						excitatory	curve3	IP-EN	EN3	RP11-89K21.1	5.44972e-26	1.12493e-21	0.428571	18.4396	0.005	early
						excitatory	curve3	IP-EN	EN3	PRSS23	1.82812e-50	3.77361e-46	0.298413	13.7037	0.005	early
						excitatory	curve3	IP-EN	EN3	BDH2	5.8436e-17	1.20624e-12	0.17619	7.59484	0.005	early
						excitatory	curve3	IP-EN	EN3	TRH	2.77672e-13	5.73171e-09	0.25873	6.54121	0.005	early
						excitatory	curve3	IP-EN	EN3	PLA2G16	6.07196e-11	1.25337e-06	0.115873	17.6934	0.055	early
						excitatory	curve3	IP-EN	EN3	SGK223	1.88529e-17	3.89161e-13	0.0603175	28.5912	0.105	early
						excitatory	curve3	IP-EN	EN3	GNG5	2.19651e-89	4.53404e-85	0.671429	9.40793	0.165	early
						excitatory	curve3	IP-EN	EN3	TEAD2	1.09572e-21	2.26179e-17	0.198413	24.5313	0.165	early
						excitatory	curve3	IP-EN	EN3	TMEM98	1.70281e-23	3.51494e-19	0.388889	6.2946	0.19	early
						excitatory	curve3	IP-EN	EN3	MOXD1	5.24897e-19	1.08349e-14	0.206349	8.45333	0.215	early
						excitatory	curve3	IP-EN	EN3	FEZF2	1.48692e-15	3.06931e-11	0.219048	6.39727	0.22	early
						excitatory	curve3	IP-EN	EN3	TMEM123	7.64139e-28	1.57734e-23	0.184127	12.4409	0.24	early
						excitatory	curve3	IP-EN	EN3	GADD45G	5.42334e-65	1.11949e-60	0.342857	10.5614	0.25	early
						excitatory	curve3	IP-EN	EN3	PLTP	1.26864e-35	2.61873e-31	0.315873	7.15978	0.25	early
						excitatory	curve3	IP-EN	EN3	MIR217HG	1.2907e-16	2.66426e-12	0.163492	45.2528	0.25	early
						excitatory	curve3	IP-EN	EN3	RGS16	9.29008e-45	1.91766e-40	0.203175	50.3464	0.265	early
						excitatory	curve3	IP-EN	EN3	PHLDA1	7.72409e-11	1.59441e-06	0.0936508	17.9761	0.265	early
						excitatory	curve3	IP-EN	EN3	SERPING1	6.3308e-28	1.3068e-23	0.260317	8.78361	0.27	early
						excitatory	curve3	IP-EN	EN3	MFNG	1.03079e-66	2.12775e-62	0.252381	100.794	0.275	early
						excitatory	curve3	IP-EN	EN3	FBLN1	2.08548e-38	4.30486e-34	0.573016	8.0651	0.295	early
						excitatory	curve3	IP-EN	EN3	NXPH1	9.51834e-17	1.96478e-12	0.155556	11.4839	0.31	early
						excitatory	curve3	IP-EN	EN3	PBXIP1	2.75071e-11	5.67801e-07	0.0888889	27.6576	0.31	early
						excitatory	curve3	IP-EN	EN3	ZBTB16	5.28452e-12	1.09083e-07	0.168254	8.53045	0.32	early
						excitatory	curve3	IP-EN	EN3	ZBTB18	1.0988e-10	2.26814e-06	0.114286	31.7156	0.34	early
						excitatory	curve3	IP-EN	EN3	CBFA2T2	1.47589e-16	3.04654e-12	0.211111	7.03791	0.345	early
						excitatory	curve3	IP-EN	EN3	CACNA2D1	5.96783e-13	1.23188e-08	0.157143	13.8781	0.345	early
						excitatory	curve3	IP-EN	EN3	MOB3B	1.59807e-10	3.29874e-06	0.106349	27.6053	0.35	early
						excitatory	curve3	IP-EN	EN3	NEUROG1	4.8236e-125	9.95688e-121	0.349206	230.674	0.36	early
						excitatory	curve3	IP-EN	EN3	EZR	4.44949e-12	9.18465e-08	0.125397	15.1721	0.36	early
						excitatory	curve3	IP-EN	EN3	KLHDC8A	3.10843e-33	6.41642e-29	0.534921	7.28596	0.39	early
						excitatory	curve3	IP-EN	EN3	DMRTA1	1.45304e-11	2.99936e-07	0.0952381	15.1198	0.44	early
						excitatory	curve3	IP-EN	EN3	NEUROD1	2.58287e-31	5.33156e-27	0.253968	106.062	0.45	early
						excitatory	curve3	IP-EN	EN3	TFAP2A	7.26576e-11	1.4998e-06	0.180952	57.2216	0.475	early
						excitatory	curve3	IP-EN	EN3	SSTR2	9.42852e-12	1.94624e-07	0.212698	93.9878	0.49	early
						excitatory	curve3	IP-EN	EN3	CHRNA3	9.46907e-27	1.95461e-22	0.279365	116.656	0.495	early
						excitatory	curve3	IP-EN	EN3	ANXA2	7.28216e-12	1.50318e-07	0.311111	17.7626	0.495	early
						excitatory	curve3	IP-EN	EN3	NFIA	1.04283e-10	2.15262e-06	0.1	28.0855	0.505	early
						excitatory	curve3	IP-EN	EN3	LHX9	5.94576e-17	1.22732e-12	0.25873	120.212	0.51	early
						excitatory	curve3	IP-EN	EN3	NHLH1	6.40438e-28	1.32199e-23	0.290476	179.66	0.53	early
						excitatory	curve3	IP-EN	EN3	CRIP2	5.84905e-12	1.20736e-07	0.563492	7.78327	0.75	late
						excitatory	curve3	IP-EN	EN3	NTRK3	2.04944e-11	4.23045e-07	0.279365	70.6979	0.765	late
						excitatory	curve3	IP-EN	EN3	SNCG	5.48411e-11	1.13203e-06	0.180952	69.2655	0.795	late
						excitatory	curve3	IP-EN	EN3	ENO2	8.06314e-27	1.66439e-22	0.601587	7.78986	0.8	late
						excitatory	curve3	IP-EN	EN3	NCAM1	2.69134e-30	5.55546e-26	0.552381	23.8417	0.805	late
						excitatory	curve3	IP-EN	EN3	ONECUT1	5.24211e-13	1.08208e-08	0.388889	6.21101	0.815	late
						excitatory	curve3	IP-EN	EN3	LRRN3	2.32928e-11	4.8081e-07	0.25873	51.6134	0.815	late
						excitatory	curve3	IP-EN	EN3	NOS1AP	3.05304e-14	6.30209e-10	0.461905	15.9766	0.82	late
						excitatory	curve3	IP-EN	EN3	VAT1	3.89905e-13	8.04841e-09	0.54127	6.22759	0.825	late
						excitatory	curve3	IP-EN	EN3	OLFM1	9.54794e-28	1.97089e-23	0.453968	14.7793	0.84	late
						excitatory	curve3	IP-EN	EN3	ISL1	2.54276e-24	5.24876e-20	0.371429	31.7163	0.845	late
						excitatory	curve3	IP-EN	EN3	SHISA6	1.29706e-13	2.6774e-09	0.174603	49.2372	0.845	late
						excitatory	curve3	IP-EN	EN3	RBFOX1	3.73703e-14	7.71398e-10	0.152381	38.4734	0.865	late
						excitatory	curve3	IP-EN	EN3	INA	2.40769e-60	4.96994e-56	0.75873	12.1807	0.87	late
						excitatory	curve3	IP-EN	EN3	ALCAM	7.35348e-17	1.51791e-12	0.212698	61.5973	0.875	late
						excitatory	curve3	IP-EN	EN3	RAC3	4.46261e-17	9.21172e-13	0.355556	7.19314	0.88	late
						excitatory	curve3	IP-EN	EN3	POU6F2	8.42199e-13	1.73847e-08	0.142857	45.8086	0.885	late
						excitatory	curve3	IP-EN	EN3	FXYD7	2.5002e-19	5.16092e-15	0.21746	51.2356	0.89	late
						excitatory	curve3	IP-EN	EN3	CHL1	1.75513e-15	3.62293e-11	0.214286	51.461	0.89	late
						excitatory	curve3	IP-EN	EN3	TTC9B	2.28753e-37	4.72192e-33	0.503175	10.2423	0.9	late
						excitatory	curve3	IP-EN	EN3	RGS17	1.03078e-10	2.12773e-06	0.193651	8.74176	0.9	late
						excitatory	curve3	IP-EN	EN3	KLF6	6.14216e-20	1.26786e-15	0.309524	16.1561	0.905	late
						excitatory	curve3	IP-EN	EN3	TMX4	2.5026e-12	5.16587e-08	0.438095	7.01162	0.905	late
						excitatory	curve3	IP-EN	EN3	PRKACB	4.91317e-14	1.01418e-09	0.238095	45.9177	0.92	late
						excitatory	curve3	IP-EN	EN3	ATP1B1	6.92939e-20	1.43037e-15	0.473016	6.99749	0.925	late
						excitatory	curve3	IP-EN	EN3	FGF14	1.88916e-11	3.8996e-07	0.212698	13.0354	0.93	late
						excitatory	curve3	IP-EN	EN3	CCDC184	1.21058e-27	2.49888e-23	0.442857	7.84366	0.935	late
						excitatory	curve3	IP-EN	EN3	L1CAM	1.04464e-14	2.15636e-10	0.22381	42.7727	0.935	late
						excitatory	curve3	IP-EN	EN3	TMEM59L	3.35366e-17	6.92263e-13	0.27619	8.27817	0.95	late
						excitatory	curve3	IP-EN	EN3	PHYHIPL	4.55212e-11	9.39649e-07	0.307937	13.0864	0.95	late
						excitatory	curve3	IP-EN	EN3	MAPT	1.29891e-48	2.68121e-44	0.552381	12.6134	0.965	late
						excitatory	curve3	IP-EN	EN3	PDE4DIP	1.50867e-11	3.11419e-07	0.166667	17.5702	0.965	late
						excitatory	curve3	IP-EN	EN3	SCN3B	3.70338e-28	7.64452e-24	0.277778	65.4451	0.975	late
						excitatory	curve3	IP-EN	EN3	CLASP2	4.7566e-14	9.81857e-10	0.247619	10.5538	0.975	late
						excitatory	curve3	IP-EN	EN3	ARG2	1.46626e-17	3.02664e-13	0.261905	25.4555	0.985	late
						excitatory	curve3	IP-EN	EN3	C1QTNF4	5.33011e-14	1.10024e-09	0.246032	10.0709	0.985	late
						excitatory	curve3	IP-EN	EN3	ACTL6B	6.1842e-12	1.27654e-07	0.225397	40.6748	0.985	late
						excitatory	curve3	IP-EN	EN3	REEP1	4.51933e-19	9.3288e-15	0.233333	19.9354	0.99	late
						excitatory	curve3	IP-EN	EN3	CDKN2D	1.43379e-18	2.95963e-14	0.480952	11.6217	0.99	late
						excitatory	curve3	IP-EN	EN3	OPTN	8.86211e-18	1.82932e-13	0.277778	52.4901	1	late
						excitatory	curve3	IP-EN	EN3	SNAP25	2.91605e-11	6.01931e-07	0.31746	6.12618	1	late
						excitatory	curve3	IP-EN	EN3	NRXN1	9.62461e-14	1.98671e-09	0.520635	12.7148	1	late
						excitatory	curve3	IP-EN	EN3	SORBS2	2.25875e-14	4.6625e-10	0.365079	7.3052	1	late
						excitatory	curve3	IP-EN	EN3	GAP43	2.98592e-117	6.16353e-113	0.869841	6.20977	1	late
						excitatory	curve3	IP-EN	EN3	FAM13C	4.16737e-11	8.60228e-07	0.28254	7.57922	1	late
						excitatory	curve3	IP-EN	EN3	SOBP	2.60569e-12	5.37867e-08	0.260317	7.48589	1	late
						excitatory	curve3	IP-EN	EN3	HMP19	1.94074e-66	4.00608e-62	0.596825	35.2779	1	late
						excitatory	curve3	IP-EN	EN3	SYT5	7.01312e-21	1.44765e-16	0.393651	9.82705	1	late
						excitatory	curve3	IP-EN	EN3	RAB3A	2.02856e-27	4.18736e-23	0.468254	8.26492	1	late
						excitatory	curve3	IP-EN	EN3	NDRG4	1.09438e-12	2.25903e-08	0.411111	7.3701	1	late
						excitatory	curve3	IP-EN	EN3	TMEM246	3.30189e-12	6.81576e-08	0.257143	17.4156	1	late
						excitatory	curve3	IP-EN	EN3	FABP5	2.43211e-36	5.02037e-32	0.580952	7.29904	1	late
						excitatory	curve3	IP-EN	EN3	THSD7A	3.28322e-14	6.77722e-10	0.228571	61.7212	1	late
						excitatory	curve3	IP-EN	EN3	DACH2	1.17109e-20	2.41736e-16	0.231746	55.662	1	late
						excitatory	curve3	IP-EN	EN3	CNRIP1	1.93613e-13	3.99657e-09	0.25873	21.1227	1	late
						excitatory	curve3	IP-EN	EN3	DKK3	1.0696e-13	2.20787e-09	0.274603	12.9599	1	late
						excitatory	curve3	IP-EN	EN3	XKR4	4.25083e-12	8.77457e-08	0.18254	42.2088	1	late
						excitatory	curve3	IP-EN	EN3	ATCAY	2.30462e-11	4.7572e-07	0.339683	21.2037	1	late
						excitatory	curve3	IP-EN	EN3	MYT1L	6.38727e-14	1.31846e-09	0.177778	43.986	1	late
						excitatory	curve3	IP-EN	EN3	SV2A	5.96852e-12	1.23202e-07	0.234921	8.57822	1	late
						excitatory	curve3	IP-EN	EN3	ARHGEF12	4.27486e-13	8.82416e-09	0.250794	9.85544	1	late
						excitatory	curve3	IP-EN	EN3	CHST1	6.39676e-11	1.32042e-06	0.12381	31.6157	1	late
						excitatory	curve3	IP-EN	EN3	ACOT7	8.80701e-25	1.81794e-20	0.361905	14.535	1	late
						excitatory	curve3	IP-EN	EN3	GLRX	1.19107e-11	2.45861e-07	0.204762	11.1196	1	late
						excitatory	curve3	IP-EN	EN3	SPINT2	4.63155e-14	9.56044e-10	0.255556	10.856	1	late
						excitatory	curve3	IP-EN	EN3	LY6H	9.77141e-44	2.01701e-39	0.387302	26.9991	1	late
						excitatory	curve3	IP-EN	EN3	PPM1K	5.45819e-11	1.12668e-06	0.192063	21.5998	1	late
						excitatory	curve3	IP-EN	EN3	NTM	2.74875e-24	5.67397e-20	0.298413	21.2795	1	late
						excitatory	curve3	IP-EN	EN3	PEG10	7.67932e-32	1.58516e-27	0.730159	23.7978	1	late
						excitatory	curve3	IP-EN	EN3	SMIM18	2.27862e-14	4.70352e-10	0.290476	18.5478	1	late
						excitatory	curve3	IP-EN	EN3	PCLO	2.07617e-15	4.28563e-11	0.215873	17.7758	1	late
						excitatory	curve3	IP-EN	EN3	PPP2R2B	1.61462e-47	3.33289e-43	0.434921	23.3579	1	late
						excitatory	curve3	IP-EN	EN3	SCN2A	7.98354e-20	1.64796e-15	0.173016	50.1414	1	late
						excitatory	curve3	IP-EN	EN3	C22orf42	8.6434e-13	1.78417e-08	0.225397	7.39211	1	late
						excitatory	curve3	IP-EN	EN3	SNCA	3.48627e-12	7.19636e-08	0.27619	7.72634	1	late
						excitatory	curve3	IP-EN	EN3	BEX5	4.19618e-21	8.66176e-17	0.357143	11.9563	1	late
						excitatory	curve3	IP-EN	EN3	ENHO	1.18691e-10	2.45001e-06	0.220635	7.95111	1	late
						excitatory	curve3	IP-EN	EN3	NRXN2	1e-15	2.0642e-11	0.22381	19.511	1	late
						excitatory	curve3	IP-EN	EN3	SEZ6L	1.57571e-13	3.25259e-09	0.155556	44.8102	1	late
						excitatory	curve3	IP-EN	EN3	GRIA2	8.79189e-22	1.81482e-17	0.252381	80.1393	1	late
						excitatory	curve3	IP-EN	EN3	RAB3C	9.65335e-11	1.99264e-06	0.206349	20.5087	1	late
						excitatory	curve3	IP-EN	EN3	RPS6KL1	9.26985e-11	1.91348e-06	0.131746	46.0462	1	late
						excitatory	curve3	IP-EN	EN3	SH3BP5	3.5554e-12	7.33906e-08	0.228571	17.2202	1	late
						excitatory	curve3	IP-EN	EN3	DPF1	1.98934e-21	4.1064e-17	0.207937	75.5592	1	late
						excitatory	curve3	IP-EN	EN3	PLPPR1	1.21489e-15	2.50778e-11	0.153968	62.4538	1	late
						excitatory	curve3	IP-EN	EN3	CALB1	1.64729e-12	3.40035e-08	0.192063	21.0919	1	late
						inhibitory	curve1	IP-IN	IN2	ZFP36L1	2.88651e-36	5.95834e-32	0.104794	20.2254	0.005	early
						inhibitory	curve1	IP-IN	IN2	CALD1	1.75055e-48	3.61348e-44	0.319955	8.63261	0.005	early
						inhibitory	curve1	IP-IN	IN2	COL2A1	5.61748e-73	1.15956e-68	0.103679	53.8824	0.005	early
						inhibitory	curve1	IP-IN	IN2	PTPRZ1	1.18783e-71	2.45192e-67	0.205128	55.4896	0.005	early
						inhibitory	curve1	IP-IN	IN2	LHX2	9.38583e-43	1.93742e-38	0.155518	44.6835	0.005	early
						inhibitory	curve1	IP-IN	IN2	FEZF2	2.65327e-35	5.47687e-31	0.0496098	49.2371	0.005	early
						inhibitory	curve1	IP-IN	IN2	DNAH11	4.08094e-33	8.42388e-29	0.0562988	39.5923	0.005	early
						inhibitory	curve1	IP-IN	IN2	TGIF1	3.42509e-43	7.07008e-39	0.111483	76.9806	0.005	early
						inhibitory	curve1	IP-IN	IN2	PON2	1.46274e-85	3.01939e-81	0.261427	51.0157	0.005	early
						inhibitory	curve1	IP-IN	IN2	NKAIN3	1.35222e-73	2.79124e-69	0.225195	74.9882	0.005	early
						inhibitory	curve1	IP-IN	IN2	B2M	8.83082e-34	1.82286e-29	0.14437	11.039	0.005	early
						inhibitory	curve1	IP-IN	IN2	BDH2	1.37866e-40	2.84583e-36	0.0942029	17.3325	0.005	early
						inhibitory	curve1	IP-IN	IN2	ANGPTL1	2.79401e-45	5.7674e-41	0.0462653	44.2424	0.005	early
						inhibitory	curve1	IP-IN	IN2	SOX2	4.37886e-48	9.03885e-44	0.506689	32.1352	0.005	early
						inhibitory	curve1	IP-IN	IN2	GNG11	4.11526e-38	8.49472e-34	0.106466	17.2801	0.005	early
						inhibitory	curve1	IP-IN	IN2	GSX2	4.4454e-95	9.1762e-91	0.100892	95.9214	0.005	early
						inhibitory	curve1	IP-IN	IN2	TFDP2	3.87476e-64	7.99829e-60	0.317168	8.21486	0.005	early
						inhibitory	curve1	IP-IN	IN2	IGFBP2	1.4365e-51	2.96522e-47	0.384058	12.5136	0.005	early
						inhibitory	curve1	IP-IN	IN2	CCND1	9.92518e-38	2.04876e-33	0.232441	9.73972	0.005	early
						inhibitory	curve1	IP-IN	IN2	DLL1	2.57874e-130	5.32304e-126	0.182832	31.7807	0.005	early
						inhibitory	curve1	IP-IN	IN2	CREB5	1.56129e-46	3.22282e-42	0.121516	22.746	0.005	early
						inhibitory	curve1	IP-IN	IN2	CD99	4.08985e-71	8.44226e-67	0.180602	20.0801	0.005	early
						inhibitory	curve1	IP-IN	IN2	SOX3	2.255e-45	4.65477e-41	0.162765	17.2821	0.005	early
						inhibitory	curve1	IP-IN	IN2	ASCL2	2.72602e-53	5.62706e-49	0.100334	25.6166	0.005	early
						inhibitory	curve1	IP-IN	IN2	ECI2	1.22321e-59	2.52494e-55	0.298216	9.28349	0.005	early
						inhibitory	curve1	IP-IN	IN2	ETV1	1.72548e-57	3.56174e-53	0.152174	46.702	0.005	early
						inhibitory	curve1	IP-IN	IN2	AIF1L	1.79191e-33	3.69885e-29	0.110368	15.3287	0.005	early
						inhibitory	curve1	IP-IN	IN2	SOX9	1.00377e-87	2.07197e-83	0.172241	49.1097	0.005	early
						inhibitory	curve1	IP-IN	IN2	ANXA5	2.89805e-42	5.98215e-38	0.124303	49.0722	0.005	early
						inhibitory	curve1	IP-IN	IN2	UCP2	2.06201e-41	4.2564e-37	0.157191	53.7678	0.005	early
						inhibitory	curve1	IP-IN	IN2	HSPB1	1.66982e-73	3.44685e-69	0.379599	43.5007	0.005	early
						inhibitory	curve1	IP-IN	IN2	DDIT4	3.40836e-45	7.03553e-41	0.342809	7.94134	0.005	early
						inhibitory	curve1	IP-IN	IN2	LMO1	2.11493e-166	4.36565e-162	0.282051	18.272	0.02	early
						inhibitory	curve1	IP-IN	IN2	CMTM3	1.0964e-35	2.26318e-31	0.083612	34.441	0.03	early
						inhibitory	curve1	IP-IN	IN2	HAT1	8.33169e-48	1.71983e-43	0.133779	10.5391	0.04	early
						inhibitory	curve1	IP-IN	IN2	TLE1	1.69045e-111	3.48944e-107	0.3233	62.8109	0.045	early
						inhibitory	curve1	IP-IN	IN2	GADD45G	1.32722e-67	2.73964e-63	0.357302	6.1	0.06	early
						inhibitory	curve1	IP-IN	IN2	ASCL1	3.13769e-302	6.47682e-298	0.30825	39.7809	0.075	early
						inhibitory	curve1	IP-IN	IN2	NOTCH1	1.35247e-48	2.79176e-44	0.0752508	34.5204	0.075	early
						inhibitory	curve1	IP-IN	IN2	TEAD2	6.62823e-65	1.3682e-60	0.167224	40.6909	0.085	early
						inhibitory	curve1	IP-IN	IN2	GNG5	1.65404e-253	3.41426e-249	0.431438	14.8567	0.125	early
						inhibitory	curve1	IP-IN	IN2	CYYR1	1.72086e-51	3.55221e-47	0.0908584	41.0716	0.13	early
						inhibitory	curve1	IP-IN	IN2	TMEM123	4.95485e-103	1.02278e-98	0.188963	64.395	0.135	early
						inhibitory	curve1	IP-IN	IN2	ZEB2	2.10632e-76	4.34787e-72	0.118172	39.8608	0.15	early
						inhibitory	curve1	IP-IN	IN2	RGS16	1.65078e-73	3.40754e-69	0.115942	66.1226	0.15	early
						inhibitory	curve1	IP-IN	IN2	FEZF1-AS1	4.2016e-38	8.67295e-34	0.120959	38.8952	0.165	early
						inhibitory	curve1	IP-IN	IN2	SMOC1	3.2643e-133	6.73816e-129	0.196767	46.6944	0.175	early
						inhibitory	curve1	IP-IN	IN2	MFNG	8.2351e-54	1.69989e-49	0.0685619	35.654	0.175	early
						inhibitory	curve1	IP-IN	IN2	KLHDC8A	3.95855e-98	8.17124e-94	0.319955	6.44214	0.185	early
						inhibitory	curve1	IP-IN	IN2	KIAA0922	1.0476e-32	2.16245e-28	0.0975474	13.9305	0.19	early
						inhibitory	curve1	IP-IN	IN2	CCND2	6.7946e-81	1.40254e-76	0.255295	86.7543	0.215	early
						inhibitory	curve1	IP-IN	IN2	INSM1	3.7416e-43	7.72341e-39	0.145485	9.42968	0.22	early
						inhibitory	curve1	IP-IN	IN2	NKAIN4	3.4542e-48	7.13017e-44	0.292642	10.701	0.255	early
						inhibitory	curve1	IP-IN	IN2	ATP2B4	3.88861e-44	8.02686e-40	0.280936	17.8362	0.265	early
						inhibitory	curve1	IP-IN	IN2	PLS3	6.36282e-39	1.31341e-34	0.0785953	38.5974	0.28	early
						inhibitory	curve1	IP-IN	IN2	C1orf61	8.15865e-171	1.68411e-166	0.394091	21.0923	0.285	early
						inhibitory	curve1	IP-IN	IN2	LINC00461	3.88347e-39	8.01625e-35	0.455964	7.42257	0.305	early
						inhibitory	curve1	IP-IN	IN2	GPC4	2.38899e-46	4.93135e-42	0.115385	54.2103	0.315	early
						inhibitory	curve1	IP-IN	IN2	ST18	1.19115e-39	2.45877e-35	0.128763	55.6164	0.335	early
						inhibitory	curve1	IP-IN	IN2	ARL4D	5.66931e-75	1.17026e-70	0.389075	152.989	0.36	early
						inhibitory	curve1	IP-IN	IN2	PCP4	3.88467e-48	8.01875e-44	0.383501	165.232	0.37	early
						inhibitory	curve1	IP-IN	IN2	CLIC1	2.33068e-63	4.81099e-59	0.462653	13.8298	0.41	early
						inhibitory	curve1	IP-IN	IN2	GNRH1	3.63848e-37	7.51055e-33	0.657191	7.24561	0.63	late
						inhibitory	curve1	IP-IN	IN2	FAM155A	6.07366e-35	1.25372e-30	0.248606	18.7169	0.7	late
						inhibitory	curve1	IP-IN	IN2	SLC8A1	6.78004e-36	1.39954e-31	0.415273	29.351	0.76	late
						inhibitory	curve1	IP-IN	IN2	SV2A	2.92524e-38	6.03829e-34	0.280936	7.86908	0.765	late
						inhibitory	curve1	IP-IN	IN2	ETFB	3.41466e-58	7.04855e-54	0.648829	7.07965	0.77	late
						inhibitory	curve1	IP-IN	IN2	JPH4	3.66067e-35	7.55635e-31	0.417503	8.6052	0.775	late
						inhibitory	curve1	IP-IN	IN2	SEZ6L	7.74357e-40	1.59843e-35	0.181159	48.1613	0.795	late
						inhibitory	curve1	IP-IN	IN2	TSHZ2	1.35393e-36	2.79477e-32	0.177815	37.6165	0.8	late
						inhibitory	curve1	IP-IN	IN2	SH3BP5	1.68882e-47	3.48607e-43	0.249721	51.5759	0.805	late
						inhibitory	curve1	IP-IN	IN2	KIDINS220	9.63192e-45	1.98822e-40	0.618172	6.52319	0.805	late
						inhibitory	curve1	IP-IN	IN2	DIRAS3	2.34539e-34	4.84136e-30	0.145485	78.3842	0.805	late
						inhibitory	curve1	IP-IN	IN2	SPINT2	9.37327e-80	1.93483e-75	0.357302	11.5301	0.815	late
						inhibitory	curve1	IP-IN	IN2	PCDH17	9.66729e-69	1.99552e-64	0.329989	29.7008	0.815	late
						inhibitory	curve1	IP-IN	IN2	FAM65B	5.52181e-37	1.13981e-32	0.212932	55.738	0.83	late
						inhibitory	curve1	IP-IN	IN2	NXPH1	1.25606e-38	2.59275e-34	0.258082	11.082	0.835	late
						inhibitory	curve1	IP-IN	IN2	RTN1	4.74e-322	9.790563e-318	0.847826	7.25474	0.84	late
						inhibitory	curve1	IP-IN	IN2	NEGR1	5.48807e-38	1.13285e-33	0.166667	17.7385	0.84	late
						inhibitory	curve1	IP-IN	IN2	KLF6	4.32447e-59	8.92658e-55	0.38796	6.01123	0.845	late
						inhibitory	curve1	IP-IN	IN2	CHST2	1.10431e-38	2.27951e-34	0.12932	46.9674	0.85	late
						inhibitory	curve1	IP-IN	IN2	NRP2	8.08425e-45	1.66875e-40	0.287068	9.70275	0.89	late
						inhibitory	curve1	IP-IN	IN2	CNRIP1	1.23058e-35	2.54017e-31	0.246377	6.06803	0.89	late
						inhibitory	curve1	IP-IN	IN2	C22orf42	6.46944e-69	1.33542e-64	0.231884	38.1437	0.905	late
						inhibitory	curve1	IP-IN	IN2	TNIK	3.84319e-39	7.93312e-35	0.177258	15.3645	0.905	late
						inhibitory	curve1	IP-IN	IN2	OLFM2	2.82915e-39	5.83993e-35	0.220736	12.0172	0.91	late
						inhibitory	curve1	IP-IN	IN2	SCN2A	3.80682e-63	7.85804e-59	0.225753	24.6599	0.92	late
						inhibitory	curve1	IP-IN	IN2	ANK3	9.68102e-121	1.99836e-116	0.503344	6.56869	0.925	late
						inhibitory	curve1	IP-IN	IN2	TMEM35	1.20363e-33	2.48454e-29	0.371795	9.60946	0.93	late
						inhibitory	curve1	IP-IN	IN2	GRIN2B	1.64107e-75	3.38751e-71	0.188963	64.4543	0.93	late
						inhibitory	curve1	IP-IN	IN2	MEF2C	1.0718e-132	2.21242e-128	0.335006	40.1844	0.935	late
						inhibitory	curve1	IP-IN	IN2	SCG3	2.20234e-52	4.54607e-48	0.695652	15.1988	0.935	late
						inhibitory	curve1	IP-IN	IN2	NCAM1	2.3584e-76	4.86821e-72	0.613155	11.4696	0.945	late
						inhibitory	curve1	IP-IN	IN2	SYT5	6.52581e-35	1.34706e-30	0.336678	61.4989	0.945	late
						inhibitory	curve1	IP-IN	IN2	GNAL	6.62482e-88	1.36749e-83	0.319398	101.738	0.955	late
						inhibitory	curve1	IP-IN	IN2	INA	1.28529e-112	2.65309e-108	0.736343	101.659	0.965	late
						inhibitory	curve1	IP-IN	IN2	ACTL6B	9.1416e-32	1.88701e-27	0.251394	22.1596	0.965	late
						inhibitory	curve1	IP-IN	IN2	NSG1	2.4846e-161	5.12871e-157	0.845039	34.9369	0.97	late
						inhibitory	curve1	IP-IN	IN2	C1QTNF4	1.70888e-46	3.52747e-42	0.254738	11.3725	0.97	late
						inhibitory	curve1	IP-IN	IN2	GRM5	8.35665e-42	1.72498e-37	0.0975474	34.508	0.99	late
						inhibitory	curve1	IP-IN	IN2	MYT1L	1.21325e-39	2.50439e-35	0.155518	36.095	0.99	late
						inhibitory	curve1	IP-IN	IN2	RAB3A	1.10645e-67	2.28393e-63	0.567447	31.4921	1	late
						inhibitory	curve1	IP-IN	IN2	MAPT	1.10536e-186	2.28168e-182	0.6466	12.5984	1	late
						inhibitory	curve1	IP-IN	IN2	LY6H	1.17344e-160	2.42222e-156	0.558528	10.1419	1	late
						inhibitory	curve1	IP-IN	IN2	ATP6V0E2	5.32974e-47	1.10017e-42	0.731884	6.34219	1	late
						inhibitory	curve1	IP-IN	IN2	HMP19	3.01115e-199	6.21562e-195	0.580268	18.9245	1	late
						inhibitory	curve1	IP-IN	IN2	ARG2	3.74109e-59	7.72236e-55	0.335563	13.9089	1	late
						inhibitory	curve1	IP-IN	IN2	GNAO1	9.39619e-41	1.93956e-36	0.265329	11.2268	1	late
						inhibitory	curve1	IP-IN	IN2	RAB3C	6.17595e-47	1.27484e-42	0.196767	14.5738	1	late
						inhibitory	curve1	IP-IN	IN2	NRXN1	1.91581e-51	3.95463e-47	0.37291	14.9884	1	late
						inhibitory	curve1	IP-IN	IN2	C10orf35	5.16927e-64	1.06704e-59	0.444816	16.9146	1	late
						inhibitory	curve1	IP-IN	IN2	PRKCB	4.2576e-64	8.78854e-60	0.234671	44.8954	1	late
						inhibitory	curve1	IP-IN	IN2	CDKN2D	1.55461e-75	3.20902e-71	0.478818	19.7955	1	late
						inhibitory	curve1	IP-IN	IN2	GRIA2	1.26342e-145	2.60794e-141	0.472687	23.7322	1	late
						inhibitory	curve1	IP-IN	IN2	SMIM18	9.22558e-40	1.90434e-35	0.284281	19.5702	1	late
						inhibitory	curve1	IP-IN	IN2	CELF4	1.78896e-162	3.69277e-158	0.576923	66.8773	1	late
						inhibitory	curve1	IP-IN	IN2	DNM3	9.14663e-32	1.88805e-27	0.137681	39.3069	1	late
						inhibitory	curve1	IP-IN	IN2	SNAP25	6.35222e-36	1.31123e-31	0.384615	96.6281	1	late
						inhibitory	curve1	IP-IN	IN2	SCN3B	3.78374e-61	7.8104e-57	0.308807	43.1561	1	late
						inhibitory	curve1	IP-IN	IN2	SCG5	2.13952e-49	4.41639e-45	0.516165	7.58988	1	late
						inhibitory	curve1	IP-IN	IN2	TTC9B	5.6697e-68	1.17034e-63	0.435897	124.617	1	late
						inhibitory	curve1	IP-IN	IN2	PCLO	2.13323e-59	4.40342e-55	0.213489	17.1302	1	late
						inhibitory	curve1	IP-IN	IN2	POU2F2	2.60356e-74	5.37426e-70	0.458751	139.131	1	late
						inhibitory	curve1	IP-IN	IN2	GAD1	4.28722e-54	8.84968e-50	0.282051	90.2838	1	late
						inhibitory	curve1	IP-IN	IN2	PRKACB	9.69839e-67	2.00194e-62	0.346154	18.1211	1	late
						inhibitory	curve1	IP-IN	IN2	RP11-2E11.9	1.96545e-44	4.05707e-40	0.215719	22.6763	1	late
						inhibitory	curve1	IP-IN	IN2	PPM1K	5.0815e-45	1.04892e-40	0.314939	7.14144	1	late
						inhibitory	curve1	IP-IN	IN2	SIX3	2.45191e-37	5.06123e-33	0.421962	8.24144	1	late
						inhibitory	curve1	IP-IN	IN2	RALYL	4.57422e-83	9.44211e-79	0.273133	101.64	1	late
						inhibitory	curve1	IP-IN	IN2	CLTB	1.40901e-39	2.90848e-35	0.513378	7.30337	1	late
						inhibitory	curve1	IP-IN	IN2	TMEM59L	1.69556e-56	3.49998e-52	0.318283	10.7948	1	late
						inhibitory	curve1	IP-IN	IN2	DKK3	3.83442e-41	7.91502e-37	0.265886	8.44138	1	late
						inhibitory	curve1	IP-IN	IN2	PGM2L1	2.37395e-63	4.90031e-59	0.461538	8.17352	1	late
						inhibitory	curve1	IP-IN	IN2	FGF14	4.78115e-152	9.86925e-148	0.313266	46.6784	1	late
						inhibitory	curve1	IP-IN	IN2	PLPPR1	5.99623e-38	1.23774e-33	0.208473	15.3309	1	late
						inhibitory	curve1	IP-IN	IN2	CAMK2B	1.7333e-40	3.57787e-36	0.143813	53.0464	1	late
						inhibitory	curve1	IP-IN	IN2	TMEFF2	3.7733e-60	7.78885e-56	0.2068	59.5011	1	late
						inhibitory	curve1	IP-IN	IN2	ZCCHC12	4.07076e-39	8.40286e-35	0.208473	69.9743	1	late
						inhibitory	curve1	IP-IN	IN2	ATP1B1	6.52401e-81	1.34669e-76	0.497213	6.31554	1	late
						inhibitory	curve1	IP-IN	IN2	RASD1	6.50369e-52	1.34249e-47	0.338907	108.912	1	late
						inhibitory	curve1	IP-IN	IN2	RGS17	8.77483e-49	1.8113e-44	0.187291	24.9234	1	late
						inhibitory	curve1	IP-IN	IN2	VGF	2.15742e-61	4.45334e-57	0.343367	17.1608	1	late
						inhibitory	curve1	IP-IN	IN2	GRID2	1.30324e-71	2.69016e-67	0.119287	97.0523	1	late
						inhibitory	curve1	IP-IN	IN2	PIK3R1	1.76382e-34	3.64088e-30	0.177815	17.674	1	late
						inhibitory	curve1	IP-IN	IN2	CALY	1.53551e-33	3.1696e-29	0.107581	64.8998	1	late
						inhibitory	curve1	IP-IN	IN2	ARPP21	7.06681e-65	1.45873e-60	0.123746	86.4688	1	late
						inhibitory	curve1	IP-IN	IN2	MIR7-3HG	4.31739e-51	8.91197e-47	0.207915	116.152	1	late
						inhibitory	curve1	IP-IN	IN2	ALCAM	1.54474e-60	3.18865e-56	0.0802676	99.642	1	late
						inhibitory	curve1	IP-IN	IN2	SCGN	2.60731e-73	5.38201e-69	0.198997	253.841	1	late
						inhibitory	curve1	IP-IN	IN2	NKX6-1	1.10254e-90	2.27586e-86	0.0602007	158.316	1	late
						inhibitory	curve2	IP-IN	IN4	ZFP36L1	3.94782e-40	8.14909e-36	0.103985	29.395	0.005	early
						inhibitory	curve2	IP-IN	IN4	PTPRZ1	5.66526e-60	1.16942e-55	0.225405	21.4588	0.005	early
						inhibitory	curve2	IP-IN	IN4	COL2A1	7.14073e-64	1.47399e-59	0.107721	41.2725	0.005	early
						inhibitory	curve2	IP-IN	IN4	LHX2	2.2436e-55	4.63125e-51	0.143836	32.7352	0.005	early
						inhibitory	curve2	IP-IN	IN4	DNAH11	3.31162e-35	6.83585e-31	0.0560399	49.3669	0.005	early
						inhibitory	curve2	IP-IN	IN4	TGIF1	1.37213e-45	2.83235e-41	0.112702	68.0538	0.005	early
						inhibitory	curve2	IP-IN	IN4	LINC00643	1.51973e-46	3.13702e-42	0.0890411	73.1027	0.005	early
						inhibitory	curve2	IP-IN	IN4	PON2	7.80995e-67	1.61213e-62	0.285803	11.556	0.005	early
						inhibitory	curve2	IP-IN	IN4	B2M	7.07072e-36	1.45954e-31	0.146326	14.4548	0.005	early
						inhibitory	curve2	IP-IN	IN4	BDH2	2.54902e-36	5.26168e-32	0.103985	30.4615	0.005	early
						inhibitory	curve2	IP-IN	IN4	ANGPTL1	1.06931e-37	2.20726e-33	0.0523039	43.3089	0.005	early
						inhibitory	curve2	IP-IN	IN4	RP11-71N10.1	5.25395e-36	1.08452e-31	0.183686	12.1741	0.005	early
						inhibitory	curve2	IP-IN	IN4	GNG11	2.34895e-38	4.84869e-34	0.108966	15.7606	0.005	early
						inhibitory	curve2	IP-IN	IN4	SOX2	7.05577e-78	1.45645e-73	0.475716	17.3648	0.005	early
						inhibitory	curve2	IP-IN	IN4	GSX2	5.23119e-80	1.07982e-75	0.113325	75.796	0.005	early
						inhibitory	curve2	IP-IN	IN4	CD99	5.28518e-54	1.09097e-49	0.205479	12.5002	0.005	early
						inhibitory	curve2	IP-IN	IN4	TFDP2	8.31936e-46	1.71728e-41	0.3599	6.26525	0.005	early
						inhibitory	curve2	IP-IN	IN4	IGFBP2	1.07695e-48	2.22304e-44	0.409714	13.6563	0.005	early
						inhibitory	curve2	IP-IN	IN4	MYO10	1.57916e-39	3.2597e-35	0.38543	8.34577	0.005	early
						inhibitory	curve2	IP-IN	IN4	SPRY1	8.54349e-54	1.76355e-49	0.28269	13.8722	0.005	early
						inhibitory	curve2	IP-IN	IN4	GLUL	1.58058e-57	3.26264e-53	0.405355	6.39439	0.005	early
						inhibitory	curve2	IP-IN	IN4	CREB5	1.64e-55	3.3853e-51	0.120797	23.7904	0.005	early
						inhibitory	curve2	IP-IN	IN4	DLL1	3.60498e-127	7.4414e-123	0.194271	48.6158	0.005	early
						inhibitory	curve2	IP-IN	IN4	CCND1	6.86141e-50	1.41633e-45	0.219801	12.502	0.005	early
						inhibitory	curve2	IP-IN	IN4	SOX3	6.63929e-49	1.37048e-44	0.165629	75.4379	0.005	early
						inhibitory	curve2	IP-IN	IN4	ETV1	7.22234e-42	1.49084e-37	0.17061	18.8264	0.005	early
						inhibitory	curve2	IP-IN	IN4	ASCL2	6.64912e-51	1.37251e-46	0.10274	51.6164	0.005	early
						inhibitory	curve2	IP-IN	IN4	TMEM98	1.4928e-51	3.08144e-47	0.262765	6.35543	0.005	early
						inhibitory	curve2	IP-IN	IN4	ECI2	6.8499e-68	1.41396e-63	0.289539	13.549	0.005	early
						inhibitory	curve2	IP-IN	IN4	SOX9	4.74993e-79	9.8048e-75	0.17995	23.8845	0.005	early
						inhibitory	curve2	IP-IN	IN4	CDCA7L	3.26063e-41	6.7306e-37	0.23599	6.75958	0.005	early
						inhibitory	curve2	IP-IN	IN4	UCP2	7.70656e-44	1.59079e-39	0.155044	53.1557	0.005	early
						inhibitory	curve2	IP-IN	IN4	DDIT4	6.46418e-43	1.33434e-38	0.358655	7.4134	0.005	early
						inhibitory	curve2	IP-IN	IN4	SOX6	5.93555e-60	1.22522e-55	0.122665	54.6097	0.065	early
						inhibitory	curve2	IP-IN	IN4	DLK1	1.17115e-131	2.41749e-127	0.495019	11.2886	0.07	early
						inhibitory	curve2	IP-IN	IN4	LMO1	6.0404e-184	1.24686e-179	0.274595	22.0245	0.075	early
						inhibitory	curve2	IP-IN	IN4	HAT1	3.0523e-45	6.30056e-41	0.139477	11.1913	0.08	early
						inhibitory	curve2	IP-IN	IN4	TLE1	7.55149e-66	1.55878e-61	0.369863	6.46152	0.085	early
						inhibitory	curve2	IP-IN	IN4	GADD45G	8.12672e-99	1.67752e-94	0.340598	7.88099	0.095	early
						inhibitory	curve2	IP-IN	IN4	ASCL1	4.24445e-297	8.76139e-293	0.321918	52.5319	0.1	early
						inhibitory	curve2	IP-IN	IN4	TEAD2	3.97886e-63	8.21316e-59	0.171233	19.8947	0.1	early
						inhibitory	curve2	IP-IN	IN4	NOTCH1	4.00951e-41	8.27644e-37	0.0846824	34.4656	0.105	early
						inhibitory	curve2	IP-IN	IN4	CDKN1C	3.19406e-94	6.59318e-90	0.32939	8.62911	0.115	early
						inhibitory	curve2	IP-IN	IN4	GNG5	1.4125e-234	2.91569e-230	0.462017	10.2219	0.135	early
						inhibitory	curve2	IP-IN	IN4	TMEM123	5.12437e-80	1.05777e-75	0.212951	21.66	0.135	early
						inhibitory	curve2	IP-IN	IN4	CYYR1	1.75592e-45	3.62456e-41	0.0958904	41.5696	0.14	early
						inhibitory	curve2	IP-IN	IN4	ZEB2	7.27826e-68	1.50238e-63	0.127646	56.975	0.155	early
						inhibitory	curve2	IP-IN	IN4	RGS16	3.30398e-79	6.82007e-75	0.110834	79.8887	0.16	early
						inhibitory	curve2	IP-IN	IN4	FEZF1-AS1	1.18639e-39	2.44896e-35	0.119552	30.7292	0.175	early
						inhibitory	curve2	IP-IN	IN4	SMOC1	1.61373e-135	3.33107e-131	0.202989	50.7266	0.185	early
						inhibitory	curve2	IP-IN	IN4	MFNG	6.52591e-46	1.34708e-41	0.0759651	36.7061	0.185	early
						inhibitory	curve2	IP-IN	IN4	KLHDC8A	1.62082e-94	3.3457e-90	0.32939	8.2777	0.195	early
						inhibitory	curve2	IP-IN	IN4	CCND2	5.78145e-56	1.19341e-51	0.297634	20.0497	0.225	early
						inhibitory	curve2	IP-IN	IN4	INSM1	8.8415e-47	1.82506e-42	0.145081	24.709	0.23	early
						inhibitory	curve2	IP-IN	IN4	TCF4	1.02919e-42	2.12446e-38	0.255293	13.5556	0.24	early
						inhibitory	curve2	IP-IN	IN4	HIST1H1C	2.3685e-43	4.88905e-39	0.216687	7.72298	0.255	early
						inhibitory	curve2	IP-IN	IN4	ATP2B4	1.44342e-56	2.9795e-52	0.264633	19.3446	0.265	early
						inhibitory	curve2	IP-IN	IN4	NKAIN4	2.42606e-60	5.00788e-56	0.283313	6.83397	0.275	early
						inhibitory	curve2	IP-IN	IN4	PLS3	1.62151e-35	3.34712e-31	0.0834371	39.6846	0.29	early
						inhibitory	curve2	IP-IN	IN4	C1orf61	2.32228e-116	4.79365e-112	0.475716	7.93642	0.295	early
						inhibitory	curve2	IP-IN	IN4	GPC4	2.27708e-43	4.70036e-39	0.119552	56.6661	0.32	early
						inhibitory	curve2	IP-IN	IN4	ST18	1.14127e-36	2.35582e-32	0.134496	56.5119	0.355	early
						inhibitory	curve2	IP-IN	IN4	ARL4D	9.07363e-75	1.87298e-70	0.402242	151.876	0.365	early
						inhibitory	curve2	IP-IN	IN4	PCP4	4.86209e-90	1.00363e-85	0.338107	64.0385	0.39	early
						inhibitory	curve2	IP-IN	IN4	CLIC1	1.13019e-58	2.33295e-54	0.481943	7.76672	0.43	early
						inhibitory	curve2	IP-IN	IN4	FGF19	7.3968e-43	1.52685e-38	0.672478	60.2513	0.595	late
						inhibitory	curve2	IP-IN	IN4	SLC8A1	5.13161e-41	1.05927e-36	0.418431	38.1168	0.79	late
						inhibitory	curve2	IP-IN	IN4	SCG3	4.82159e-45	9.95273e-41	0.691158	13.665	0.795	late
						inhibitory	curve2	IP-IN	IN4	GNRH1	1.19319e-181	2.46299e-177	0.742839	9.12032	0.815	late
						inhibitory	curve2	IP-IN	IN4	RTN1	1.19156e-301	2.45963e-297	0.831258	7.19249	0.825	late
						inhibitory	curve2	IP-IN	IN4	SEZ6L2	1.61448e-37	3.33262e-33	0.400374	75.0981	0.835	late
						inhibitory	curve2	IP-IN	IN4	MEF2C	3.06181e-80	6.32018e-76	0.28269	36.5689	0.855	late
						inhibitory	curve2	IP-IN	IN4	NXPH1	2.01786e-54	4.16527e-50	0.276463	18.287	0.855	late
						inhibitory	curve2	IP-IN	IN4	NTM	1.09535e-67	2.26102e-63	0.338107	9.89982	0.86	late
						inhibitory	curve2	IP-IN	IN4	JPH4	7.97536e-38	1.64627e-33	0.417808	8.7222	0.865	late
						inhibitory	curve2	IP-IN	IN4	SPINT2	1.33345e-93	2.7525e-89	0.366127	12.3234	0.87	late
						inhibitory	curve2	IP-IN	IN4	KIDINS220	5.00517e-57	1.03317e-52	0.618929	6.80235	0.885	late
						inhibitory	curve2	IP-IN	IN4	PPFIA2	8.43813e-40	1.7418e-35	0.196762	11.6245	0.885	late
						inhibitory	curve2	IP-IN	IN4	FAM65B	1.02397e-68	2.11368e-64	0.250934	54.6177	0.89	late
						inhibitory	curve2	IP-IN	IN4	SEMA6D	1.68711e-135	3.48253e-131	0.358032	22.7833	0.895	late
						inhibitory	curve2	IP-IN	IN4	NCAM1	3.18185e-91	6.56797e-87	0.613948	10.221	0.895	late
						inhibitory	curve2	IP-IN	IN4	SCG5	1.75657e-56	3.6259e-52	0.526152	7.53592	0.895	late
						inhibitory	curve2	IP-IN	IN4	TNR	2.81128e-55	5.80305e-51	0.107721	41.4583	0.895	late
						inhibitory	curve2	IP-IN	IN4	GRIN2B	1.69162e-52	3.49184e-48	0.145081	46.2377	0.895	late
						inhibitory	curve2	IP-IN	IN4	LRRC4C	2.95499e-48	6.0997e-44	0.163761	24.8554	0.895	late
						inhibitory	curve2	IP-IN	IN4	GRIA2	3.25865e-123	6.7265e-119	0.447073	20.8087	0.9	late
						inhibitory	curve2	IP-IN	IN4	DKK3	1.15851e-41	2.39139e-37	0.272727	6.80893	0.9	late
						inhibitory	curve2	IP-IN	IN4	DLG2	3.0649e-38	6.32656e-34	0.16812	19.0601	0.905	late
						inhibitory	curve2	IP-IN	IN4	KCNJ6	3.97794e-37	8.21126e-33	0.111457	31.9302	0.905	late
						inhibitory	curve2	IP-IN	IN4	FAM155A	2.7085e-41	5.59088e-37	0.252179	17.3439	0.915	late
						inhibitory	curve2	IP-IN	IN4	SNCA	3.14013e-43	6.48186e-39	0.249689	9.33248	0.915	late
						inhibitory	curve2	IP-IN	IN4	MYT1L	9.14088e-59	1.88686e-54	0.191781	47.7795	0.925	late
						inhibitory	curve2	IP-IN	IN4	RAB3A	1.32685e-92	2.73888e-88	0.587796	37.3216	0.93	late
						inhibitory	curve2	IP-IN	IN4	SV2A	7.85974e-54	1.62241e-49	0.301993	9.10437	0.93	late
						inhibitory	curve2	IP-IN	IN4	SCN2A	1.24582e-52	2.57162e-48	0.190535	26.4145	0.93	late
						inhibitory	curve2	IP-IN	IN4	ANK3	3.51387e-118	7.25334e-114	0.486301	6.57826	0.935	late
						inhibitory	curve2	IP-IN	IN4	CHD5	1.25001e-48	2.58026e-44	0.113325	36.1834	0.935	late
						inhibitory	curve2	IP-IN	IN4	MAPT	1.18197e-193	2.43983e-189	0.628269	12.8963	0.95	late
						inhibitory	curve2	IP-IN	IN4	NRP2	1.66077e-120	3.42816e-116	0.352428	20.8165	0.95	late
						inhibitory	curve2	IP-IN	IN4	PGM2L1	1.86847e-74	3.85689e-70	0.460772	7.27186	0.95	late
						inhibitory	curve2	IP-IN	IN4	NSG1	1.38953e-177	2.86826e-173	0.837484	25.1501	0.955	late
						inhibitory	curve2	IP-IN	IN4	INA	1.81811e-106	3.75294e-102	0.721669	53.5121	0.965	late
						inhibitory	curve2	IP-IN	IN4	CDKN2D	3.52907e-77	7.28471e-73	0.459527	17.7131	0.97	late
						inhibitory	curve2	IP-IN	IN4	NEFM	1.22067e-51	2.51972e-47	0.808842	7.87008	1	late
						inhibitory	curve2	IP-IN	IN4	ACOT7	7.74194e-62	1.59809e-57	0.462017	6.83545	1	late
						inhibitory	curve2	IP-IN	IN4	C10orf35	2.53659e-69	5.23603e-65	0.451432	15.0271	1	late
						inhibitory	curve2	IP-IN	IN4	LY6H	8.36839e-139	1.7274e-134	0.535492	9.91356	1	late
						inhibitory	curve2	IP-IN	IN4	ARG2	7.73797e-57	1.59727e-52	0.330012	13.8941	1	late
						inhibitory	curve2	IP-IN	IN4	L1CAM	4.84324e-38	9.99741e-34	0.24533	54.0844	1	late
						inhibitory	curve2	IP-IN	IN4	VGF	3.09643e-48	6.39165e-44	0.333748	8.95062	1	late
						inhibitory	curve2	IP-IN	IN4	HMP19	1.33147e-239	2.74842e-235	0.570984	21.6792	1	late
						inhibitory	curve2	IP-IN	IN4	ETFB	8.23349e-60	1.69956e-55	0.648194	8.1698	1	late
						inhibitory	curve2	IP-IN	IN4	TTC9B	1.24566e-91	2.57129e-87	0.460149	112.24	1	late
						inhibitory	curve2	IP-IN	IN4	TMEM59L	1.83928e-53	3.79664e-49	0.317559	9.16771	1	late
						inhibitory	curve2	IP-IN	IN4	SH3BP5	3.71085e-51	7.65994e-47	0.247198	62.8548	1	late
						inhibitory	curve2	IP-IN	IN4	REEP1	2.50823e-37	5.17748e-33	0.218555	52.0821	1	late
						inhibitory	curve2	IP-IN	IN4	PPM1K	3.59287e-45	7.41639e-41	0.316314	6.39713	1	late
						inhibitory	curve2	IP-IN	IN4	ENC1	5.94494e-49	1.22715e-44	0.296389	7.78143	1	late
						inhibitory	curve2	IP-IN	IN4	SMIM18	2.23677e-36	4.61715e-32	0.268369	15.3475	1	late
						inhibitory	curve2	IP-IN	IN4	OLFM2	1.16299e-48	2.40064e-44	0.233499	14.182	1	late
						inhibitory	curve2	IP-IN	IN4	ATP6V0E2	1.25912e-72	2.59907e-68	0.746575	7.46492	1	late
						inhibitory	curve2	IP-IN	IN4	C1QTNF4	1.75461e-35	3.62187e-31	0.240349	10.4812	1	late
						inhibitory	curve2	IP-IN	IN4	CAMK2B	3.20982e-54	6.62571e-50	0.161893	49.5955	1	late
						inhibitory	curve2	IP-IN	IN4	PDE4DIP	5.66081e-35	1.1685e-30	0.201121	8.26667	1	late
						inhibitory	curve2	IP-IN	IN4	TMEFF2	2.08596e-122	4.30584e-118	0.277086	73.7683	1	late
						inhibitory	curve2	IP-IN	IN4	MYCBP2	6.14862e-43	1.2692e-38	0.369863	8.69427	1	late
						inhibitory	curve2	IP-IN	IN4	GNAO1	9.99586e-57	2.06335e-52	0.278954	13.2164	1	late
						inhibitory	curve2	IP-IN	IN4	CELF4	8.03356e-162	1.65829e-157	0.559153	33.9625	1	late
						inhibitory	curve2	IP-IN	IN4	PRKACB	1.12088e-75	2.31371e-71	0.361768	18.2437	1	late
						inhibitory	curve2	IP-IN	IN4	RBFOX1	7.40739e-49	1.52903e-44	0.188667	67.7229	1	late
						inhibitory	curve2	IP-IN	IN4	DISP2	9.54405e-35	1.97008e-30	0.117061	35.6485	1	late
						inhibitory	curve2	IP-IN	IN4	SCN3B	1.27072e-76	2.62302e-72	0.312578	35.311	1	late
						inhibitory	curve2	IP-IN	IN4	TAC1	6.23857e-120	1.28776e-115	0.33188	35.2254	1	late
						inhibitory	curve2	IP-IN	IN4	CNRIP1	4.23899e-39	8.75012e-35	0.249066	7.19929	1	late
						inhibitory	curve2	IP-IN	IN4	BEX5	5.01511e-47	1.03522e-42	0.351806	6.55485	1	late
						inhibitory	curve2	IP-IN	IN4	FGF14	3.98306e-126	8.22183e-122	0.282067	36.675	1	late
						inhibitory	curve2	IP-IN	IN4	RELN	1.35245e-142	2.79172e-138	0.226027	113.974	1	late
						inhibitory	curve2	IP-IN	IN4	PCLO	1.45681e-53	3.00715e-49	0.196762	17.2171	1	late
						inhibitory	curve2	IP-IN	IN4	RGS17	4.58948e-48	9.47359e-44	0.17995	21.1029	1	late
						inhibitory	curve2	IP-IN	IN4	LRRN3	1.01628e-59	2.09781e-55	0.293898	111.698	1	late
						inhibitory	curve2	IP-IN	IN4	TSHZ2	2.22785e-78	4.59873e-74	0.211706	62.7302	1	late
						inhibitory	curve2	IP-IN	IN4	PTCHD1	6.35399e-38	1.31159e-33	0.117061	41.6558	1	late
						inhibitory	curve2	IP-IN	IN4	VSTM2A	4.40322e-57	9.08913e-53	0.109589	64.3638	1	late
						inhibitory	curve2	IP-IN	IN4	RALYL	9.00308e-83	1.85842e-78	0.252802	112.181	1	late
						inhibitory	curve2	IP-IN	IN4	DSEL	3.57008e-59	7.36936e-55	0.13325	84.3752	1	late
						inhibitory	curve2	IP-IN	IN4	PIK3R1	8.28058e-68	1.70928e-63	0.227895	22.4474	1	late
						inhibitory	curve2	IP-IN	IN4	SPOCK1	7.70753e-63	1.59099e-58	0.192403	17.3355	1	late
						inhibitory	curve2	IP-IN	IN4	SEMA3C	9.40489e-76	1.94136e-71	0.111457	89.7489	1	late
						inhibitory	curve2	IP-IN	IN4	GRID2	8.88711e-66	1.83448e-61	0.10523	97.6645	1	late
						inhibitory	curve2	IP-IN	IN4	GAL	6.41586e-86	1.32436e-81	0.0990037	152.891	1	late
						inhibitory	curve3	IP-IN	IN5	PTPRZ1	3.04448e-68	6.28441e-64	0.205362	22.9624	0.005	early
						inhibitory	curve3	IP-IN	IN5	COL2A1	8.88833e-67	1.83473e-62	0.102681	45.7903	0.005	early
						inhibitory	curve3	IP-IN	IN5	LHX2	1.70555e-44	3.5206e-40	0.142042	25.6933	0.005	early
						inhibitory	curve3	IP-IN	IN5	TGIF1	2.2058e-42	4.55322e-38	0.112949	76.1325	0.005	early
						inhibitory	curve3	IP-IN	IN5	PON2	5.44138e-82	1.12321e-77	0.262978	16.2449	0.005	early
						inhibitory	curve3	IP-IN	IN5	BDH2	6.52487e-40	1.34686e-35	0.0929835	57.2268	0.005	early
						inhibitory	curve3	IP-IN	IN5	RP11-71N10.1	6.87101e-47	1.41831e-42	0.165431	51.1067	0.005	early
						inhibitory	curve3	IP-IN	IN5	GSX2	5.84457e-88	1.20644e-83	0.10154	95.0826	0.005	early
						inhibitory	curve3	IP-IN	IN5	CD99	3.37139e-53	6.95921e-49	0.199087	9.61867	0.005	early
						inhibitory	curve3	IP-IN	IN5	CREB5	1.01456e-45	2.09426e-41	0.121506	23.9828	0.005	early
						inhibitory	curve3	IP-IN	IN5	CCND1	3.26667e-45	6.74305e-41	0.217912	21.2582	0.005	early
						inhibitory	curve3	IP-IN	IN5	DLL1	1.9464e-131	4.01775e-127	0.176269	53.3983	0.005	early
						inhibitory	curve3	IP-IN	IN5	SPRY1	3.69825e-75	7.63393e-71	0.225328	114.844	0.005	early
						inhibitory	curve3	IP-IN	IN5	CSRP2	1.83004e-60	3.77757e-56	0.672561	6.5222	0.005	early
						inhibitory	curve3	IP-IN	IN5	SOX2	1.32175e-132	2.72836e-128	0.391329	25.8253	0.005	early
						inhibitory	curve3	IP-IN	IN5	ETV1	1.23714e-40	2.5537e-36	0.171706	18.343	0.005	early
						inhibitory	curve3	IP-IN	IN5	ASCL2	3.48603e-56	7.19587e-52	0.0918426	65.9133	0.005	early
						inhibitory	curve3	IP-IN	IN5	SOX3	3.61341e-55	7.45879e-51	0.147176	20.3945	0.005	early
						inhibitory	curve3	IP-IN	IN5	MYO10	2.28728e-77	4.72139e-73	0.317741	15.8276	0.005	early
						inhibitory	curve3	IP-IN	IN5	ECI2	7.4669e-61	1.54132e-56	0.274387	8.10899	0.005	early
						inhibitory	curve3	IP-IN	IN5	SOX9	3.24684e-66	6.70212e-62	0.187108	20.8367	0.005	early
						inhibitory	curve3	IP-IN	IN5	ZIC1	2.26276e-78	4.6708e-74	0.637193	6.05568	0.005	early
						inhibitory	curve3	IP-IN	IN5	CDCA7L	5.00758e-67	1.03366e-62	0.201369	45.2147	0.005	early
						inhibitory	curve3	IP-IN	IN5	UCP2	3.26175e-50	6.73291e-46	0.13976	13.6265	0.005	early
						inhibitory	curve3	IP-IN	IN5	HSPB1	1.02874e-79	2.12353e-75	0.371934	6.89995	0.005	early
						inhibitory	curve3	IP-IN	IN5	LMO1	6.23231e-185	1.28647e-180	0.251569	22.1795	0.045	early
						inhibitory	curve3	IP-IN	IN5	SOX6	3.67458e-58	7.58506e-54	0.116942	54.8515	0.045	early
						inhibitory	curve3	IP-IN	IN5	GADD45G	1.39436e-54	2.87823e-50	0.375357	6.18053	0.07	early
						inhibitory	curve3	IP-IN	IN5	NOTCH1	2.12398e-42	4.38433e-38	0.081004	34.4771	0.075	early
						inhibitory	curve3	IP-IN	IN5	ASCL1	0	5.25747e-305	0.297205	94.5413	0.08	early
						inhibitory	curve3	IP-IN	IN5	DLK1	6.33382e-127	1.30743e-122	0.460924	12.8331	0.08	early
						inhibitory	curve3	IP-IN	IN5	TEAD2	1.09996e-66	2.27055e-62	0.162578	24.1501	0.085	early
						inhibitory	curve3	IP-IN	IN5	CDKN1C	5.03953e-106	1.04026e-101	0.288648	9.70686	0.095	early
						inhibitory	curve3	IP-IN	IN5	DLX1	1.4356e-86	2.96336e-82	0.503137	7.64907	0.11	early
						inhibitory	curve3	IP-IN	IN5	TMEM123	8.66848e-93	1.78935e-88	0.20194	47.9042	0.115	early
						inhibitory	curve3	IP-IN	IN5	GNG5	1.20072e-224	2.47854e-220	0.466058	9.38023	0.12	early
						inhibitory	curve3	IP-IN	IN5	CYYR1	8.832e-48	1.8231e-43	0.0884199	41.321	0.125	early
						inhibitory	curve3	IP-IN	IN5	ZEB2	2.21776e-55	4.5779e-51	0.136338	56.4135	0.135	early
						inhibitory	curve3	IP-IN	IN5	RGS16	2.56445e-79	5.29353e-75	0.105533	78.2044	0.14	early
						inhibitory	curve3	IP-IN	IN5	FEZF1-AS1	1.316e-48	2.71648e-44	0.102111	39.479	0.155	early
						inhibitory	curve3	IP-IN	IN5	SMOC1	5.30866e-140	1.09581e-135	0.187678	69.1513	0.16	early
						inhibitory	curve3	IP-IN	IN5	MFNG	5.38195e-48	1.11094e-43	0.0701654	35.9004	0.16	early
						inhibitory	curve3	IP-IN	IN5	KLHDC8A	4.36411e-93	9.00839e-89	0.32972	6.49933	0.17	early
						inhibitory	curve3	IP-IN	IN5	INSM1	1.32445e-51	2.73393e-47	0.131204	18.2154	0.205	early
						inhibitory	curve3	IP-IN	IN5	TCF4	2.31473e-61	4.77807e-57	0.219624	19.5499	0.215	early
						inhibitory	curve3	IP-IN	IN5	HIST1H1C	3.22512e-42	6.65729e-38	0.21506	7.10926	0.225	early
						inhibitory	curve3	IP-IN	IN5	NKAIN4	2.36819e-43	4.88842e-39	0.292641	6.79488	0.235	early
						inhibitory	curve3	IP-IN	IN5	ATP2B4	3.11521e-72	6.43041e-68	0.228751	78.033	0.24	early
						inhibitory	curve3	IP-IN	IN5	DLX2	1.51073e-175	3.11845e-171	0.701654	11.2481	0.245	early
						inhibitory	curve3	IP-IN	IN5	C1orf61	1.01142e-127	2.08778e-123	0.479179	11.1585	0.26	early
						inhibitory	curve3	IP-IN	IN5	GPC4	4.13845e-53	8.54258e-49	0.102681	55.2426	0.285	early
						inhibitory	curve3	IP-IN	IN5	ST18	2.68179e-44	5.53575e-40	0.125499	55.9187	0.305	early
						inhibitory	curve3	IP-IN	IN5	PCP4	1.50607e-107	3.10883e-103	0.290359	165.084	0.33	early
						inhibitory	curve3	IP-IN	IN5	SP8	1.08837e-45	2.24662e-41	0.228751	21.7714	0.33	early
						inhibitory	curve3	IP-IN	IN5	ARL4D	4.8111e-108	9.93107e-104	0.371363	152.16	0.335	early
						inhibitory	curve3	IP-IN	IN5	RAB31	5.27356e-67	1.08857e-62	0.280091	77.9614	0.335	early
						inhibitory	curve3	IP-IN	IN5	ID2	1.53109e-45	3.16047e-41	0.210496	15.0665	0.335	early
						inhibitory	curve3	IP-IN	IN5	CLIC1	1.67983e-102	3.46751e-98	0.401027	12.8182	0.36	early
						inhibitory	curve3	IP-IN	IN5	TPPP3	4.76039e-40	9.8264e-36	0.238448	14.5134	0.41	early
						inhibitory	curve3	IP-IN	IN5	NEFM	2.60827e-47	5.384e-43	0.836851	8.10935	0.665	late
						inhibitory	curve3	IP-IN	IN5	ARG2	6.65831e-45	1.37441e-40	0.314318	10.873	0.675	late
						inhibitory	curve3	IP-IN	IN5	SEMA6D	1.31696e-84	2.71848e-80	0.351398	18.002	0.715	late
						inhibitory	curve3	IP-IN	IN5	PAX6	1.47529e-59	3.04529e-55	0.413006	8.51487	0.76	late
						inhibitory	curve3	IP-IN	IN5	NCAM1	7.28856e-56	1.5045e-51	0.589846	9.95186	0.76	late
						inhibitory	curve3	IP-IN	IN5	RUNX1T1	1.03715e-98	2.14089e-94	0.505419	136.832	0.765	late
						inhibitory	curve3	IP-IN	IN5	FAM65B	8.93998e-50	1.84539e-45	0.247576	55.1321	0.765	late
						inhibitory	curve3	IP-IN	IN5	LRRN3	3.77075e-45	7.78358e-41	0.330291	91.4041	0.79	late
						inhibitory	curve3	IP-IN	IN5	NRP2	3.95443e-52	8.16274e-48	0.326868	15.4375	0.8	late
						inhibitory	curve3	IP-IN	IN5	SNCA	2.47058e-43	5.09978e-39	0.273816	11.0275	0.81	late
						inhibitory	curve3	IP-IN	IN5	RELN	1.90134e-94	3.92475e-90	0.242442	89.5371	0.82	late
						inhibitory	curve3	IP-IN	IN5	TSHZ2	1.29717e-65	2.67763e-61	0.224187	91.626	0.82	late
						inhibitory	curve3	IP-IN	IN5	ADGRL3	5.31079e-57	1.09625e-52	0.287507	9.8129	0.835	late
						inhibitory	curve3	IP-IN	IN5	RALYL	7.04843e-92	1.45494e-87	0.312037	96.9121	0.84	late
						inhibitory	curve3	IP-IN	IN5	PRKACB	7.97624e-92	1.64646e-87	0.414718	17.8643	0.86	late
						inhibitory	curve3	IP-IN	IN5	PBX3	2.28375e-108	4.71412e-104	0.482601	7.47794	0.865	late
						inhibitory	curve3	IP-IN	IN5	FGF14	3.36864e-95	6.95355e-91	0.292071	25.0789	0.87	late
						inhibitory	curve3	IP-IN	IN5	DSEL	1.67131e-70	3.44991e-66	0.204792	62.8544	0.875	late
						inhibitory	curve3	IP-IN	IN5	DNASE2B	3.68728e-41	7.61128e-37	0.104963	31.8552	0.885	late
						inhibitory	curve3	IP-IN	IN5	PIK3R1	1.69311e-66	3.49492e-62	0.258985	14.5163	0.895	late
						inhibitory	curve3	IP-IN	IN5	KIDINS220	5.33669e-54	1.1016e-49	0.622932	6.52903	0.91	late
						inhibitory	curve3	IP-IN	IN5	SPOCK1	8.899e-119	1.83693e-114	0.292641	14.1278	0.92	late
						inhibitory	curve3	IP-IN	IN5	NKAIN3	1.81936e-42	3.75553e-38	0.448374	8.16973	0.95	late
						inhibitory	curve3	IP-IN	IN5	GRID2	4.21244e-41	8.69531e-37	0.0867085	35.9274	0.95	late
						inhibitory	curve3	IP-IN	IN5	RTN1	3.26056e-273	6.73044e-269	0.839133	7.06363	0.97	late
						inhibitory	curve3	IP-IN	IN5	DPP6	3.85423e-53	7.9559e-49	0.178551	22.7033	0.97	late
						inhibitory	curve3	IP-IN	IN5	ZNF503	3.03098e-151	6.25654e-147	0.270964	92.1829	0.985	late
						inhibitory	curve3	IP-IN	IN5	PPP1R14C	2.38784e-41	4.92897e-37	0.0787222	31.7405	0.99	late
						inhibitory	curve3	IP-IN	IN5	NSG1	5.02695e-198	1.03766e-193	0.852824	32.217	1	late
						inhibitory	curve3	IP-IN	IN5	ATP6V0E2	1.12889e-96	2.33026e-92	0.775242	6.74267	1	late
						inhibitory	curve3	IP-IN	IN5	INA	3.94975e-101	8.15308e-97	0.738163	90.1257	1	late
						inhibitory	curve3	IP-IN	IN5	C10orf35	3.13499e-72	6.47126e-68	0.472333	14.3858	1	late
						inhibitory	curve3	IP-IN	IN5	PCSK1N	3.97326e-251	8.2016e-247	0.83571	6.04519	1	late
						inhibitory	curve3	IP-IN	IN5	CELF4	3.25315e-71	6.71516e-67	0.520821	26.3527	1	late
						inhibitory	curve3	IP-IN	IN5	MAPT	4.45237e-165	9.19059e-161	0.640616	12.0636	1	late
						inhibitory	curve3	IP-IN	IN5	RAB3A	1.22975e-97	2.53844e-93	0.598973	43.531	1	late
						inhibitory	curve3	IP-IN	IN5	TAC1	2.74807e-268	5.67257e-264	0.51911	95.7479	1	late
						inhibitory	curve3	IP-IN	IN5	SH3BP5	1.02843e-58	2.12289e-54	0.268682	62.3483	1	late
						inhibitory	curve3	IP-IN	IN5	SCG5	3.46747e-51	7.15755e-47	0.530519	7.08413	1	late
						inhibitory	curve3	IP-IN	IN5	HMP19	0	0	0.629207	25.2889	1	late
						inhibitory	curve3	IP-IN	IN5	JPH4	3.17714e-47	6.55825e-43	0.428979	11.2767	1	late
						inhibitory	curve3	IP-IN	IN5	TTC9B	3.84833e-120	7.94373e-116	0.503708	132.79	1	late
						inhibitory	curve3	IP-IN	IN5	CAMK2B	1.79825e-43	3.71194e-39	0.146606	38.0909	1	late
						inhibitory	curve3	IP-IN	IN5	REEP1	1.16772e-51	2.4104e-47	0.262978	60.7502	1	late
						inhibitory	curve3	IP-IN	IN5	L1CAM	5.35129e-45	1.10461e-40	0.26526	59.6962	1	late
						inhibitory	curve3	IP-IN	IN5	PPFIA2	6.90512e-42	1.42535e-37	0.208214	12.1494	1	late
						inhibitory	curve3	IP-IN	IN5	GRIA2	6.24211e-90	1.2885e-85	0.435254	20.7905	1	late
						inhibitory	curve3	IP-IN	IN5	SPINT2	3.02231e-77	6.23865e-73	0.334284	11.8932	1	late
						inhibitory	curve3	IP-IN	IN5	TMEM59L	7.6777e-46	1.58483e-41	0.294923	7.73262	1	late
						inhibitory	curve3	IP-IN	IN5	LY6H	2.14299e-155	4.42356e-151	0.54421	10.5238	1	late
						inhibitory	curve3	IP-IN	IN5	SEZ6L2	2.26974e-40	4.68519e-36	0.391329	86.5022	1	late
						inhibitory	curve3	IP-IN	IN5	PCLO	2.97372e-49	6.13835e-45	0.208214	13.7076	1	late
						inhibitory	curve3	IP-IN	IN5	CDKN2D	1.69373e-83	3.4962e-79	0.475185	20.3763	1	late
						inhibitory	curve3	IP-IN	IN5	SCN3B	7.09466e-84	1.46448e-79	0.339989	39.9141	1	late
						inhibitory	curve3	IP-IN	IN5	MYT1L	5.97241e-69	1.23283e-64	0.244723	47.674	1	late
						inhibitory	curve3	IP-IN	IN5	ENC1	5.87214e-128	1.21213e-123	0.397034	13.5341	1	late
						inhibitory	curve3	IP-IN	IN5	RBFOX1	3.73286e-55	7.70537e-51	0.225898	73.1118	1	late
						inhibitory	curve3	IP-IN	IN5	RGS17	9.75767e-69	2.01418e-64	0.217342	23.0145	1	late
						inhibitory	curve3	IP-IN	IN5	PGM2L1	7.16069e-67	1.47811e-62	0.460354	7.91456	1	late
						inhibitory	curve3	IP-IN	IN5	PPM1K	2.77712e-56	5.73253e-52	0.317741	7.25171	1	late
						inhibitory	curve3	IP-IN	IN5	ANK3	9.32497e-137	1.92486e-132	0.499715	7.50594	1	late
						inhibitory	curve3	IP-IN	IN5	VCAN	4.63629e-198	9.57023e-194	0.709641	6.35691	1	late
						inhibitory	curve3	IP-IN	IN5	ETFB	3.62455e-117	7.48181e-113	0.691957	10.9241	1	late
						inhibitory	curve3	IP-IN	IN5	FKBP1B	1.64669e-47	3.3991e-43	0.396463	6.31877	1	late
						inhibitory	curve3	IP-IN	IN5	ENHO	3.6353e-41	7.50398e-37	0.273816	7.14011	1	late
						inhibitory	curve3	IP-IN	IN5	SV2A	1.14159e-57	2.35647e-53	0.313748	12.0301	1	late
						inhibitory	curve3	IP-IN	IN5	PLPPR2	1.56249e-47	3.2253e-43	0.324586	13.0919	1	late
						inhibitory	curve3	IP-IN	IN5	FAT3	1.62682e-61	3.35808e-57	0.179122	65.0394	1	late
						inhibitory	curve3	IP-IN	IN5	CHD5	3.16745e-43	6.53825e-39	0.116942	43.1141	1	late
						inhibitory	curve3	IP-IN	IN5	UG0898H09	3.34116e-57	6.89683e-53	0.297205	14.4652	1	late
						inhibitory	curve3	IP-IN	IN5	ZNF503-AS2	3.49341e-62	7.21111e-58	0.122076	54.1279	1	late
						inhibitory	curve3	IP-IN	IN5	DLG2	2.17707e-56	4.49391e-52	0.185967	26.9029	1	late
						inhibitory	curve3	IP-IN	IN5	PLK2	4.56157e-71	9.41598e-67	0.150599	65.632	1	late
						inhibitory	curve3	IP-IN	IN5	TMEM35	2.72227e-40	5.61931e-36	0.372504	12.8306	1	late
						inhibitory	curve3	IP-IN	IN5	PLXNA2	1.12443e-45	2.32104e-41	0.169994	11.5139	1	late
						inhibitory	curve3	IP-IN	IN5	GNAO1	7.47013e-69	1.54199e-64	0.312607	17.6814	1	late
						inhibitory	curve3	IP-IN	IN5	NRXN1	2.06256e-70	4.25754e-66	0.3668	21.8841	1	late
						inhibitory	curve3	IP-IN	IN5	SEMA3C	3.61728e-166	7.46678e-162	0.220194	131.474	1	late
						inhibitory	curve3	IP-IN	IN5	TSPAN7	1.21432e-64	2.50659e-60	0.172847	51.026	1	late
						inhibitory	curve3	IP-IN	IN5	CHL1	3.07361e-42	6.34455e-38	0.142042	13.2795	1	late
						inhibitory	curve3	IP-IN	IN5	KCNIP4	2.03463e-48	4.19989e-44	0.100399	52.6673	1	late
						inhibitory	curve3	IP-IN	IN5	FXYD7	4.56584e-55	9.42481e-51	0.157444	50.3691	1	late
						inhibitory	curve3	IP-IN	IN5	RAB3B	9.46763e-50	1.95431e-45	0.137479	25.8714	1	late
						inhibitory	curve3	IP-IN	IN5	NTRK3	2.25487e-102	4.65451e-98	0.20194	34.3532	1	late
						inhibitory	curve3	IP-IN	IN5	LINC01201	1.94446e-68	4.01375e-64	0.131204	77.9446	1	late
						inhibitory	curve3	IP-IN	IN5	LINC00581	1.27761e-132	2.63725e-128	0.145465	117.599	1	late
						inhibitory	curve3	IP-IN	IN5	EBF1	5.64718e-186	1.16569e-181	0.181403	171.326	1	late
						inhibitory	curve3	IP-IN	IN5	RP11-395G23.3	1.37232e-44	2.83275e-40	0.154022	26.2864	1	late
						inhibitory	curve3	IP-IN	IN5	IGSF10	1.34695e-57	2.78038e-53	0.102681	75.2865	1	late
						inhibitory	curve3	IP-IN	IN5	S100A10	1.5538e-183	3.20735e-179	0.163149	235.8	1	late
						inhibitory	curve3	IP-IN	IN5	SLA	7.11403e-62	1.46848e-57	0.0644609	73.6224	1	late
						inhibitory	curve4	IP-IN	IN3	ZFP36L1	1.5982e-26	3.299e-22	0.14466	24.7583	0.005	early
						inhibitory	curve4	IP-IN	IN3	CALD1	2.6115e-42	5.39066e-38	0.373786	11.21	0.005	early
						inhibitory	curve4	IP-IN	IN3	COL4A5	1.22115e-20	2.5207e-16	0.0504854	37.2146	0.005	early
						inhibitory	curve4	IP-IN	IN3	PTPRZ1	9.92096e-38	2.04788e-33	0.290291	7.76354	0.005	early
						inhibitory	curve4	IP-IN	IN3	COL2A1	3.77902e-48	7.80066e-44	0.159223	123.285	0.005	early
						inhibitory	curve4	IP-IN	IN3	PTTG1	1.55756e-23	3.21511e-19	0.263107	9.33316	0.005	early
						inhibitory	curve4	IP-IN	IN3	DNAH11	5.55632e-20	1.14694e-15	0.0854369	49.7297	0.005	early
						inhibitory	curve4	IP-IN	IN3	TGIF1	1.21646e-28	2.51101e-24	0.158252	21.717	0.005	early
						inhibitory	curve4	IP-IN	IN3	FEZF2	5.23616e-25	1.08085e-20	0.0757282	39.2305	0.005	early
						inhibitory	curve4	IP-IN	IN3	LHX2	3.60521e-47	7.44187e-43	0.170874	28.5504	0.005	early
						inhibitory	curve4	IP-IN	IN3	HMGB2	6.79245e-20	1.4021e-15	0.253398	13.7073	0.005	early
						inhibitory	curve4	IP-IN	IN3	B2M	3.54039e-22	7.30808e-18	0.197087	20.0772	0.005	early
						inhibitory	curve4	IP-IN	IN3	COL4A6	3.53136e-20	7.28943e-16	0.068932	39.7289	0.005	early
						inhibitory	curve4	IP-IN	IN3	CALB1	5.7661e-31	1.19024e-26	0.107767	95.6839	0.005	early
						inhibitory	curve4	IP-IN	IN3	LINC00643	1.2883e-39	2.65931e-35	0.114563	72.0428	0.005	early
						inhibitory	curve4	IP-IN	IN3	AK4	5.46319e-21	1.12771e-16	0.145631	57.6499	0.005	early
						inhibitory	curve4	IP-IN	IN3	ANGPTL1	2.22272e-24	4.58813e-20	0.0796117	43.9922	0.005	early
						inhibitory	curve4	IP-IN	IN3	BDH2	7.0837e-29	1.46222e-24	0.131068	57.7508	0.005	early
						inhibitory	curve4	IP-IN	IN3	SOX21-AS1	1.89852e-23	3.91893e-19	0.0747573	42.1228	0.005	early
						inhibitory	curve4	IP-IN	IN3	RP11-71N10.1	7.59899e-30	1.56858e-25	0.209709	22.7768	0.005	early
						inhibitory	curve4	IP-IN	IN3	PRSS23	6.65027e-25	1.37275e-20	0.12233	58.2195	0.005	early
						inhibitory	curve4	IP-IN	IN3	PON2	1.46411e-74	3.02221e-70	0.295146	38.2149	0.005	early
						inhibitory	curve4	IP-IN	IN3	CD99	1.23642e-30	2.55221e-26	0.27767	8.85981	0.005	early
						inhibitory	curve4	IP-IN	IN3	SOX2	1.02552e-56	2.11689e-52	0.503883	13.1107	0.005	early
						inhibitory	curve4	IP-IN	IN3	GNG11	3.00141e-30	6.19552e-26	0.137864	59.5182	0.005	early
						inhibitory	curve4	IP-IN	IN3	GSX2	2.82371e-55	5.8287e-51	0.165049	67.3606	0.005	early
						inhibitory	curve4	IP-IN	IN3	CREB5	2.18666e-31	4.51371e-27	0.181553	19.882	0.005	early
						inhibitory	curve4	IP-IN	IN3	IGFBP2	1.32556e-46	2.73623e-42	0.437864	8.14168	0.005	early
						inhibitory	curve4	IP-IN	IN3	MYO10	1.8853e-33	3.89164e-29	0.393204	8.62223	0.005	early
						inhibitory	curve4	IP-IN	IN3	EMX2	3.30496e-25	6.82209e-21	0.157282	21.3516	0.005	early
						inhibitory	curve4	IP-IN	IN3	SPRY1	4.91261e-42	1.01406e-37	0.299029	6.61043	0.005	early
						inhibitory	curve4	IP-IN	IN3	ASCL2	1.57388e-19	3.24881e-15	0.166019	12.7319	0.005	early
						inhibitory	curve4	IP-IN	IN3	DLL1	1.04585e-99	2.15884e-95	0.254369	43.4089	0.005	early
						inhibitory	curve4	IP-IN	IN3	CCND1	5.12499e-33	1.0579e-28	0.26699	7.47182	0.005	early
						inhibitory	curve4	IP-IN	IN3	ECI2	5.02751e-35	1.03778e-30	0.369903	6.46951	0.005	early
						inhibitory	curve4	IP-IN	IN3	BTG2	3.21472e-34	6.63582e-30	0.234951	20.1576	0.005	early
						inhibitory	curve4	IP-IN	IN3	CDCA7L	1.73854e-25	3.5887e-21	0.313592	17.8617	0.005	early
						inhibitory	curve4	IP-IN	IN3	SOX3	4.11326e-37	8.49059e-33	0.197087	22.5054	0.005	early
						inhibitory	curve4	IP-IN	IN3	ANXA5	2.19948e-21	4.54017e-17	0.17767	9.03851	0.005	early
						inhibitory	curve4	IP-IN	IN3	TMEM98	3.61894e-49	7.47022e-45	0.295146	10.1314	0.005	early
						inhibitory	curve4	IP-IN	IN3	AIF1L	1.75913e-22	3.6312e-18	0.138835	16.1302	0.005	early
						inhibitory	curve4	IP-IN	IN3	OTX2	1.70041e-20	3.50998e-16	0.123301	36.8152	0.005	early
						inhibitory	curve4	IP-IN	IN3	SOX6	6.36887e-35	1.31466e-30	0.176699	23.0715	0.04	early
						inhibitory	curve4	IP-IN	IN3	UCP2	6.74215e-34	1.39172e-29	0.181553	15.2282	0.04	early
						inhibitory	curve4	IP-IN	IN3	LMO1	2.30459e-150	4.75714e-146	0.323301	107.15	0.085	early
						inhibitory	curve4	IP-IN	IN3	NOTCH1	9.91276e-28	2.04619e-23	0.123301	35.1468	0.09	early
						inhibitory	curve4	IP-IN	IN3	GADD45G	2.3989e-78	4.9518e-74	0.400971	6.86711	0.105	early
						inhibitory	curve4	IP-IN	IN3	TMEM123	1.20588e-38	2.48918e-34	0.305825	72.6747	0.105	early
						inhibitory	curve4	IP-IN	IN3	ASCL1	8.82622e-188	1.82191e-183	0.448544	45.0827	0.12	early
						inhibitory	curve4	IP-IN	IN3	PARM1	5.28019e-26	1.08994e-21	0.104854	39.577	0.12	early
						inhibitory	curve4	IP-IN	IN3	TEAD2	2.15889e-36	4.45639e-32	0.232039	17.3304	0.125	early
						inhibitory	curve4	IP-IN	IN3	DPPA4	1.6718e-19	3.45092e-15	0.142718	32.9336	0.125	early
						inhibitory	curve4	IP-IN	IN3	CDKN1C	5.70267e-83	1.17714e-78	0.34466	14.2083	0.16	early
						inhibitory	curve4	IP-IN	IN3	GNG5	4.05041e-135	8.36086e-131	0.597087	8.61262	0.175	early
						inhibitory	curve4	IP-IN	IN3	DLK1	1.43248e-100	2.95692e-96	0.462136	16.7575	0.18	early
						inhibitory	curve4	IP-IN	IN3	CYYR1	2.35665e-30	4.8646e-26	0.134951	41.3616	0.19	early
						inhibitory	curve4	IP-IN	IN3	ZEB2	1.12229e-29	2.31663e-25	0.212621	12.0058	0.19	early
						inhibitory	curve4	IP-IN	IN3	RGS16	2.61993e-49	5.40805e-45	0.16699	79.4925	0.205	early
						inhibitory	curve4	IP-IN	IN3	SERPINF1	2.43654e-21	5.02951e-17	0.0854369	28.1239	0.215	early
						inhibitory	curve4	IP-IN	IN3	SMOC1	9.69808e-80	2.00188e-75	0.290291	102.745	0.235	early
						inhibitory	curve4	IP-IN	IN3	FEZF1-AS1	3.0779e-27	6.35339e-23	0.149515	28.9943	0.235	early
						inhibitory	curve4	IP-IN	IN3	MFNG	4.94493e-29	1.02073e-24	0.11068	36.7618	0.24	early
						inhibitory	curve4	IP-IN	IN3	KLHDC8A	1.26458e-47	2.61034e-43	0.45534	18.0409	0.245	early
						inhibitory	curve4	IP-IN	IN3	RIC3	2.29057e-73	4.7282e-69	0.540777	7.17907	0.26	early
						inhibitory	curve4	IP-IN	IN3	INSM1	8.75623e-24	1.80746e-19	0.2	9.40927	0.28	early
						inhibitory	curve4	IP-IN	IN3	FBLN1	2.2835e-56	4.71361e-52	0.41068	9.68446	0.295	early
						inhibitory	curve4	IP-IN	IN3	ATP2B4	8.92021e-40	1.84131e-35	0.278641	21.5821	0.325	early
						inhibitory	curve4	IP-IN	IN3	ISL1	4.72988e-23	9.76341e-19	0.256311	80.6539	0.335	early
						inhibitory	curve4	IP-IN	IN3	TP53I3	7.75398e-20	1.60058e-15	0.292233	6.04336	0.34	early
						inhibitory	curve4	IP-IN	IN3	RAB31	1.01576e-33	2.09672e-29	0.32233	19.2481	0.37	early
						inhibitory	curve4	IP-IN	IN3	GPC4	5.62914e-22	1.16197e-17	0.164078	54.3933	0.395	early
						inhibitory	curve4	IP-IN	IN3	PCBP4	1.43587e-23	2.96392e-19	0.503883	20.7244	0.415	early
						inhibitory	curve4	IP-IN	IN3	PCP4	2.29711e-48	4.74169e-44	0.372816	153.709	0.42	early
						inhibitory	curve4	IP-IN	IN3	TPPP3	1.37747e-21	2.84337e-17	0.239806	56.4641	0.415	early
						inhibitory	curve4	IP-IN	IN3	CLIC1	5.5272e-49	1.14093e-44	0.463107	27.2111	0.455	early
						inhibitory	curve4	IP-IN	IN3	ID2	8.10266e-20	1.67255e-15	0.240777	15.2764	0.455	early
						inhibitory	curve4	IP-IN	IN3	ARL4D	1.86727e-29	3.85441e-25	0.508738	163.467	0.52	early
						inhibitory	curve4	IP-IN	IN3	DLX6-AS1	5.25842e-24	1.08544e-19	0.670874	255.004	0.61	late
						inhibitory	curve4	IP-IN	IN3	TUBB2A	1.21065e-61	2.49903e-57	0.860194	6.06348	0.71	late
						inhibitory	curve4	IP-IN	IN3	TAGLN3	2.95635e-45	6.1025e-41	0.88932	7.56768	0.72	late
						inhibitory	curve4	IP-IN	IN3	CELF4	2.04102e-35	4.21306e-31	0.436893	19.7204	0.75	late
						inhibitory	curve4	IP-IN	IN3	TIAM2	7.58736e-27	1.56618e-22	0.276699	18.9345	0.79	late
						inhibitory	curve4	IP-IN	IN3	PCDH7	3.78377e-35	7.81046e-31	0.278641	16.639	0.8	late
						inhibitory	curve4	IP-IN	IN3	POU3F4	5.42842e-27	1.12053e-22	0.227184	54.3053	0.805	late
						inhibitory	curve4	IP-IN	IN3	WLS	2.05193e-32	4.23559e-28	0.172816	49.4407	0.815	late
						inhibitory	curve4	IP-IN	IN3	SNCA	4.89874e-59	1.0112e-54	0.325243	100.502	0.82	late
						inhibitory	curve4	IP-IN	IN3	WNT7A	6.56866e-28	1.3559e-23	0.166019	44.2798	0.825	late
						inhibitory	curve4	IP-IN	IN3	RUNX1T1	3.27547e-174	6.76122e-170	0.525243	183.199	0.88	late
						inhibitory	curve4	IP-IN	IN3	PRKACB	2.30661e-47	4.76131e-43	0.298058	14.1041	0.885	late
						inhibitory	curve4	IP-IN	IN3	DPF3	9.41424e-21	1.94329e-16	0.146602	12.0585	0.92	late
						inhibitory	curve4	IP-IN	IN3	GRIA2	9.32966e-43	1.92583e-38	0.287379	13.7521	0.94	late
						inhibitory	curve4	IP-IN	IN3	TAC1	3.4579e-42	7.13779e-38	0.22233	27.9942	0.985	late
						inhibitory	curve4	IP-IN	IN3	NCAM1	7.09798e-30	1.46516e-25	0.498058	7.92483	1	late
						inhibitory	curve4	IP-IN	IN3	SCG3	1.54156e-37	3.18209e-33	0.635922	27.0258	1	late
						inhibitory	curve4	IP-IN	IN3	INA	1.11569e-23	2.303e-19	0.592233	126.267	1	late
						inhibitory	curve4	IP-IN	IN3	NSG1	4.99993e-107	1.03209e-102	0.774757	62.8641	1	late
						inhibitory	curve4	IP-IN	IN3	NEFM	7.21333e-38	1.48898e-33	0.746602	16.0308	1	late
						inhibitory	curve4	IP-IN	IN3	SLC8A1	2.0567e-25	4.24545e-21	0.270874	14.575	1	late
						inhibitory	curve4	IP-IN	IN3	ACTL6B	6.99183e-26	1.44325e-21	0.209709	27.335	1	late
						inhibitory	curve4	IP-IN	IN3	C10orf35	3.58568e-31	7.40156e-27	0.321359	13.8268	1	late
						inhibitory	curve4	IP-IN	IN3	RALYL	1.00294e-48	2.07027e-44	0.258252	74.1567	1	late
						inhibitory	curve4	IP-IN	IN3	RTN1	5.55823e-114	1.14733e-109	0.720388	8.91928	1	late
						inhibitory	curve4	IP-IN	IN3	GDAP1L1	3.51747e-26	7.26077e-22	0.482524	7.27537	1	late
						inhibitory	curve4	IP-IN	IN3	ATP6V0E2	6.74144e-24	1.39157e-19	0.673786	7.07794	1	late
						inhibitory	curve4	IP-IN	IN3	PBX3	4.83202e-117	9.97425e-113	0.505825	10.8016	1	late
						inhibitory	curve4	IP-IN	IN3	RPP25	1.94155e-41	4.00776e-37	0.259223	48.3431	1	late
						inhibitory	curve4	IP-IN	IN3	ETFB	1.74293e-25	3.59776e-21	0.543689	9.21225	1	late
						inhibitory	curve4	IP-IN	IN3	TNRC6C	6.103e-30	1.25978e-25	0.32233	9.09816	1	late
						inhibitory	curve4	IP-IN	IN3	TMEFF2	5.10103e-21	1.05295e-16	0.113592	24.4171	1	late
						inhibitory	curve4	IP-IN	IN3	HMP19	3.78109e-129	7.80493e-125	0.457282	24.8788	1	late
						inhibitory	curve4	IP-IN	IN3	THSD7A	6.54713e-35	1.35146e-30	0.261165	8.98139	1	late
						inhibitory	curve4	IP-IN	IN3	SEZ6L2	6.06658e-25	1.25226e-20	0.318447	78.4789	1	late
						inhibitory	curve4	IP-IN	IN3	SLCO3A1	1.75768e-19	3.62821e-15	0.100971	29.785	1	late
						inhibitory	curve4	IP-IN	IN3	RAB3A	3.57539e-63	7.38032e-59	0.496117	101.216	1	late
						inhibitory	curve4	IP-IN	IN3	LRRN3	4.94776e-34	1.02132e-29	0.316505	32.2806	1	late
						inhibitory	curve4	IP-IN	IN3	SCG5	9.00712e-33	1.85925e-28	0.464078	6.53792	1	late
						inhibitory	curve4	IP-IN	IN3	FAM65B	1.32892e-32	2.74315e-28	0.152427	48.2449	1	late
						inhibitory	curve4	IP-IN	IN3	KIDINS220	1.35173e-26	2.79024e-22	0.532039	6.18789	1	late
						inhibitory	curve4	IP-IN	IN3	MAPT	1.53852e-67	3.17581e-63	0.475728	11.8325	1	late
						inhibitory	curve4	IP-IN	IN3	FOXP2	2.33714e-20	4.82433e-16	0.113592	37.6377	1	late
						inhibitory	curve4	IP-IN	IN3	PLPPR2	1.90116e-20	3.92438e-16	0.228155	9.52037	1	late
						inhibitory	curve4	IP-IN	IN3	SV2A	6.21317e-25	1.28252e-20	0.21068	7.62355	1	late
						inhibitory	curve4	IP-IN	IN3	JPH4	1.908e-24	3.93849e-20	0.320388	20.8197	1	late
						inhibitory	curve4	IP-IN	IN3	LY6H	6.01805e-30	1.24225e-25	0.338835	6.5034	1	late
						inhibitory	curve4	IP-IN	IN3	TTC9B	2.07276e-57	4.2786e-53	0.365049	123.578	1	late
						inhibitory	curve4	IP-IN	IN3	CHGB	7.23243e-26	1.49292e-21	0.173786	26.0337	1	late
						inhibitory	curve4	IP-IN	IN3	CLTB	1.10922e-28	2.28964e-24	0.445631	8.4241	1	late
						inhibitory	curve4	IP-IN	IN3	GABBR1	1.64083e-28	3.38701e-24	0.203883	10.7368	1	late
						inhibitory	curve4	IP-IN	IN3	GRIA1	1.9492e-46	4.02354e-42	0.184466	75.258	1	late
						inhibitory	curve4	IP-IN	IN3	EPHA5	4.80316e-27	9.91468e-23	0.0893204	39.641	1	late
						inhibitory	curve4	IP-IN	IN3	ZNF804A	1.52395e-25	3.14574e-21	0.172816	11.7403	1	late
						inhibitory	curve4	IP-IN	IN3	NME3	1.24864e-20	2.57745e-16	0.234951	6.09428	1	late
						inhibitory	curve4	IP-IN	IN3	SCN3B	1.35537e-37	2.79775e-33	0.231068	31.7838	1	late
						inhibitory	curve4	IP-IN	IN3	SH3BP5	3.43498e-32	7.09049e-28	0.162136	63.9872	1	late
						inhibitory	curve4	IP-IN	IN3	ARG2	7.98797e-28	1.64888e-23	0.203883	13.9797	1	late
						inhibitory	curve4	IP-IN	IN3	PAX6	1.83717e-90	3.79229e-86	0.457282	8.98882	1	late
						inhibitory	curve4	IP-IN	IN3	MEF2C	8.13189e-98	1.67859e-93	0.299029	79.0378	1	late
						inhibitory	curve4	IP-IN	IN3	SNTG1	3.70463e-28	7.64709e-24	0.193204	9.48751	1	late
						inhibitory	curve4	IP-IN	IN3	CPLX2	3.66973e-53	7.57506e-49	0.185437	96.464	1	late
						inhibitory	curve4	IP-IN	IN3	KLF6	3.19538e-26	6.59589e-22	0.273786	6.03334	1	late
						inhibitory	curve4	IP-IN	IN3	RP11-700N1.1	6.30026e-24	1.3005e-19	0.0650485	34.7066	1	late
						inhibitory	curve4	IP-IN	IN3	ANK3	2.08981e-37	4.31379e-33	0.329126	6.25213	1	late
						inhibitory	curve4	IP-IN	IN3	GRIA4	2.42965e-28	5.01529e-24	0.0961165	52.9991	1	late
						inhibitory	curve4	IP-IN	IN3	NRXN1	5.33888e-20	1.10205e-15	0.251456	26.6338	1	late
						inhibitory	curve4	IP-IN	IN3	NXPH1	7.51685e-31	1.55163e-26	0.201942	14.3694	1	late
						inhibitory	curve4	IP-IN	IN3	RBFOX1	1.67587e-19	3.45933e-15	0.0796117	41.1398	1	late
						inhibitory	curve4	IP-IN	IN3	MYT1L	1.4956e-34	3.08721e-30	0.142718	43.9673	1	late
						inhibitory	curve4	IP-IN	IN3	FGF14	7.66832e-36	1.58289e-31	0.156311	68	1	late
						inhibitory	curve4	IP-IN	IN3	KCNC2	1.8818e-25	3.88441e-21	0.0669903	48.1771	1	late
						inhibitory	curve4	IP-IN	IN3	CHD5	8.87556e-23	1.83209e-18	0.0592233	45.0139	1	late
