# Supplementary material for: Modeling human telencephalic development and autism-associated SHANK3 deficiency using organoids generated from single neural rosettes
Source: Nat Commun. 2022 Oct 6;13:5688. doi: 10.1038/s41467-022-33364-z (PMC9537523; doi:10.1038/s41467-022-33364-z)
Supplement: Supplementary file 6 — Supplementary Data 3 [file 41467_2022_33364_MOESM6_ESM.xlsx]

## Sheet: NP1_to_NP3_down
	Category	ID	Name	Source	p-value	q-value Bonferroni	q-value FDR B&H	q-value FDR B&Y	Hit Count in Query List	Hit Count in Genome	Hit in Query List
3	GO: Molecular Function	GO:0017147	Wnt-protein binding		0.001539	0.2001	0.03675	0.2002	2	40	SFRP1,FRZB
4	GO: Molecular Function	GO:0030020	extracellular matrix structural constituent conferring tensile strength		0.001696	0.2205	0.03675	0.2002	2	42	COL2A1,COL11A1
5	GO: Molecular Function	GO:0005109	frizzled binding		0.001696	0.2205	0.03675	0.2002	2	42	SFRP1,RSPO1
6	GO: Molecular Function	GO:0008201	heparin binding		0.00222	0.2886	0.03781	0.206	3	180	COL11A1,SFRP1,RSPO1
12	GO: Biological Process	GO:2000052	positive regulation of non-canonical Wnt signaling pathway		1.082e-06	0.001306	0.001259	0.00966	3	15	SFRP1,GPC3,RSPO1
13	GO: Biological Process	GO:0035567	non-canonical Wnt signaling pathway		2.086e-06	0.002518	0.001259	0.00966	5	154	SFRP1,GPC3,GPC6,RSPO1,FRZB
14	GO: Biological Process	GO:0009887	animal organ morphogenesis		3.582e-06	0.004323	0.001441	0.01106	10	1241	COL2A1,SOX3,COL11A1,SFRP1,GCNT1,GPC3,GPC6,TLE1,FRZB,ZIC3
15	GO: Biological Process	GO:2000050	regulation of non-canonical Wnt signaling pathway		6.878e-06	0.008302	0.002076	0.01593	3	27	SFRP1,GPC3,RSPO1
16	GO: Biological Process	GO:0060828	regulation of canonical Wnt signaling pathway		5.092e-05	0.06146	0.01229	0.09432	5	298	SFRP1,GPC3,RSPO1,TLE1,FRZB
17	GO: Biological Process	GO:0070848	response to growth factor		8.247e-05	0.09954	0.01345	0.1032	7	794	COL2A1,DDIT4,SFRP1,GPC3,PEG10,MEIS2,VEPH1
18	GO: Biological Process	GO:0016055	Wnt signaling pathway		8.739e-05	0.1055	0.01345	0.1032	6	546	SFRP1,GPC3,GPC6,RSPO1,TLE1,FRZB
19	GO: Biological Process	GO:0198738	cell-cell signaling by wnt		8.917e-05	0.1076	0.01345	0.1032	6	548	SFRP1,GPC3,GPC6,RSPO1,TLE1,FRZB
20	GO: Biological Process	GO:0060070	canonical Wnt signaling pathway		0.0001103	0.1331	0.01373	0.1054	5	351	SFRP1,GPC3,RSPO1,TLE1,FRZB
21	GO: Biological Process	GO:0090090	negative regulation of canonical Wnt signaling pathway		0.0001138	0.1373	0.01373	0.1054	4	183	SFRP1,GPC3,TLE1,FRZB
98	GO: Cellular Component	GO:0098643	banded collagen fibril		0.0001046	0.008681	0.004341	0.02171	2	11	COL2A1,COL11A1
99	GO: Cellular Component	GO:0005583	fibrillar collagen trimer		0.0001046	0.008681	0.004341	0.02171	2	11	COL2A1,COL11A1
100	GO: Cellular Component	GO:0098644	complex of collagen trimers		0.0003229	0.0268	0.008934	0.04469	2	19	COL2A1,COL11A1
101	GO: Cellular Component	GO:0062023	collagen-containing extracellular matrix		0.0004768	0.03958	0.009895	0.04949	5	474	COL2A1,COL11A1,SFRP1,GPC3,GPC6
102	GO: Cellular Component	GO:0031012	extracellular matrix		0.001356	0.1125	0.01952	0.09762	5	598	COL2A1,COL11A1,SFRP1,GPC3,GPC6
104	GO: Cellular Component	GO:0044420	extracellular matrix component		0.002816	0.2337	0.02922	0.1461	2	56	COL2A1,COL11A1
106	GO: Cellular Component	GO:0046658	anchored component of plasma membrane		0.004122	0.3421	0.03801	0.1901	2	68	GPC3,GPC6
462	Pathway: REACTOME	1269982	HS-GAG biosynthesis	BioSystems: REACTOME	1.804e-05	0.002525	0.002525	0.01394	3	31	GPC3,GPC6,HS6ST2
463	Pathway: REACTOME	1269980	Heparan sulfate/heparin (HS-GAG) metabolism	BioSystems: REACTOME	9.707e-05	0.01359	0.004957	0.02738	3	54	GPC3,GPC6,HS6ST2
465	Pathway: REACTOME	1269021	Defective EXT1 causes exostoses 1, TRPS2 and CHDS	BioSystems: REACTOME	0.000177	0.02479	0.004957	0.02738	2	12	GPC3,GPC6
466	Pathway: REACTOME	1269022	Defective EXT2 causes exostoses 2	BioSystems: REACTOME	0.000177	0.02479	0.004957	0.02738	2	12	GPC3,GPC6
468	Pathway: REACTOME	1309217	Defective B3GALT6 causes EDSP2 and SEMDJL1	BioSystems: REACTOME	0.0004554	0.06376	0.007085	0.03912	2	19	GPC3,GPC6
469	Pathway: REACTOME	1269015	Defective B3GAT3 causes JDSSDHD	BioSystems: REACTOME	0.0004554	0.06376	0.007085	0.03912	2	19	GPC3,GPC6
470	Pathway: REACTOME	1269014	Defective B4GALT7 causes EDS, progeroid type	BioSystems: REACTOME	0.0004554	0.06376	0.007085	0.03912	2	19	GPC3,GPC6
471	Pathway: REACTOME	1269983	HS-GAG degradation	BioSystems: REACTOME	0.0005582	0.07814	0.007814	0.04315	2	21	GPC3,GPC6
472	Pathway: REACTOME	1269599	TCF dependent signaling in response to WNT	BioSystems: REACTOME	0.0006423	0.08993	0.008175	0.04515	4	242	SOX3,SFRP1,RSPO1,TLE1
473	Pathway: REACTOME	1269011	Diseases associated with glycosaminoglycan metabolism	BioSystems: REACTOME	0.0008595	0.1203	0.009256	0.05111	2	26	GPC3,GPC6
496	Pathway: KEGG	172847	Protein digestion and absorption	BioSystems: KEGG	0.009926	1	0.03794	0.2095	2	90	COL2A1,COL11A1

## Sheet: NP1_to_NP3_up
	Category	ID	Name	Source	p-value	q-value Bonferroni	q-value FDR B&H	q-value FDR B&Y	Hit Count in Query List	Hit Count in Genome	Hit in Query List
0	GO: Biological Process	GO:0045667	regulation of osteoblast differentiation		1.407e-07	0.0003582	0.0003582	0.003016	8	144	BMP7,BMPR1A,BMPR1B,FBN2,HEY1,ID2,ID3,SMOC1
1	GO: Biological Process	GO:0061448	connective tissue development		6.528e-07	0.001662	0.000831	0.006997	10	314	PLAAT3,BMP7,BMPR1A,BMPR1B,PRRX1,ID2,AP1S2,CHST11,PAX7,CREB5
2	GO: Biological Process	GO:0048568	embryonic organ development		1.063e-06	0.002705	0.0009018	0.007593	12	506	ADM,BMP7,BMPR1A,PRRX1,FBN2,LMO2,HEY1,ID2,ID3,MAFB,CHST11,ADA
3	GO: Biological Process	GO:0030278	regulation of ossification		6.019e-06	0.01532	0.003456	0.0291	8	237	BMP7,BMPR1A,BMPR1B,FBN2,HEY1,ID2,ID3,SMOC1
4	GO: Biological Process	GO:0042981	regulation of apoptotic process		7.544e-06	0.01921	0.003456	0.0291	21	1779	TNFRSF12A,ADM,BMP7,BMPR1A,BMPR1B,IER3,PHLDA1,SCG2,UNC5C,TCIM,CAST,PERP,ID3,CHST11,ATF3,PAX7,ADA,GADD45A,LGALS1,LGALS3,TPD52L1
5	GO: Biological Process	GO:0001649	osteoblast differentiation		8.144e-06	0.02073	0.003456	0.0291	8	247	BMP7,BMPR1A,BMPR1B,FBN2,HEY1,ID2,ID3,SMOC1
6	GO: Biological Process	GO:0043067	regulation of programmed cell death		9.934e-06	0.02529	0.003613	0.03042	21	1811	TNFRSF12A,ADM,BMP7,BMPR1A,BMPR1B,IER3,PHLDA1,SCG2,UNC5C,TCIM,CAST,PERP,ID3,CHST11,ATF3,PAX7,ADA,GADD45A,LGALS1,LGALS3,TPD52L1
7	GO: Biological Process	GO:0009790	embryo development		1.263e-05	0.03216	0.003832	0.03227	17	1263	ADM,BMP7,BMPR1A,PRRX1,FBN2,LMO2,HEY1,PRICKLE1,AMOT,LPAR6,ID2,ID3,MAFB,CHST11,PAX7,ADA,NRP2
8	GO: Biological Process	GO:0045669	positive regulation of osteoblast differentiation		1.355e-05	0.03449	0.003832	0.03227	5	74	BMP7,BMPR1A,BMPR1B,FBN2,HEY1
9	GO: Biological Process	GO:0060173	limb development		2.133e-05	0.05432	0.004745	0.03995	7	204	BMP7,BMPR1A,BMPR1B,PRRX1,FBN2,CHST11,SMOC1
147	GO: Cellular Component	GO:0030054	cell junction		1.635e-06	0.0004316	0.0004316	0.002656	19	1352	MAGI1,S100A11,LIMA1,CACNG8,AMOT,PPFIBP1,ARHGAP26,UNC5C,SPRY4,SH3KBP1,PERP,MARVELD3,ADA,PCDH9,HOMER3,ARPC1B,CNN2,VCL,ADD3
148	GO: Cellular Component	GO:0070161	anchoring junction		2.156e-05	0.005691	0.002845	0.01751	11	575	MAGI1,S100A11,LIMA1,PPFIBP1,ARHGAP26,SPRY4,SH3KBP1,PERP,ARPC1B,CNN2,VCL
149	GO: Cellular Component	GO:0005911	cell-cell junction		3.995e-05	0.01055	0.003516	0.02164	10	506	MAGI1,S100A11,AMOT,SH3KBP1,PERP,MARVELD3,PCDH9,CNN2,VCL,ADD3
150	GO: Cellular Component	GO:0005912	adherens junction		9.297e-05	0.02454	0.006136	0.03777	10	560	MAGI1,S100A11,LIMA1,PPFIBP1,ARHGAP26,SPRY4,SH3KBP1,ARPC1B,CNN2,VCL
151	GO: Cellular Component	GO:0062023	collagen-containing extracellular matrix		0.0001347	0.03555	0.00711	0.04376	9	474	S100A11,BMP7,FBN2,SEMA6D,LAMC1,CCDC80,SMOC1,LGALS1,LGALS3
152	GO: Cellular Component	GO:0005925	focal adhesion		0.0002738	0.07229	0.01062	0.06534	8	411	LIMA1,PPFIBP1,ARHGAP26,SPRY4,SH3KBP1,ARPC1B,CNN2,VCL
153	GO: Cellular Component	GO:0005924	cell-substrate adherens junction		0.000297	0.0784	0.01062	0.06534	8	416	LIMA1,PPFIBP1,ARHGAP26,SPRY4,SH3KBP1,ARPC1B,CNN2,VCL
154	GO: Cellular Component	GO:0030055	cell-substrate junction		0.0003217	0.08493	0.01062	0.06534	8	421	LIMA1,PPFIBP1,ARHGAP26,SPRY4,SH3KBP1,ARPC1B,CNN2,VCL
155	GO: Cellular Component	GO:1990712	HFE-transferrin receptor complex		0.0004535	0.1197	0.01113	0.0685	2	8	BMPR1A,BMPR1B
156	GO: Cellular Component	GO:0097517	contractile actin filament bundle		0.0004637	0.1224	0.01113	0.0685	4	88	LIMA1,AMOT,CNN2,VCL
265	Pathway: KEGG	83064	TGF-beta signaling pathway	BioSystems: KEGG	8.022e-05	0.04139	0.04139	0.2825	5	84	BMP7,BMPR1A,BMPR1B,ID2,ID3

## Sheet: NP1_to_NP4_down
	Category	ID	Name	Source	p-value	q-value Bonferroni	q-value FDR B&H	q-value FDR B&Y	Hit Count in Query List	Hit Count in Genome	Hit in Query List
0	GO: Molecular Function	GO:0005509	calcium ion binding		1.921e-07	4.091e-05	4.091e-05	0.000243	9	734	PCP4,RASGRP1,FBLN1,SPARCL1,DLK1,EFEMP1,SMOC1,TNNT1,ANXA2
1	GO: Molecular Function	GO:0050840	extracellular matrix binding		7.307e-05	0.01556	0.007782	0.04623	3	63	SPARCL1,SMOC1,ANXA2
2	GO: Biological Process	GO:0021797	forebrain anterior/posterior pattern specification		1.036e-05	0.01503	0.01173	0.09218	2	4	SIX3,FEZF1
3	GO: Biological Process	GO:0048048	embryonic eye morphogenesis		1.618e-05	0.02347	0.01173	0.09218	3	37	EFEMP1,SIX3,FZD5
4	GO: Biological Process	GO:0051960	regulation of nervous system development		6.233e-05	0.09037	0.02672	0.2099	8	1088	PCP4,EFEMP1,SIX3,CRABP2,FEZF1,SDC2,CTSC,TPBG
5	GO: Biological Process	GO:0031214	biomineral tissue development		9.213e-05	0.1336	0.02672	0.2099	4	180	DLK1,GPC3,ANXA2,ALPL
6	GO: Biological Process	GO:0110148	biomineralization		9.213e-05	0.1336	0.02672	0.2099	4	180	DLK1,GPC3,ANXA2,ALPL
7	GO: Biological Process	GO:0042127	regulation of cell population proliferation		0.0001119	0.1622	0.02704	0.2124	10	1921	VIPR2,FBLN1,DLK1,EFEMP1,GPC3,SIX3,FEZF1,RSPO1,ANXA2,FZD5
8	GO: Biological Process	GO:0030182	neuron differentiation		0.0001396	0.2024	0.02891	0.2271	9	1579	PCP4,EFEMP1,SIX3,NRN1,CRABP2,FEZF1,FZD5,SDC2,ZIC2
9	GO: Biological Process	GO:0009790	embryo development		0.0001771	0.2567	0.02895	0.2275	8	1263	DLK1,EFEMP1,GPC3,SIX3,C6orf141,CRABP2,FZD5,ZIC2
10	GO: Biological Process	GO:2000052	positive regulation of non-canonical Wnt signaling pathway		0.0001797	0.2606	0.02895	0.2275	2	15	GPC3,RSPO1
11	GO: Biological Process	GO:0048598	embryonic morphogenesis		0.0002353	0.3412	0.03194	0.251	6	681	EFEMP1,GPC3,SIX3,CRABP2,FZD5,ZIC2
123	GO: Cellular Component	GO:0031012	extracellular matrix		4.078e-08	6.362e-06	6.362e-06	3.582e-05	9	598	FBLN1,SPARCL1,EFEMP1,SMOC1,GPC3,ANXA2,SDC2,CTSC,ALPL
124	GO: Cellular Component	GO:0062023	collagen-containing extracellular matrix		1.127e-07	1.758e-05	8.789e-06	4.948e-05	8	474	FBLN1,SPARCL1,EFEMP1,SMOC1,GPC3,ANXA2,SDC2,CTSC
125	GO: Cellular Component	GO:0005604	basement membrane		1.371e-05	0.002139	0.0007129	0.004014	4	113	FBLN1,EFEMP1,SMOC1,ANXA2
126	GO: Cellular Component	GO:0005788	endoplasmic reticulum lumen		4.757e-05	0.007422	0.001855	0.01045	5	312	SPARCL1,PRSS23,GPC3,SDC2,CTSC
127	GO: Cellular Component	GO:0005775	vacuolar lumen		7.273e-05	0.01135	0.002269	0.01278	4	173	GPC3,ANXA2,SDC2,CTSC
129	GO: Cellular Component	GO:0031225	anchored component of membrane		0.001838	0.2868	0.03408	0.1919	3	187	GPC3,NRN1,ALPL
130	GO: Cellular Component	GO:0009986	cell surface		0.001907	0.2975	0.03408	0.1919	6	1036	DLK1,GPC3,ANXA2,FZD5,SDC2,TPBG
131	GO: Cellular Component	GO:0005764	lysosome		0.002405	0.3752	0.03408	0.1919	5	735	RASGRP1,GPC3,ANXA2,SDC2,CTSC
132	GO: Cellular Component	GO:0000323	lytic vacuole		0.002419	0.3774	0.03408	0.1919	5	736	RASGRP1,GPC3,ANXA2,SDC2,CTSC
133	GO: Cellular Component	GO:0044420	extracellular matrix component		0.002443	0.3811	0.03408	0.1919	2	56	FBLN1,SPARCL1
267	Pathway: REACTOME	1269021	Defective EXT1 causes exostoses 1, TRPS2 and CHDS	BioSystems: REACTOME	0.0001443	0.02699	0.005397	0.03136	2	12	GPC3,SDC2
268	Pathway: REACTOME	1269022	Defective EXT2 causes exostoses 2	BioSystems: REACTOME	0.0001443	0.02699	0.005397	0.03136	2	12	GPC3,SDC2
269	Pathway: REACTOME	1309217	Defective B3GALT6 causes EDSP2 and SEMDJL1	BioSystems: REACTOME	0.0003715	0.06948	0.008685	0.05047	2	19	GPC3,SDC2
270	Pathway: REACTOME	1269015	Defective B3GAT3 causes JDSSDHD	BioSystems: REACTOME	0.0003715	0.06948	0.008685	0.05047	2	19	GPC3,SDC2
271	Pathway: REACTOME	1269014	Defective B4GALT7 causes EDS, progeroid type	BioSystems: REACTOME	0.0003715	0.06948	0.008685	0.05047	2	19	GPC3,SDC2
272	Pathway: REACTOME	1269983	HS-GAG degradation	BioSystems: REACTOME	0.0004554	0.08517	0.00936	0.05439	2	21	GPC3,SDC2
273	Pathway: REACTOME	1269607	Regulation of FZD by ubiquitination	BioSystems: REACTOME	0.0005005	0.0936	0.00936	0.05439	2	22	RSPO1,FZD5
274	Pathway: REACTOME	1269011	Diseases associated with glycosaminoglycan metabolism	BioSystems: REACTOME	0.0007016	0.1312	0.01093	0.06354	2	26	GPC3,SDC2
275	Pathway: REACTOME	1269981	A tetrasaccharide linker sequence is required for GAG synthesis	BioSystems: REACTOME	0.0007016	0.1312	0.01093	0.06354	2	26	GPC3,SDC2
277	Pathway: REACTOME	1269982	HS-GAG biosynthesis	BioSystems: REACTOME	0.0009993	0.1869	0.01246	0.0724	2	31	GPC3,SDC2
285	Pathway: KEGG	782000	Proteoglycans in cancer	BioSystems: KEGG	0.003413	0.6383	0.02901	0.1686	3	203	GPC3,FZD5,SDC2

## Sheet: NP1_to_NP4_up
	Category	ID	Name	Source	p-value	q-value Bonferroni	q-value FDR B&H	q-value FDR B&Y	Hit Count in Query List	Hit Count in Genome	Hit in Query List
0	GO: Molecular Function	GO:0005030	neurotrophin receptor activity		1.11e-06	0.000368	0.000368	0.00235	3	7	NTRK2,NTRK3,GFRA1
1	GO: Molecular Function	GO:0043121	neurotrophin binding		8.9e-06	0.002965	0.001482	0.009468	3	13	NTRK2,NTRK3,GFRA1
2	GO: Biological Process	GO:0048699	generation of neurons		1.04e-11	2.45e-08	2.45e-08	2.05e-07	25	1752	TGFB2,DOK5,LIFR,SFRP1,MT3,SALL3,EFNB2,NEDD4L,FAT3,NTRK2,NTRK3,RASSF10,ID2,GSX2,ROBO2,DLX1,TMEM108,DLX2,GRIP2,GNAO1,DCT,SLC1A3,ZEB2,CDH11,GFRA1
3	GO: Biological Process	GO:0022008	neurogenesis		4.14e-11	9.79e-08	4.9e-08	4.09e-07	25	1867	TGFB2,DOK5,LIFR,SFRP1,MT3,SALL3,EFNB2,NEDD4L,FAT3,NTRK2,NTRK3,RASSF10,ID2,GSX2,ROBO2,DLX1,TMEM108,DLX2,GRIP2,GNAO1,DCT,SLC1A3,ZEB2,CDH11,GFRA1
4	GO: Biological Process	GO:0030182	neuron differentiation		6.44e-11	1.52e-07	5.07e-08	4.23e-07	23	1579	TGFB2,DOK5,LIFR,SFRP1,MT3,SALL3,EFNB2,NEDD4L,FAT3,NTRK2,NTRK3,ID2,GSX2,ROBO2,DLX1,TMEM108,DLX2,GRIP2,GNAO1,SLC1A3,ZEB2,CDH11,GFRA1
5	GO: Biological Process	GO:0032989	cellular component morphogenesis		6.36e-10	1.5e-06	3.05e-07	2.54e-06	20	1297	TGFB2,DOK5,LIFR,SFRP1,MT3,EFNB2,NEDD4L,ANK2,RHOJ,FAT3,NTRK2,NTRK3,ID2,ROBO2,TMEM108,SLC1A3,CDH6,ZEB2,CDH11,GFRA1
6	GO: Biological Process	GO:0048666	neuron development		6.44e-10	1.52e-06	3.05e-07	2.54e-06	20	1298	TGFB2,DOK5,LIFR,SFRP1,MT3,SALL3,EFNB2,NEDD4L,FAT3,NTRK2,NTRK3,ID2,ROBO2,TMEM108,GRIP2,GNAO1,SLC1A3,ZEB2,CDH11,GFRA1
7	GO: Biological Process	GO:0000902	cell morphogenesis		9.29e-10	2.2e-06	3.66e-07	3.05e-06	19	1179	TGFB2,DOK5,LIFR,SFRP1,MT3,EFNB2,NEDD4L,RHOJ,FAT3,NTRK2,NTRK3,ID2,ROBO2,TMEM108,SLC1A3,CDH6,ZEB2,CDH11,GFRA1
8	GO: Biological Process	GO:0051960	regulation of nervous system development		1.91e-09	4.52e-06	6.46e-07	5.39e-06	18	1088	SFRP1,MT3,EFNB2,NEDD4L,FAT3,NTRK2,NTRK3,RASSF10,ID2,GSX2,ROBO2,DLX1,DLX2,GRIP2,LRRTM3,DCT,RFX4,ZEB2
9	GO: Biological Process	GO:0030900	forebrain development		7.62e-09	1.8e-05	2.25e-06	1.88e-05	12	445	SALL3,NTRK2,ID2,GSX2,ROBO2,DLX1,TMEM108,DLX2,GNAO1,DCT,RFX4,ZEB2
10	GO: Biological Process	GO:0021537	telencephalon development		1.6e-08	3.77e-05	4.19e-06	3.5e-05	10	291	SALL3,NTRK2,ID2,GSX2,ROBO2,DLX1,TMEM108,DLX2,RFX4,ZEB2
11	GO: Biological Process	GO:0021953	central nervous system neuron differentiation		1.99e-08	4.7e-05	4.29e-06	3.58e-05	9	220	SFRP1,SALL3,NTRK2,GSX2,ROBO2,DLX1,DLX2,ZEB2,CDH11
347	GO: Cellular Component	GO:0009986	cell surface		2.27e-06	0.000573	0.000573	0.003499	14	1036	TGFB2,LIFR,DPP6,SFRP1,RAMP1,LIPG,NTRK2,GRIA2,ROBO2,PLAT,SLC1A3,CDH6,CDH11,GFRA1
348	GO: Cellular Component	GO:0043005	neuron projection		5e-06	0.00126	0.00063	0.003849	17	1624	TGFB2,ESPN,MT3,ANK2,FAT3,NTRK2,NTRK3,GRIA2,ROBO2,SCRG1,LAMP5,TMEM108,GRIP2,GNAO1,SLC1A3,PCDH9,GFRA1
349	GO: Cellular Component	GO:0045211	postsynaptic membrane		3.15e-05	0.007948	0.001624	0.009918	8	405	EFNB2,ANK2,NTRK2,NTRK3,GRIA2,TMEM108,GRIP2,LRRTM3
350	GO: Cellular Component	GO:0030424	axon		3.36e-05	0.008465	0.001624	0.009918	11	817	TGFB2,MT3,ANK2,NTRK2,NTRK3,GRIA2,ROBO2,LAMP5,TMEM108,PCDH9,GFRA1
351	GO: Cellular Component	GO:0098794	postsynapse		3.67e-05	0.009252	0.001624	0.009918	11	825	MT3,EFNB2,ANK2,NTRK2,NTRK3,GRIA2,PLAT,TMEM108,GRIP2,LRRTM3,SLC1A3
352	GO: Cellular Component	GO:0032279	asymmetric synapse		4.51e-05	0.01137	0.001624	0.009918	8	426	MT3,EFNB2,ANK2,NTRK2,GRIA2,TMEM108,GRIP2,LRRTM3
353	GO: Cellular Component	GO:0014069	postsynaptic density		4.51e-05	0.01137	0.001624	0.009918	8	426	MT3,EFNB2,ANK2,NTRK2,GRIA2,TMEM108,GRIP2,LRRTM3
354	GO: Cellular Component	GO:0098984	neuron to neuron synapse		6.83e-05	0.01722	0.002153	0.01315	8	452	MT3,EFNB2,ANK2,NTRK2,GRIA2,TMEM108,GRIP2,LRRTM3
355	GO: Cellular Component	GO:0099572	postsynaptic specialization		7.84e-05	0.01976	0.002196	0.01341	8	461	MT3,EFNB2,ANK2,NTRK2,GRIA2,TMEM108,GRIP2,LRRTM3
356	GO: Cellular Component	GO:0098978	glutamatergic synapse		0.00016	0.0402	0.00402	0.02456	8	511	EFNB2,NTRK2,NTRK3,GRIA2,PLAT,GRIP2,LRRTM3,CDH11

## Sheet: NP1_to_NP5_down
	Category	ID	Name	Source	p-value	q-value Bonferroni	q-value FDR B&H	q-value FDR B&Y	Hit Count in Query List	Hit Count in Genome	Hit in Query List
0	GO: Molecular Function	GO:0005509	calcium ion binding		8.549e-05	0.01778	0.01459	0.08636	7	734	PCP4,SLIT2,FBLN1,DLK1,EFEMP1,TNNT1,PCDH19
1	GO: Molecular Function	GO:0005201	extracellular matrix structural constituent		0.0001403	0.02919	0.01459	0.08636	4	178	COL4A6,SLIT2,FBLN1,EFEMP1
2	GO: Molecular Function	GO:0061134	peptidase regulator activity		0.0003436	0.07147	0.02114	0.1251	4	225	FBLN1,SPINT2,WFIKKN1,CTSC
3	GO: Molecular Function	GO:0004714	transmembrane receptor protein tyrosine kinase activity		0.0004126	0.08582	0.02114	0.1251	3	97	EFEMP1,EPHA4,NRP1
4	GO: Molecular Function	GO:0004252	serine-type endopeptidase activity		0.0006369	0.1325	0.02114	0.1251	4	265	PRSS23,SPINT2,WFIKKN1,CTSC
5	GO: Molecular Function	GO:0019199	transmembrane receptor protein kinase activity		0.0006784	0.1411	0.02114	0.1251	3	115	EFEMP1,EPHA4,NRP1
6	GO: Molecular Function	GO:0008236	serine-type peptidase activity		0.0008579	0.1784	0.02114	0.1251	4	287	PRSS23,SPINT2,WFIKKN1,CTSC
7	GO: Molecular Function	GO:0017171	serine hydrolase activity		0.0009148	0.1903	0.02114	0.1251	4	292	PRSS23,SPINT2,WFIKKN1,CTSC
8	GO: Molecular Function	GO:0016825	hydrolase activity, acting on acid phosphorus-nitrogen bonds		0.0009148	0.1903	0.02114	0.1251	4	292	PRSS23,SPINT2,WFIKKN1,CTSC
9	GO: Molecular Function	GO:0005102	signaling receptor binding		0.001019	0.212	0.0212	0.1255	9	1817	SLIT2,FBLN1,EFEMP1,SIX3,RSPO1,WFIKKN1,EPHA4,STC1,NRP1
20	GO: Biological Process	GO:0051241	negative regulation of multicellular organismal process		1.541e-06	0.002486	0.002036	0.01621	12	1500	SLIT2,FBLN1,DLK1,ZBTB16,EFEMP1,SIX3,TNNT1,CTSC,LRRC17,EPHA4,STC1,NRP1
21	GO: Biological Process	GO:0045596	negative regulation of cell differentiation		5.22e-06	0.00842	0.002036	0.01621	9	860	SLIT2,FBLN1,DLK1,ZBTB16,EFEMP1,SIX3,LRRC17,EPHA4,NRP1
22	GO: Biological Process	GO:0000904	cell morphogenesis involved in differentiation		5.897e-06	0.009512	0.002036	0.01621	9	873	AUTS2,SLIT2,FBLN1,SPINT2,CRABP2,ZIC2,EPHA4,STC1,NRP1
23	GO: Biological Process	GO:0007417	central nervous system development		6.101e-06	0.009842	0.002036	0.01621	10	1129	SLIT2,ZIC4,DDIT4,ZBTB16,SIX3,EMX2,PCDH19,ZIC2,EPHA4,NRP1
24	GO: Biological Process	GO:0031290	retinal ganglion cell axon guidance		6.31e-06	0.01018	0.002036	0.01621	3	23	SLIT2,ZIC2,NRP1
25	GO: Biological Process	GO:0031346	positive regulation of cell projection organization		8.382e-06	0.01352	0.002253	0.01794	7	480	PCP4,AUTS2,SLIT2,EFEMP1,CRABP2,EPHA4,NRP1
26	GO: Biological Process	GO:0051093	negative regulation of developmental process		1e-05	0.01614	0.002305	0.01836	10	1194	SLIT2,FBLN1,DLK1,ZBTB16,EFEMP1,SIX3,CTSC,LRRC17,EPHA4,NRP1
27	GO: Biological Process	GO:0030182	neuron differentiation		1.825e-05	0.02944	0.003282	0.02614	11	1579	PCP4,AUTS2,SLIT2,DDIT4,EFEMP1,SIX3,EMX2,CRABP2,ZIC2,EPHA4,NRP1
28	GO: Biological Process	GO:0006929	substrate-dependent cell migration		1.923e-05	0.03102	0.003282	0.02614	3	33	SLIT2,FBLN1,NRP1
29	GO: Biological Process	GO:0032989	cellular component morphogenesis		2.062e-05	0.03327	0.003282	0.02614	10	1297	AUTS2,SLIT2,FBLN1,SPINT2,TNNT1,CRABP2,ZIC2,EPHA4,STC1,NRP1
278	GO: Cellular Component	GO:0005883	neurofilament		0.0002106	0.03054	0.02023	0.1124	2	14	PCP4,NRP1
279	GO: Cellular Component	GO:0031012	extracellular matrix		0.000279	0.04046	0.02023	0.1124	6	598	COL4A6,SLIT2,FBLN1,EFEMP1,CTSC,LRRC17
280	GO: Cellular Component	GO:0005604	basement membrane		0.0007116	0.1032	0.02769	0.1539	3	113	COL4A6,FBLN1,EFEMP1
281	GO: Cellular Component	GO:0062023	collagen-containing extracellular matrix		0.000764	0.1108	0.02769	0.1539	5	474	COL4A6,SLIT2,FBLN1,EFEMP1,CTSC
385	Pathway: REACTOME	1270244	Extracellular matrix organization	BioSystems: REACTOME	0.0007549	0.08757	0.02078	0.1108	4	298	COL4A6,FBLN1,EFEMP1,CAPN6
386	Pathway: REACTOME	1270252	Molecules associated with elastic fibres	BioSystems: REACTOME	0.0008955	0.1039	0.02078	0.1108	2	31	FBLN1,EFEMP1
387	Pathway: REACTOME	1270251	Elastic fibre formation	BioSystems: REACTOME	0.001643	0.1905	0.0316	0.1686	2	42	FBLN1,EFEMP1
388	Pathway: KEGG	83065	Axon guidance	BioSystems: KEGG	0.001907	0.2212	0.0316	0.1686	3	175	SLIT2,EPHA4,NRP1

## Sheet: NP1_to_NP5_up
	Category	ID	Name	Source	p-value	q-value Bonferroni	q-value FDR B&H	q-value FDR B&Y	Hit Count in Query List	Hit Count in Genome	Hit in Query List
0	GO: Biological Process	GO:0030182	neuron differentiation		2.995e-13	7.461e-10	7.461e-10	6.266e-09	30	1579	PMP22,NEFM,DOK5,LIFR,NRG1,S100B,ANOS1,MT3,RGS6,SALL3,PTPRD,SPOCK1,NTM,FAT3,NTRK3,CASP3,CTHRC1,ID2,ITGA6,NBL1,PRKCA,ROBO2,NTN1,DLX1,TMEM108,DLX2,GRIP2,SLC1A3,PREX1,NRP2
1	GO: Biological Process	GO:0048666	neuron development		8.234e-13	2.051e-09	1.026e-09	8.613e-09	27	1298	PMP22,NEFM,DOK5,LIFR,NRG1,S100B,ANOS1,MT3,SALL3,PTPRD,SPOCK1,NTM,FAT3,NTRK3,CASP3,CTHRC1,ID2,ITGA6,NBL1,PRKCA,ROBO2,NTN1,TMEM108,GRIP2,SLC1A3,PREX1,NRP2
2	GO: Biological Process	GO:0048699	generation of neurons		4.324e-12	1.077e-08	3.591e-09	3.015e-08	30	1752	PMP22,NEFM,DOK5,LIFR,NRG1,S100B,ANOS1,MT3,RGS6,SALL3,PTPRD,SPOCK1,NTM,FAT3,NTRK3,CASP3,CTHRC1,ID2,ITGA6,NBL1,PRKCA,ROBO2,NTN1,DLX1,TMEM108,DLX2,GRIP2,SLC1A3,PREX1,NRP2
3	GO: Biological Process	GO:0051960	regulation of nervous system development		6.343e-12	1.58e-08	3.95e-09	3.317e-08	24	1088	PMP22,NEFM,NRG1,S100B,LRRN3,MT3,RGS6,PTPRD,SPOCK1,NTM,FAT3,NTRK3,ID2,ITGA6,NBL1,PRKCA,ROBO2,NTN1,DLX1,DLX2,GRIP2,LRRTM3,RFX4,PREX1
4	GO: Biological Process	GO:0022008	neurogenesis		2.15e-11	5.355e-08	1.071e-08	8.994e-08	30	1867	PMP22,NEFM,DOK5,LIFR,NRG1,S100B,ANOS1,MT3,RGS6,SALL3,PTPRD,SPOCK1,NTM,FAT3,NTRK3,CASP3,CTHRC1,ID2,ITGA6,NBL1,PRKCA,ROBO2,NTN1,DLX1,TMEM108,DLX2,GRIP2,SLC1A3,PREX1,NRP2
5	GO: Biological Process	GO:0000902	cell morphogenesis		3.398e-11	8.465e-08	1.359e-08	1.141e-07	24	1179	PMP22,NEFM,DOK5,LIFR,NRG1,S100B,ANOS1,MT3,PTPRD,RHOJ,FAT3,NTRK3,CASP3,ID2,NBL1,PRKCA,ROBO2,NTN1,TMEM108,ITGAV,SLC1A3,CDH6,PREX1,NRP2
6	GO: Biological Process	GO:0032989	cellular component morphogenesis		3.819e-11	9.512e-08	1.359e-08	1.141e-07	25	1297	PMP22,NEFM,DOK5,LIFR,NRG1,S100B,ANOS1,MT3,PTPRD,ANK2,RHOJ,FAT3,NTRK3,CASP3,ID2,NBL1,PRKCA,ROBO2,NTN1,TMEM108,ITGAV,SLC1A3,CDH6,PREX1,NRP2
7	GO: Biological Process	GO:0031175	neuron projection development		1.398e-10	3.482e-07	4.352e-08	3.655e-07	23	1151	PMP22,NEFM,DOK5,LIFR,NRG1,S100B,ANOS1,MT3,PTPRD,SPOCK1,NTM,FAT3,NTRK3,CASP3,CTHRC1,ITGA6,NBL1,PRKCA,ROBO2,NTN1,TMEM108,PREX1,NRP2
8	GO: Biological Process	GO:0045664	regulation of neuron differentiation		3.82e-10	9.516e-07	1.057e-07	8.879e-07	19	792	PMP22,NEFM,NRG1,MT3,RGS6,PTPRD,SPOCK1,NTM,FAT3,NTRK3,ID2,ITGA6,NBL1,ROBO2,NTN1,DLX1,DLX2,GRIP2,PREX1
9	GO: Biological Process	GO:0000904	cell morphogenesis involved in differentiation		1.925e-09	4.796e-06	4.796e-07	4.028e-06	19	873	PMP22,NEFM,DOK5,NRG1,S100B,ANOS1,MT3,PTPRD,FAT3,NTRK3,CASP3,ID2,PRKCA,ROBO2,NTN1,ITGAV,SLC1A3,PREX1,NRP2
279	GO: Cellular Component	GO:0030424	axon		5.776e-11	1.929e-08	1.493e-08	9.537e-08	20	817	IGSF8,NEFM,NRG1,MT3,CALB1,PTPRD,ANK2,SPOCK1,SLC18A3,NTM,NTRK3,ANKS1B,PRKCA,GRIA2,ROBO2,LAMP5,TMEM108,PREX1,PCDH9,NRP2
280	GO: Cellular Component	GO:0043005	neuron projection		8.937e-11	2.985e-08	1.493e-08	9.537e-08	27	1624	IGSF8,NEFM,NRG1,MT3,CALB1,CAMK2N1,PTPRD,ANK2,SPOCK1,SLC18A3,NTM,FAT3,NTRK3,ANKS1B,PRKCA,GRIA2,ROBO2,SCRG1,LAMP5,TMEM108,GRIP2,WLS,SLC1A3,PREX1,PCDH9,NRP2,BAALC
281	GO: Cellular Component	GO:0045202	synapse		4.09e-10	1.366e-07	4.553e-08	2.91e-07	25	1482	IGSF8,NEFM,NRG1,MT3,CALB1,CAMK2N1,PTPRD,ANK2,SPOCK1,CADPS,SLC18A3,NTM,NTRK3,ANKS1B,PRKCA,GRIA2,LAMP5,PLAT,TMEM108,GRIP2,LRRTM3,SLC1A3,ITGB5,NRP2,BAALC
282	GO: Cellular Component	GO:0044456	synapse part		2.003e-09	6.691e-07	1.673e-07	1.069e-06	22	1228	NEFM,MT3,CALB1,CAMK2N1,PTPRD,ANK2,SPOCK1,CADPS,SLC18A3,NTRK3,ANKS1B,PRKCA,GRIA2,LAMP5,PLAT,TMEM108,GRIP2,LRRTM3,SLC1A3,ITGB5,NRP2,BAALC
283	GO: Cellular Component	GO:0098794	postsynapse		2.566e-08	8.57e-06	1.695e-06	1.083e-05	17	825	NEFM,MT3,CALB1,CAMK2N1,PTPRD,ANK2,SPOCK1,NTRK3,ANKS1B,GRIA2,PLAT,TMEM108,GRIP2,LRRTM3,SLC1A3,NRP2,BAALC
284	GO: Cellular Component	GO:0098984	neuron to neuron synapse		3.044e-08	1.017e-05	1.695e-06	1.083e-05	13	452	NEFM,MT3,CALB1,CAMK2N1,PTPRD,ANK2,SPOCK1,ANKS1B,GRIA2,TMEM108,GRIP2,LRRTM3,BAALC
285	GO: Cellular Component	GO:0033267	axon part		3.568e-08	1.192e-05	1.703e-06	1.088e-05	14	546	NRG1,CALB1,PTPRD,ANK2,SPOCK1,SLC18A3,ANKS1B,PRKCA,GRIA2,ROBO2,LAMP5,TMEM108,PREX1,PCDH9
286	GO: Cellular Component	GO:0036477	somatodendritic compartment		5.356e-08	1.789e-05	2.236e-06	1.429e-05	19	1096	NEFM,NRG1,S100B,MT3,CALB1,CAMK2N1,PTPRD,FAT3,ANKS1B,CASP3,PRKCA,GRIA2,TMEM108,GRIP2,WLS,SLC1A3,PREX1,SLC2A3,SEZ6L
287	GO: Cellular Component	GO:0120038	plasma membrane bounded cell projection part		3.594e-07	0.0001201	1.201e-05	7.671e-05	23	1784	NRG1,MT3,CALB1,CAMK2N1,PTPRD,ANK2,SPOCK1,SLC18A3,FAT3,SPRY4,ANKS1B,PRKCA,GRIA2,ROBO2,SCRG1,LAMP5,TMEM108,GRIP2,WLS,ITGAV,SLC1A3,PREX1,PCDH9
288	GO: Cellular Component	GO:0044463	cell projection part		3.594e-07	0.0001201	1.201e-05	7.671e-05	23	1784	NRG1,MT3,CALB1,CAMK2N1,PTPRD,ANK2,SPOCK1,SLC18A3,FAT3,SPRY4,ANKS1B,PRKCA,GRIA2,ROBO2,SCRG1,LAMP5,TMEM108,GRIP2,WLS,ITGAV,SLC1A3,PREX1,PCDH9
497	Pathway: REACTOME	1270255	Syndecan interactions	BioSystems: REACTOME	2.23e-06	0.001313	0.001313	0.009136	4	21	ITGA6,PRKCA,ITGAV,ITGB5
498	Pathway: REACTOME	1270254	Non-integrin membrane-ECM interactions	BioSystems: REACTOME	5.583e-05	0.03289	0.01161	0.08075	4	46	ITGA6,PRKCA,ITGAV,ITGB5
499	Pathway: REACTOME	1268796	Trafficking of GluR2-containing AMPA receptors	BioSystems: REACTOME	5.912e-05	0.03482	0.01161	0.08075	3	17	PRKCA,GRIA2,GRIP2
501	Pathway: REACTOME	1268794	Glutamate Binding, Activation of AMPA Receptors and Synaptic Plasticity	BioSystems: REACTOME	0.0004107	0.2419	0.04032	0.2805	3	32	PRKCA,GRIA2,GRIP2
502	Pathway: REACTOME	1268795	Trafficking of AMPA receptors	BioSystems: REACTOME	0.0004107	0.2419	0.04032	0.2805	3	32	PRKCA,GRIA2,GRIP2
503	Pathway: REACTOME	1269196	Cross-presentation of particulate exogenous antigens (phagosomes)	BioSystems: REACTOME	0.0005665	0.3337	0.04484	0.3119	2	8	ITGAV,ITGB5

## Sheet: IP-EN_to_EN1_down
	Category	ID	Name	Source	p-value	q-value Bonferroni	q-value FDR B&H	q-value FDR B&Y	Hit Count in Query List	Hit Count in Genome	Hit in Query List
0	GO: Molecular Function	GO:0043565	sequence-specific DNA binding		7.076e-09	2.342e-06	1.274e-06	8.131e-06	20	1199	EOMES,SOX2,TGIF1,TEAD2,OTX2,ZBTB16,NEUROD1,NEUROG1,NFIA,FEZF2,FEZF1,ASCL1,NHLH1,HES6,DMRTA1,TFAP2A,ZEB2,NOTCH1,TFDP2,ZIC3
1	GO: Molecular Function	GO:0000981	DNA-binding transcription factor activity, RNA polymerase II-specific		7.699e-09	2.548e-06	1.274e-06	8.131e-06	23	1614	EOMES,SOX2,TGIF1,TEAD2,TGIF2,OTX2,ZBTB16,NEUROD1,NEUROG1,ZFP36L1,NFIA,FEZF2,FEZF1,ASCL1,NEUROD4,NHLH1,HES6,DMRTA1,TFAP2A,ZEB2,NOTCH1,TFDP2,ZIC3
2	GO: Molecular Function	GO:0000976	transcription regulatory region sequence-specific DNA binding		1.954e-08	6.467e-06	1.702e-06	1.086e-05	17	898	EOMES,SOX2,TGIF1,OTX2,ZBTB16,NEUROD1,NEUROG1,NFIA,FEZF2,FEZF1,ASCL1,NHLH1,HES6,TFAP2A,NOTCH1,TFDP2,ZIC3
3	GO: Molecular Function	GO:0044212	transcription regulatory region DNA binding		2.387e-08	7.902e-06	1.702e-06	1.086e-05	18	1031	EOMES,SOX2,TGIF1,TEAD2,OTX2,ZBTB16,NEUROD1,NEUROG1,NFIA,FEZF2,FEZF1,ASCL1,NHLH1,HES6,TFAP2A,NOTCH1,TFDP2,ZIC3
4	GO: Molecular Function	GO:0001067	regulatory region nucleic acid binding		2.571e-08	8.51e-06	1.702e-06	1.086e-05	18	1036	EOMES,SOX2,TGIF1,TEAD2,OTX2,ZBTB16,NEUROD1,NEUROG1,NFIA,FEZF2,FEZF1,ASCL1,NHLH1,HES6,TFAP2A,NOTCH1,TFDP2,ZIC3
5	GO: Molecular Function	GO:1990837	sequence-specific double-stranded DNA binding		4.311e-08	1.427e-05	2.378e-06	1.518e-05	17	948	EOMES,SOX2,TGIF1,OTX2,ZBTB16,NEUROD1,NEUROG1,NFIA,FEZF2,FEZF1,ASCL1,NHLH1,HES6,TFAP2A,NOTCH1,TFDP2,ZIC3
6	GO: Molecular Function	GO:0000977	RNA polymerase II regulatory region sequence-specific DNA binding		6.274e-08	2.077e-05	2.951e-06	1.883e-05	16	853	EOMES,TGIF1,OTX2,ZBTB16,NEUROD1,NEUROG1,NFIA,FEZF2,FEZF1,ASCL1,NHLH1,HES6,TFAP2A,NOTCH1,TFDP2,ZIC3
7	GO: Molecular Function	GO:0001012	RNA polymerase II regulatory region DNA binding		7.134e-08	2.361e-05	2.951e-06	1.883e-05	16	861	EOMES,TGIF1,OTX2,ZBTB16,NEUROD1,NEUROG1,NFIA,FEZF2,FEZF1,ASCL1,NHLH1,HES6,TFAP2A,NOTCH1,TFDP2,ZIC3
8	GO: Molecular Function	GO:0003690	double-stranded DNA binding		1.824e-07	6.037e-05	5.612e-06	3.581e-05	17	1048	EOMES,SOX2,TGIF1,OTX2,ZBTB16,NEUROD1,NEUROG1,NFIA,FEZF2,FEZF1,ASCL1,NHLH1,HES6,TFAP2A,NOTCH1,TFDP2,ZIC3
9	GO: Molecular Function	GO:0001228	DNA-binding transcription activator activity, RNA polymerase II-specific		1.824e-07	6.038e-05	5.612e-06	3.581e-05	12	483	EOMES,SOX2,OTX2,NEUROD1,NFIA,FEZF2,NHLH1,TFAP2A,ZEB2,NOTCH1,TFDP2,ZIC3
36	GO: Biological Process	GO:0007389	pattern specification process		9.446e-13	2.494e-09	2.494e-09	2.109e-08	17	493	EOMES,TGIF1,SPRY1,MFNG,OTX2,ZBTB16,NEUROD1,NEUROG1,FEZF2,FEZF1,ASCL1,HES6,DLL1,TFAP2A,ZEB2,NOTCH1,ZIC3
37	GO: Biological Process	GO:0003002	regionalization		4.535e-12	1.197e-08	5.987e-09	5.062e-08	15	386	EOMES,TGIF1,SPRY1,OTX2,ZBTB16,NEUROD1,NEUROG1,FEZF2,FEZF1,ASCL1,HES6,DLL1,ZEB2,NOTCH1,ZIC3
38	GO: Biological Process	GO:0048598	embryonic morphogenesis		1.549e-11	4.09e-08	1.333e-08	1.128e-07	18	681	EOMES,SOX2,CDKN1C,RSPO3,TGIF1,SPRY2,TEAD2,TGIF2,OTX2,ZBTB16,NEUROD1,NEUROG1,ZFP36L1,DLL1,TFAP2A,ZEB2,NOTCH1,ZIC3
39	GO: Biological Process	GO:0045664	regulation of neuron differentiation		2.02e-11	5.334e-08	1.333e-08	1.128e-07	19	792	SOX2,PCP4,TGIF1,TGIF2,NEUROD1,NEUROG1,PTPRG,FEZF2,FEZF1,PTPRZ1,ASCL1,CBFA2T2,SERPINF1,DLL1,PRAG1,TFAP2A,ZEB2,CHRNA3,NOTCH1
40	GO: Biological Process	GO:0030182	neuron differentiation		5.479e-11	1.446e-07	2.759e-08	2.333e-07	25	1579	EOMES,SOX2,PCP4,CDKN1C,EZR,TGIF1,TGIF2,OTX2,NEUROD1,NEUROG1,PTPRG,FEZF2,FEZF1,PTPRZ1,ASCL1,NEUROD4,CBFA2T2,SERPINF1,DLL1,PRAG1,TFAP2A,ZEB2,RAB13,CHRNA3,NOTCH1
41	GO: Biological Process	GO:0048699	generation of neurons		8.206e-11	2.166e-07	2.759e-08	2.333e-07	26	1752	EOMES,SOX2,PCP4,CDKN1C,EZR,TGIF1,TGIF2,OTX2,NEUROD1,NEUROG1,PTPRG,FEZF2,FEZF1,PTPRZ1,ASCL1,NEUROD4,CBFA2T2,SERPINF1,HES6,DLL1,PRAG1,TFAP2A,ZEB2,RAB13,CHRNA3,NOTCH1
42	GO: Biological Process	GO:0051960	regulation of nervous system development		8.21e-11	2.167e-07	2.759e-08	2.333e-07	21	1088	SOX2,PCP4,TGIF1,TGIF2,NEUROD1,NEUROG1,PTPRG,FEZF2,FEZF1,PTPRZ1,ASCL1,CTSC,CBFA2T2,SERPINF1,HES6,DLL1,PRAG1,TFAP2A,ZEB2,CHRNA3,NOTCH1
43	GO: Biological Process	GO:0050767	regulation of neurogenesis		8.361e-11	2.207e-07	2.759e-08	2.333e-07	20	972	SOX2,PCP4,TGIF1,TGIF2,NEUROD1,NEUROG1,PTPRG,FEZF2,FEZF1,PTPRZ1,ASCL1,CBFA2T2,SERPINF1,HES6,DLL1,PRAG1,TFAP2A,ZEB2,CHRNA3,NOTCH1
44	GO: Biological Process	GO:0045165	cell fate commitment		1.029e-10	2.716e-07	3.018e-08	2.552e-07	13	326	EOMES,SOX2,SPRY1,SPRY2,OTX2,NEUROD1,NEUROG1,FEZF2,ASCL1,NEUROD4,DLL1,TFAP2A,NOTCH1
45	GO: Biological Process	GO:0022008	neurogenesis		3.312e-10	8.743e-07	8.743e-08	7.393e-07	26	1867	EOMES,SOX2,PCP4,CDKN1C,EZR,TGIF1,TGIF2,OTX2,NEUROD1,NEUROG1,PTPRG,FEZF2,FEZF1,PTPRZ1,ASCL1,NEUROD4,CBFA2T2,SERPINF1,HES6,DLL1,PRAG1,TFAP2A,ZEB2,RAB13,CHRNA3,NOTCH1
603	GO: Cellular Component	GO:0000790	nuclear chromatin		7.816e-08	2.048e-05	2.048e-05	0.0001259	23	1923	EOMES,SOX2,TGIF1,TEAD2,TGIF2,OTX2,ZBTB16,NEUROD1,NEUROG1,ZFP36L1,NFIA,FEZF2,FEZF1,ASCL1,NEUROD4,NHLH1,HES6,DMRTA1,TFAP2A,ZEB2,NOTCH1,TFDP2,ZIC3
604	GO: Cellular Component	GO:0005667	transcription factor complex		0.0001833	0.04802	0.02143	0.1318	8	454	SOX2,TEAD2,OTX2,NEUROD1,ASCL1,HES6,TFAP2A,TFDP2
605	GO: Cellular Component	GO:0062023	collagen-containing extracellular matrix		0.0002454	0.0643	0.02143	0.1318	8	474	COL4A6,PTPRZ1,ANXA2,CTSC,SERPINF1,SERPING1,SMOC1,SERPINH1
606	GO: Cellular Component	GO:0005604	basement membrane		0.0006647	0.1742	0.04009	0.2464	4	113	COL4A6,ANXA2,SERPINF1,SMOC1
607	GO: Cellular Component	GO:0005788	endoplasmic reticulum lumen		0.0007802	0.2044	0.04009	0.2464	6	312	COL4A6,FKBP10,IGFBP5,CTSC,PRSS23,SERPINH1
608	GO: Cellular Component	GO:0031680	G-protein beta/gamma-subunit complex		0.000918	0.2405	0.04009	0.2464	2	13	GNG5,GNG11
609	GO: Cellular Component	GO:0031012	extracellular matrix		0.001131	0.2962	0.04232	0.2602	8	598	COL4A6,PTPRZ1,ANXA2,CTSC,SERPINF1,SERPING1,SMOC1,SERPINH1
610	GO: Cellular Component	GO:0044798	nuclear transcription factor complex		0.00145	0.3799	0.04749	0.2919	5	237	SOX2,TEAD2,NEUROD1,ASCL1,TFDP2
1038	Pathway: REACTOME	1269530	Signaling by NOTCH	BioSystems: REACTOME	7.09e-06	0.003318	0.003318	0.02232	6	113	MFNG,CCND1,DLK1,DLL1,NOTCH1,TFDP2
1039	Pathway: REACTOME	1269531	Pre-NOTCH Expression and Processing	BioSystems: REACTOME	4.226e-05	0.01978	0.009889	0.06652	4	47	MFNG,CCND1,NOTCH1,TFDP2
1041	Pathway: REACTOME	1269532	Pre-NOTCH Transcription and Translation	BioSystems: REACTOME	0.0002577	0.1206	0.02033	0.1368	3	30	CCND1,NOTCH1,TFDP2
1042	Pathway: REACTOME	1269536	Activated NOTCH1 Transmits Signal to the Nucleus	BioSystems: REACTOME	0.0002844	0.1331	0.02033	0.1368	3	31	DLK1,DLL1,NOTCH1
1043	Pathway: REACTOME	1268884	Signaling by NOTCH1 t(7;9)(NOTCH1:M1580_K2555) Translocation Mutant	BioSystems: REACTOME	0.0003545	0.1659	0.02033	0.1368	2	7	DLL1,NOTCH1
1044	Pathway: REACTOME	1268885	Constitutive Signaling by NOTCH1 t(7;9)(NOTCH1:M1580_K2555) Translocation Mutant	BioSystems: REACTOME	0.0003545	0.1659	0.02033	0.1368	2	7	DLL1,NOTCH1
1045	Pathway: REACTOME	1269528	SMAD2/SMAD3:SMAD4 heterotrimer regulates transcription	BioSystems: REACTOME	0.0003753	0.1757	0.02033	0.1368	3	34	TGIF1,TGIF2,TFDP2
1049	Pathway: REACTOME	1269766	G1 Phase	BioSystems: REACTOME	0.0005648	0.2643	0.02033	0.1368	3	39	CDKN1C,CCND1,TFDP2
1050	Pathway: REACTOME	1269767	Cyclin D associated events in G1	BioSystems: REACTOME	0.0005648	0.2643	0.02033	0.1368	3	39	CDKN1C,CCND1,TFDP2
1052	Pathway: REACTOME	1269527	Transcriptional activity of SMAD2/SMAD3:SMAD4 heterotrimer	BioSystems: REACTOME	0.0009191	0.4301	0.02859	0.1923	3	46	TGIF1,TGIF2,TFDP2
1053	Pathway: KEGG	83062	Notch signaling pathway	BioSystems: KEGG	0.001041	0.4872	0.02859	0.1923	3	48	MFNG,DLL1,NOTCH1
1060	Pathway: KEGG	83054	Cell cycle	BioSystems: KEGG	0.001754	0.8211	0.0357	0.2401	4	124	CDKN1C,GADD45G,CCND1,TFDP2

## Sheet: IP-EN_to_EN1_up
	Category	ID	Name	Source	p-value	q-value Bonferroni	q-value FDR B&H	q-value FDR B&Y	Hit Count in Query List	Hit Count in Genome	Hit in Query List
0	GO: Molecular Function	GO:0030674	protein binding, bridging		1.62e-06	0.000681	0.000681	0.004507	8	233	MAGI2,OPTN,ANK2,ANK3,MAPT,PIK3R1,CHN2,AKAP12
1	GO: Molecular Function	GO:0022839	ion gated channel activity		6.52e-06	0.002738	0.001154	0.007639	10	478	RELN,JPH4,ANK3,SCN2A,SCN9A,GRIA2,GRID2,FGF14,SCN3B,GABRA2
2	GO: Molecular Function	GO:0022836	gated channel activity		8.24e-06	0.003462	0.001154	0.007639	10	491	RELN,JPH4,ANK3,SCN2A,SCN9A,GRIA2,GRID2,FGF14,SCN3B,GABRA2
3	GO: Molecular Function	GO:0005216	ion channel activity		1.4e-05	0.005895	0.001474	0.009755	11	641	RELN,JPH4,ANK2,ANK3,SCN2A,SCN9A,GRIA2,GRID2,FGF14,SCN3B,GABRA2
4	GO: Molecular Function	GO:0015267	channel activity		3.38e-05	0.01418	0.002394	0.01584	11	705	RELN,JPH4,ANK2,ANK3,SCN2A,SCN9A,GRIA2,GRID2,FGF14,SCN3B,GABRA2
5	GO: Molecular Function	GO:0022803	passive transmembrane transporter activity		3.42e-05	0.01436	0.002394	0.01584	11	706	RELN,JPH4,ANK2,ANK3,SCN2A,SCN9A,GRIA2,GRID2,FGF14,SCN3B,GABRA2
6	GO: Molecular Function	GO:0140031	phosphorylation-dependent protein binding		7.35e-05	0.03087	0.003481	0.02304	2	4	ANK2,ANK3
7	GO: Molecular Function	GO:0019902	phosphatase binding		7.74e-05	0.03252	0.003481	0.02304	7	293	MAGI2,PPP2R2B,MAPT,PIK3R1,NCAM1,PPP1R17,RCAN2
8	GO: Molecular Function	GO:0005248	voltage-gated sodium channel activity		8.1e-05	0.03402	0.003481	0.02304	3	24	SCN2A,SCN9A,SCN3B
9	GO: Molecular Function	GO:0005261	cation channel activity		9.62e-05	0.04042	0.003481	0.02304	9	528	RELN,JPH4,ANK2,ANK3,SCN2A,SCN9A,GRIA2,FGF14,SCN3B
48	GO: Biological Process	GO:0099537	trans-synaptic signaling		1.59e-11	3.98e-08	2.58e-08	2.17e-07	20	900	RELN,CELF4,JPH4,ANK3,NSG2,MAPT,SCN2A,SCN9A,GRIA2,NCAM1,SYT5,GRID2,FGF14,GNAO1,LY6H,RAB3A,AKAP12,RAC3,FABP5,GABRA2
49	GO: Biological Process	GO:0099536	synaptic signaling		2.05e-11	5.16e-08	2.58e-08	2.17e-07	20	913	RELN,CELF4,JPH4,ANK3,NSG2,MAPT,SCN2A,SCN9A,GRIA2,NCAM1,SYT5,GRID2,FGF14,GNAO1,LY6H,RAB3A,AKAP12,RAC3,FABP5,GABRA2
50	GO: Biological Process	GO:0007268	chemical synaptic transmission		1.15e-10	2.9e-07	7.24e-08	6.09e-07	19	891	RELN,CELF4,JPH4,ANK3,NSG2,MAPT,SCN2A,SCN9A,GRIA2,NCAM1,SYT5,GRID2,FGF14,GNAO1,LY6H,RAB3A,AKAP12,RAC3,GABRA2
51	GO: Biological Process	GO:0098916	anterograde trans-synaptic signaling		1.15e-10	2.9e-07	7.24e-08	6.09e-07	19	891	RELN,CELF4,JPH4,ANK3,NSG2,MAPT,SCN2A,SCN9A,GRIA2,NCAM1,SYT5,GRID2,FGF14,GNAO1,LY6H,RAB3A,AKAP12,RAC3,GABRA2
52	GO: Biological Process	GO:0007267	cell-cell signaling		3.34e-10	8.38e-07	1.68e-07	1.41e-06	26	1899	LHX1,MAGI2,RELN,CELF4,JPH4,ENHO,ANK2,ANK3,NSG2,MAPT,SCN2A,SCN9A,GRIA2,NCAM1,SYT5,GRID2,FGF14,GNAO1,LY6H,PTGER3,RAB3A,AKAP12,SCN3B,RAC3,FABP5,GABRA2
53	GO: Biological Process	GO:0050877	nervous system process		2.41e-09	6.06e-06	1.01e-06	8.49e-06	23	1616	CDKN2D,RELN,CELF4,JPH4,ANK3,MAPT,SOBP,SCN2A,SCN9A,GRIA2,NCAM1,GRID2,FGF14,BRINP1,TBR1,LY6H,RAB3A,NDRG4,RCAN2,SCN3B,RAC3,FABP5,GABRA2
54	GO: Biological Process	GO:0042391	regulation of membrane potential		1.98e-07	0.000497	6.39e-05	0.000537	12	517	RELN,CELF4,ANK2,ANK3,MAPT,SCN2A,SCN9A,GRIA2,GRID2,FGF14,SCN3B,GABRA2
55	GO: Biological Process	GO:0007610	behavior		2.03e-07	0.000511	6.39e-05	0.000537	14	739	RELN,JPH4,MAPT,SOBP,SCN2A,SCN9A,NCAM1,FGF14,BRINP1,GNAO1,TBR1,PTGER3,NDRG4,RCAN2
56	GO: Biological Process	GO:0086010	membrane depolarization during action potential		2.62e-07	0.000659	6.78e-05	0.00057	5	40	ANK2,ANK3,SCN2A,SCN9A,SCN3B
57	GO: Biological Process	GO:0031175	neuron projection development		2.89e-07	0.000727	6.78e-05	0.00057	17	1151	LHX1,MAGI2,RELN,ANK3,GAP43,MAPT,PIK3R1,OLFM1,NCAM1,GRID2,CLASP2,GNAO1,TBR1,RAB3A,NDRG4,DCLK1,RAC3
171	GO: Cellular Component	GO:0043005	neuron projection		4.36e-12	1.59e-09	1.59e-09	1.03e-08	26	1624	MAGI2,RELN,OPTN,JPH4,SEPTIN3,ANK2,ANK3,NSG2,GAP43,MAPT,PIK3R1,SCN2A,SCN9A,ACOT7,OLFM1,GRIA2,NCAM1,SYT5,GRID2,CLASP2,BRINP1,GNAO1,PTGER3,RAB3A,RAC3,GABRA2
172	GO: Cellular Component	GO:0045202	synapse		3.08e-11	1.12e-08	4.64e-09	3.01e-08	24	1482	MAGI2,RELN,CELF4,SEPTIN3,INA,ANK2,ANK3,GAP43,MAPT,SCN2A,CLTB,OLFM1,GRIA2,NCAM1,SYT5,GRID2,FGF14,LY6H,CHN2,RAB3A,DCLK1,AKAP12,FABP5,GABRA2
173	GO: Cellular Component	GO:0044456	synapse part		3.81e-11	1.39e-08	4.64e-09	3.01e-08	22	1228	MAGI2,RELN,CELF4,SEPTIN3,INA,ANK2,ANK3,GAP43,MAPT,SCN2A,CLTB,OLFM1,GRIA2,NCAM1,SYT5,GRID2,FGF14,LY6H,RAB3A,DCLK1,FABP5,GABRA2
174	GO: Cellular Component	GO:0120038	plasma membrane bounded cell projection part		7.75e-09	2.83e-06	5.24e-07	3.39e-06	23	1784	MAGI2,RELN,JPH4,ANK2,ANK3,NSG2,GAP43,MAPT,SCN2A,CLTB,PRKACB,OLFM1,GRIA2,NCAM1,GRID2,CLASP2,BRINP1,GNAO1,PTGER3,RAB3A,NDRG4,RAC3,GABRA2
175	GO: Cellular Component	GO:0044463	cell projection part		7.75e-09	2.83e-06	5.24e-07	3.39e-06	23	1784	MAGI2,RELN,JPH4,ANK2,ANK3,NSG2,GAP43,MAPT,SCN2A,CLTB,PRKACB,OLFM1,GRIA2,NCAM1,GRID2,CLASP2,BRINP1,GNAO1,PTGER3,RAB3A,NDRG4,RAC3,GABRA2
176	GO: Cellular Component	GO:0030424	axon		8.75e-09	3.2e-06	5.24e-07	3.39e-06	16	817	RELN,OPTN,ANK2,ANK3,GAP43,MAPT,SCN2A,SCN9A,OLFM1,GRIA2,NCAM1,SYT5,CLASP2,RAB3A,RAC3,GABRA2
177	GO: Cellular Component	GO:0098794	postsynapse		1e-08	3.67e-06	5.24e-07	3.39e-06	16	825	MAGI2,RELN,CELF4,INA,ANK2,ANK3,GAP43,MAPT,CLTB,GRIA2,NCAM1,GRID2,LY6H,DCLK1,FABP5,GABRA2
178	GO: Cellular Component	GO:0036477	somatodendritic compartment		1.34e-08	4.89e-06	6.11e-07	3.96e-06	18	1096	MAGI2,RELN,OPTN,JPH4,ANK3,NSG2,MAPT,OLFM1,GRIA2,NCAM1,SYT5,GRID2,BRINP1,GNAO1,PTGER3,AKAP12,RAC3,GABRA2
179	GO: Cellular Component	GO:0097060	synaptic membrane		2.9e-08	1.06e-05	1.18e-06	7.61e-06	13	548	MAGI2,SEPTIN3,ANK2,ANK3,SCN2A,CLTB,OLFM1,GRIA2,NCAM1,GRID2,LY6H,FABP5,GABRA2
180	GO: Cellular Component	GO:0044297	cell body		4.58e-07	0.000167	1.67e-05	0.000108	14	820	RELN,OPTN,MAPT,ACOT7,OLFM1,GRIA2,NCAM1,SYT5,BRINP1,GNAO1,PTGER3,AKAP12,RAC3,GABRA2
483	Pathway: REACTOME	1270325	Interaction between L1 and Ankyrins	BioSystems: REACTOME	7.32e-08	4.66e-05	2.64e-05	0.000185	5	30	ANK2,ANK3,SCN2A,SCN9A,SCN3B
484	Pathway: REACTOME	1270323	L1CAM interactions	BioSystems: REACTOME	8.29e-08	5.27e-05	2.64e-05	0.000185	7	102	ANK2,ANK3,GAP43,SCN2A,SCN9A,NCAM1,SCN3B
485	Pathway: REACTOME	1270303	Axon guidance	BioSystems: REACTOME	3.96e-06	0.002516	0.000839	0.005899	11	554	ANK2,ANK3,GAP43,PIK3R1,SCN2A,CLTB,SCN9A,PRKACB,NCAM1,CLASP2,SCN3B
486	Pathway: REACTOME	1339117	Phase 0 - rapid depolarisation	BioSystems: REACTOME	2.59e-05	0.01647	0.004118	0.02896	4	47	SCN2A,SCN9A,FGF14,SCN3B
487	Pathway: KEGG	83086	Long-term depression	BioSystems: KEGG	6.84e-05	0.04348	0.008697	0.06116	4	60	GRIA2,GRID2,GNAO1,PPP1R17
490	Pathway: KEGG	83088	Taste transduction	BioSystems: KEGG	0.000242	0.154	0.01925	0.1354	4	83	SCN2A,SCN9A,PRKACB,GABRA2
491	Pathway: KEGG	537443	Retrograde endocannabinoid signaling	BioSystems: KEGG	0.000513	0.326	0.03622	0.2548	4	101	PRKACB,GRIA2,GNAO1,GABRA2
492	Pathway: KEGG	1017634	cAMP signaling pathway	BioSystems: KEGG	0.000781	0.4966	0.04966	0.3493	5	198	PIK3R1,PRKACB,GRIA2,PTGER3,RAC3

## Sheet: IP-EN_to_EN2_down
	Category	ID	Name	Source	p-value	q-value Bonferroni	q-value FDR B&H	q-value FDR B&Y	Hit Count in Query List	Hit Count in Genome	Hit in Query List
0	GO: Molecular Function	GO:0044212	transcription regulatory region DNA binding		3.756e-06	0.001097	0.0005196	0.00325	12	1031	SOX2,TGIF1,TEAD2,NEUROD1,NEUROG1,FEZF2,FEZF1,ASCL1,NHLH1,TFAP2A,NOTCH1,ZIC3
1	GO: Molecular Function	GO:0001067	regulatory region nucleic acid binding		3.948e-06	0.001153	0.0005196	0.00325	12	1036	SOX2,TGIF1,TEAD2,NEUROD1,NEUROG1,FEZF2,FEZF1,ASCL1,NHLH1,TFAP2A,NOTCH1,ZIC3
2	GO: Molecular Function	GO:0000976	transcription regulatory region sequence-specific DNA binding		6.391e-06	0.001866	0.0005196	0.00325	11	898	SOX2,TGIF1,NEUROD1,NEUROG1,FEZF2,FEZF1,ASCL1,NHLH1,TFAP2A,NOTCH1,ZIC3
3	GO: Molecular Function	GO:0000978	RNA polymerase II proximal promoter sequence-specific DNA binding		7.855e-06	0.002294	0.0005196	0.00325	9	580	TGIF1,NEUROD1,NEUROG1,FEZF2,FEZF1,ASCL1,TFAP2A,NOTCH1,ZIC3
4	GO: Molecular Function	GO:0000987	proximal promoter sequence-specific DNA binding		9.513e-06	0.002778	0.0005196	0.00325	9	594	TGIF1,NEUROD1,NEUROG1,FEZF2,FEZF1,ASCL1,TFAP2A,NOTCH1,ZIC3
5	GO: Molecular Function	GO:1990837	sequence-specific double-stranded DNA binding		1.068e-05	0.003117	0.0005196	0.00325	11	948	SOX2,TGIF1,NEUROD1,NEUROG1,FEZF2,FEZF1,ASCL1,NHLH1,TFAP2A,NOTCH1,ZIC3
6	GO: Molecular Function	GO:0003682	chromatin binding		1.502e-05	0.004387	0.0006267	0.00392	9	629	SOX2,TGIF1,CKS2,NEUROD1,NEUROG1,FEZF2,ASCL1,TFAP2A,NOTCH1
7	GO: Molecular Function	GO:0043565	sequence-specific DNA binding		1.743e-05	0.005088	0.000636	0.003979	12	1199	SOX2,TGIF1,TEAD2,NEUROD1,NEUROG1,FEZF2,FEZF1,ASCL1,NHLH1,TFAP2A,NOTCH1,ZIC3
8	GO: Molecular Function	GO:0000977	RNA polymerase II regulatory region sequence-specific DNA binding		2.65e-05	0.007737	0.0007618	0.004766	10	853	TGIF1,NEUROD1,NEUROG1,FEZF2,FEZF1,ASCL1,NHLH1,TFAP2A,NOTCH1,ZIC3
9	GO: Molecular Function	GO:0003690	double-stranded DNA binding		2.722e-05	0.007948	0.0007618	0.004766	11	1048	SOX2,TGIF1,NEUROD1,NEUROG1,FEZF2,FEZF1,ASCL1,NHLH1,TFAP2A,NOTCH1,ZIC3
43	GO: Biological Process	GO:0008593	regulation of Notch signaling pathway		5.511e-09	1.274e-05	8.525e-06	7.095e-05	7	113	SOX2,MFNG,ASCL1,DLK1,DLL1,PRAG1,NOTCH1
44	GO: Biological Process	GO:0007389	pattern specification process		8.079e-09	1.867e-05	8.525e-06	7.095e-05	11	493	TGIF1,MFNG,NEUROD1,NEUROG1,FEZF2,FEZF1,ASCL1,DLL1,TFAP2A,NOTCH1,ZIC3
45	GO: Biological Process	GO:0045664	regulation of neuron differentiation		1.107e-08	2.557e-05	8.525e-06	7.095e-05	13	792	SOX2,PCP4,TGIF1,NEUROD1,NEUROG1,FEZF2,FEZF1,ASCL1,DLL1,PRAG1,TFAP2A,CHRNA3,NOTCH1
46	GO: Biological Process	GO:0051960	regulation of nervous system development		5.712e-08	0.000132	3.3e-05	0.0002747	14	1088	SOX2,PCP4,TGIF1,NEUROD1,NEUROG1,FEZF2,FEZF1,ASCL1,CTSC,DLL1,PRAG1,TFAP2A,CHRNA3,NOTCH1
47	GO: Biological Process	GO:0060284	regulation of cell development		9.448e-08	0.0002183	3.924e-05	0.0003266	14	1133	SOX2,PCP4,TGIF1,FBLN1,NEUROD1,NEUROG1,FEZF2,FEZF1,ASCL1,DLL1,PRAG1,TFAP2A,CHRNA3,NOTCH1
48	GO: Biological Process	GO:0050767	regulation of neurogenesis		1.227e-07	0.0002836	3.924e-05	0.0003266	13	972	SOX2,PCP4,TGIF1,NEUROD1,NEUROG1,FEZF2,FEZF1,ASCL1,DLL1,PRAG1,TFAP2A,CHRNA3,NOTCH1
49	GO: Biological Process	GO:0048568	embryonic organ development		1.326e-07	0.0003063	3.924e-05	0.0003266	10	506	SOX2,CDKN1C,TEAD2,NEUROD1,NEUROG1,ZFP36L1,DLL1,TFAP2A,NOTCH1,ZIC3
50	GO: Biological Process	GO:0030856	regulation of epithelial cell differentiation		1.379e-07	0.0003186	3.924e-05	0.0003266	7	180	SOX2,CDKN1C,ZFP36L1,ASCL1,CCND1,DLL1,NOTCH1
51	GO: Biological Process	GO:0003002	regionalization		1.528e-07	0.0003532	3.924e-05	0.0003266	9	386	TGIF1,NEUROD1,NEUROG1,FEZF2,FEZF1,ASCL1,DLL1,NOTCH1,ZIC3
52	GO: Biological Process	GO:0045747	positive regulation of Notch signaling pathway		1.698e-07	0.0003925	3.925e-05	0.0003267	5	57	SOX2,MFNG,ASCL1,DLL1,NOTCH1
523	GO: Cellular Component	GO:0000790	nuclear chromatin		4.982e-05	0.01056	0.008313	0.04935	14	1923	SOX2,TGIF1,TEAD2,NEUROD1,NEUROG1,ZFP36L1,FEZF2,FEZF1,BAZ1A,ASCL1,NHLH1,TFAP2A,NOTCH1,ZIC3
524	GO: Cellular Component	GO:0062023	collagen-containing extracellular matrix		8.086e-05	0.01714	0.008313	0.04935	7	474	COL4A6,FBLN1,ANXA2,CTSC,SERPING1,SMOC1,SERPINH1
525	GO: Cellular Component	GO:0005604	basement membrane		0.0001176	0.02494	0.008313	0.04935	4	113	COL4A6,FBLN1,ANXA2,SMOC1
526	GO: Cellular Component	GO:0031012	extracellular matrix		0.0003374	0.07153	0.01788	0.1062	7	598	COL4A6,FBLN1,ANXA2,CTSC,SERPING1,SMOC1,SERPINH1
527	GO: Cellular Component	GO:0005788	endoplasmic reticulum lumen		0.0006385	0.1354	0.02707	0.1607	5	312	COL4A6,IGFBP5,CTSC,PRSS23,SERPINH1
528	GO: Cellular Component	GO:0045121	membrane raft		0.001843	0.3906	0.04748	0.2819	5	396	ANXA2,DLL1,SERPINH1,CHRNA3,RGS16
529	GO: Cellular Component	GO:0098857	membrane microdomain		0.001863	0.3949	0.04748	0.2819	5	397	ANXA2,DLL1,SERPINH1,CHRNA3,RGS16
530	GO: Cellular Component	GO:0044798	nuclear transcription factor complex		0.001914	0.4058	0.04748	0.2819	4	237	SOX2,TEAD2,NEUROD1,ASCL1
531	GO: Cellular Component	GO:0098589	membrane region		0.002167	0.4593	0.04748	0.2819	5	411	ANXA2,DLL1,SERPINH1,CHRNA3,RGS16
759	Pathway: REACTOME	1269530	Signaling by NOTCH	BioSystems: REACTOME	1.092e-05	0.003756	0.002698	0.01732	5	113	MFNG,CCND1,DLK1,DLL1,NOTCH1
761	Pathway: REACTOME	1269536	Activated NOTCH1 Transmits Signal to the Nucleus	BioSystems: REACTOME	7.25e-05	0.02494	0.006973	0.04476	3	31	DLK1,DLL1,NOTCH1
764	Pathway: REACTOME	1268884	Signaling by NOTCH1 t(7;9)(NOTCH1:M1580_K2555) Translocation Mutant	BioSystems: REACTOME	0.0001419	0.04881	0.006973	0.04476	2	7	DLL1,NOTCH1
765	Pathway: REACTOME	1268885	Constitutive Signaling by NOTCH1 t(7;9)(NOTCH1:M1580_K2555) Translocation Mutant	BioSystems: REACTOME	0.0001419	0.04881	0.006973	0.04476	2	7	DLL1,NOTCH1
768	Pathway: REACTOME	1269531	Pre-NOTCH Expression and Processing	BioSystems: REACTOME	0.0002541	0.08741	0.008461	0.05431	3	47	MFNG,CCND1,NOTCH1
769	Pathway: KEGG	83062	Notch signaling pathway	BioSystems: KEGG	0.0002706	0.09307	0.008461	0.05431	3	48	MFNG,DLL1,NOTCH1
770	Pathway: REACTOME	1270347	POU5F1 (OCT4), SOX2, NANOG activate genes related to proliferation	BioSystems: REACTOME	0.0005218	0.1795	0.01496	0.09603	2	13	SOX2,ZIC3
772	Pathway: REACTOME	1268886	Signaling by NOTCH1 HD Domain Mutants in Cancer	BioSystems: REACTOME	0.0007001	0.2408	0.01606	0.1031	2	15	DLL1,NOTCH1
773	Pathway: REACTOME	1268887	Constitutive Signaling by NOTCH1 HD Domain Mutants	BioSystems: REACTOME	0.0007001	0.2408	0.01606	0.1031	2	15	DLL1,NOTCH1
774	Pathway: REACTOME	1269535	Signaling by NOTCH1	BioSystems: REACTOME	0.0009676	0.3328	0.02054	0.1319	3	74	DLK1,DLL1,NOTCH1
775	Pathway: REACTOME	1269534	Pre-NOTCH Processing in Golgi	BioSystems: REACTOME	0.001015	0.3492	0.02054	0.1319	2	18	MFNG,NOTCH1
776	Pathway: KEGG	83118	Small cell lung cancer	BioSystems: KEGG	0.001397	0.4805	0.0267	0.1714	3	84	COL4A6,CKS2,CCND1
778	Pathway: KEGG	1404799	Endocrine resistance	BioSystems: KEGG	0.00205	0.7051	0.03526	0.2263	3	96	CCND1,DLL1,NOTCH1

## Sheet: IP-EN_to_EN2_up
	Category	ID	Name	Source	p-value	q-value Bonferroni	q-value FDR B&H	q-value FDR B&Y	Hit Count in Query List	Hit Count in Genome	Hit in Query List
0	GO: Molecular Function	GO:0015267	channel activity		1.307e-05	0.006222	0.003161	0.02132	14	705	RELN,JPH4,GRIA2,GRID2,NRXN2,SCN2A,SCN9A,PRKCB,FGF14,SNAP25,ASIC4,FKBP1B,SCN3B,GABRA2
1	GO: Molecular Function	GO:0022803	passive transmembrane transporter activity		1.328e-05	0.006322	0.003161	0.02132	14	706	RELN,JPH4,GRIA2,GRID2,NRXN2,SCN2A,SCN9A,PRKCB,FGF14,SNAP25,ASIC4,FKBP1B,SCN3B,GABRA2
2	GO: Molecular Function	GO:0022839	ion gated channel activity		3.172e-05	0.0151	0.004818	0.03249	11	478	RELN,JPH4,GRIA2,GRID2,SCN2A,SCN9A,FGF14,SNAP25,FKBP1B,SCN3B,GABRA2
3	GO: Molecular Function	GO:0022836	gated channel activity		4.048e-05	0.01927	0.004818	0.03249	11	491	RELN,JPH4,GRIA2,GRID2,SCN2A,SCN9A,FGF14,SNAP25,FKBP1B,SCN3B,GABRA2
4	GO: Molecular Function	GO:0005272	sodium channel activity		6.186e-05	0.02945	0.005889	0.03971	5	82	GRIA2,SCN2A,SCN9A,ASIC4,SCN3B
5	GO: Molecular Function	GO:0005216	ion channel activity		0.0001001	0.04764	0.007622	0.0514	12	641	RELN,JPH4,GRIA2,GRID2,SCN2A,SCN9A,FGF14,SNAP25,ASIC4,FKBP1B,SCN3B,GABRA2
6	GO: Molecular Function	GO:0015081	sodium ion transmembrane transporter activity		0.0001121	0.05335	0.007622	0.0514	7	214	GRIA2,SLC8A1,SCN2A,SCN9A,ASIC4,ATP1B1,SCN3B
7	GO: Molecular Function	GO:0022857	transmembrane transporter activity		0.0001304	0.06207	0.007759	0.05232	18	1340	RELN,JPH4,GRIA2,GRID2,SLC8A1,NRXN2,SV2A,SCN2A,SCN9A,PRKCB,FGF14,SNAP25,ASIC4,ATP1B1,FKBP1B,SCN3B,GABRA2,SLC17A6
8	GO: Molecular Function	GO:0005215	transporter activity		0.0001853	0.08821	0.00911	0.06144	19	1505	RELN,JPH4,ATP8A2,GRIA2,GRID2,SLC8A1,NRXN2,SV2A,SCN2A,SCN9A,PRKCB,FGF14,SNAP25,ASIC4,ATP1B1,FKBP1B,SCN3B,GABRA2,SLC17A6
9	GO: Molecular Function	GO:0098772	molecular function regulator		0.0001914	0.0911	0.00911	0.06144	22	1905	VGF,CDKN2D,MAPT,PPP1R17,CHGB,CHN2,ADCYAP1,ELMO1,PPP2R2B,ENHO,SPINT2,UTS2,NRXN2,PRKCB,RGS17,FGF14,LY6H,ATP1B1,RAB3A,FKBP1B,RCAN2,SCN3B
55	GO: Biological Process	GO:0099537	trans-synaptic signaling		1.888e-20	5.199e-17	4.031e-17	3.425e-16	33	900	VGF,RELN,JPH4,MAPT,ACHE,CAMK2B,PCLO,GRIA2,NCAM1,GRID2,ADCYAP1,AKAP12,FABP5,UTS2,NSG2,NRXN2,SV2A,SCN2A,SCN9A,CALY,PRKCB,SYT5,FGF14,GNAO1,SNAP25,LY6H,SNCG,RAB3A,FKBP1B,RAB3B,RAC3,GABRA2,SLC17A6
56	GO: Biological Process	GO:0099536	synaptic signaling		2.927e-20	8.062e-17	4.031e-17	3.425e-16	33	913	VGF,RELN,JPH4,MAPT,ACHE,CAMK2B,PCLO,GRIA2,NCAM1,GRID2,ADCYAP1,AKAP12,FABP5,UTS2,NSG2,NRXN2,SV2A,SCN2A,SCN9A,CALY,PRKCB,SYT5,FGF14,GNAO1,SNAP25,LY6H,SNCG,RAB3A,FKBP1B,RAB3B,RAC3,GABRA2,SLC17A6
57	GO: Biological Process	GO:0007268	chemical synaptic transmission		1.533e-19	4.223e-16	1.056e-16	8.972e-16	32	891	VGF,RELN,JPH4,MAPT,ACHE,CAMK2B,PCLO,GRIA2,NCAM1,GRID2,ADCYAP1,AKAP12,UTS2,NSG2,NRXN2,SV2A,SCN2A,SCN9A,CALY,PRKCB,SYT5,FGF14,GNAO1,SNAP25,LY6H,SNCG,RAB3A,FKBP1B,RAB3B,RAC3,GABRA2,SLC17A6
58	GO: Biological Process	GO:0098916	anterograde trans-synaptic signaling		1.533e-19	4.223e-16	1.056e-16	8.972e-16	32	891	VGF,RELN,JPH4,MAPT,ACHE,CAMK2B,PCLO,GRIA2,NCAM1,GRID2,ADCYAP1,AKAP12,UTS2,NSG2,NRXN2,SV2A,SCN2A,SCN9A,CALY,PRKCB,SYT5,FGF14,GNAO1,SNAP25,LY6H,SNCG,RAB3A,FKBP1B,RAB3B,RAC3,GABRA2,SLC17A6
59	GO: Biological Process	GO:0007267	cell-cell signaling		2.026e-16	5.579e-13	1.116e-13	9.482e-13	40	1899	VGF,RELN,JPH4,VSNL1,GALR1,MAPT,ACHE,CAMK2B,PCLO,GRIA2,NCAM1,GRID2,PTGER3,ADCYAP1,AKAP12,FABP5,LHX1,ENHO,UTS2,NSG2,NRXN2,PTPRN,SV2A,SCN2A,SCN9A,CALY,PRKCB,SYT5,FGF14,GNAO1,SNAP25,LY6H,SNCG,RAB3A,FKBP1B,RAB3B,SCN3B,RAC3,GABRA2,SLC17A6
60	GO: Biological Process	GO:0099177	regulation of trans-synaptic signaling		1.468e-11	4.042e-08	6.737e-09	5.725e-08	19	540	VGF,RELN,JPH4,MAPT,ACHE,CAMK2B,GRIA2,NCAM1,GRID2,ADCYAP1,AKAP12,FABP5,UTS2,PRKCB,FGF14,SNAP25,SNCG,RAB3A,RAB3B
61	GO: Biological Process	GO:0007610	behavior		5.879e-11	1.619e-07	2.313e-08	1.966e-07	21	739	RELN,JPH4,MAPT,SOBP,ATP8A2,NCAM1,BRINP1,PTGER3,ADCYAP1,UTS2,NRXN2,NEGR1,SCN2A,SCN9A,FGF14,GNAO1,SNAP25,ASIC4,TBR1,SNCG,RCAN2
62	GO: Biological Process	GO:0050804	modulation of chemical synaptic transmission		1.26e-10	3.469e-07	4.336e-08	3.685e-07	18	539	VGF,RELN,JPH4,MAPT,ACHE,CAMK2B,GRIA2,NCAM1,GRID2,ADCYAP1,AKAP12,UTS2,PRKCB,FGF14,SNAP25,SNCG,RAB3A,RAB3B
63	GO: Biological Process	GO:0043269	regulation of ion transport		3.301e-10	9.092e-07	1.01e-07	8.585e-07	21	812	RELN,JPH4,CAMK2B,ATP8A2,GRIA2,PTGER3,ADCYAP1,ARG2,SLC8A1,SV2A,SCN2A,SCN9A,PRKCB,SYT5,FGF14,GNAO1,SNCG,ATP1B1,FKBP1B,RAB3B,SCN3B
64	GO: Biological Process	GO:0009306	protein secretion		7.288e-10	2.007e-06	1.87e-07	1.589e-06	19	680	VGF,VSNL1,ACHE,PCLO,PTGER3,TNFRSF21,ADCYAP1,AKAP12,ARG2,OPTN,ENHO,UTS2,PTPRN,SNAP25,SNCG,RAB3A,FKBP1B,RAB3B,DMTN
428	GO: Cellular Component	GO:0045202	synapse		1.634e-21	6.126e-19	6.126e-19	3.985e-18	41	1482	VGF,RELN,GAP43,MAPT,ACHE,CAMK2B,PCLO,SH3GL3,SHC4,GRIA2,NCAM1,GRID2,CHN2,ADCYAP1,AKAP12,FABP5,MAL2,SLC8A1,INA,NRXN2,PTPRN,SV2A,SCN2A,CLTB,OLFM1,CALY,PRKCB,SYT5,RGS17,FGF14,SNAP25,LY6H,SNCG,RAB3A,RAB3B,FAIM2,ENO2,DCLK1,DMTN,GABRA2,SLC17A6
429	GO: Cellular Component	GO:0044456	synapse part		1.76e-20	6.6e-18	3.3e-18	2.147e-17	37	1228	RELN,GAP43,MAPT,ACHE,CAMK2B,PCLO,SH3GL3,SHC4,GRIA2,NCAM1,GRID2,ADCYAP1,FABP5,MAL2,SLC8A1,INA,NRXN2,PTPRN,SV2A,SCN2A,CLTB,OLFM1,CALY,PRKCB,SYT5,FGF14,SNAP25,LY6H,SNCG,RAB3A,RAB3B,FAIM2,ENO2,DCLK1,DMTN,GABRA2,SLC17A6
430	GO: Cellular Component	GO:0043005	neuron projection		3.198e-18	1.199e-15	3.997e-16	2.601e-15	39	1624	VGF,RELN,JPH4,GAP43,MAPT,ACHE,CAMK2B,ATP8A2,PCLO,ACOT7,GRIA2,NCAM1,GRID2,BRINP1,PTGER3,TNFRSF21,ADCYAP1,MAL2,SLC8A1,OPTN,NSG2,PTPRN,NEGR1,SV2A,SCN2A,SCN9A,OLFM1,SDC3,PRKCB,SYT5,RGS17,GNAO1,SNAP25,SNCG,RAB3A,ENO2,RAC3,GABRA2,SLC17A6
431	GO: Cellular Component	GO:0036477	somatodendritic compartment		1.949e-14	7.309e-12	1.827e-12	1.189e-11	29	1096	VGF,RELN,JPH4,MAPT,ACHE,CAMK2B,PCLO,GRIA2,NCAM1,GRID2,BRINP1,PTGER3,ADCYAP1,AKAP12,MAL2,SLC8A1,OPTN,NSG2,PTPRN,NEGR1,SV2A,OLFM1,SYT5,GNAO1,SNAP25,SNCG,ENO2,RAC3,GABRA2
432	GO: Cellular Component	GO:0030424	axon		7.252e-14	2.719e-11	4.921e-12	3.201e-11	25	817	RELN,GAP43,MAPT,ACHE,PCLO,GRIA2,NCAM1,TNFRSF21,ADCYAP1,MAL2,OPTN,PTPRN,SCN2A,SCN9A,OLFM1,SDC3,PRKCB,SYT5,SNAP25,SNCG,RAB3A,ENO2,RAC3,GABRA2,SLC17A6
433	GO: Cellular Component	GO:0044297	cell body		7.873e-14	2.952e-11	4.921e-12	3.201e-11	25	820	VGF,RELN,MAPT,ACHE,CAMK2B,PCLO,ACOT7,GRIA2,NCAM1,BRINP1,PTGER3,ADCYAP1,AKAP12,OPTN,PTPRN,NEGR1,SV2A,OLFM1,SYT5,GNAO1,SNAP25,SNCG,ENO2,RAC3,GABRA2
434	GO: Cellular Component	GO:0043025	neuronal cell body		5.016e-13	1.881e-10	2.687e-11	1.748e-10	23	732	VGF,RELN,MAPT,ACHE,CAMK2B,PCLO,GRIA2,NCAM1,BRINP1,PTGER3,ADCYAP1,AKAP12,OPTN,PTPRN,NEGR1,SV2A,OLFM1,SYT5,SNAP25,SNCG,ENO2,RAC3,GABRA2
435	GO: Cellular Component	GO:0120038	plasma membrane bounded cell projection part		8.152e-13	3.057e-10	3.397e-11	2.21e-10	34	1784	RELN,JPH4,GAP43,MAPT,ACHE,CAMK2B,ATP8A2,PCLO,GRIA2,NCAM1,GRID2,BRINP1,PTGER3,ADCYAP1,MAL2,SLC8A1,NSG2,PTPRN,NEGR1,SV2A,SCN2A,CLTB,PRKACB,OLFM1,PRKCB,GNAO1,SNAP25,SNCG,RAB3A,ENO2,DMTN,RAC3,GABRA2,SLC17A6
436	GO: Cellular Component	GO:0044463	cell projection part		8.152e-13	3.057e-10	3.397e-11	2.21e-10	34	1784	RELN,JPH4,GAP43,MAPT,ACHE,CAMK2B,ATP8A2,PCLO,GRIA2,NCAM1,GRID2,BRINP1,PTGER3,ADCYAP1,MAL2,SLC8A1,NSG2,PTPRN,NEGR1,SV2A,SCN2A,CLTB,PRKACB,OLFM1,PRKCB,GNAO1,SNAP25,SNCG,RAB3A,ENO2,DMTN,RAC3,GABRA2,SLC17A6
437	GO: Cellular Component	GO:0098794	postsynapse		5.814e-12	2.18e-09	2.18e-10	1.418e-09	23	825	RELN,GAP43,MAPT,ACHE,CAMK2B,PCLO,SH3GL3,SHC4,GRIA2,NCAM1,GRID2,FABP5,MAL2,SLC8A1,INA,CLTB,CALY,SNAP25,LY6H,FAIM2,DCLK1,DMTN,GABRA2
704	Pathway: KEGG	777534	Insulin secretion	BioSystems: KEGG	2.259e-08	1.518e-05	1.518e-05	0.0001076	8	85	CAMK2B,PCLO,ADCYAP1,PRKACB,PRKCB,SNAP25,ATP1B1,RAB3A
705	Pathway: REACTOME	1339115	Cardiac conduction	BioSystems: REACTOME	1.222e-06	0.0008213	0.0004107	0.002911	8	142	CAMK2B,SLC8A1,SCN2A,SCN9A,FGF14,ATP1B1,FKBP1B,SCN3B
706	Pathway: REACTOME	1268766	Transmission across Chemical Synapses	BioSystems: REACTOME	3.379e-06	0.002271	0.0007569	0.005365	9	218	ACHE,CAMK2B,GRIA2,TSPAN7,PRKACB,PRKCB,SNAP25,RAB3A,GABRA2
707	Pathway: KEGG	213307	Endocrine and other factor-regulated calcium reabsorption	BioSystems: KEGG	6.207e-06	0.004171	0.0008343	0.005914	5	47	SLC8A1,CLTB,PRKACB,PRKCB,ATP1B1
708	Pathway: REACTOME	1339117	Phase 0 - rapid depolarisation	BioSystems: REACTOME	6.207e-06	0.004171	0.0008343	0.005914	5	47	CAMK2B,SCN2A,SCN9A,FGF14,SCN3B
709	Pathway: KEGG	469199	Dopaminergic synapse	BioSystems: KEGG	7.987e-06	0.005367	0.0008945	0.006341	7	130	CAMK2B,GRIA2,PPP2R2B,PRKACB,CALY,PRKCB,GNAO1
710	Pathway: REACTOME	1269868	Muscle contraction	BioSystems: REACTOME	1.79e-05	0.01203	0.001579	0.01119	8	204	CAMK2B,SLC8A1,SCN2A,SCN9A,FGF14,ATP1B1,FKBP1B,SCN3B
711	Pathway: KEGG	83086	Long-term depression	BioSystems: KEGG	2.089e-05	0.01404	0.001579	0.01119	5	60	GRIA2,GRID2,PPP1R17,PRKCB,GNAO1
712	Pathway: KEGG	537443	Retrograde endocannabinoid signaling	BioSystems: KEGG	2.115e-05	0.01421	0.001579	0.01119	6	101	GRIA2,PRKACB,PRKCB,GNAO1,GABRA2,SLC17A6
713	Pathway: REACTOME	1268763	Neuronal System	BioSystems: REACTOME	2.459e-05	0.01652	0.001639	0.01161	10	351	ACHE,CAMK2B,GRIA2,NRXN2,TSPAN7,PRKACB,PRKCB,SNAP25,RAB3A,GABRA2
714	Pathway: REACTOME	1268794	Glutamate Binding, Activation of AMPA Receptors and Synaptic Plasticity	BioSystems: REACTOME	2.926e-05	0.01966	0.001639	0.01161	4	32	CAMK2B,GRIA2,TSPAN7,PRKCB
715	Pathway: REACTOME	1268795	Trafficking of AMPA receptors	BioSystems: REACTOME	2.926e-05	0.01966	0.001639	0.01161	4	32	CAMK2B,GRIA2,TSPAN7,PRKCB
716	Pathway: REACTOME	1269148	Toxicity of botulinum toxin type E (BoNT/E)	BioSystems: REACTOME	9.315e-05	0.0626	0.004815	0.03413	2	3	SV2A,SNAP25
717	Pathway: REACTOME	1268796	Trafficking of GluR2-containing AMPA receptors	BioSystems: REACTOME	0.0001094	0.07351	0.005251	0.03722	3	17	GRIA2,TSPAN7,PRKCB
719	Pathway: REACTOME	1268786	Neurotransmitter Receptor Binding And Downstream Transmission In The Postsynaptic Cell	BioSystems: REACTOME	0.0001722	0.1158	0.007234	0.05128	6	147	CAMK2B,GRIA2,TSPAN7,PRKACB,PRKCB,GABRA2
721	Pathway: KEGG	698773	Circadian entrainment	BioSystems: KEGG	0.0001999	0.1344	0.007464	0.05291	5	96	CAMK2B,GRIA2,PRKACB,PRKCB,GNAO1
726	Pathway: KEGG	217716	Cholinergic synapse	BioSystems: KEGG	0.0004094	0.2751	0.01168	0.0828	5	112	ACHE,CAMK2B,PRKACB,PRKCB,GNAO1
727	Pathway: KEGG	373900	Synaptic vesicle cycle	BioSystems: KEGG	0.0004251	0.2857	0.01168	0.0828	4	63	CLTB,SNAP25,RAB3A,SLC17A6
728	Pathway: KEGG	213818	Glutamatergic synapse	BioSystems: KEGG	0.0004441	0.2985	0.01168	0.0828	5	114	GRIA2,PRKACB,PRKCB,GNAO1,SLC17A6
730	Pathway: KEGG	946598	Thyroid hormone signaling pathway	BioSystems: KEGG	0.000481	0.3233	0.01197	0.08487	5	116	PRKACB,DIO3,PRKCB,ATP1B1,RCAN2

[truncated: 10 more sheets: IP-EN_to_EN3_down, IP-EN_to_EN3_up, IP-IN_to_IN2_down, IP-IN_to_IN2_up, IP-IN_to_IN3_down, IP-IN_to_IN3_up, IP-IN_to_IN4_down, IP-IN_to_IN4_up, IP-IN_to_IN5_down, IP-IN_to_IN5_up]
