# Supplementary material for: Modeling human telencephalic development and autism-associated SHANK3 deficiency using organoids generated from single neural rosettes
Source: Nat Commun. 2022 Oct 6;13:5688. doi: 10.1038/s41467-022-33364-z (PMC9537523; doi:10.1038/s41467-022-33364-z)
Supplement: Supplementary file 7 — Supplementary Data 4 [file 41467_2022_33364_MOESM7_ESM.xlsx]

## Sheet: HFB_specific_genes
	CTX_7PCWs	CTX_9PCWs	CTX_11PCWs	LGE_7PCWs	LGE_9PCWs	LGE_11PCWs	MGE_7PCWs	MGE_9PCWs	MGE_11PCWs
0	ZNF385B	NFIB	MYO5B	SIX3	TAC1	TGFA	NKX2-1	AC099489.1	SFTA3
1	PCSK9	ZFPM2	IL34	SIX3-AS1	RDH10	IKZF1	LHX6	AFF2	NKX2-1
2	AC008525.2	DAB1	GPR156	ARAP3	RCAN2	ZNF503	OLIG2	LHX6	BEST3
3	NFIA	RASL11B	NFIX	POU3F1	SYBU	RXRG	AC099489.1	CATG00000022090	ZSWIM5
4	C6orf141	AL136366.1	SHISA2	RFLNB	EPHA8	RDH10	MBIP	LITAF	AC099489.1
5	NCALD	ADAMTS3	ZBTB18	RCAN2	JHY	KCNA1	PCDH19	BEST3	CABG_011136
6	ZFPM2	EPB41L3	SH3GL2	PEA15	KCNA5	hfb_G_000494	TTYH2	GREB1L	NKX2-1-AS1
7	AP000426.1	MYO5B	hfb_G_000088	FOXM1	MEIS2	FOXP1	LINC00643	CABG_011136	SPARCL1
8	MFAP4	RAB26	NFIA	LINC01896	HAR1A	RARB	OTX2	ILDR2	GSX1
9	RASGRP1	CRHR2	NFIB	CHRM4	NRGN	ZNF503-AS2	PTCH1	SOX6	CATG00000109950
10	NLG_005922	AC099792.1	TMPRSS13	ITM2C	SLITRK6	BRS3	SLITRK2	PLS3	CATG00000022090
11	TENM4	AC006450.3	AC099792.1	CSPG5	NLG_004123	TSPAN9	SFTA3	DGKB	MBIP
12	PAPLN	TMPRSS13	CDK18	FAM107A	RARB	VIP	GHR	CATG00000109950	TRIM9
13	CHST10	B3GAT1	CDH23	GALP	FOXP2	SYBU	PLS3	TFDP2	SPON1
14	AC099792.1	FRMD6	EMX2	WNT7A	FOXP1	CATG00000092347	SOX6	ZSWIM5	GHR
15	KIAA1217	NFIX	PCSK9	PBX3	FBLN5	CHRM5	DNAH5	CNTN6	PLA2R1
16	TIFA	NHLH2	ST18	HAR1A	SEMA3C	KCNA5	CATG00000086461	MCC	CNTN6
17	AC008525.1	EMX2OS	ALPK1	NRG1	TGFA	MEIS2	AC016595.1	KIZ	HELT
18	GPR156	MFAP4	HGF	TPM2	CHRM4	ADCY8	DIO3OS	MGST1	LHX6
19	MIR222HG	IL34	PRSS51	IFI6	PAX5	EGR3	NTN4	SOX2-OT	NKX6-2
20	PENK	CAP2	CNGA3	ABTB2	VAT1L	STRIP2	DIPK1C	SPON1	WT1
21	AC006450.2	ABCC4	AL136366.1	TENM3	hfb_G_000071	THRB	UNC5D	ADAMTSL1	AFF2
22	AXIN2	LINC01748	ARID3C	SLC25A18	UBE2QL1	AP1M2	CATG00000097612	hfb_G_000296	PYGL
23	ADAMTS18	ST18	EML1	PARVB	GPR6	DRD3	TRIM71	SFTA3	TMEM255A
24	DOK6	CABP7	ADAMTS9	AC078909.1	LRMDA	EBF1	DLX6-AS1	KCND3	LITAF
25	ATOH7	RTN4RL2	MFAP4	ZNF467	MOXD1	MYLIP	NEGR1	DIO3OS	LRP2BP
26	SLCO5A1	EMX2	CABG_005181	WIPF3	SMOC1	PAK6	KCNQ1OT1	ZDHHC22	WT1-AS
27	LYPD6	FGF18	FGF18	TRPC4	SOCS2	NPAS2	MCC	KAT7	SOX6
28	MYRIP	PCSK9	CABG_005182	GSX2	CD247	WNT11	AGTR1	TIAM1	NTNG1
29	LRIG3	KIAA1217	EOMES	AC005005.3	CACNA2D3	RFLNB	DIO3	MBIP	FOXD2-AS1
30	LHX2	KCNH3	CSRNP1	PCBD1	EBF1	DRD1	WWTR1	NTN4	RMST
31	ABCC4	KCNIP3	MASP1	PLTP	GDPD5	SLC35F4	TRPM8	HAS2	OLIG1
32	CLVS1	ADM2	EMX2OS	AL121987.2	ROBO1	TAC1	CATG00000026034	OLIG2	GREB1L
33	CACHD1	NFIA	KIAA1217	HAR1B	SIX2	STK32A	CXXC4	CAPN2	SACS
34	STRA6	ADAMTS9	NFIC	PAK4	ZFHX4	NRGN	GSX1	WT1	MCC
35	KCNQ3	HEY2	KCNIP3	FOXP1	TSPAN9	NTRK1	SCN3A	WT1-AS	GRIA4
36	MYO6	DIRAS3	SOX3	EFEMP2	AC092422.1	SH3RF3	LINC02253	GALNT14	ABI3BP
37	TRPC6	HGF	ZFPM2	LRMDA	ELOVL6	PDE5A	IGSF1	RAB3IP	AC025263.3
38	AL136366.1	SH3GL2	CATG00000102516	ATP1A1-AS1	ZNF503-AS2	AC010478.1	TRHDE-AS1	ANKRD6	TIAM1
39	AC023866.1	CACHD1	CTTNBP2	RGS3	AC078909.2	SIX3-AS1	PDLIM5	SORCS2	SLC44A1
40	CA12	TIFA	TKTL1	CDO1	MCHR1	LRMDA	TFDP2	SLC44A1	STXBP5L
41	DAB1	PPP1R17	EPHA7	KCNA5	VWA5B1	SV2B	OMG	hfb_G_000173	MGST1
42	EML1	MASP1	COL27A1	MYC	AL589740.1	SIX2	ZDHHC22	IGSF1	LINC00645
43	SLC6A15	ZBTB18	NLG_005922	ATP1A1	AC090627.1	AC140912.1	LRP2	SLIT2	USP32P3
44	FRMD6	MDM1	KCNN2	TAB1	DCBLD1	LINC02495	TRIM9	ANGPT1	LMO1
45	ST3GAL1	NXPH4	TFAP2C	OLMALINC	IRF6	CHRM4	WFDC1	RASD2	NTN4
46	SLC12A8	NCKAP5	AC006450.3	HTRA1	SH2D5	RAMP1	OLIG1	LRP2	SPECC1
47	KCNIP3	CDK18	NEUROD4	VIP	SOCS2-AS1	CNTN5	RAI2	FBXW7	KIZ
48	RASL11B	EML1	NCKAP5	FLRT1	KCNA1	CACNA2D3	GRIA4	WWTR1	AP004147.1
49	ARHGAP44	TMEM163	STOM	CDC20	TNC	GPX3	JAZF1	PCDH17	WWTR1
50	CELSR1	NLG_005315	FBN2	ERF	GPX3	SLC8A1	SPECC1	LMO1	DGKB
51	ASB13	CHST10	hfb_G_000943	UBE2C	ZNF503	SERTAD4	KCND3	FIBIN	EFNA5
52	SETD7	TRPC6	LRIG3	MEIS1-AS2	MYC	INHBA	FOXD2-AS1	EFNA5	ABAT
53	HMGN3	RNF112	ADAMTS3	SALL3	FLRT2	ISL1	NR2F1	PLA2R1	C9orf3
54	IVNS1ABP	HPCA	HEY2	NEDD4L	ROBO2	POU3F1	LINC00648	TLL2	FOXD2
55	OCA2	C1orf115	EFHD1	SLC25A5-AS1	ST6GALNAC5	C1QL4	hfb_G_000522	SPART	FZD10-AS1
56	TMEM177	ALPK1	LINC01748	AC005052.1	ARAP2	FAM135B	NPAS1	NKX2-1	ERO1B
57	SLC47A1	CABG_005182	AC007920.2	NLG_000716	RFLNB	GUCY1B2	SLC18A3	CD14	PRSS23
58	PLCB1	EBF2	SLC24A2	AL158847.1	SLC30A10	LINC02487	AL359198.1	GHR	KAT2B
59	AC012349.1	NSMF	LRRC1	AC096536.2	GFRA1	ANKRD63	KIZ	GRIA4	FREM2
60	ADRA2A	TRMT9B	AC008525.1	JHY	ABCA10	CDH9	hfb_G_000537	COL5A2	DOCK11
61	PHLDA1	PHLDA1	TSPAN18	FAM219A	PTH2R	NGEF	NR2F2-AS1	WFDC1	ANGPT1
62	KIF19	GLB1L2	ABCC4	EMD	GPRIN3	hfb_G_000054	CCDC88A	NHSL2	KLHL13
63	NAV1	NFIC	EPB41L3	APH1A	FUT8	IRF6	ATP1B3	UACA	OLIG2
64	NCKAP5	LEF1	RNF112	CXXC5	QPCT	AC010997.4	SERPINB9	CEMIP2	SPARC
65	PDGFC	EFHD1	OTX1	PTP4A3	CSPG5	RELB	FGFBP3	JAG1	MBOAT1
66	RHBDL3	CBLN1	PREX2	SNX21	AC079061.1	QRFPR	LSAMP	LINC01750	PMAIP1
67	STON2	ZNF423	LHX2	AL589740.1	DRD3	FOSL2	TMCC3	FAT1	ZHX2
68	PLAUR	AC008525.1	BAIAP2-DT	GSTM3	IKZF1	TSHZ2	RIC3	RFTN1	PDLIM3
69	GRIA1	CDON	GPD1L	LINC00982	PDE3A	ADAMTS17	MIAT	TRIM9	CCDC144CP
70	EFHD1	KHDRBS3	CHST10	VAX1	FAM107A	hfb_G_000053	KAT2B	ZNF536	AC080038.2
71	MYO5B	SEZ6	MYRIP	SMTN	GRB14	FGF3	GRIK3	TMEM123	BEND7
72	STOX1	BAIAP2-DT	SETD7	H1FX	NLG_000716	AC079061.1	PDLIM3	SCUBE3	NKD1
73	SLC13A3	LHX2	PPP1R17	MAPK3	NPAS2	AC097634.1	AL161729.1	PYGL	MMP14
74	CDON	TMEM221	TNS1	SNTA1	KCNA2	KDF1	CABG_011136	CAPS2	TCF7L2
75	SVIL	FSTL5	SPIRE1	ANKFN1	hfb_G_000081	TPD52L1	NR2F1-AS1	SPARCL1	MAP3K20
76	LRRN1	GPR156	NXPH4	HIRIP3	HS6ST2	AC064853.1	GAD1	ECEL1	DLL3
77	NFIB	EYA2	SPINK5	H1FX-AS1	FRAS1	MSANTD1	EGFL6	BTG2	hfb_G_000249
78	GALNT11	ADRA2C	ELL2	ACTB	MEIS1	hfb_G_000829	KLHL13	SACS	CLDN19
79	PGPEP1	GPR37	PCSK5	WDR1	MPPED2	SLC18A2	IRX1	GSX1	MGARP
80	ERRFI1	NDST4	CAP2	MEIS1	CRH	COBL	AKNAD1	HSD17B11	DDAH1
81	THSD1	CSRNP1	RAB26	RAB31	F3	hfb_G_000400	RIPOR2	AC025263.3	NLG_002883
82	B3GAT2	LRIG3	RASL11B	PRDM16	PRKCH	SIX3	PCDH8	CCDC144CP	VAC14-AS1
83	CAPG	MYRIP	CDH7	DNAJC1	C1QL4	PRKCH	ALCAM	USP32P3	IGSF1
84	PREX1	CABG_007849	CDHR3	AC090236.1	RAMP1	SMOC2	ILDR2	LINC00404	ZC3HAV1
85	HECW1	STOM	TIFA	EMC9	SHTN1	SMOC1	DNAH1	GLCCI1	LGR4
86	CATG00000020415	ARID3C	PPARG	FDFT1	ZNF521	GPR149	RAB3IP	AC005165.1	GABRA2
87	RAB11FIP2	ID2	C1QL1	AC174065.1	QRFPR	CACNG5	AP000282.1	SPECC1	AC091013.1
88	FREM1	SPINK5	NSMF	EML3	RPP25	CSMD3	ADGRL3	FOXD2-AS1	MAST4
89	PTPRG	TSPO	CDON	DPP7	NRIP1	AC009041.2	MIR770	TP53BP2	PLXNB3
90	LGALS3BP	CDHR3	TMEM221	VWA5B1	C2orf70	INSRR	ZSWIM5	SP5	PLS3
91	NDUFA4L2	PAPPA2	SSX2IP	SMDT1	SORCS3	AC134026.1	LMO1	GRM8	AC092958.1
92	SRGAP3	UNC5A	CABP7	SAMD1	NPY1R	NPY1R	ELF2	SCN7A	LINC00511
93	EZR	KCNG1	AC009283.1	AP006333.1	NEDD4L	HRASLS	CATG00000022090	CRB1	ZNF536
94	MID1	CDH23	CATG00000020415	MRGBP	LRRC9	CATG00000097867	AC023301.1	IRF8	AKNAD1
95	HRK	CACNA1A	AL589987.1	CATG00000092347	PLEKHA2	VIPR2	AHSG	STXBP5L	KCNQ1OT1
96	AGO1	CDH7	SEL1L3	CKB	PBX3	AL137003.2	TMEM257	AMOT	SHH
97	PREX2	ADCYAP1	RHBDL3	MAP3K6	CATG00000045509	WFDC2	FOXD2	MBOAT1	hfb_G_000173
98	OTX1	PLCB1	B3GAT1	SH3KBP1	STRIP2	PTH2R	SGCG	MEG8	LONRF3
99	AC011611.3	ROR1	STK17A	C2orf70	TRDMT1	AC004158.1	BTG2	NXPH1	OXCT2

## Sheet: scores_wilcoxon_1_MONTH_ORG
	EN1_n	EN1_s	EN2_n	EN2_s	EN3_n	EN3_s	IN1_n	IN1_s	IN2_n	IN2_s	IN3_n	IN3_s	IN4_n	IN4_s	IN5_n	IN5_s	IP-EN_n	IP-EN_s	IP-IN_n	IP-IN_s	NP1_n	NP1_s	NP2_n	NP2_s	NP3_n	NP3_s	NP4_n	NP4_s	NP5_n	NP5_s
0	GAP43	33.8644	TRH	16.3898	NEFM	20.2822	FGF19	41.8261	PPP2R2B	26.1887	RUNX1T1	29.344	MEIS2	37.9203	MEIS2	29.4312	NEUROG1	22.302	DLX2	32.2349	DLK1	25.7064	DLK1	37.7043	SPARC	38.4758	FABP7	36.6339	FABP7	43.1577
1	UBE2E3	31.2119	PBX1	15.6972	RTN1	19.3305	MAP1B	30.9536	CELF4	25.3481	MPPED2	28.4458	STMN2	34.3419	VCAN	28.2785	HES6	20.0159	SOX4	32.0922	RPS6	24.607	SPRY1	31.1103	CSRP2	38.1755	SFRP1	34.3768	PTN	35.0983
2	PPP1R17	30.9208	ONECUT2	15.5199	SYT1	18.7091	TUBA1A	30.3914	STMN2	25.28	MEIS2	26.2478	TAC1	31.235	TAC1	28.2462	C21orf59	18.0328	CKB	30.6594	TTYH1	24.295	MDK	30.1516	CNN3	36.8975	VIM	33.5883	VIM	31.7657
3	MLLT11	29.446	GAP43	15.3207	INA	18.3517	DLX6-AS1	29.1369	PCSK1N	25.0811	PBX3	25.4137	GNRH1	29.9253	HMP19	26.5966	CDKN1C	16.9102	ASCL1	25.9707	HMGN2	23.039	RPS6	27.7441	ST6GALNAC5	35.2749	CREB5	32.1693	TTYH1	31.0887
4	EMX2	29.1654	UTS2	14.9705	NRN1	18.0079	GNRH1	27.2152	SYT1	24.8501	BCL11A	23.5431	NSG1	29.5121	ZFHX3	24.5502	SRP14	16.279	RBP1	25.3402	RPS3	22.8212	SMOC1	27.0972	RP11-89K21.1	35.1994	C1orf61	30.8642	CALD1	31.0732
5	TBR1	29.016	PCSK1N	14.9588	DCX	17.9892	DLX2	26.7858	MAPT	24.1534	TAGLN3	23.3016	HMP19	29.2649	ETFB	23.8773	PRDX1	16.016	ARL4D	24.1843	RPL10A	22.7444	ZFP36L1	27.064	HES1	35.1681	TTYH1	27.915	PTPRZ1	30.6463
6	POU2F2	28.701	CXXC5	14.0747	STMN1	17.6889	RGS2	26.741	RTN1	23.9336	DLX6-AS1	20.5355	MAP1B	28.9693	ZNF503	23.6319	KCNQ1OT1	15.8313	DLX5	22.2196	NAP1L1	22.6115	CNN3	26.1468	MDK	35.13	CALD1	27.2587	CD99	29.2891
7	PSMD14	28.0873	SNCG	14.0154	MLLT11	17.631	TUBB2B	26.1021	STMN1	23.5953	MAP1B	20.0497	CD24	28.878	GAP43	22.9803	MFNG	15.6291	C1orf61	21.8583	HMGN3	22.5055	RPS7	26.1199	TMSB4X	33.9387	RPL13A	26.5252	RPS27L	27.9464
8	STMN2	27.3851	ATP1B1	13.7588	STMN2	17.2181	MLLT11	26.0241	UCHL1	23.4503	PAX6	19.0714	GAP43	27.4187	DCX	22.6907	KLHDC8A	14.8594	PCP4	20.9893	RPL7A	22.2334	FBLN1	25.808	VIM	32.9948	RPS24	26.0493	SAT1	27.5368
9	STMN1	27.2288	SCG2	13.5449	CCNI	16.7515	STMN2	25.1185	DCX	23.3941	C1orf61	18.9944	TUBB2A	27.1708	NSG1	22.5639	NHLH1	14.7678	DLX1	20.0351	SYNE2	22.2191	PTN	25.6532	SMOC1	32.9316	RPS23	26.0425	GPM6B	27.1421
10	TUBA1A	26.7098	BEX1	13.314	GAP43	16.5909	TUBB	24.9412	GRIA2	22.9597	HN1	18.6597	MLLT11	26.985	SEMA3C	22.4931	GADD45G	14.645	RND3	19.1801	RPS7	22.0287	RPS12	25.5605	ZFP36L1	30.3641	RPS27L	25.9825	MOXD1	26.9771
11	LHX5-AS1	26.6779	YWHAH	13.1472	TUBB2B	16.3395	CD24	23.5525	KIF5C	22.8336	SOX4	18.4431	MAPT	26.9303	NKAIN3	22.0976	H3F3A	14.0652	PFN2	18.9376	RPL13A	21.7656	SOX2	24.782	MGST3	29.5951	RPL13	25.9039	SFRP1	25.9455
12	PCSK1N	26.559	ONECUT3	13.1217	TUBA1A	15.9903	TUBB2A	23.5166	LY6H	22.6898	DUSP4	18.2545	VCAN	26.6383	CNTNAP2	22.0001	GNG5	13.9967	HNRNPA1	17.9446	HNRNPA1	21.7535	NPM1	24.7687	CLIC1	29.331	FRZB	25.864	ANOS1	25.2378
13	GNG3	26.4641	SYT1	13.0522	ELAVL4	15.8638	SYT1	23.0151	RASD1	22.663	NSG1	16.5182	PCSK1N	26.4087	PBX3	21.8897	CHRNA3	13.8704	GADD45G	17.6791	FABP7	21.4032	TTYH1	24.7495	AP1S2	29.159	RPL7	25.8224	HMGN2	25.0834
14	KIF5C	26.1125	ADCYAP1	12.9216	CALM2	15.4107	DLX5	22.6712	NSG1	22.657	MEF2C	15.6996	RTN1	25.7516	PEG10	21.583	NRN1	13.7698	SH3BGRL3	17.6537	FRZB	20.976	RPS20	24.3103	HSBP1	28.9644	SOX2	25.7489	SUCLG1	24.3494
15	MYL6	25.7848	BEX2	12.9116	PCSK1N	15.3868	TAGLN3	22.524	GPM6A	22.1824	SNCA	15.2186	TMSB10	25.4171	HN1	21.2333	NEUROD1	13.5111	CDKN1C	15.8905	RPS2	20.6016	ANXA2	23.6542	IER3	28.5735	TPI1	25.3655	CDCA7L	22.7924
16	PAK3	25.2832	CALM2	12.471	ONECUT1	15.3144	HN1	21.7386	INA	22.1715	TERF2IP	14.8946	NEFL	24.9088	EBF1	21.1662	DCC	13.3805	RPL10	15.6614	RPLP0	20.402	RPL10A	23.6455	SPRY1	27.6836	RPLP0	24.5303	LMO1	22.4022
17	CD24	24.9702	PTGER3	12.4342	NEFL	14.9252	GAP43	21.3924	MEF2C	22.1571	RPP25	14.6814	CELF4	24.6269	TMSB10	20.7242	RPL6	13.2072	RIC3	15.4124	RPL7	20.3912	RPL23A	23.2965	SERPINH1	27.5532	RPS3A	24.3678	GNG5	22.2935
18	APLP1	24.941	NEFM	12.405	ONECUT2	14.81	UCHL1	20.8001	TUBB2A	21.334	DLX2	14.6	HN1	24.1955	CD24	20.4909	PCBP4	12.8691	HES6	15.3817	RPL13	20.0711	ZIC1	23.1219	GNG5	27.5371	EEF1A1	24.3668	COL2A1	21.6215
19	RTN1	24.8931	CCNI	12.3091	CD24	14.56	MEST	20.5831	CD24	21.0016	LINC00461	14.5224	KIF5C	23.3808	PCSK1N	20.2701	FBLN1	12.8248	DLX6-AS1	15.3406	RPS3A	19.9768	RPS14	23.0845	CD63	27.4232	CD99	23.9301	CDH2	21.6204
20	CCNI	24.8053	LY6H	12.2404	FAM57B	14.4137	TMSB10	20.0317	GNAL	20.8981	HMP19	14.1248	INA	22.93	S100A10	19.9091	FEZF1	12.7227	ATP2B4	15.2916	RPS24	19.6805	HMGN3	23.0744	C1orf21	27.1356	RPS6	23.6419	SOX9	21.5594
21	TUBB2B	24.5165	ASIC4	12.2337	OLFM1	14.3072	FGF3	20.0168	HMP19	20.8939	HIST2H2BE	14.0573	SEMA6D	22.7008	KIF5C	19.8078	RPS4X	12.5779	TAGLN3	15.1031	RPL8	19.5348	RPS3	23.0714	PRSS23	26.7236	RPS3	23.6071	SOX2	21.558
22	BASP1	24.4027	TTC9B	12.209	NOS1AP	14.1347	RTN1	19.2374	MAP1B	20.8562	SCG3	13.7637	CRMP1	22.6311	GNG3	19.4761	ONECUT2	12.4208	DLL1	14.3601	RPS23	19.5259	RPL27A	22.6004	RPS20	25.0439	SOX3	23.2567	C1orf61	20.9457
23	INA	24.3744	TCEAL7	12.166	CXXC5	13.9653	APLP1	19.1534	FGF14	20.4874	PAFAH1B3	13.5736	NRP2	22.6057	FTH1	19.3797	ATP2B1	12.3615	RAB31	14.3455	RPS18	19.3244	PRSS23	22.2332	SMS	24.6693	HNRNPA1	23.2181	PEA15	20.8134
24	STMN4	24.3384	HMP19	11.9456	APLP1	13.6658	NSG1	18.7781	ANK3	20.4113	MLLT11	13.5471	RAB3A	22.5718	LY6H	19.376	MDK	12.3588	MPPED2	14.1998	RPS9	19.255	RP11-89K21.1	22.2118	IGFBP5	24.6624	CLU	22.9771	CALM1	20.3572
25	ELAVL4	24.3062	SCG5	11.7016	HMP19	13.2093	KIF5C	18.4834	GNAS	20.345	TMSB10	13.4256	LY6H	22.4356	ANK3	19.349	LHX9	12.3139	BNIP3	14.1797	RPL23A	19.1648	SERPINH1	21.9457	DUSP6	24.4443	RPS19	22.7798	DOK5	20.1358
26	GPM6A	23.8516	VGF	11.6343	ISL1	13.1061	GAD2	18.4113	DLX1	20.3304	FEZ1	13.4124	ATP6V0E2	22.3256	ENC1	19.2321	SPRY1	11.9691	KCNQ1OT1	13.7467	SOX2	18.9933	RPL13	21.709	ANXA2	24.3541	ENO1	22.7406	TRIB2	19.559
27	UCHL1	23.3139	RTN1	11.6118	INSM1	12.978	DLX1	18.2391	DLX5	20.2569	RAB3A	13.2727	ISL1	22.1731	ATP6V0E2	19.0853	RPL10	11.9441	LINC00461	13.707	PTN	18.8028	RPS9	21.6408	PFN1	23.6507	PTN	22.5181	CALB1	19.4436
28	RELN	23.0768	LRRN3	11.5733	NSG1	12.97	PCSK1N	17.9071	GAP43	19.4792	TIAM2	13.2726	VAMP2	21.3458	SPOCK1	18.8036	BTBD17	11.6285	ARX	13.568	RPS8	18.7101	RPL7A	21.6379	NES	23.1097	HES4	22.3964	PON2	19.4256
29	MALAT1	22.9204	GNG3	11.2714	TTC9B	12.9345	SCG3	17.3356	DLX2	19.1311	STMN2	13.1407	GRIA2	20.9941	MAPT	18.7244	RGS16	11.5057	RCN2	13.5531	RPSA	18.6451	RPL6	21.6163	RPS12	22.9277	RPL3	22.3877	GSTP1	19.2695
30	TAGLN3	22.3789	CDKN2D	11.1702	TUBB2A	12.7019	TERF2IP	17.2655	CXADR	18.8155	H3F3B	13.0036	NCAM1	20.9608	MAP1B	18.4556	HNRNPA1	11.3662	RPS11	13.4527	RPL12	18.5776	RPL21	21.4745	SEMA6A	22.3121	RPL5	22.3517	ITM2C	18.8192
31	DCC	22.256	FGF13	11.1261	UCHL1	12.6131	DUSP4	16.895	NNAT	18.6923	GNG3	12.8626	APLP1	20.8173	UG0898H09	18.3593	CHD7	11.238	KLHDC8A	13.3602	RPS15A	18.4759	EEF1A1	21.2709	STX7	22.2555	RPL10A	22.3174	ETV5	18.7977
32	TRH	22.1262	STMN4	11.116	MALAT1	12.583	SLC8A1	16.8694	BASP1	18.6226	PCDH7	12.8544	TUBB2B	20.4519	RTN1	18.3399	TFDP2	11.0058	TLE1	13.353	GNB2L1	18.4422	RPS18	21.122	COTL1	22.2541	RPS15A	22.2809	H2AFZ	18.3716
33	FXYD6	21.7799	MLLT11	11.1151	TERF2IP	12.4921	STMN1	16.8631	DLX6-AS1	18.5469	ELAVL3	12.6944	SYT1	20.4342	LINC00581	18.332	RPL5	10.9219	PCBP4	13.1277	LINC01551	18.4355	GNB2L1	21.1118	CCND1	22.2346	RPS8	22.2261	S100B	18.0194
34	DCX	21.6206	INA	10.9757	YWHAH	12.3298	ACAT2	16.755	CSRNP3	18.5126	POU3F4	12.3908	ETFB	20.3038	BASP1	17.928	EEF1A1	10.8342	CCND2	13.0806	EEF1D	18.3754	RPL13A	21.1096	BMPR1A	22.173	PTPRZ1	22.0622	SCRG1	17.8077
35	TUBB2A	21.4613	BASP1	10.9514	GPM6A	11.7262	C4orf48	16.5345	TUBA1A	18.4514	ARX	12.3731	TUBA1A	20.1307	INA	17.8481	RP11-247C2.2	10.717	RPS27	12.8031	EEF1A1	18.3664	RPL5	20.9632	ID3	21.8446	VEPH1	22.0324	CARHSP1	17.7172
36	RP4-665J23.1	21.4062	NLRP1	10.9236	TTC3	11.2451	NEFL	16.4307	H3F3B	18.2014	TMEM161B-AS1	12.1215	DCX	20.0751	RAB3A	17.7677	RCN2	10.694	LINC01551	12.7226	RPS17	18.3633	NAP1L1	20.8926	MYL12A	21.6296	SOX9	21.9119	ZFP36L1	17.6928
37	C4orf48	21.3934	MAPT	10.7721	MAP2	11.1578	ELAVL3	16.2747	ATP1B1	18.0917	HIST1H2AC	11.9209	TXN	20.0297	DUSP4	17.7388	RPL3	10.6583	H3F3A	12.6578	RPS14	18.1924	RPS23	20.5687	ADA	21.6285	NAP1L1	21.7947	SERF2	17.6734
38	CXXC5	20.5732	PAK3	10.66	ENO2	11.118	PAFAH1B3	16.2688	PEG10	17.9638	NCAN	11.7678	C4orf48	19.8439	RUNX1T1	17.6803	ELAVL4	10.562	PNRC1	12.6337	RPL19	18.1531	HNRNPA1	20.5096	PLA2G16	21.3733	HMGN2	21.7649	MGST3	17.6663
39	BAALC	20.0694	FTH1	10.6108	UBE2E3	11.0598	PPP2R2B	15.9971	PGRMC1	17.9484	TUBB2B	11.7143	TMEFF2	19.7768	TTC9B	17.5643	RPL7A	10.4319	HNRNPDL	12.5037	RPL3	18.1378	IGFBP5	20.4304	SH3BGRL	21.1483	CKB	21.6406	HSPB1	17.4636
40	SCG5	20.0208	MAP1LC3A	10.5955	STMN4	11.0198	CRMP1	15.7054	GAD1	17.6163	VAMP2	11.6126	TTC9B	19.7448	FABP5	17.4228	EMX2	10.4097	NKAIN4	12.1782	RPL21	18.0692	GNG5	20.2967	SOX2	21.0095	HSPB1	21.3293	CKB	17.4462
41	NLRP1	19.8546	OAZ1	10.5787	PCBP4	10.9654	FEZ1	15.2723	POU2F2	17.5926	PCSK1N	11.5515	ANK3	19.6633	MLLT11	17.3162	PRSS23	10.1665	MIAT	12.0443	NPM1	18.0649	RPS3A	20.1221	ETV4	20.8279	RPS7	21.2352	DNAJC1	17.1334
42	YWHAH	19.768	VAMP2	10.5091	NLRP1	10.8407	FSCN1	15.2392	MLLT11	17.4492	ACTG1	11.4597	TUBB	19.6014	STMN1	16.7514	RPS12	10.0346	RPL23	12.0428	RPL6	17.9674	CD63	20.0761	TGIF1	20.7156	EEF1D	21.1203	SCUBE1	17.0485
43	LHX5	19.2149	NEFL	10.422	NRXN1	10.8278	SEC11C	15.0248	ETFB	17.4002	CPLX2	11.4262	RELN	19.5201	VAMP2	16.7442	NACA	9.88984	RPL7	11.9725	RPS16	17.8377	RPS2	20.0678	SEPP1	20.66	RPS18	20.9572	BAALC	16.9085
44	NSG1	19.1163	SCN3B	10.3816	PAK3	10.6617	RBP1	14.725	SCG3	17.323	EIF4A1	11.2576	FGF14	19.4789	APLP1	16.6278	UBE2L6	9.84216	GAD2	11.8188	RPLP1	17.7253	EEF1D	19.9883	FGFR1	20.2731	RPSA	20.9366	MASP1	16.8359
45	MAPT	19.0606	DCLK1	10.2731	TUBB	10.6154	SOX11	14.7202	NCAM1	17.3057	CD24	11.1596	PAFAH1B3	19.0888	SOX4	16.5491	INSM1	9.78783	LMO1	11.7424	RPL29	17.6633	RPL30	19.8913	GSTP1	19.619	COL2A1	20.844	QKI	16.8228
46	TERF2IP	18.9381	KIF5C	10.2696	CXADR	10.6026	PEG10	14.7045	RBFOX2	16.7812	CENPV	11.1583	ZFHX3	19.0452	TUBB2A	15.719	SSTR2	9.65127	H3F3B	11.6231	HES4	17.4864	RPS19	19.703	MT-CYB	19.4111	LINC00461	20.6769	GNG11	16.685
47	SCG2	18.8217	ONECUT1	10.2634	GNG3	10.5259	MAPT	14.6154	APLP1	16.6287	VCAN	11.0511	SCG3	18.8232	NTRK3	15.6725	SERPING1	9.64344	NNAT	11.5555	RPL9	17.4208	COL2A1	19.6565	MT-ATP6	19.329	SYNE2	20.4598	RHOJ	16.6724
48	TMSB10	18.6284	GNAS	10.2252	DPYSL3	10.4776	CXADR	14.4311	CCNI	16.4943	ELAVL2	11.0172	FGF19	18.7701	COX7A2	15.5966	RPS14	9.59299	ST18	11.4606	ZFP36L1	17.1655	SLC2A1	19.5226	SPRY2	19.2804	LINC01551	20.4465	2021-09-09	16.6455
49	CELF4	18.5368	CLTB	10.0951	H3F3B	10.4154	EIF1	14.3957	HN1	16.3226	GDAP1L1	11.0001	DPYSL3	18.6964	MT-ND4	15.4696	RPL23	9.53091	RPS23	11.3141	RPL41	16.8847	TGIF1	19.3967	TLE4	19.0904	RPS14	20.4318	DPPA4	16.6387
50	HN1	18.3487	BEX5	10.085	AP1S2	10.4033	KLC1	14.1274	VAMP2	16.1119	RPAIN	10.9104	BASP1	18.592	RTN4	15.3647	TMSB4X	9.47599	ATP6V1G1	11.3111	RPL5	16.8737	DUSP6	19.3432	RHOC	19.0869	RPL7A	20.4303	PLTP	16.6171
51	PBX1	18.2415	CALM1	10.0718	MIAT	10.35	GPC2	14.1028	YWHAH	16.0681	AES	10.8648	LRRN3	18.5782	PRKACB	15.3544	CLIC1	9.41539	BTG1	11.3096	RPS27A	16.805	NPC2	19.2763	IL17RD	19.0593	RPS17	20.2999	FRZB	16.5391
52	DAAM1	18.1754	SNRPN	10.048	HN1	10.2812	RAB3A	14.0414	CDKN2D	15.907	DLX5	10.864	PGM2L1	18.4334	CDKN2D	15.3015	PLTP	9.4105	RPAIN	10.991	RPS19	16.7807	RPL3	19.0356	ADD3	18.9951	RPS27A	20.1747	AIF1L	16.4412
53	PIK3R1	18.1442	ATP6V0B	9.81377	SVBP	10.0265	ETFB	13.9107	RAB3A	15.8713	RALYL	10.8619	DPYSL2	18.4176	ATAT1	15.2947	RSPO3	9.39505	SLC25A6	10.8745	RPS15	16.6478	OSTC	18.9642	TPT1	18.6952	GNB2L1	20.1553	SPRY1	16.3907
54	OCIAD2	17.8998	OLFM1	9.75399	SYT5	10.0123	TXN	13.8056	TERF2IP	15.7491	THSD7A	10.7248	DUSP4	18.3652	STMN2	14.8845	EIF3E	9.3211	DCX	10.8503	ENO1	16.6172	RPS15A	18.9162	DLK1	18.6609	RPL9	20.0678	CD82	16.3254
55	TTC9B	17.8065	DYNLL1	9.73154	DYNLL1	10.0079	PTMS	13.7225	PCDH17	15.6437	LRRN3	10.6891	PRKACB	18.1986	PGM2L1	14.7472	DPYSL3	9.17974	SRRM4	10.7724	RPS5	16.5579	RPL7	18.9153	CACNG8	18.4976	FOS	20.0572	HINT1	16.1817
56	VAT1	17.5862	NSG1	9.71689	NNAT	9.96674	BASP1	13.588	PPP1R1A	15.6007	GRIA1	10.6067	GNG3	18.138	GRIA2	14.6964	FTL	9.17828	TPT1	10.6486	RPL11	16.3722	RPL9	18.6323	TPD52L1	18.4954	RPL27A	19.9917	DBI	16.0858
57	FAM57B	17.5373	PRKACB	9.6882	MAPT	9.95694	ATP6V0B	13.4333	DPYSL3	15.378	CELF5	10.5473	KIDINS220	17.9962	CCNI	14.5641	NAP1L1	8.97255	DDX5	10.5723	GAPDH	16.1104	RPL12	18.6081	RAB13	18.4156	RPL18A	19.9623	CREB5	15.9995
58	SVBP	17.5185	ELAVL4	9.64575	DAAM1	9.89988	TTC3	13.404	ELAVL4	15.2811	KAT6B	10.4767	NTM	17.8413	CRMP1	14.5633	RPL13A	8.96764	OAZ2	10.5463	RPL27A	15.9729	RPS27A	18.5045	FLRT3	18.1439	LMO1	19.894	RPS20	15.7353
59	HMP19	17.4588	TMEM59L	9.63261	POU2F2	9.89261	ACTB	13.3905	WHSC1L1	15.2773	WLS	10.448	GPM6A	17.8285	TMSB4X	14.5117	SLC25A6	8.96761	GNG5	10.4651	RPL18A	15.8188	HMGA2	18.4755	MT-CO3	17.9724	NKAIN3	19.8056	LMO4	15.6911
60	CXADR	17.3501	DNAJC12	9.56628	SOX4	9.8801	YWHAQ	13.2952	PGM2L1	15.2328	DLX1	10.2445	NEFM	17.6422	SCN3B	14.4952	RPS3	8.95315	EIF1	10.4398	COL2A1	15.8027	BTBD17	18.4647	HSPB1	17.7114	RPL29	19.7908	FAT3	15.6504
61	NRN1	17.2506	ATP6V0E2	9.55406	KIF5C	9.86079	GNG3	13.2056	ZFHX3	15.1308	NEFM	10.1705	FXYD6	17.594	NREP	14.241	RPL24	8.78526	RPL3	10.4035	SOX3	15.685	RPL23	18.3194	LAMC1	17.2132	GPM6B	19.7876	HES4	15.6429
62	DYNLT1	17.2471	OCIAD2	9.5384	PTMS	9.78897	ZFHX3	13.1958	TSC22D1	15.0694	APLP1	10.1551	UCHL1	17.5057	NRXN1	14.1717	CBFA2T2	8.77825	RPS25	10.3274	RPL32	15.6102	CCND1	18.319	HMGA2	17.1358	RPLP1	19.7045	ANK2	15.6203
63	DPYSL3	17.2081	CDC42	9.40037	PEG10	9.73382	DCX	13.1372	MEST	15.0265	WNT7A	10.1479	RALYL	17.4863	RALYL	14.008	RP11-89K21.1	8.72655	DNAJC1	10.3066	GPC3	15.5894	RPL11	18.086	GNG11	17.0403	RPS15	19.5334	2021-09-11	15.5981
64	MAP2	17.1892	TAGLN3	9.36692	MORF4L2	9.70552	TSPAN13	13.1058	NREP	15.0155	BASP1	10.0875	PAX6	17.4026	BCL11B	13.9744	CDC42EP4	8.67855	SOX11	10.173	PON2	15.3604	RPS16	18.0683	MYL6	17.0282	RPS16	19.3535	RPS15	15.4878
65	TCEAL7	16.9697	PPP1R17	9.30247	SCG3	9.70033	PSMA7	13.0455	TUBB2B	14.9908	PHF14	10.0838	PKIA	17.3929	MARCKSL1	13.802	RPS3A	8.64802	HNRNPK	10.0897	RPL30	15.151	TPM1	18.0071	CMTM6	16.9295	HMGN3	19.3203	SH3BGRL	15.4397
66	MGAT4C	16.8508	DCX	9.09895	TAGLN3	9.69528	MARCKSL1	12.9328	TTC3	14.9863	GPC2	10.0494	RUNX1T1	17.3225	OCIAD2	13.7634	NNAT	8.60798	RPL7A	10.0113	RPL18	15.1469	TFDP2	18.0047	RPL23A	16.9193	RPS2	19.2171	HSD17B11	15.3308
67	PCSK2	16.5099	SARAF	9.04887	NCAM1	9.58718	SRP14	12.9084	TXN	14.9029	FAM84A	10.0188	STMN1	17.2706	DSEL	13.5855	LEMD1	8.5838	RPL39	9.94984	MDK	14.9181	ADH5	17.8415	RPS6	16.7127	TPT1	19.2067	HMGB2	15.2938
68	C10orf35	16.4923	BEX4	9.0187	BASP1	9.56799	FDFT1	12.7649	PAK3	14.8494	MAP2	9.96377	FAM65B	17.2362	RBFOX2	13.5239	RPS11	8.56212	RPL37	9.93785	TPM1	14.8768	SH3BGRL	17.7317	RPL27A	16.6332	RPS27	19.1862	VEPH1	15.1687
69	LHX1	16.4183	CXADR	8.99644	VAT1	9.48396	KIF1A	12.7387	FXYD6	14.6905	CRMP1	9.94707	ELAVL3	17.2269	POU3F2	13.496	RPL15	8.55596	GPC4	9.90774	HMGB1	14.8716	RPLP0	17.7163	HDDC2	16.5364	RPL30	19.1139	DEK	15.1488
70	SARAF	16.4164	SCN2A	8.99426	KIF21A	9.30643	INA	12.7214	FNBP1L	14.6672	COX7A2	9.93396	SPINT2	17.0445	KIDINS220	13.4722	RPL21	8.41047	RPL5	9.88947	RPL23	14.7308	RPS4X	17.6602	KLHDC8A	16.4614	RPL19	19.1089	HMGB1	15.0318
71	NEFM	16.4156	APLP1	8.94161	MAP6	9.29935	ECEL1	12.6244	CELF5	14.6258	ATP1B1	9.88649	KIF1A	16.8953	CCDC28B	13.2109	SRRM4	8.39374	NACA	9.82272	HMGB2	14.6283	RPL19	17.5759	ETV5	16.3619	RPL8	19.0952	ETV1	15.0254
72	NRXN1	16.3861	MORF4L2	8.88973	KLC1	9.13423	DBN1	12.5273	SPINT2	14.5706	PRKACB	9.86009	TSHZ2	16.8517	GNAO1	13.1969	RPL27A	8.38836	RPL6	9.81121	TPT1	14.5059	RPLP1	17.5495	SLF1	16.3276	RPL41	18.9683	LIFR	14.9596
73	MAP1B	16.3626	DIO3	8.83886	ATP6V0B	9.05532	CRIP2	12.4716	GRIN2B	14.565	BLCAP	9.85846	COX7A2	16.7592	DLX5	13.0823	TFAP2A	8.3713	DLX6	9.79719	RPS12	14.4358	PRCP	17.4614	TMEM98	16.3139	RPL32	18.9063	CTNNBIP1	14.9556
74	LHX9	16.2483	PIK3R1	8.79249	SHISA6	8.89407	AK1	12.1722	ATP6V0B	14.5392	CITED2	9.73252	GDAP1L1	16.6917	ELAVL3	12.9583	PCSK2	8.275	RPL35A	9.73315	RPS20	14.3593	TPT1	17.4491	RPS7	16.2069	RPS9	18.8117	NENF	14.891
75	CALM2	16.2361	CALY	8.74898	DACH2	8.87841	PODXL2	12.1567	BEX2	14.5024	DBN1	9.71847	TAGLN3	16.6518	NEFL	12.9516	RPL9	8.26939	RGS16	9.71915	H2AFZ	14.3454	HSP90B1	17.4205	ATP2B1	16.1199	RPL21	18.4686	SOD1	14.8357
76	TUBB	16.1141	SYT5	8.67192	LEMD1	8.85046	RTN3	12.1259	PKIA	14.4369	SNTG1	9.67466	CDKN2D	16.6489	ELAVL4	12.9377	RPL7	8.24241	BCL11A	9.71864	FGFBP3	14.2818	VIM	17.3729	RPS4X	16.1073	RPL23	18.2448	RHOC	14.8121
77	ONECUT2	15.8374	CHGA	8.58426	OCIAD2	8.83021	SVBP	11.9976	KIDINS220	14.4028	MYC	9.65002	RTN4	16.6275	DSTN	12.7888	RPS23	8.20054	ACTG1	9.70745	HSPB1	14.2414	EIF3E	17.3153	FRMD4A	15.8912	DCT	18.2428	GAPDH	14.7153
78	NOVA1	15.7356	AP1S2	8.52364	PCSK2	8.80628	VCAN	11.8855	SIX3	14.3254	C4orf48	9.50609	CALM2	16.6274	PLK2	12.7694	RPS27A	8.17521	EEF1A1	9.68597	GNG5	14.2393	PLTP	17.1879	HLA-A	15.8827	DDIT4	18.1971	TPI1	14.7081
79	DYNLL1	15.7126	RCAN2	8.48866	AK1	8.76106	YWHAH	11.8843	DUSP4	14.3172	NRXN3	9.46861	PEG10	16.5877	MAP1LC3A	12.7103	CCND1	8.06545	ZEB2	9.68472	RPL39	14.2376	RPL29	17.0184	B2M	15.7936	RPL12	18.1668	CLU	14.5771
80	NCAM1	15.7088	NCAM1	8.43589	CDC42	8.76095	MALAT1	11.8037	SARAF	14.2991	TTC9B	9.46745	ATAT1	16.5759	C10orf35	12.6964	RPL30	8.03231	HIST2H2BE	9.66807	GSTP1	14.1817	LDHB	16.9795	TNFRSF12A	15.5639	BNIP3	18.1637	TGIF1	14.5519
81	RTN4	15.6709	GUK1	8.42589	ALCAM	8.75018	ENO2	11.7756	RALYL	14.2234	SCG5	9.44788	C10orf35	16.5752	MT-CYB	12.6833	RPL35A	8.02877	GLUL	9.65725	TPI1	14.1502	RPL26	16.8995	CAST	15.417	GAPDH	18.1074	CNN3	14.475
82	UBE2E2	15.6051	C4orf48	8.42521	TCEAL7	8.72569	CELF2	11.6832	PRKCB	14.1802	PODXL2	9.41414	SCG5	16.5335	ADGRL3	12.62	CPE	8.00642	INSM1	9.63528	RPS25	14.0134	SPARC	16.8911	SERF2	15.182	RPL11	18.0257	SMC4	14.4361
83	BEX1	15.5658	VAT1	8.40484	BEX2	8.71391	ISL1	11.6075	ANKRD12	14.1318	MEAF6	9.30319	EIF4A2	16.5178	C4orf48	12.6032	TPT1	7.91312	2021-09-11	9.57666	LMO1	13.9882	CTSC	16.8806	RPS9	15.1448	RPS25	18.0231	SNX3	14.4118
84	PAM	15.5531	SCN9A	8.40111	C10orf35	8.69585	MIAT	11.5976	ATP6V0E2	14.1258	PTMS	9.21154	FABP5	16.499	DLX6	12.5864	DLK1	7.85891	RPL34	9.56546	RPL35A	13.8895	RPS17	16.8588	EEF1A1	15.09	RPL35A	17.9789	RPL23A	14.3861
85	H3F3B	15.4322	NRN1	8.39549	RBFOX2	8.6867	GSTA4	11.5878	ENO2	14.0909	TAC1	8.98014	GDI1	16.3356	LINC01201	12.5451	CD63	7.76357	SMOC1	9.54726	VIM	13.8134	RPSA	16.8568	2021-09-09	15.065	ALDOA	17.9313	H2AFV	14.3735
86	PTMS	15.1533	STMN1	8.37532	CELF3	8.66527	ACTG1	11.5309	AKAP9	13.9637	RPL18A	8.97381	CCDC184	16.2817	PKIA	12.4979	RPS6	7.7497	TMEM123	9.51948	RPS4X	13.8122	SEC11A	16.844	PTN	14.8687	LHX2	17.5785	SPRY2	14.0431
87	NDUFB8	15.102	SEC11C	8.37299	RAB2A	8.61507	EIF4G2	11.5198	C22orf42	13.8134	SMDT1	8.94494	FNBP1L	16.2054	PPM1K	12.4353	GNB2L1	7.70495	ELAVL2	9.48542	EIF3E	13.7192	RPL18	16.816	IFITM3	14.7192	RPL10	17.5409	SLC1A3	13.8666
88	PCBP4	15.0376	FXYD6	8.36034	YWHAQ	8.56525	NCAM1	11.427	DAAM1	13.8081	RPS4Y1	8.91196	RBFOX2	16.0115	TMEM35	12.4332	RPS7	7.67806	RPL30	9.45296	SMC4	13.7129	RCN1	16.7426	RPS14	14.7176	CDO1	17.4715	GRIP2	13.7225
89	ACAT2	15.0218	CELF5	8.34256	PPP1R1A	8.52502	MPPED2	11.3708	SCGN	13.7333	RPS26	8.89184	CELF5	15.8871	SRGAP1	12.3934	EOMES	7.61413	DDIT4	9.44182	ZIC1	13.6155	ST6GALNAC5	16.7019	MGST1	14.715	MASP1	17.4308	SYNE2	13.7029
90	ZFHX4	14.9853	SPTBN1	8.31469	DYNC1H1	8.51131	GDI1	11.3706	CDC42	13.7308	CCDC88A	8.81977	MEF2C	15.8827	CELF4	12.3175	RPL31	7.56754	DLL3	9.31984	LDHB	13.591	GSTP1	16.6185	VMP1	14.6944	RPLP2	17.3293	RPL41	13.6808
91	SYT5	14.5965	UCHL1	8.30425	FXYD6	8.50854	PRDX5	11.3374	BEX5	13.658	SYT1	8.80703	EIF4G2	15.8317	CELF5	12.2981	RPL34	7.54993	ELAVL3	9.2734	CKS2	13.5763	HES1	16.5785	SIX3	14.6442	ZFP36L1	17.325	KIAA0101	13.5794
92	GNAS	14.3542	DYNLT1	8.26526	CD200	8.47788	SLITRK6	11.284	CRMP1	13.4573	PPP2R2B	8.76467	ATP6V0B	15.8274	GUK1	12.2603	RPS19	7.47088	GNB2L1	9.25894	DEK	13.5561	RPL15	16.5714	RPL6	14.4884	RPL18	17.2122	METRN	13.4915
93	ATP6V0E2	14.3242	PLPPR2	8.25369	JPH4	8.47537	CCDC112	11.2453	TSPAN13	13.3961	FABP5	8.75849	NXPH1	15.3849	DPYSL3	12.2562	HNRNPDL	7.43282	ISL1	9.23737	RPL22	13.5379	SPRY2	16.5436	PERP	14.4663	RP11-849I19.1	17.1727	NES	13.4881
94	CRMP1	14.2791	COX7A2	8.16517	FXYD7	8.47509	DCLK1	11.1765	EIF4G2	13.2877	AK1	8.72013	DLX5	15.2884	2021-09-03	12.2362	RPL11	7.3764	ID2	9.22038	RPL35	13.4916	HLA-A	16.4514	REST	14.4031	RPS5	17.036	CDH6	13.4111
95	DST	14.2396	PSMD14	8.16497	SYT4	8.45881	KIF21A	11.0821	BLCAP	13.2841	DCX	8.64068	DSTN	15.2707	ZNF428	12.1901	PNRC1	7.35432	DDR1	9.21024	CENPF	13.4155	FGFR1	16.4508	JUN	14.3492	RPL6	16.957	PRDX6	13.3705
96	RBP1	14.2184	RGS17	8.1141	NTRK3	8.4375	FAM57B	10.7575	MEAF6	13.1906	FSCN1	8.5987	MPPED2	15.1931	FGF14	12.1866	RPL22	7.34141	LINC00599	9.17753	DDIT4	13.4131	RPL8	16.4466	NFIB	14.3407	PNRC1	16.7756	SFRP2	13.3367
97	SCN9A	14.1892	DACH2	8.07037	GNG2	8.40205	RND3	10.718	SCN2A	13.1263	TNRC6C	8.58011	ACOT7	15.1314	PAFAH1B3	11.9731	CACNA2D1	7.3241	HIST1H1C	9.17154	RPLP2	13.3178	GPC3	16.4419	TFDP2	14.3207	BTG1	16.7573	HMGN3	13.2783
98	CDC42	14.156	PCDH17	8.06852	CCDC112	8.40162	GPM6A	10.5271	PODXL2	13.1142	MAPT	8.4475	OCIAD2	15.1253	ROBO1	11.8948	ATP6V1G1	7.31936	KHDRBS1	9.1011	RPL26	13.2092	HMGN2	16.286	FAT1	14.3007	RPL22	16.6756	SOX3	13.1219
99	RAB3A	14.1495	SLC22A17	8.01746	TMSB10	8.33087	RNF5	10.5069	MALAT1	13.0825	RPL37A	8.44014	SCN3B	15.0087	REEP1	11.8919	FEZF2	7.27466	LIMD2	9.04384	PTTG1	13.0963	RPL32	16.1684	HMGN3	14.2889	CYR61	16.4087	PDIA6	13.0803
100	CEP170	14.0139	FKBP1B	8.01558	SNCG	8.32831	CD200	10.5031	SLC25A4	13.0534	GPM6A	8.43209	YWHAG	14.9356	ANKRD12	11.875	BAALC	7.21469	RPL13A	8.97081	RPS13	13.0565	PDIA6	16.1192	SRP14	14.2764	EIF3E	16.4078	CKS1B	13.0076
101	ATP6V0B	13.9715	VAT1L	7.97401	COTL1	8.27586	DDAH2	10.4415	C4orf48	12.9687	UQCR11	8.42113	MYT1L	14.9276	NCAM1	11.7645	CDKAL1	7.18984	RPS7	8.94436	CD99	12.9228	RPL22	16.0714	CPNE2	14.2425	CDCA7L	15.9623	TMBIM6	12.9336
102	SAMD3	13.9155	UBE2E3	7.94564	MARCKSL1	8.24719	FABP5	10.3684	MAP2	12.8856	TSC22D1	8.4203	CXADR	14.8315	DPP6	11.7612	SSBP3	7.18165	RPS14	8.89662	SRSF3	12.8011	TMEM98	16.0618	EIF3F	14.2256	RPL23A	15.9193	ENO1	12.845
103	GDI1	13.8185	SHC4	7.86385	CDKN2D	8.18564	HMP19	10.3152	SCG5	12.8303	GAD2	8.37605	FAM57B	14.8066	SEZ6L2	11.7471	MIR217HG	7.16414	LEMD1	8.89206	NACA	12.6889	PON2	16.0516	VIPR2	14.1986	RPS13	15.9188	RPS23	12.7989
104	CHN2	13.7956	ARPC5	7.83607	RTN4	8.17712	ATF4	10.3146	MORF4L2	12.8207	ABRACL	8.36043	PODXL2	14.8047	ROBO2	11.7341	BTG1	7.15846	HIST1H2AC	8.88931	CKS1B	12.6582	RPS24	16.0146	FN1	14.1012	RPL34	15.6941	GLO1	12.6873
105	ANK3	13.6625	MAP4	7.80234	ATP6V0E2	8.15847	CFL1	10.2162	SNAP25	12.8018	CNTNAP2	8.34522	MAP4	14.7316	SEMA6D	11.7134	SEC11A	7.1281	SSR2	8.82744	NPC2	12.6448	RPL41	16.0039	MT-CO2	14.0869	QKI	15.6238	SLC35F1	12.6486
106	TMX4	13.6201	ATP6V1G2	7.79565	CRMP1	8.07606	MORF4L2	10.2132	FAM57B	12.7839	NUDT3	8.33692	RBP1	14.6951	DAAM1	11.7053	RPL37	7.10373	ATP6V0E1	8.81929	RAN	12.6398	RPS8	15.8546	LAPTM4A	14.0337	RPL28	15.5086	TPM1	12.6145
107	SCG3	13.4918	TMEM14A	7.73295	FNBP1L	7.97096	FNBP1L	10.2063	PRKACB	12.7821	KIDINS220	8.33666	TSPAN13	14.6291	RBFOX1	11.6992	LDHB	7.06888	MARCKSL1	8.80277	RPS11	12.5957	SMS	15.7998	PDLIM7	13.9853	EFNB2	15.376	LIMCH1	12.5479
108	FTH1	13.4894	TNFRSF21	7.67844	EIF4G2	7.96404	APC	10.1824	COX7A2	12.6623	ETFB	8.27458	DLX6	14.4733	ZNF503-AS2	11.6904	SLC25A3	7.05218	RPL18A	8.78238	PKM	12.5799	CLIC1	15.7008	CNN2	13.9324	CD82	15.3235	EEF1D	12.4939
109	DACH2	13.4808	PAFAH1B3	7.6551	PTMA	7.9577	ACOT7	10.1531	ARID4A	12.6211	MVB12B	8.25147	GNAO1	14.4336	SPINT2	11.6808	ENY2	7.03339	RPS24	8.63417	PCDH19	12.5305	RPL39	15.5745	HOMER3	13.8639	RPL39	15.2973	RPL27A	12.4311
110	VAMP2	13.4706	TBR1	7.65271	C4orf48	7.94879	HMGCS1	10.1493	SYP	12.5478	TUBB2A	8.24811	H3F3B	14.3401	PLXNA2	11.6715	C14orf166	6.97507	SP8	8.56337	SEC11A	12.5239	CSRP2	15.4101	C9orf16	13.8613	RPS11	15.2351	TPT1	12.4014
111	SCN3B	13.4575	ATP5E	7.64253	MAP1B	7.93597	OCIAD2	10.1124	XPR1	12.5076	GRIA2	8.23435	CDC42	14.2536	LSAMP	11.6632	DLL3	6.94595	RPS15A	8.54838	H2AFV	12.5023	IL17RD	15.3935	NPM1	13.854	PGK1	15.0575	TYMS	12.3307
112	TTC3	13.4442	BLCAP	7.59387	KLHDC8B	7.86946	SRRM4	10.103	ARG2	12.4635	CLTB	8.17017	ANKRD12	14.2354	TSPAN13	11.5416	IGFBP5	6.94236	SHFM1	8.54745	EMX2	12.4585	HSPB1	15.0847	DMD	13.8372	GLI3	14.9349	RPS6	12.3065
113	PPP2R2B	13.2785	PPP2R2B	7.56866	ONECUT3	7.80665	GRIA2	10.0477	DCLK1	12.4081	NREP	8.1701	PBX3	14.1103	MT-CO1	11.447	EMX2OS	6.87512	NAP1L1	8.52762	RPL14	12.3251	FN1	15.0213	SLC2A1	13.8291	GNG5	14.8868	PSAT1	12.2905
114	SNRPN	13.2175	RTN4	7.5679	UBE2E2	7.772	EIF4EBP1	10.0391	YWHAQ	12.3704	ATAT1	8.15202	SLC8A1	13.8204	SCG5	11.3586	FAM57B	6.87335	NONO	8.48661	PRDX6	12.2936	CMTM6	15.0127	ARL2BP	13.7233	NACA	14.7802	LINC01551	12.2865
115	BEX2	13.2103	SNAP25	7.54683	CRIP2	7.69961	COX7A2	10.0387	ATP5E	12.3427	RPL39	8.08093	CCDC112	13.7844	TERF2IP	11.3487	SH3BGRL	6.81405	RPS3A	8.41305	RPL22L1	12.2181	TSPAN6	15.004	RPS3	13.7151	RPL26	14.6658	NDP	12.2448
116	KIF21A	13.188	DAAM1	7.54028	GDI1	7.69619	DSTN	10.0202	C10orf35	12.2354	EIF4EBP1	8.08062	XPR1	13.7754	YWHAQ	11.3308	RBP1	6.7642	TPPP3	8.3707	LHX2	12.1847	ITM2C	14.9647	SEC11A	13.58	LDHB	14.5266	CMTM3	12.2281
117	DDAH2	13.0461	SLC17A6	7.52286	DDAH2	7.66952	CCDC184	10.0117	TTC9B	12.2152	NXPH1	7.99438	AKAP9	13.748	RELN	11.2939	LAPTM4A	6.7578	RPS3	8.28864	RPS27L	12.1819	RPL37	14.8319	TRIB2	13.5725	PTTG1	14.4802	CKS2	12.1883
118	CDKN2D	12.9625	GRID2	7.49299	GNAS	7.63649	ATP6V0E2	9.99372	CEP170	12.2106	ZNF428	7.99219	CRIP2	13.7003	FAM57B	11.2822	PTMA	6.7487	UBA52	8.26535	RPS27	12.1494	ZIC4	14.6694	ZIC1	13.5647	GSX2	14.4636	B2M	12.1806
119	MAP1LC3A	12.9262	CCDC184	7.46698	ATP6V1G1	7.62428	DTD1	9.98238	MAP4	12.108	DCLK2	7.98186	NREP	13.6909	DPYSL2	11.1719	DYNLL1	6.74126	TPI1	8.16446	PDIA6	12.1277	HSP90AB1	14.6658	SAT1	13.4775	NPM1	14.4446	CAPZB	12.0912
120	AK1	12.8737	ARPP21	7.43471	DACH1	7.60465	GNAS	9.85845	DLX6	12.0627	DPF3	7.96135	PPP1R1A	13.6769	YWHAB	11.1274	NPM1	6.74009	RPS27A	8.15608	GLO1	12.1	MAGED2	14.6387	GYPC	13.4746	NES	14.3536	LAMP5	12.073
121	RP11-247C2.2	12.7021	STMN2	7.42904	MAP4	7.58978	LY6H	9.78447	NLRP1	12.0624	ETV1	7.93653	DSEL	13.6704	EIF4G2	11.0956	FAM60A	6.73111	EIF3H	8.11943	ATP5G2	12.0972	RP11-71N10.1	14.6232	RPL3	13.464	RPL15	14.3234	SNRPB	12.0259
122	RUNX1T1	12.6793	AHI1	7.3682	SNRPN	7.57557	KIDINS220	9.73286	KIF1A	12.0188	SMARCA4	7.92346	2021-09-03	13.6409	SLC25A4	11.0743	RPS20	6.72522	GLTSCR2	8.06749	RPL4	12.0614	SYNE2	14.5456	LSM4	13.4371	C4orf3	14.2699	REEP3	11.9901
123	PAFAH1B3	12.5192	CHGB	7.36542	SARAF	7.53243	TBCB	9.66019	ECEL1	12.018	EIF4A2	7.85347	GAD2	13.5181	NUDT3	11.0326	PLXNA1	6.67392	RPL24	8.04359	RPL10	11.942	NACA	14.4984	LIMA1	13.4164	ATP5G2	14.154	LINC00461	11.9051
124	MEAF6	12.5177	RELN	7.3408	CPE	7.49669	PLXNA1	9.6593	SCN3B	11.9976	CELF2	7.8436	AK1	13.5109	SCG3	11.0135	DDR1	6.65289	PAIP2	8.00323	B2M	11.7966	TLE4	14.3669	IFITM2	13.4151	LIX1	14.1173	PCDH9	11.9038
125	KIF1A	12.5146	ARPC2	7.3155	PRKX	7.45346	SUB1	9.65223	NOVA1	11.9683	PSMA7	7.83239	FTH1	13.4071	MAP4	10.9991	HSP90AB1	6.64794	PGK1	7.9463	EFNB1	11.7151	PRDX6	14.3316	RAB34	13.4042	GLTSCR2	13.9474	ALDOA	11.8188
126	CCDC28B	12.5121	PLPPR1	7.22769	TMX4	7.44476	DYNLT1	9.62105	CAMKV	11.945	MARCKSL1	7.76296	YWHAQ	13.4021	MYT1L	10.9108	TRH	6.58672	GSX2	7.89975	CALD1	11.7087	RPS15	14.3263	RPL15	13.4037	2021-09-11	13.5997	H2AFX	11.7778
127	PLD3	12.4969	TSPAN7	7.17005	PPP2R2B	7.43635	DDX5	9.54706	VCAN	11.891	OCIAD2	7.7436	KIF21A	13.3861	RGS17	10.8856	PRDX2	6.5612	MYT1	7.8696	HNRNPM	11.6835	FRZB	14.2431	RHOA	13.3783	TXNIP	13.5985	SRSF2	11.7366
128	RP11-445F12.1	12.4954	FAM57B	7.16119	NDUFA5	7.43473	SH3BGRL3	9.48738	GUK1	11.8185	SVBP	7.62693	DLX6-AS1	13.3726	PAX6	10.8832	RPS15A	6.53608	CDCA7L	7.86776	RPL15	11.5999	RPL35A	14.2019	SCG2	13.3762	RPL27	13.5737	FZD3	11.7314
129	CCDC184	12.3782	CRABP1	7.15852	CSNK1E	7.42389	HDAC2	9.47173	TMEM35	11.8156	RPL37	7.59914	RAC3	13.3676	GDI1	10.8659	DACH1	6.53358	IGFBP2	7.85857	PTPRZ1	11.5774	MT-CO3	14.1615	CCDC80	13.3721	JUN	13.5679	2021-09-02	11.6952
130	PTGER3	12.3198	PTPRN	7.13619	ATP6V1G2	7.40842	CSRNP3	9.45634	RP11-2E11.9	11.7683	RPS28	7.51933	MIAT	13.3493	TSPAN7	10.8048	EIF3L	6.40852	RPS19	7.82956	MASP1	11.5672	GLO1	14.1285	SLC25A3	13.3666	RPL4	13.4765	CENPF	11.6825
131	EIF4G2	12.2953	SDC3	7.12506	ATP1B1	7.39019	H3F3B	9.43652	CCDC184	11.7646	ROBO1	7.47563	YBX1	13.3069	L1CAM	10.7314	LHX5-AS1	6.39279	DPYSL4	7.79417	TUBA1B	11.5596	DEK	14.0605	TPM1	13.2795	AMMECR1	13.4209	BLOC1S1	11.6161
132	PTPRE	12.2723	PTS	7.12365	RTN3	7.38339	PGRMC1	9.4166	MIAT	11.737	RPL28	7.47562	ELAVL4	13.2859	DPF1	10.7286	RPL39	6.34015	RPS6	7.77922	ANP32B	11.4881	RPL34	14.0574	MAFB	13.2569	RPL31	13.3243	PRDX1	11.5873
133	RIMS2	12.237	RBFOX2	7.07976	PAFAH1B3	7.37343	ATAT1	9.33192	VGF	11.7261	RNF5	7.43518	MARCKSL1	13.2462	KIFAP3	10.6674	ATP6V0E1	6.32186	MAP1B	7.70622	KIAA0101	11.4839	CST3	14.05	C11orf31	13.199	GSTP1	13.3124	RPS7	11.5806
134	SOBP	12.2299	DYNLRB1	7.06145	MIR7-3HG	7.35275	MEAF6	9.19971	TMEM59L	11.7253	NCAM1	7.41566	SV2A	13.2345	NDUFA5	10.6267	RPS9	6.31788	HNRNPH3	7.6531	ANP32E	11.3777	CD99	14.0458	WASF2	13.1581	TGIF1	13.2136	PTTG1	11.5422
135	SLIT1	12.1936	MYL6	7.01228	DYNLT1	7.3457	GDAP1L1	9.1986	CADM1	11.6181	DCLK1	7.41364	ARG2	13.2242	GDAP1L1	10.6216	MAP1A	6.25618	CASC15	7.64947	RCN1	11.3533	SRSF9	13.9446	SEMA6D	13.1263	TLE1	13.1463	GCSH	11.4773
136	AC004540.4	12.1733	TERF2IP	7.00072	DYNLRB1	7.32401	TMTC4	9.09288	NXPH1	11.5971	EIF1	7.40297	ZC2HC1A	13.2213	SV2A	10.5884	SCG2	6.24398	CENPV	7.63537	RPL34	11.2377	RPS25	13.9361	OSTC	13.078	AIF1L	13.1285	BIRC5	11.4339
137	RAB11FIP2	12.1614	MPC2	6.96746	FTH1	7.2149	CELF3	9.06398	BEX1	11.5842	DDX5	7.39239	SOX4	13.1702	BEX2	10.5848	GPX1	6.23576	DBN1	7.6271	CD82	11.163	H2AFV	13.8559	ARPC5	13.071	FAM162A	12.9635	HMGA2	11.4004
138	CELF3	12.1536	SYP	6.95917	RAB3A	7.19949	2021-03-06	9.04482	PPM1K	11.5783	RTN4	7.38289	ATP5E	13.1599	PODXL2	10.5496	RALA	6.21548	MEX3A	7.57173	NUCKS1	11.0695	RPS5	13.8531	RPLP1	13.0663	SFRP2	12.9487	RPL22L1	11.3922
139	LRRN3	12.1366	ATP8A2	6.92624	CELF5	7.17381	COX5A	9.02888	FABP5	11.5571	PHF21B	7.38131	RBFOX1	13.1188	NRXN3	10.5121	LHX5	6.20421	RPS20	7.55172	TYMS	10.9669	ETV4	13.8199	H2AFJ	12.9967	RPL14	12.88	POU3F2	11.3481
140	OAZ2	12.0694	KIF1A	6.89106	BEX5	7.15271	YWHAZ	9.02711	NRP2	11.5452	COX7C	7.37075	TERF2IP	13.0986	SH3BP5	10.5113	DDAH2	6.15303	DLK1	7.49473	HSPD1	10.9468	FRMD4A	13.7942	PRDX6	12.8546	RPL37	12.7859	FGFBP3	11.252
141	GNG2	12.0466	CBX5	6.88175	TXN	7.15114	IDI1	8.91903	SOX4	11.4964	EFNB3	7.3686	NUDT3	13.073	NOVA1	10.4985	RPL26	6.08673	RPL32	7.46798	VEPH1	10.9432	RBMX	13.7534	HMGN1	12.7717	PABPC1	12.7271	ARHGAP5	11.2009
142	DYNC1H1	12.0087	MT-CYB	6.85071	ELAVL3	7.10547	ARPC2	8.8666	NDUFA5	11.4732	TUBA1A	7.33179	MT-ND4	13.0095	WHSC1L1	10.4746	ACTG1	6.06566	PLS3	7.4587	CCDC109B	10.8162	RPS27	13.7111	SLC2A3	12.736	RPL37A	12.7267	ANXA5	11.1415
143	ENO2	11.9841	TTC3	6.84449	CCDC184	7.0724	FAM155A	8.83116	DNER	11.4416	BZW2	7.29343	CEP170	12.9814	YWHAZ	10.4692	UBB	6.03796	RPL22	7.44681	TCF7L2	10.7919	RPS11	13.633	RPL21	12.5684	HMGB2	12.708	PFN1	11.1292
144	KLC1	11.9638	C10orf35	6.84162	FSCN1	7.06951	CKB	8.78154	ATAT1	11.414	MAPRE3	7.29018	PPM1K	12.9801	CDC42	10.4564	CXXC5	6.02717	CDC42EP4	7.37836	MARCKS	10.7865	EIF3F	13.5824	CEACAM21	12.5621	EEF2	12.6603	RPL35	11.1068
145	MORF4L2	11.9321	ANK3	6.8355	EBF1	7.0685	SOX4	8.68856	RTN4	11.383	NAV1	7.25785	DNER	12.9255	TTLL7	10.4347	TMEM98	6.00492	ZFAS1	7.29145	CCNG1	10.6834	RPL18A	13.5636	CTNNBIP1	12.5534	TMEM161B-AS1	12.6351	CALU	11.0386
146	NECAB1	11.9292	PKIA	6.83422	KIF1A	6.99193	RTN4	8.6868	MAP1LC3A	11.276	CELF4	7.25747	KIF3A	12.8853	PIK3R1	10.4311	SIX3	5.99313	RPN2	7.28732	UBA52	10.6746	FABP7	13.4998	FBLN1	12.5004	RPS20	12.5711	CYR61	11.0188
147	JUN	11.9129	PLXNA4	6.78923	AKAP9	6.98244	CAMKV	8.68356	CCDC112	11.2279	RPS13	7.23057	ENO2	12.8335	MAPRE3	10.4035	ZBTB16	5.92739	LDHB	7.23504	TSPAN6	10.6673	SRSF3	13.3638	NXT2	12.371	HS6ST2	12.3848	SLC2A1	10.9483
148	WHSC1L1	11.9063	UBE2E2	6.76927	TMSB4X	6.98027	YWHAG	8.67626	TMEFF2	11.2026	CD200	7.22461	ATP5G1	12.8329	CDK5R1	10.4028	DRAXIN	5.90807	RPL9	7.08466	H2AFX	10.6128	TMBIM6	13.3492	RP11-71N10.1	12.3552	ZCCHC17	12.3657	ATP5G2	10.8772
149	ARPC5	11.855	PLD3	6.76145	ELAVL2	6.97589	CELF5	8.63638	C1QTNF4	11.1992	GSTA4	7.21718	KLC1	12.812	FKBP1B	10.3997	RPL10A	5.89177	RPS27L	7.04348	PRDX4	10.5507	KDELR1	13.3138	CST3	12.3472	BNIP3L	12.3521	DDAH1	10.8478
150	MAP6	11.8352	SH3GL3	6.73556	NREP	6.95313	SLC25A4	8.58978	KLF6	11.1565	ATP6V0E2	7.21082	DPF1	12.7904	FXYD7	10.3735	STMN1	5.88507	EEF1D	7.03786	CYR61	10.5312	STX7	13.2394	ACTG1	12.331	EFNB1	12.3202	RHOA	10.8349
151	ARID4A	11.8341	PTPRE	6.73114	CRABP1	6.92476	GRB2	8.58374	RAB2A	11.1465	MALAT1	7.18494	C16orf45	12.7298	PLPPR2	10.37	BAZ1A	5.87806	CHMP1B	7.03415	CLU	10.5053	RPL27	13.1856	NPC2	12.3277	SPARC	12.2219	CAMTA1	10.7432
152	ADCYAP1	11.8156	BAALC	6.7303	ANKRD12	6.91064	BZW2	8.55632	GDAP1L1	11.0466	SEZ6L2	7.14566	MAP2	12.7167	NEFM	10.3528	SOX4	5.87767	CSRNP3	7.00614	NES	10.4361	B2M	13.1277	CCDC85B	12.2993	SOX6	12.2006	HOPX	10.7359
153	RASGRP1	11.8142	TMSB10	6.72818	PLD3	6.91017	GNG4	8.53195	GNG2	11.0357	CELF3	7.1445	RGS2	12.7036	MT-ND1	10.3071	COTL1	5.87519	EIF3E	7.00601	IMPDH2	10.3287	ETV5	13.1157	TMEM14C	12.1532	RPL36	12.1728	NUDT9	10.7255
154	CRIP2	11.7314	KIF21A	6.71332	TSPAN13	6.78893	SQLE	8.48752	PAFAH1B3	11.0225	GNG4	7.13755	ADGRL3	12.6704	FNBP1L	10.2864	RNF165	5.8715	C14orf166	6.89233	SNRPE	10.3186	RPL14	13.0995	MLEC	12.1346	LAMP5	12.1654	HNRNPA2B1	10.7122
155	EIF1B	11.7054	TUSC3	6.69624	DPYSL2	6.75982	CCDC88A	8.39719	MAGEH1	10.9612	CCDC28B	7.09482	CALM3	12.5796	CLTB	10.2699	EEF2	5.8534	MEST	6.87781	RPL27	10.274	RPL4	13.0544	MSI2	12.0887	RPS29	12.1021	ZCCHC17	10.6893
156	NRP1	11.6748	RP11-348J24.2	6.68296	EIF1B	6.74814	ATP6V1G1	8.36721	PCLO	10.7902	ZNF804A	7.03888	TTC3	12.4061	STMN4	10.2648	LYRM4	5.80099	RPL19	6.86528	NUSAP1	10.2352	CALR	12.9713	BMP7	12.0238	RPS28	12.0637	CALR	10.6659
157	MAP4	11.6285	TUBB2A	6.67076	CHL1	6.72662	SMARCA4	8.32579	ZC2HC1A	10.738	BCAT1	7.0386	ZNF428	12.376	C9orf16	10.2493	EIF3H	5.79187	FBLN1	6.84072	HNRNPC	10.129	IFITM3	12.9513	DAP	11.9712	COL11A1	12.0109	SRI	10.6277
158	ELAVL3	11.5861	ARL6IP5	6.66396	GRB2	6.69423	TMEM14A	8.32575	SMIM18	10.7378	TUBB	7.03248	SLC25A4	12.3083	TSC22D3	10.2195	KLHDC8B	5.7197	BNIP3L	6.80899	UBE2C	10.1056	IFI44L	12.9073	PTPRZ1	11.9655	MOXD1	11.9917	LHX2	10.6078
159	SH3BP5	11.5704	ATP2B1	6.64618	SMIM18	6.6701	CUTA	8.32374	SLC32A1	10.7284	RPL38	7.02971	TNR	12.2746	PAK3	10.213	IGFBP2	5.69617	ECI2	6.80044	SRSF2	10.0244	FLRT3	12.8415	TXNDC17	11.9516	RPL35	11.9001	C4orf3	10.5112
160	TP53BP1	11.4875	RP4-665J23.1	6.61313	CUTA	6.63349	CALM3	8.31821	JUNB	10.7096	ATCAY	7.01598	NOVA1	12.2696	MT-ND3	10.2095	RPL29	5.68834	UQCRB	6.7054	EIF3F	9.87809	EMX2	12.8182	PARP1	11.9439	EGR1	11.8088	NME4	10.4974
161	RBFOX2	11.4858	PAM	6.58989	SOX11	6.57792	DNER	8.24563	RAB3C	10.6911	FAU	6.99265	TCEAL2	12.2102	CXADR	10.1631	THSD4	5.67805	RPS8	6.68031	RBMX	9.8465	RPL31	12.7257	MYL12B	11.9104	ECI2	11.7476	FGFR1	10.4703
162	MARCKSL1	11.4841	SPATS2	6.58331	REEP1	6.56112	FDPS	8.24069	NRXN1	10.6626	SERTAD4	6.9918	TMEM14A	12.1956	JPH4	10.1109	SSR4	5.65319	FAM60A	6.67026	MKI67	9.78673	RPL35	12.7163	C19orf53	11.8905	UBA52	11.6609	TMEM123	10.4612
163	DYNLRB1	11.4822	NDUFB2	6.56359	FTL	6.55333	SCD	8.20692	TMSB10	10.6585	EFNB2	6.96421	VGF	12.1673	MAP2	10.0596	YIPF3	5.61761	MRPL42	6.66504	HSP90AB1	9.78257	RPLP2	12.6606	H2AFV	11.8535	ST13	11.5049	RPL8	10.4599
164	FAM229B	11.4209	ACOT7	6.54978	COX5A	6.55019	PCBP4	8.19509	CLTB	10.6321	GABBR1	6.95445	GUK1	12.1593	NEDD4L	10.0304	LIMD2	5.57144	AMBN	6.66316	SNRPB	9.76263	REST	12.609	SALL2	11.7484	PGAM1	11.3392	TMED10	10.4462
165	JPH4	11.4178	RAB3A	6.48704	SLC25A4	6.54982	SLC32A1	8.18622	GNAO1	10.6085	2021-09-03	6.93623	YWHAB	12.0922	TSHZ2	10.0238	AMER2	5.56595	SOX6	6.61675	OSTC	9.69932	SEMA6A	12.551	DEK	11.7054	CLNS1A	11.3214	CLIC1	10.4367
166	PKIA	11.3602	YWHAB	6.48032	PBX1	6.53947	MVD	8.16929	GNRH1	10.5676	PFDN2	6.89125	DPYSL5	12.0656	SVBP	10.0132	CASC15	5.55979	TSG101	6.61263	MAPKAPK3	9.69551	PTPRZ1	12.5425	ADM	11.5518	PUF60	11.3011	RPS9	10.4313
167	RUFY3	11.3421	TMX4	6.45461	C22orf42	6.51978	CEP170	8.14717	SLC8A1	10.5623	H2AFY2	6.82885	ACTL6B	12.0396	PARP6	9.99579	RPL4	5.55696	RPL37A	6.58486	RPS28	9.69128	WBP5	12.4976	WBP5	11.515	PSAT1	11.2494	PMP22	10.4089
168	SLC22A17	11.3248	ARG2	6.44363	ARID4A	6.51842	ATCAY	8.04709	FOS	10.5155	MAP4K4	6.82188	L1CAM	11.9742	SHD	9.99138	MYO10	5.51135	ENO1	6.57026	RPL24	9.66687	TPBG	12.4444	MAGI1	11.3477	EIF3F	11.1969	FOS	10.3876
169	ONECUT1	11.3111	PCLO	6.41352	SCN3B	6.51323	NDUFA5	7.97385	DIRAS3	10.4577	FAM110B	6.76049	SEZ6L2	11.961	IGSF10	9.98889	CRABP1	5.50101	RPL36AL	6.55639	GLI3	9.63389	RPL22L1	12.4236	SRSF9	11.3302	WSB1	11.1697	ETV4	10.3595
170	ANKS1B	11.299	CNTNAP2	6.38966	RP11-247C2.2	6.50097	DPYSL3	7.93595	OPTN	10.4284	FAM65B	6.69698	SPOCK1	11.9556	MT-ND2	9.96887	ATP5B	5.46928	TCF4	6.52049	PTMA	9.58013	TCF7L2	12.3741	PAX7	11.2121	CXCR4	11.1251	LINC00998	10.3542
171	RAB9B	11.2805	BRK1	6.37265	DCTN3	6.47639	ZNF423	7.90497	ARPP21	10.3774	AAK1	6.64696	BLCAP	11.9458	FAT3	9.94477	MLLT3	5.43567	RPS9	6.51927	HNRNPA2B1	9.57401	SLIT2	12.3451	ARL6IP4	11.2114	LIFR	11.1083	RPS24	10.3168
172	SYT1	11.2544	MEAF6	6.35206	SRRM4	6.46087	STMN3	7.90029	GDI1	10.3456	FGF19	6.63608	MT-ND1	11.8806	ZC2HC1A	9.91113	TPPP3	5.38356	ENY2	6.50497	ALDOA	9.57132	EBPL	12.3407	RPL14	11.1925	CKS2	11.0939	EFNB1	10.2495
173	GABRA2	11.1967	CISD1	6.35074	DSTN	6.44579	NEFM	7.89969	GAD2	10.3352	ATP5E	6.62765	MT-CO1	11.8027	RP3-525N10.2	9.85135	ZEB2	5.32761	FTL	6.44355	SFRP1	9.54707	LAPTM4A	12.2885	RPL10A	11.1629	NENF	11.0308	MKI67	10.2324
174	TXN	11.1958	RFTN1	6.34856	CALM3	6.44046	PHYHIPL	7.89466	OCIAD2	10.2273	CDK5R1	6.626	FKBP1B	11.801	SYP	9.85066	LRRN1	5.30667	RPL11	6.44048	TMEM98	9.53318	NASP	12.1155	RPS27A	11.1493	HES1	11.0301	SHFM1	10.2209
175	KIDINS220	11.1785	DMTN	6.34324	2021-03-06	6.43632	NARF	7.88811	KIF1B	10.2168	NRIP1	6.57576	SMIM18	11.7306	TUBA1A	9.82468	PFDN5	5.27719	MFNG	6.41621	NASP	9.48418	CCNG1	12.0925	CADM1	11.1379	B2M	11.0287	RPL7	10.2046
176	CLTB	11.1785	IDS	6.31804	FAM96B	6.43112	KCNQ1OT1	7.86775	WRB	10.2103	PBX1	6.55197	SESTD1	11.7124	DTD1	9.74948	RPL13	5.27195	COX7C	6.41603	RPL37	9.44622	SLC25A3	12.0618	RPL23	11.1257	RPL22L1	10.9915	LDHB	10.147
177	SPTBN1	11.1574	RBP1	6.30554	DST	6.41786	CDC42	7.86532	CELF3	10.2076	GDI1	6.53186	TIAM2	11.7009	RAC3	9.73975	PSD3	5.27071	RPL27A	6.38303	CDH2	9.41055	SRP14	12.0212	TRMT112	11.019	LMO4	10.9606	RPLP1	10.0922
178	GPR162	11.1341	SCG3	6.28541	OPTN	6.33303	PRKX	7.85995	FTH1	10.141	RPS6KA2	6.53127	SEMA3C	11.6354	LRRN3	9.73835	RPS27	5.25623	TEAD2	6.37845	HMGA2	9.40394	BMPR1A	11.9963	EEF1D	10.9847	ZBTB20	10.9283	GSTO1	10.0767
179	TUSC3	11.1326	NRP1	6.27889	EIF1	6.32527	EFNB3	7.83892	NRXN3	10.1295	RPS29	6.52944	WHSC1L1	11.625	OSBPL8	9.68047	PSMA4	5.21393	ELAVL4	6.34553	BIRC5	9.40174	SNRPE	11.9028	PTPN4	10.9238	SH3BGRL	10.926	HSPE1	10.0559
180	DPYSL2	11.0865	JPH4	6.26621	CTC-378H22.2	6.32032	NNAT	7.82208	AK1	10.1001	RBX1	6.50999	PRDX5	11.6015	PBX1	9.57469	HNRNPC	5.21084	RBM3	6.34159	CRB2	9.37873	PRDX4	11.8665	CD99	10.8744	AK4	10.8815	RGS20	10.0126
181	PGM2L1	11.0667	MAP1B	6.23973	IGSF21	6.3133	ATP5B	7.82154	ELAVL3	10.0903	YBX1	6.49714	AP2M1	11.5366	ATP6V1F	9.57449	RBM3	5.1948	GPC2	6.32224	TMEM97	9.31499	RPL24	11.8632	MAP2K1	10.8264	H1F0	10.8367	RPL10A	9.98044
182	ZFHX4-AS1	11.056	NAP1L5	6.23411	POU6F2	6.31049	SNAP25	7.79797	ACYP1	10.0027	TTC28	6.46471	GABRB3	11.5217	AK1	9.44095	EIF1	5.16244	RPS17	6.28668	RPL28	9.19398	TRMT112	11.8628	RPS3A	10.8236	LIMCH1	10.7728	MYO10	9.97617
183	2021-09-06	11.0424	GABRA2	6.21144	L1CAM	6.27934	FXYD6	7.79719	MIR7-3HG	9.98068	BID	6.45936	NOL4	11.5026	KIF1A	9.39202	MANF	5.15316	PHF21B	6.26906	PAICS	9.15326	FKBP10	11.8166	TEAD2	10.7394	PGM1	10.6604	C12orf75	9.96378
184	SOX4	10.9673	NDUFA5	6.21086	NTM	6.27847	ZIC4	7.76942	YWHAB	9.97109	PHLDA1	6.44471	MEAF6	11.4819	NAP1L3	9.3732	CNIH4	5.08032	DYNC1I2	6.25161	CNBP	9.11837	C14orf166	11.7552	RPL19	10.7294	RIC3	10.6546	TCF7L2	9.95031
185	PEG10	10.9344	STXBP1	6.20288	SCG5	6.27837	EIF4A1	7.76471	GRID2	9.90274	TSPAN13	6.43961	KIFAP3	11.4774	CHL1	9.33335	RPS8	5.07767	RBPJ	6.2218	FADS1	9.1044	ATP5G2	11.7032	PRCP	10.6918	ANP32B	10.6025	PREX1	9.91208
186	NDRG4	10.8962	AKAP12	6.17008	ARPC5	6.26777	GGH	7.73599	BTG2	9.8181	COX5A	6.42959	TBCB	11.4444	AP2M1	9.3325	OTX2	5.03541	UBB	6.21841	CLNS1A	9.09565	CALD1	11.6887	2021-09-02	10.5996	SCRG1	10.5877	LHFP	9.90152
187	SNAP25	10.8233	SPINT2	6.15937	LY6H	6.22681	CELF4	7.66683	KLC1	9.74767	RTN1	6.40028	ATCAY	11.4398	DLG2	9.29166	ZNF706	5.02766	KIAA0922	6.18211	PNN	9.09087	HNRNPM	11.6871	TTYH1	10.593	PKM	10.5615	EDNRB	9.87662
188	CCDC112	10.8036	CYCS	6.13102	HCRT	6.22084	EMC7	7.66347	KIF21A	9.74325	SCRT2	6.38944	OPTN	11.3557	YWHAG	9.27921	PTMS	5.0158	CNTFR	6.1703	PGK1	8.99435	ATP1A2	11.6581	VCL	10.5919	ARHGAP5	10.5195	RGCC	9.87211
189	H3F3A	10.7232	MBP	6.1309	RUNDC3A	6.21276	SEZ6L2	7.66105	NDN	9.73518	EPHA5	6.37715	TMEM59L	11.3139	KCNIP4	9.24617	KCNQ2	5.015	BCL11B	6.14344	ECI2	8.9576	RPS10	11.5987	CYBA	10.5905	DEK	10.4678	ECI2	9.84734
190	SORBS2	10.7088	CAMK2B	6.12743	SEC11C	6.19903	PHF21B	7.65916	KIF3A	9.7135	NDUFS5	6.356	REEP1	11.2883	OAZ1	9.24337	EPS8L1	4.98417	BTG2	6.13664	OTX2	8.94511	NCL	11.2225	GPX1	10.5812	DARS	10.3895	RPS17	9.83583
191	SCD	10.6878	CCDC28B	6.1254	WHSC1L1	6.17944	VDAC2	7.5667	ACOT7	9.65085	YWHAG	6.30699	CHN2	11.2726	TCAF1	9.22821	JARID2	4.982	CHD7	6.13567	TGIF1	8.94171	RPL28	11.156	GLO1	10.5753	PNISR	10.3791	SRSF3	9.82669
192	RFTN1	10.6455	NEGR1	6.12364	VSTM2B	6.16682	MAPRE3	7.536	2021-03-06	9.55234	AKAP9	6.30363	ROBO1	11.2531	SMIM18	9.20338	RPL19	4.96181	RPL21	6.13514	TFDP2	8.93883	ENC1	11.1397	BMPR1B	10.549	MOB3B	10.3774	PGAM1	9.81669
193	OLFM1	10.6191	AK1	6.11907	DCC	6.15558	BEX1	7.52899	CHST2	9.53479	SLC32A1	6.29676	TUBB4A	11.1612	BEX1	9.20332	SMOC1	4.93462	FAM32A	6.11971	CDCA7L	8.92781	NFIB	11.1226	RPL7	10.5202	H2AFV	10.3727	RPL12	9.7892
194	GRB2	10.6185	MAPRE3	6.11304	STMN3	6.14033	VGF	7.5233	NRXN2	9.33234	HIST3H2A	6.28672	BEX2	11.1596	ATP5G1	9.17939	SRGAP3	4.88551	RBMX	6.09629	CENPH	8.91572	HNRNPC	11.1169	RPL11	10.4687	MEIS2	10.3602	MRPL51	9.77584
195	RAB2A	10.6128	PGM2L1	6.1116	SRPK2	6.12536	HIST2H2BE	7.51503	OLFM2	9.31764	NETO2	6.25722	LRRC4C	11.1564	ACOT7	9.14847	PTPRG	4.81657	ASCL2	6.09321	RPL31	8.8717	PNN	11.1086	TNFRSF1A	10.3762	PRDX6	10.3469	BANF1	9.73754
196	COX7A2	10.6065	NPDC1	6.10484	CAMK2N1	6.10315	LINC01315	7.50931	ZCCHC12	9.30786	KLC1	6.25412	FAM155A	11.1316	FAM65B	9.12396	DLL1	4.81604	RPLP2	6.0375	HSP90B1	8.85309	RPL10	11.0967	BBX	10.3727	IER2	10.2942	WBP5	9.73682
197	GNB2	10.5463	MAP6	6.10336	CSRNP3	6.09844	DNAJA1	7.49358	SEC11C	9.29056	ACTL6B	6.25184	CELF3	11.1189	UCHL1	9.04106	RPL18	4.81215	HN1	5.9872	TPBG	8.85261	RPS29	11.0856	NRN1	10.3717	BBX	10.2905	CCDC90B	9.72822
198	FSCN1	10.488	GPR162	6.10258	GDAP1L1	6.0984	WLS	7.43794	UBC	9.28947	DLGAP4	6.222	JPH4	11.0555	PDZRN4	9.0353	CYB5A	4.78312	BAZ1A	5.96683	RANBP1	8.85205	CCNB1IP1	11.0737	TCF7L2	10.341	SERF2	10.2465	HS6ST2	9.7265
199	TMEM14A	10.4749	WHSC1L1	6.10257	ARPC2	6.09469	NUDT3	7.40547	SYT5	9.23454	IP6K2	6.21339	SUB1	11.0455	THSD7A	9.02987	SKP1	4.77246	KDM6B	5.82243	SH3BGRL	8.78821	SIVA1	11.0244	FSTL1	10.3226	TCF7L2	10.2386	SORCS1	9.71473
200	SYP	10.4643	GPX4	6.08507	KMT2E	6.07791	RPAIN	7.3631	TMX4	9.22927	CHGB	6.19635	SERINC1	11.0387	XPR1	9.01803	ANXA2	4.74288	PEG10	5.79913	BTF3	8.78081	MAGOH	10.9006	ILK	10.3154	SNX3	10.2294	STK17A	9.65847
201	HDAC2	10.4548	TRAPPC1	6.04497	AP2M1	6.048	MAP4	7.35478	NEGR1	9.22856	EIF4G2	6.18239	MT-ND3	11.0195	CALM2	9.00049	ZIC1	4.73776	PRDX2	5.77662	FKBP10	8.75691	CLNS1A	10.8841	IFI44L	10.3059	SMC4	10.22	RP11-71N10.1	9.64248
202	JAKMIP2	10.4518	HAGH	6.03614	DUSP1	6.00202	MSMO1	7.35464	TUBB	9.22374	ZFAND5	6.16894	SYP	11.015	SLA	8.98549	ATP5F1	4.73745	RPL18	5.76818	GNG11	8.72377	SNRPB	10.878	TMEM230	10.298	RPS10	10.1995	LEPROTL1	9.63664
203	PCMT1	10.4503	GABARAPL2	6.02761	SUMO2	6.00118	NME1	7.34302	CD200	9.18825	SECISBP2	6.11826	CCNI	11.008	DYNLRB1	8.96029	TMEM59	4.72255	KAT6B	5.76211	RPS29	8.71873	SEPP1	10.8763	NR2F1-AS1	10.2662	SLC16A3	10.1934	LSAMP	9.63116
204	CELF5	10.4286	NDRG4	6.02485	MEAF6	5.97896	ARG2	7.34262	DPYSL2	9.16324	CCT2	6.10054	NME3	11.0012	GPC2	8.9189	RPS25	4.70864	NRXN3	5.76065	CCNB1IP1	8.69613	SNRPD2	10.8655	CFL1	10.2539	ETV1	10.173	AKR7A2	9.61732
205	IER2	10.4261	NFASC	6.0172	REEP2	5.97524	C10orf35	7.33969	FEZ1	9.15872	MIDN	6.07397	TMOD2	10.9526	MRPL41	8.91287	DMRTA1	4.7061	SLC16A3	5.75269	TOP2A	8.64304	RAB38	10.8492	HINT1	10.2473	UG0898H09	10.1704	GLTSCR2	9.57313
206	SLC17A6	10.4232	LINC01420	6.01265	RAB6A	5.95615	TTC9B	7.32488	SEZ6L	9.11381	FOXP2	6.0306	CLTB	10.9484	SBK1	8.90286	EIF4A3	4.69775	PHLDA1	5.74457	PRDX1	8.61593	NES	10.788	NAP1L1	10.2471	MAPKAPK3	10.0908	SSFA2	9.54862
207	YWHAQ	10.4228	CDH18	5.98662	MAP7D1	5.92979	KIF3A	7.30973	SH3BP5	9.10633	DNAJB9	6.0296	COX6A1	10.9333	EVL	8.89655	CCT8	4.66225	RPL10A	5.74292	GINS2	8.59677	HNRNPK	10.7499	WEE1	10.2438	MYO10	10.0865	BNIP3	9.51414
208	DZIP3	10.4054	TXN	5.97971	EPS8L1	5.89102	COTL1	7.30912	FGF19	9.07355	GABRB3	6.01581	TMEM35	10.9187	RPAIN	8.8797	EIF3K	4.65098	FSCN1	5.70467	SERBP1	8.57467	BDH2	10.7392	SLIT2	10.2234	POU3F3	9.99756	BTG3	9.49916
209	NFASC	10.3793	KLC1	5.97126	BEX1	5.84726	RAB2A	7.27136	SCOC	9.00666	DTD1	6.01223	MAPRE3	10.8462	BCL11A	8.87814	NXPH1	4.63908	UBXN1	5.69286	SLC25A3	8.56673	RHOA	10.7347	BLOC1S1	10.2135	OBSL1	9.97489	SIVA1	9.48845
210	FAM177A1	10.35	FAM177A1	5.96741	SMDT1	5.83997	PBX1	7.26605	FAM65B	8.99626	BEX1	6.00474	KIF1B	10.8111	SLCO5A1	8.86096	EIF3F	4.63051	HAT1	5.67939	TXNIP	8.55189	TMEM123	10.7113	CCNB1IP1	10.2109	DTD2	9.94998	RAN	9.48214
211	CCSER1	10.2924	RAB2A	5.9582	THSD7A	5.83743	RAB31	7.24869	CNRIP1	8.99452	GLRX	5.98695	MYCBP2	10.8004	PFDN2	8.7601	TOP1	4.61251	DCLK2	5.67502	DNPH1	8.52905	LSM4	10.6785	OST4	10.2027	SALL3	9.86476	FN1	9.4382
212	GPC2	10.2701	PCBD1	5.94239	PAFAH1B1	5.83739	DPYSL2	7.23898	BEX4	8.94015	SET	5.98454	CAMK2B	10.7919	RAB3B	8.73233	ZNF738	4.6066	RPL13	5.64441	NCL	8.52885	FZD5	10.6779	TRAF4	10.1808	BTF3	9.83697	RPL13	9.40615
213	SSBP3	10.2603	CD47	5.94207	DPYSL5	5.83417	SYT5	7.23293	STXBP1	8.90586	C9orf16	5.98395	NDUFA5	10.7866	RP11-395G23.3	8.6906	GNG2	4.60034	EIF3L	5.6412	ZIC4	8.49542	NUCKS1	10.6725	BANF1	10.1805	PLAT	9.82789	RNASEH2C	9.39129
214	DCTN3	10.2393	KIF2A	5.94074	VAMP2	5.78176	FAM96B	7.19363	GNG3	8.89965	MEX3A	5.97364	2021-03-06	10.7752	GABBR1	8.68698	C1orf53	4.5851	BCL7A	5.63769	ODC1	8.48807	UBA52	10.5963	RAB38	10.1709	RPS12	9.82154	RFC1	9.39031
215	MSMO1	10.1739	RP11-382A20.3	5.93923	PCMT1	5.76811	FAM177A1	7.1885	RTN3	8.8849	HIST1H2BG	5.95254	SBK1	10.7453	C3orf14	8.68013	DDX5	4.57061	TH	5.57923	EEF1B2	8.47598	OTX2	10.5475	CDC42EP3	10.1534	FAU	9.81348	DTYMK	9.37538
216	ZC2HC1A	10.1596	GNB2	5.93923	NDRG4	5.76202	SSR4	7.17077	DNAJB6	8.87001	DPYSL2	5.95253	BACH2	10.7249	NRP2	8.67229	NONO	4.55062	HNRNPH1	5.57707	CDO1	8.45811	TMEM14C	10.541	MYO10	10.1346	LHFP	9.80481	JUN	9.35861
217	ACOT7	10.1466	NRXN1	5.93815	PARP6	5.72316	BCL11A	7.13985	PAFAH1B1	8.86378	CAMK1D	5.94582	FOXP2	10.7241	TCEAL2	8.65851	UBA52	4.53793	ATP5G2	5.56286	SNRPD2	8.45008	RPS13	10.5234	RPS2	10.0899	METRN	9.79552	NUCKS1	9.35462
218	SNCA	10.1144	CMAS	5.93595	C20orf27	5.71754	RHBDD2	7.11353	NDRG4	8.84801	GALNT10	5.88685	ARL6IP5	10.7182	H3F3B	8.62786	PAIP2	4.53261	RPS16	5.55062	RPS21	8.42179	PNISR	10.5185	TPM4	10.0879	GLO1	9.76946	EID1	9.26366
219	ATAT1	10.082	SAMD3	5.93302	GNAI1	5.71278	STMN4	7.08649	ZFHX4	8.82521	SLC8A1	5.8225	NAV1	10.6655	MIEN1	8.59346	GLUL	4.53061	HNRNPA0	5.53961	SMC2	8.41371	CYBA	10.5167	RPL30	10.0641	CDH2	9.75873	RPS16	9.17186
220	WRB	10.039	LAGE3	5.93113	EPB41	5.70445	NRXN3	7.04497	MAPRE3	8.80016	PTMA	5.80513	SH3BP5	10.6499	DCTN3	8.58646	C3orf58	4.51479	TUBB2B	5.53275	SIVA1	8.39841	TSPAN3	10.5091	RPL12	10.0623	RBMX	9.74438	CNBP	9.16594
221	REEP2	10.0062	SCOC	5.91955	MRPS6	5.69814	FAM65B	7.03456	SPTBN1	8.78297	MEST	5.80487	CTNNA2	10.5914	GLRX	8.58311	SOX11	4.49852	CYTH2	5.49863	ST13	8.39516	CKS1B	10.4628	CREM	10.0188	ID4	9.64007	CA12	9.14452
222	OPTN	9.96046	TMEM55A	5.91578	LINC01420	5.69746	PFDN2	7.0196	FKBP1B	8.78062	PLXNA2	5.76447	RAB2A	10.5745	TMEM167A	8.58224	BTF3	4.49191	UCP2	5.48959	FBL	8.33104	HSPD1	10.4545	RAC1	10.0078	LARP7	9.58804	ANKS1B	9.14133
223	RCAN2	9.90629	NNAT	5.90902	KIDINS220	5.69461	NLRP1	6.97271	HS3ST2	8.75087	ZFAS1	5.75632	YWHAH	10.5715	CCDC184	8.58005	TSPAN3	4.47271	TP53I3	5.44835	BTG1	8.30235	TMED9	10.4369	SPRY4	9.98645	GAS1	9.58305	SDCBP	9.13416
224	CCDC167	9.88651	IDI1	5.89717	NAA10	5.65951	TMEM59	6.97141	SERINC1	8.74537	CCSER1	5.74849	APC	10.5296	ATP6V0B	8.56111	DENND1B	4.46586	TP53I11	5.44774	HLA-C	8.28405	MYL12A	10.4153	TCEAL8	9.97173	NKAIN4	9.51682	NKAIN4	9.12792
225	RERE	9.81823	ZFYVE9	5.8955	FEZF1-AS1	5.64548	VAT1	6.94919	DYNC1H1	8.73676	CELF1	5.69921	SNCA	10.5213	TMEM14A	8.55092	NPTX2	4.45974	HIST1H2BD	5.42902	EFNA5	8.27365	CKS2	10.4063	RPL13	9.96759	TMEM255A	9.50438	GINS2	9.12359
226	RSPO3	9.77236	ACAT2	5.88525	WRB	5.62091	VAMP2	6.92847	PITHD1	8.70606	ARID4A	5.68247	DAAM1	10.5129	GPM6A	8.53925	RTN4	4.4458	DCC	5.39912	PABPC1	8.21707	PDIA3	10.401	THYN1	9.9625	DNAJC1	9.48583	AMMECR1	9.06451
227	TMEM59L	9.76297	AP2M1	5.87538	ATP6V1F	5.61211	AES	6.83227	EIF4A2	8.70245	YWHAH	5.67181	ISLR2	10.5109	CNR1	8.53063	AC004540.4	4.43895	SRSF3	5.36886	EIF3L	8.20764	CD82	10.3883	FDX1	9.8616	NME4	9.47908	LAMTOR5	9.0441
228	TMEM35	9.75841	FAIM2	5.87509	RNF11	5.6055	OLA1	6.8301	DICER1	8.69598	HMGA1	5.66788	EVL	10.5039	AKAP9	8.51265	ELAVL2	4.43317	PGAM1	5.36821	CSRP2	8.13669	HES4	10.3669	SIVA1	9.81057	HLA-C	9.45792	ITGAV	9.03664
229	BEX5	9.7442	GALR1	5.86861	SRRM3	5.60404	NCAN	6.82449	CISD1	8.69295	C1QBP	5.66158	OLFM2	10.4994	TMEM59L	8.51002	NEUROD4	4.4207	TCF12	5.36605	AURKB	8.1337	H2AFY	10.3602	CDC26	9.78223	GLUL	9.38217	PXMP2	9.0169
230	ATP6V1G1	9.70415	RABAC1	5.85318	LBH	5.58849	ATP5E	6.81866	FAM155A	8.68319	RPS27	5.64555	SNAP25	10.4964	METTL9	8.48937	EDN3	4.41371	GAPDH	5.34565	BBX	8.11004	MFAP2	10.3303	RPS27L	9.77535	HNRNPC	9.34132	MAD2L1	9.00515
231	KIF3A	9.69041	LIN7B	5.84774	ARMCX3	5.54989	WRB	6.81325	COX6A1	8.57924	ATP5G1	5.63001	PIK3R1	10.4793	ACTL6B	8.47018	RPL32	4.41246	RAN	5.33066	ERH	8.09179	PLEKHA5	10.3094	SLC25A6	9.74209	DNAH11	9.3357	TRMT112	8.97905
232	BRINP1	9.68357	RFK	5.80254	CLTB	5.51375	NXPH1	6.71005	PLD3	8.56957	RND3	5.62402	CNRIP1	10.468	DCC	8.46033	ZBTB18	4.39558	H1F0	5.31107	CCNB2	8.08124	PARP1	10.2488	RNF7	9.71845	FOXG1	9.31833	2021-09-07	8.93149
233	RALGAPA1	9.67481	MRPL34	5.76784	CEP170	5.5124	ARHGDIA	6.6767	JPH4	8.55592	INA	5.61224	CLASP2	10.4481	BACH2	8.4363	MSI1	4.39531	APEX1	5.28943	RNF130	8.06058	HMGB1	10.1839	RP11-12G12.7	9.65468	PON2	9.29268	FAM181B	8.93039
234	DCLK1	9.63724	RALYL	5.75154	H3F3A	5.50172	PRDM12	6.67644	AP2M1	8.54633	GRIA4	5.5869	SRGAP1	10.4212	SMDT1	8.36699	MAP6	4.39157	VDAC2	5.2732	HSPE1	8.03413	ANP32B	10.1674	RPL5	9.62251	CALM1	9.25337	RPL28	8.90462
235	RNF11	9.62954	RAC3	5.75053	MAP1A	5.48662	RNF24	6.63805	TCEAL2	8.52495	SCN3B	5.5764	TTLL7	10.4133	CCSER2	8.34004	FANCF	4.36876	CITED2	5.27151	SFRP2	8.02011	RPS21	10.1246	CMTM3	9.61833	MARCKS	9.22262	PARP1	8.90351
236	LCOR	9.61515	SMIM18	5.74998	TMEM55A	5.4843	CHD3	6.62436	ACTL6B	8.50806	UQCRH	5.57213	CDK5R1	10.4107	PPP3CA	8.3352	EIF4A1	4.35231	HNRNPAB	5.27029	C19orf48	8.02004	PTTG1	10.0907	GNB2L1	9.58973	SRSF5	9.1248	HSP90B1	8.90328
237	RORB	9.55703	SYN1	5.73823	SNAP25	5.47722	DLX6	6.62088	CSNK1E	8.50527	LSM7	5.56112	CFL1	10.3759	OLFM1	8.31143	ZFAND6	4.33354	RASD1	5.24823	LSM4	8.01748	EFNA4	10.0818	COL4A2	9.58263	DOK5	9.11281	EFNB2	8.88455
238	C22orf42	9.52392	ACHE	5.7336	KIF1B	5.4692	ATP5O	6.62059	DYNC1I1	8.49819	ROBO2	5.55211	RUNDC3A	10.3702	NRXN2	8.26891	EBPL	4.31736	MMADHC	5.24013	GPM6B	7.94771	LINC00998	10.0218	SOD1	9.54469	UBB	9.0826	C19orf48	8.87953
239	CSNK1E	9.4381	GNAO1	5.72006	SYP	5.42066	PNMA1	6.58696	RUNDC3A	8.49318	RNF24	5.55045	PPP2R2B	10.3604	ATP6V1G2	8.26322	SVIL	4.30322	SNX18	5.21249	PHGDH	7.93702	SHFM1	10.0023	GPX8	9.52864	HSPD1	9.08031	OSTC	8.86592
240	CHN1	9.43022	SEPW1	5.7176	HSPA8	5.40326	RUFY3	6.5696	DSTN	8.49132	SUB1	5.54157	APOPT1	10.3368	ATP5E	8.25694	PABPC1	4.28969	SLC32A1	5.18466	SLC2A1	7.93021	TJP1	9.93967	TJP1	9.51645	SAT1	9.07156	CNP	8.84485
241	EIF1	9.42597	CD24	5.71572	SEMA6D	5.39654	KIF1B	6.56299	DPF1	8.40508	ANAPC15	5.54073	FAM84A	10.3301	APC	8.24381	TP53I3	4.28006	MIDN	5.17421	HAT1	7.92753	PSMA4	9.91092	BZW1	9.49494	NTRK3	9.0206	HLA-C	8.84446
242	BEX4	9.40245	HAX1	5.71295	NAP1L5	5.38389	OPTN	6.56141	CDH8	8.36333	MYT1L	5.5393	MT-ND2	10.3226	PRDX5	8.23117	DNAJA1	4.27728	NREP	5.10936	MT-ND6	7.90447	SERBP1	9.9002	SMC5	9.44875	NPC2	8.97281	RPS18	8.8298
243	GSK3B	9.3953	LINC01307	5.70922	C1QTNF4	5.37186	ZC2HC1A	6.51977	CALM3	8.34063	NDUFB11	5.52078	ENC1	10.3054	ARG2	8.22621	LMO1	4.26908	TMEM97	5.10239	HNRNPA3	7.88501	SRI	9.87399	RP11-710C12.1	9.44659	RAB13	8.92647	GMNN	8.82213
244	EMX2OS	9.35753	GPM6A	5.69755	GNG8	5.36015	MEIS2	6.5144	GRM5	8.33515	RPS5	5.51356	PLPPR2	10.2744	CCDC112	8.22309	TMEM206	4.25705	KDM5B	5.10042	EXOSC8	7.8756	TEAD2	9.87311	NPM3	9.43218	QARS	8.89967	STOML2	8.77782
245	GNG8	9.35366	SDC2	5.68932	MDGA1	5.35665	LINC00626	6.43351	NECAP1	8.31691	RBFOX2	5.49353	METTL9	10.2565	TAOK3	8.22246	BDH2	4.25404	CYYR1	5.09702	RPS10	7.84587	CA2	9.80726	FBN2	9.41607	IMPDH2	8.86522	RPS15A	8.75572
246	PCDH9	9.32298	DYNC1H1	5.68031	PFDN2	5.35114	CCT2	6.43166	ATP2B1	8.29746	FTH1	5.49239	PEBP1	10.2425	MIAT	8.18856	ARHGAP15	4.25314	EIF4A1	5.09211	RPL37A	7.84019	DECR1	9.79781	ANXA5	9.38805	FEZF1-AS1	8.75034	LSM5	8.74371
247	GDAP1L1	9.30928	CCDC112	5.6722	PRKAR2A	5.33127	SPINT2	6.4158	FSCN1	8.25956	NME1	5.47503	MAP1LC3A	10.2387	SPTAN1	8.15325	PCP4	4.23278	ASS1	5.09143	MAD2L1	7.83256	PABPC1	9.78959	GSN	9.38525	GNG11	8.70695	NUSAP1	8.70456
248	ZNF428	9.30032	NFU1	5.67029	SERP2	5.30945	GUK1	6.39858	ARL6IP5	8.2347	CEP170	5.44869	PTPRD	10.223	MT-ND5	8.10034	IGFBPL1	4.22928	HNRNPC	5.04267	PNISR	7.80552	GLTSCR2	9.75942	SNRPE	9.3462	ANOS1	8.70027	IGF2BP2	8.70421
249	AKAP6	9.26926	NGFRAP1	5.66815	PHYHIPL	5.30614	CLTB	6.36806	DYNLRB1	8.19896	BAG6	5.44573	PPFIA2	10.2195	FNIP2	8.1001	OST4	4.22896	MAPKAPK2	5.02851	CCNB1	7.76817	POLR2G	9.70957	ADH5	9.32994	TP53TG1	8.67857	NPC2	8.67705
250	GUK1	9.25093	ABHD14A	5.66739	WBP2	5.30359	PPA1	6.30362	NPDC1	8.19442	JAKMIP2	5.44449	ATP6V1F	10.199	KIF3A	8.04995	TSG101	4.21992	SOX9	4.99918	MIS18BP1	7.76322	WASF2	9.69446	SELM	9.30712	PCDH19	8.65487	NGFRAP1	8.66504
251	AHI1	9.25028	CCDC50	5.64607	AKIRIN2	5.28118	JAKMIP2	6.29805	TAGLN3	8.18936	C19orf43	5.421	SEPW1	10.1962	HIP1R	8.04829	ASCL1	4.21862	DYNC1I1	4.98675	LSM5	7.70723	BBX	9.67832	LINC00998	9.29217	RAI14	8.65176	HNRNPF	8.62712
252	CUTA	9.16203	LHX5-AS1	5.63362	EIF5A	5.25088	JPH4	6.29526	YWHAG	8.17961	C10orf35	5.40542	DUSP26	10.1617	COX6A1	7.9904	GRINA	4.21378	PTTG1IP	4.97262	C4orf3	7.70382	MT-CO2	9.65533	ENC1	9.22631	FZD3	8.57643	UBL3	8.61452
253	YWHAG	9.13919	ERC1	5.63279	GPR162	5.23858	PAK3	6.28738	RP11-382A20.3	8.16512	CCT6A	5.40515	PCLO	10.1487	NT5C3B	7.96481	RPL14	4.19933	SUPT4H1	4.96885	ANXA5	7.68092	VIPR2	9.65231	SNRPB	9.22528	CMTM3	8.57062	SERBP1	8.60316
254	TBCB	9.07815	REEP1	5.62853	PKIG	5.23427	AUTS2	6.26616	SMARCD3	8.15245	GNB1	5.40163	PAK7	10.1461	TUBB4A	7.94038	PFN2	4.1969	MYO1B	4.93379	FAM162A	7.65432	SOD1	9.63851	RPS23	9.18597	GPC1	8.56347	ATRAID	8.58503
255	DNAJC12	9.07533	SERP2	5.62422	EVL	5.22919	CDKN2D	6.247	RAB6A	8.14287	GTF2I	5.39272	FEZ1	10.1456	DEAF1	7.92822	GPC2	4.18966	ODC1	4.93352	ASPM	7.65021	FSTL1	9.61103	ANP32B	9.14603	CREM	8.52408	CYBA	8.57838
256	ARMCX3	9.03688	ELMO1	5.61694	LCOR	5.20797	ELAVL4	6.24602	MKRN1	8.11008	SLCO5A1	5.38354	HIP1R	10.1145	DRAP1	7.92405	ADH5	4.18186	ATP5B	4.92327	DPPA4	7.62396	2021-09-02	9.60354	IGF2R	9.13276	PHGDH	8.5193	RPA3	8.56613
257	MAPRE3	9.03208	AES	5.61581	2021-09-03	5.20754	SUMO2	6.19292	SV2A	8.07406	APC	5.37818	RAB33A	10.1028	PPFIA2	7.90279	ZFAS1	4.15108	MSRA	4.91102	FBLN1	7.59916	TMEM230	9.54894	C7orf73	9.12207	OSTC	8.50298	SERPINH1	8.56127
258	C20orf27	9.01655	EFR3B	5.61158	CNRIP1	5.19559	MAP2	6.181	CADM3	8.04326	NUDT1	5.35754	2021-03-01	10.0855	SOCS2	7.88969	NCKAP5	4.14479	NHSL1	4.82141	RNASEH2A	7.58188	PSAP	9.53955	ASCL2	9.09228	NEAT1	8.44054	CRISPLD1	8.51792
259	RTN3	8.99221	COX5A	5.60769	TFAP2B	5.18326	CITED2	6.15941	SRGAP1	8.03646	SLC38A1	5.33905	CCDC28B	10.0753	FHL1	7.8712	MIAT	4.1408	MEG3	4.81868	NME4	7.5602	SRSF5	9.53803	UNC5C	9.06705	SHISA2	8.42215	BOC	8.49662
260	FOS	8.98152	TMEM246	5.59576	SLC22A17	5.1756	SESTD1	6.15626	2021-09-03	8.0201	SNAP25	5.33407	VSTM2A	10.0292	NECAP1	7.85983	TP53I11	4.12928	EEF2	4.81345	PSAT1	7.53341	XRCC6	9.5368	SHFM1	9.04541	IGF2BP2	8.35818	TNFSF10	8.48076
261	ABHD14A	8.92699	NECAB1	5.59103	MORF4L1	5.16582	NUP93	6.15553	PHACTR3	8.012	INAFM1	5.29779	IDI1	10.0245	CYCS	7.85761	RPSA	4.12865	IGFBPL1	4.75993	ANP32A	7.51589	PRDX1	9.49132	BTBD17	9.01541	NFE2L2	8.33392	EMC6	8.46379
262	KIF5A	8.91793	ARF3	5.58939	RAB3C	5.14323	HMGCR	6.13787	STMN4	8.00764	ZNF608	5.2915	WRB	9.98341	PRKX	7.85285	RPL18A	4.1278	PHB2	4.70442	HNRNPDL	7.44331	MT-ATP6	9.4875	SLC25A39	9.01011	CNBP	8.24715	ANP32E	8.42735
263	PSMA7	8.89046	GDI1	5.55039	C21orf62	5.14113	CAPN1	6.12006	AUTS2	7.99658	ATRX	5.28944	NEDD4L	9.9721	VSTM2B	7.82606	EBF1	4.1258	DDAH2	4.66098	ANXA2	7.40979	RSL1D1	9.42173	RPS19	8.9959	RAN	8.24664	QDPR	8.40646
264	ATP6V1G2	8.86533	TCEAL3	5.54656	DNAJB6	5.10291	RUNDC3A	6.11183	MTSS1	7.98201	RBP1	5.28818	CHD5	9.85715	SERINC1	7.8219	DUSP6	4.11267	RPL29	4.65041	FEZF1-AS1	7.39095	SALL2	9.41666	ARL4A	8.9951	EIF3L	8.23473	TOP2A	8.40554
265	TULP4	8.85117	2021-03-06	5.54092	STARD3NL	5.08365	NPDC1	6.10155	PLPPR1	7.97504	SEMA5A	5.27908	GAL	9.78793	TRIM2	7.81134	HSP90AA1	4.10621	ACIN1	4.63886	FDPS	7.39064	HSPE1	9.41411	RPL8	8.96419	TMBIM6	8.19238	STAG2	8.39322
266	STARD3NL	8.82459	SRSF8	5.53301	GPR22	5.07701	CALM2	6.0975	CAMK2B	7.96588	SCD5	5.26089	MRAS	9.77136	COX8A	7.80782	LINC00643	4.09893	TOP1	4.6325	IFITM3	7.38466	GNG11	9.40189	PNRC2	8.93732	VPS37B	8.18181	UBE2C	8.39129
267	CTC-378H22.2	8.80929	ENO2	5.51961	RBFOX1	5.04601	HRAS	6.09124	L1CAM	7.93955	RPS21	5.23766	YWHAZ	9.75981	ENHO	7.79692	GNG8	4.07955	C14orf37	4.61606	COL11A1	7.38203	ANP32E	9.3966	RPL26	8.91283	EFNA5	8.15648	NBL1	8.38373
268	YWHAZ	8.79621	XPR1	5.48957	XKR4	5.03932	DNAJB11	6.08252	ATP6V1G2	7.91622	SLIRP	5.22827	PHYHIPL	9.73612	CALM3	7.75444	LGALS3BP	4.04453	CD24	4.60406	COL4A6	7.38189	BOD1	9.34699	STK33	8.90464	CDON	8.14527	MPDZ	8.3755
269	GTF3A	8.79247	BDP1	5.48865	RELN	5.03904	AP2M1	6.07871	SLC22A17	7.91495	TMEM167A	5.21679	KLF7	9.70251	AP2B1	7.7361	C14orf37	4.01311	RPS13	4.59397	TPX2	7.32899	SMC4	9.32978	SRI	8.89501	TPM1	8.13982	WWTR1	8.36535
270	MRPS6	8.78541	TMOD2	5.48771	ACOT7	5.01269	C3orf14	6.0785	ATP1A3	7.87507	THRA	5.21464	RP11-382A20.3	9.62465	LINC00632	7.72126	STARD3NL	3.99395	CSNK1A1	4.57698	CDK4	7.32524	ECI2	9.31661	GPX4	8.88734	SLC25A6	8.06463	IGFBP2	8.34288
271	MDGA1	8.78412	RNF11	5.48285	VBP1	5.00645	SEC61G	6.07397	BZW2	7.81297	NOL4	5.17535	SCN2A	9.59669	ISLR2	7.71217	PNMA1	3.99173	RNF165	4.56432	HNRNPR	7.29004	SRSF2	9.30561	NACA	8.87584	PLPP3	8.05399	PGM1	8.33047
272	SEZ6L2	8.75944	NDFIP1	5.47181	ETS2	5.00289	VBP1	6.06471	ARPC2	7.79328	RP11-700N1.1	5.15824	AP2B1	9.59174	CLASP2	7.71164	SMARCC1	3.97911	PARM1	4.56186	ARL6IP6	7.2573	CENPF	9.27886	CDK4	8.87401	MLLT4-AS1	8.05201	RPLP2	8.30222
273	COX6A1	8.71364	RUNDC3A	5.46793	CLPP	4.99383	MTCH1	6.05006	LINC01420	7.79153	CHD3	5.14521	ATP9A	9.5889	VGF	7.70926	CUTA	3.96454	OS9	4.54717	NONO	7.24426	RAN	9.24054	PPP1CA	8.86589	MED28	8.05118	ANP32B	8.29294
274	ROBO1	8.70871	STMN3	5.46458	PSMA7	4.96912	HAGH	6.02374	PLPPR2	7.78918	RPL34	5.1142	SMDT1	9.58554	DMTN	7.70013	TEAD2	3.9628	MLLT11	4.53527	MCM3	7.23537	PSAT1	9.23497	ADGRL4	8.86392	RPS21	8.04807	RNASEH2A	8.28852
275	CALM3	8.67036	NEBL	5.45888	RAB9B	4.9637	ACTL6B	5.97316	CALM1	7.70287	TDG	5.11281	RNF5	9.58326	PAK7	7.66209	H3F3B	3.95708	NKIRAS2	4.50366	HINT1	7.21926	ACP1	9.22472	SPTSSA	8.79692	HIST1H1C	8.04078	GTF3C6	8.28307
276	AP2M1	8.62882	FGF14	5.45775	IER2	4.95524	GNB2	5.97159	MARCKSL1	7.70107	RPL24	5.10557	BEX5	9.57803	TAGLN3	7.64993	EZR	3.92657	CRIPT	4.48446	FOXG1	7.21449	LRRC17	9.20855	TCF4	8.78906	EIF3H	8.03179	MSN	8.25258
277	CD200	8.62834	TSC22D3	5.45659	ARL6IP5	4.92246	SLC38A1	5.96784	SESTD1	7.69586	DCTN3	5.10188	RUFY3	9.54598	KLC1	7.62914	STARD4-AS1	3.92265	MALAT1	4.46984	HLA-A	7.19596	HNRNPA3	9.20667	MAGOH	8.77577	LINC00998	7.95819	PLAT	8.22081
278	FDPS	8.60617	DLL3	5.45533	SORBS2	4.91432	C14orf1	5.93789	PGAP1	7.68101	COMMD6	5.09983	RNF24	9.53768	ATCAY	7.61688	ELAVL3	3.92171	PTMA	4.46148	TMEM123	7.17832	TCF4	9.18772	RPL7A	8.74648	ASPH	7.94779	RP11-25K19.1	8.16455
279	PFDN2	8.54038	ATP6V1F	5.45069	PGM2L1	4.87006	VKORC1	5.90271	RGS17	7.67535	VBP1	5.0906	THRA	9.53616	HMGA1	7.61671	HSPA8	3.91256	RP11-247C2.2	4.46036	ZWINT	7.10997	DNPH1	9.16535	HNRNPA1	8.71635	SOX21	7.86258	LSM3	8.16033
280	TMEM160	8.52323	PCSK1	5.44302	GNB2	4.86441	REEP2	5.89491	SEZ6L2	7.6562	SCAMP5	5.05206	ZNF503	9.52447	DNASE2B	7.60025	PON2	3.90825	TMEM161B-AS1	4.45259	SNRPD1	7.09381	RPL37A	9.15462	LGALS1	8.68535	ANP32E	7.84945	CTNNAL1	8.15578
281	CAMK2N1	8.5229	SELT	5.42468	PPP1R15A	4.83476	FAM213A	5.89258	CALY	7.56312	NRXN2	5.0144	SYT5	9.50693	PLPPR1	7.54641	TMEM123	3.90076	RPS29	4.42516	GLTSCR2	7.08666	FEZF1	9.12277	MT-ND5	8.68142	ZEB1	7.84712	SOX6	8.1403
282	LHX2	8.48579	WRB	5.4136	ZC2HC1A	4.83437	HERPUD1	5.88852	GPC2	7.55292	SSR2	5.01329	KLF6	9.49803	PPP1R14C	7.54585	KDM5B	3.89393	ZKSCAN1	4.41104	EFNA4	7.0674	EFNB1	9.10819	TACC2	8.66984	REEP3	7.84559	SERP1	8.09964
283	AKAP9	8.45542	MAL2	5.41209	PHACTR3	4.82466	PCMT1	5.88408	TUBB4A	7.55162	CXADR	5.00368	RCAN2	9.36899	BID	7.5436	KMT2E	3.88583	CCDC88A	4.41029	HELLS	7.06657	PLEKHD1	9.07467	MFGE8	8.65478	KIAA0101	7.8215	MINOS1	8.05996
284	LY6H	8.45296	SLC25A4	5.41105	ETFB	4.80411	MYDGF	5.8648	DCTN3	7.54783	RPL36	5.00336	APC2	9.36455	GNB1	7.53874	CAMK4	3.88559	UBE2B	4.39742	PSIP1	7.01364	SSB	9.07099	MT-ND2	8.65357	P4HA1	7.82118	SNRPG	8.05765
285	LINC01420	8.44747	RAB6A	5.41061	CHN1	4.80027	BTBD17	5.85577	TMEM14A	7.52554	NDUFA5	4.99345	LINC00632	9.33462	MLLT4	7.53111	RPL12	3.86151	IDH2	4.38517	SRSF7	7.00115	MYO10	9.06709	C14orf166	8.61888	COL4A6	7.81662	C19orf53	8.03936
286	EFHC1	8.43457	TCAF1	5.39967	GABARAPL2	4.79774	MANF	5.84402	THRA	7.52434	KLHL23	4.98883	DCTN3	9.31632	DLL3	7.52565	ABCA1	3.85696	SEC11C	4.38159	TMPO	6.98865	USP44	8.98376	NME4	8.6168	RHOC	7.8039	RP11-849I19.1	8.03769
287	MORF4L1	8.43063	LSM10	5.39538	NDUFB8	4.79253	MYT1	5.84095	TNIK	7.52313	NME3	4.9862	DYNLRB1	9.30411	TMOD2	7.5111	TMED4	3.85352	MAP4K4	4.36597	IGFBP2	6.98121	HINT1	8.96339	CYR61	8.61521	EIF3M	7.79524	PTX3	8.03183
288	PLPPR2	8.42659	RAB3B	5.39456	CADPS	4.78019	DCTN3	5.82796	DHX36	7.51163	BACH2	4.98576	NRXN2	9.28436	FEZ1	7.51021	PNISR	3.84005	NCAN	4.36218	CDKN3	6.97019	PAICS	8.94879	RPL22	8.60951	SLC1A3	7.78178	SRSF9	8.0159
289	RP11-382A20.3	8.41981	ZCCHC12	5.38788	CHGA	4.72827	GNB1	5.8192	FGF13	7.49193	SNRNP27	4.98307	DRAP1	9.2784	PCLO	7.49612	MT-ND5	3.82991	NPY	4.34878	DTYMK	6.93159	LINC01551	8.93618	USP44	8.59897	TYMS	7.78176	RPS27A	8.01493
290	FAM96B	8.41874	USMG5	5.38328	NXPH4	4.71066	POU2F2	5.81397	DNM3	7.48272	AP2M1	4.96044	PARP6	9.27403	NME3	7.49264	RPL27	3.81562	UBXN4	4.34843	NENF	6.918	RPN2	8.88416	CTSC	8.58794	RNF130	7.75818	NOTCH1	8.00222
291	SMIM18	8.40587	ATP5G3	5.36089	TMEM59L	4.70912	RBFOX2	5.76624	N4BP2	7.48243	SEMA6C	4.9488	ZCCHC12	9.2529	TMEM132B	7.46863	TBPL1	3.8079	ATP5F1	4.33862	DHFR	6.915	IGSF1	8.80545	HMG20B	8.56678	ARID5B	7.74492	TMEM14B	7.9962
292	CTXN1	8.39871	TCEAL4	5.35172	TIMP2	4.68516	ARID4A	5.76375	ABHD14A	7.47223	ANK3	4.94793	RUNDC3B	9.24021	SAMD14	7.46207	FRYL	3.7812	ARID4B	4.33545	EBPL	6.89187	DDOST	8.79566	CALU	8.56335	OTX2	7.71042	CENPW	7.9862
293	EGR1	8.38414	BRINP1	5.34958	TP53BP1	4.68213	EBP	5.72866	NUDT3	7.45344	NEDD4L	4.94389	PTCHD1	9.16098	KIF1B	7.46205	RP11-561B11.6	3.77305	HMGN2	4.29171	CENPU	6.88526	SERPINF1	8.7706	NEFM	8.55427	TOX	7.70277	MOB3B	7.9733
294	CADM2	8.38014	SPOCK2	5.34799	RAB1A	4.67094	2021-09-06	5.72735	RAB9B	7.43875	RTF1	4.93577	ATP1B1	9.14444	KIF21A	7.44263	KDELR1	3.7541	WSB1	4.28995	SERPINB6	6.87171	EIF3L	8.75995	ITGB1	8.53907	CENPF	7.69122	OBSL1	7.9658
295	PHACTR3	8.37835	WSB2	5.33911	ACTL6B	4.65729	YWHAB	5.72129	TSHZ2	7.42825	SYT14	4.93519	PFDN2	9.11245	RNF5	7.42905	CST3	3.74137	N4BP2L2	4.28768	HNRNPH1	6.84554	DAP	8.73526	UBA52	8.53157	PAICS	7.67459	DUT	7.96189
296	NDUFB4	8.37761	PRKCB	5.32447	SCN2A	4.65329	PPP1R1A	5.69847	ATP6V1F	7.42631	CCNH	4.90915	USMG5	9.10918	ATP6V1G1	7.40218	HACD3	3.74059	GSE1	4.26973	XRCC6	6.83881	RPS28	8.73404	KLF3	8.52554	FRMD4B	7.66786	DNAH11	7.93821
297	RND2	8.37608	MT-ND2	5.31354	CCDC28B	4.6508	SRGAP1	5.66713	NAP1L3	7.4256	DHX36	4.90163	MT-CYB	9.10081	TMA7	7.38363	RPS18	3.73219	MSI2	4.26747	ISYNA1	6.83354	IFITM2	8.69307	MT-CO1	8.51791	HLA-A	7.65762	VPS37B	7.93675
298	PCP4L1	8.32893	KLF6	5.30335	ATAT1	4.63862	YWHAE	5.6501	IDS	7.41578	ANKRD12	4.89255	COX5A	9.0951	CENPV	7.35713	CCNG2	3.73134	HDAC2	4.23752	MFAP2	6.81056	CDC26	8.67079	RPS15	8.49677	INTU	7.6389	PTPRG	7.92336
299	ODF2L	8.30518	PRDX5	5.29803	BEX4	4.62847	C20orf27	5.63494	CHCHD10	7.41234	ZIC3	4.8746	GNB1	9.09299	GABRB3	7.34353	MIB1	3.72744	RPL15	4.23526	SPARC	6.80421	HAUS1	8.66998	PRDX2	8.48563	ANXA5	7.63723	RPS19	7.91317
300	UBE2D1	8.25408	PEG10	5.29702	KALRN	4.62806	ACTR1A	5.62876	MAP6	7.40907	USP22	4.86432	STX1A	9.0929	KIF3C	7.33684	SOD1	3.70591	SKP1	4.22235	CCDC34	6.8	ATRAID	8.66986	MAF	8.48444	NFIA	7.61913	CSTB	7.87218
301	C3orf14	8.24694	C6orf1	5.29563	PRKRA	4.62578	AKAP9	5.60755	USP11	7.3968	LINC00599	4.85985	SETBP1	9.02483	BLCAP	7.33584	HSPD1	3.68304	SMARCA4	4.22088	SGOL2	6.78319	MASP1	8.66894	CKS1B	8.44655	RPL24	7.59014	RPLP0	7.85793
302	MAP7D1	8.21869	KIDINS220	5.2797	ARG2	4.60782	TMEM167A	5.57552	CPE	7.39548	KIF1A	4.85044	2021-09-06	9.01766	ATP9A	7.33318	SS18	3.68036	TAF7	4.20837	PPIA	6.78256	C1orf21	8.66455	ACP1	8.41967	HMGA2	7.53117	DHFR	7.84668
303	RGMB	8.20381	EIF1	5.27886	CISD1	4.60501	STARD3NL	5.57	GRB2	7.37522	JPH4	4.84082	PDE4DIP	8.98495	FXYD6	7.31208	CHODL	3.68034	IGF2BP2	4.20733	CCNA2	6.7823	HSPA5	8.6571	JAM2	8.41498	ZFAS1	7.48525	ELAVL1	7.84448
304	DPYSL5	8.19038	STC1	5.27633	BICD1	4.59751	FHL1	5.54111	TMEM196	7.36972	MGLL	4.83395	GRIN2B	8.96258	SYT5	7.30794	PCBP2	3.65931	OLA1	4.20132	SRSF9	6.77505	BTF3	8.65223	PRR13	8.40794	FKBP10	7.47455	TMED9	7.83868
305	FNBP1L	8.18847	MYCBP2	5.27391	YWHAG	4.56264	AKR1C1	5.53793	DRAP1	7.29363	MEG3	4.82765	ACYP1	8.94687	DRAXIN	7.2995	DNAAF2	3.65162	ENAH	4.17924	TRMT112	6.76656	SPARCL1	8.61517	AC093673.5	8.39049	RP11-798M19.6	7.42374	NUDCD2	7.8372
306	REEP1	8.13149	NDUFA12	5.2726	APBB1	4.56211	RAB6A	5.53757	ISL1	7.28741	ZNF385D	4.82262	REEP2	8.93583	CEP170	7.29504	INSM2	3.64801	CAPRIN1	4.17814	TMBIM6	6.75111	ENY2	8.60152	CHMP2B	8.36293	MAP3K8	7.42158	SNRPE	7.83182
307	SERP2	8.09733	SPCS1	5.2587	KIAA0930	4.54512	MEF2C	5.53251	VSNL1	7.26048	STMN4	4.82167	BZW2	8.86673	TTC3	7.29228	RPLP2	3.63826	DLGAP4	4.17156	PCNA	6.73465	FZD3	8.59319	ZFYVE16	8.36112	RP11-25K19.1	7.4179	KTN1	7.8297
308	ATL1	8.08319	MALAT1	5.25331	DOK4	4.54437	PRADC1	5.52257	RFK	7.25927	USMG5	4.82059	RGS17	8.8263	RAB6A	7.29225	RTN3	3.63816	SYNE2	4.16804	ERGIC3	6.73014	CALU	8.55354	ABRACL	8.35866	TFDP2	7.40473	UBL5	7.82323
309	MIEN1	8.06831	HSP90AA1	5.24628	CCSER2	4.5427	PRKCB	5.52128	MYT1L	7.24537	CKB	4.81694	ATP1A3	8.81893	BLOC1S2	7.28219	SLC44A3	3.6208	SEC61G	4.16669	2021-09-02	6.71672	STK33	8.5386	HIGD1A	8.3555	COL4A5	7.39325	RNF130	7.82262
310	HMGCS1	8.05605	C9orf16	5.23014	CA10	4.52747	KIF3C	5.48775	DKK3	7.2432	ENO2	4.79704	KRAS	8.80487	UQCR11	7.26676	NKAIN3	3.61638	ZSCAN18	4.15951	CENPV	6.70972	HMGB2	8.5197	FJX1	8.29315	EIF3D	7.3914	SLC25A5	7.81755
311	GDAP1	8.05182	GNG2	5.20825	FAM127A	4.51495	CD320	5.48208	RUFY3	7.23748	DPYSL5	4.77807	SPTAN1	8.7951	MT-ATP6	7.26275	YWHAZ	3.60664	CDK4	4.15816	ID4	6.69224	ANP32A	8.51936	ZNF521	8.27541	RP3-395M20.12	7.35666	MAP3K8	7.81602
312	RAB6A	8.04488	RABEP1	5.20757	PCLO	4.50591	CENPV	5.44497	SEPW1	7.22858	MTSS1	4.77792	SLCO5A1	8.76124	CELF3	7.25595	UBE2E3	3.59775	CELF3	4.15129	CENPE	6.68852	HNRNPA2B1	8.49364	RANBP1	8.26915	IGFBP2	7.34153	CCNG1	7.79484
313	DMTN	8.03547	NRXN2	5.20521	LRRN3	4.48474	PRKACB	5.43937	NKX6-1	7.21909	SP9	4.74857	LYPD1	8.75445	CXXC4	7.20769	RDX	3.5924	HNRNPA2B1	4.1487	ADH5	6.68285	RPL36	8.4872	BDH2	8.25654	WDR54	7.33651	RPS27	7.77888
314	FABP5	8.03236	JUNB	5.20286	DRAXIN	4.46565	DYNC1I2	5.43127	RP11-490M8.1	7.1302	TSSC1	4.74201	ARID4A	8.73583	COX6C	7.19263	PHTF1	3.59204	RSRC2	4.14255	SOX9	6.67956	NONO	8.485	MYADM	8.24527	FBL	7.32945	RFXANK	7.73195
315	SUMO2	8.00604	MMD	5.18102	CHCHD2	4.45311	GAD1	5.42963	PAK7	7.1294	TP53BP1	4.73513	OLA1	8.72058	ARID4A	7.15442	SPG21	3.58257	GALNT2	4.1316	MAGOH	6.66364	SERF2	8.46292	BOC	8.1879	BOC	7.31474	SPRY4	7.70221
316	STMN3	8.0027	CPE	5.17415	RP11-382A20.3	4.44513	TM7SF2	5.42048	APOPT1	7.09582	SSR4	4.73403	DYNC1H1	8.67488	ANKRD46	7.14553	RFX3	3.5575	NIN	4.1244	BNIP3L	6.65446	CDK4	8.46022	SERINC5	8.1795	SHFM1	7.3109	ADH5	7.68885
317	BLOC1S2	7.98461	PWAR6	5.17133	MAPRE3	4.43467	SYP	5.40545	FAM177A1	7.08801	CLASP2	4.71047	CXXC4	8.66343	NPDC1	7.13565	APEX1	3.54503	CFAP20	4.1066	EIF3M	6.64084	MSI2	8.42278	RBPMS	8.17463	NAV1	7.25926	RPL19	7.6619
318	AUTS2	7.97193	SV2A	5.169	RND2	4.41854	MYC	5.40416	SRRM4	7.08108	MIEN1	4.70602	TMX4	8.63268	SNCA	7.12147	SPAG9	3.54292	MPST	4.10158	TXNDC12	6.6343	RANBP1	8.40353	YBX3	8.17173	TOMM7	7.21819	APBB2	7.65672
319	SCN2A	7.96489	LHFP	5.16815	STXBP1	4.41736	TPM3	5.37599	APC	7.05629	MAPK8	4.69721	CAMK1D	8.62228	NUP93	7.11767	OS9	3.52826	EWSR1	4.09629	CDK1	6.63374	PLIN3	8.37912	C14orf119	8.15692	ZEB2	7.17156	HIST1H1C	7.64413
320	MAPK8	7.9611	SLC25A33	5.16103	KIF5A	4.41695	TRIM36	5.37389	SRPK2	7.04263	ATP5B	4.6876	KCNJ6	8.6168	TMEM160	7.09337	RASGRP1	3.52424	EIF3F	4.09511	HNRNPK	6.62979	PTPRG	8.33913	RALB	8.13907	ARHGAP5-AS1	7.16265	ARHGAP5-AS1	7.62737
321	C21orf62	7.96035	TULP4	5.15629	TSC22D3	4.41162	LMBR1L	5.3649	G3BP2	7.01077	SAT2	4.67193	TRIM36	8.61569	GPR85	7.05642	CHRNB4	3.52101	RPLP1	4.07537	RPL36	6.56881	C11orf31	8.33792	HIVEP3	8.13088	CYBA	7.16066	CREM	7.61204
322	ANKRD12	7.92983	C22orf42	5.15309	MYT1L	4.40917	PNMA2	5.35189	VDAC3	7.0068	MEIS3	4.66486	SMAP1	8.61238	YBX1	7.04859	DUSP1	3.52011	DECR1	4.07092	SCAF11	6.50213	MGST3	8.27036	PLIN3	8.12405	FAT3	7.15724	CIB1	7.6094
323	NDUFC2	7.9124	DPYSL2	5.15164	HAGH	4.39527	ID2	5.33155	GABARAPL2	7.00552	KIF1B	4.66433	DNM3	8.60825	LBH	7.02741	M6PR	3.51839	RPL27	4.00317	PRR16	6.49746	ERH	8.24513	RDX	8.12354	PDIA6	7.14922	CENPH	7.59517
324	GNAI1	7.88591	PHACTR3	5.14744	EFNB3	4.39221	TRIM2	5.32546	RFTN1	6.98745	TTTY15	4.65912	KIF3C	8.59542	NDUFB11	6.99552	CHCHD6	3.50616	RBM8A	4.00292	PRDM16	6.49544	NOTCH1	8.24497	SUMO1	8.10979	FOSB	7.14267	ZWINT	7.59472
325	ATP1B1	7.87711	COX7B	5.14514	DICER1	4.39004	MAGI2	5.32384	MMD	6.98582	NOS1AP	4.64676	FNIP2	8.58477	ARX	6.99334	FGD4	3.4996	LZTS1	3.96924	CALR	6.49042	RAB34	8.21521	TMEM261	8.10579	EID1	7.13673	NPM1	7.56862
326	C21orf59	7.87671	OLFM2	5.11841	RABEP1	4.38983	TSC22D1	5.3212	KRAS	6.96024	BCL11B	4.64454	RABEP1	8.57691	HPCAL1	6.9838	SERPINI1	3.48828	RHOBTB3	3.95975	RHOA	6.47522	SFRP2	8.21338	RALY	8.08945	CASP3	7.12807	DECR1	7.54054
327	PAFAH1B1	7.86896	C16orf45	5.10629	FGF13	4.38793	NREP	5.32027	MRAS	6.94627	NDUFA4	4.61053	ENHO	8.56014	MT-CO2	6.93973	BTG2	3.46982	PMPCB	3.93559	RPL17	6.46598	RNF130	8.21103	SRSF5	8.07198	MIF	7.0787	CENPU	7.53897
328	IDI1	7.862	ARMCX3	5.10436	RAB33A	4.37925	COX6A1	5.29745	RUNDC3B	6.92353	TBCC	4.60498	NME1	8.55874	SETBP1	6.93799	ZIC3	3.46839	COMMD3	3.89546	P4HA1	6.45509	COL4A6	8.20001	RPL13A	8.0273	PEA15	7.05848	SERPINB6	7.53491
329	DLG2	7.86049	GABRB3	5.09172	TSC22D1	4.37876	ARL6IP5	5.296	ARHGEF12	6.91924	PRADC1	4.6046	DYNC1I2	8.53004	HAGH	6.9359	PHF21B	3.46285	RPLP0	3.87058	RIC3	6.43881	HMG20B	8.17911	RPS11	8.01466	LPAR4	7.02982	SNRPD2	7.5237
330	2021-09-03	7.85481	NUDT3	5.06662	ZNF608	4.37875	KLF7	5.29187	PHYHIPL	6.90865	BTF3L4	4.59044	DEAF1	8.51771	FAM127A	6.92821	PCMTD1	3.45472	RSL24D1	3.83397	CTNNAL1	6.42702	BSG	8.16295	EIF3E	7.99663	TRAM1	7.02553	ADAMTS3	7.51198
331	BTF3L4	7.84815	FAM171B	5.06023	ROGDI	4.37744	BEX5	5.28971	FAM215B	6.89179	TTLL7	4.5893	KAZN	8.51365	ATP5J	6.92605	MAGI1	3.45116	TRAF4	3.82932	SNRPA	6.4208	SLC39A1	8.14001	PLTP	7.99609	CCDC109B	6.99642	SMIM7	7.49664
332	NAP1L5	7.83954	UBE2S	5.05149	TMEM59	4.35492	ANK3	5.27828	STX1A	6.88529	RIMKLA	4.54381	SEC62	8.50957	GABRB2	6.91664	MYCL	3.44899	SFPQ	3.80788	REST	6.38129	C4orf3	8.13232	ATRAID	7.98769	SNRPD2	6.99151	COA4	7.49575
333	EVL	7.83859	PTPRS	5.04936	RAB7A	4.35165	RBFOX1	5.23578	MYCBP2	6.84739	LMBR1L	4.54049	SEC11C	8.50763	OLFM2	6.91541	SUPT4H1	3.43983	TIAL1	3.80252	SERF2	6.37969	PRDX2	8.11078	RPL41	7.95912	RAMP1	6.98765	RPS5	7.47221
334	XPR1	7.83502	MTSS1	5.04767	ATP2B1	4.34904	TNRC6C	5.22907	DLL3	6.82518	SLC25A4	4.5342	MMD	8.50277	DHX36	6.91151	OXA1L	3.43382	MIR9-3HG	3.78163	TGIF2	6.37797	PHGDH	8.06895	CAMTA1	7.95539	LDB2	6.96517	PMF1	7.46493
335	CLASP2	7.81549	DSTN	5.03804	PODXL2	4.33647	RAC3	5.22053	HCFC1R1	6.8208	NECAP1	4.53313	RAB6A	8.5015	AES	6.91144	UBXN1	3.42597	ADI1	3.7738	BNIP3	6.37308	THYN1	8.05855	HEY1	7.94766	CDK4	6.94	RANBP1	7.42053
336	RAB33A	7.81191	ANKS1B	5.03563	AMPH	4.33568	SMC3	5.19595	TMEM246	6.81642	TRIM2	4.52913	ATP6V1G2	8.50111	MVB12B	6.90807	TPM3	3.42518	GFRA1	3.76973	TEAD2	6.34971	MED28	8.05283	SHROOM3	7.91923	WWTR1	6.92739	TMEM98	7.41504
337	FADS1	7.78659	REEP5	5.02576	SPTBN1	4.33416	PHACTR3	5.16853	CLASP2	6.81138	TCAF1	4.52161	C1QTNF4	8.47708	MYCBP2	6.8892	MRPS21	3.41465	PSMB2	3.76223	ATRAID	6.33331	MAPKAPK3	8.03337	MRPL51	7.90667	TCF7L1	6.90271	CLNS1A	7.40356
338	LDOC1	7.7608	FABP5	5.01145	ANK3	4.33214	RAB33A	5.16087	CALM2	6.80405	IDI1	4.51013	SRPK2	8.4494	FAM13C	6.87022	SERPINF1	3.40469	MTSS1	3.74898	LRRC17	6.32893	RAB13	7.95255	COL4A1	7.85458	LDHA	6.87643	PRKDC	7.39666
339	PMVK	7.74374	MAP1A	5.00757	ARMCX1	4.31794	FSD1	5.15269	TOX2	6.7747	GAP43	4.50984	AES	8.43353	C16orf45	6.86982	EIF3G	3.34863	RPS21	3.74591	MSI1	6.31874	TUBA1B	7.92727	SDC2	7.84476	SEC11A	6.84431	CXCR4	7.37125
340	TMEM178A	7.70745	RUNDC3B	5.00558	SNCA	4.31212	STX7	5.14494	EPC1	6.75884	ATP6V1G1	4.50925	LCOR	8.42576	SCRN1	6.86195	MFSD10	3.3324	SUMO2	3.7345	RP11-71N10.1	6.31199	MDFI	7.88754	SNRPG	7.80207	CCNB1IP1	6.83264	RPL29	7.37092
341	TUBB4A	7.66535	HCFC1R1	4.99253	SSBP3	4.30979	USMG5	5.1407	NTM	6.74835	SLCO3A1	4.50896	CNTNAP2	8.42438	RAMP1	6.85751	CCNDBP1	3.32347	COL9A3	3.72611	SERPINH1	6.27167	CNPY3	7.84531	C6orf48	7.7968	HNRNPA2B1	6.82928	KLHDC8A	7.34362
342	KIF1B	7.66433	NBEA	4.98012	ADGRL1	4.29855	H2AFY2	5.14014	SMAP1	6.69751	COX6A1	4.50435	STXBP1	8.41247	RUFY3	6.85285	ACSL4	3.31945	TIA1	3.71315	EIF3H	6.26935	SNRPF	7.77224	RPL31	7.79317	TNIP1	6.82266	RAI14	7.3334
343	CHGB	7.64375	C1orf122	4.9774	PDE6D	4.29286	ARX	5.13419	TSPYL4	6.69119	YWHAZ	4.49834	TSC22D1	8.37688	TULP4	6.85091	RPL8	3.31095	RNF13	3.70909	SPC25	6.24258	ERGIC3	7.76001	RPS15A	7.78722	PLIN3	6.82238	ATP1A2	7.32493
344	EBP	7.64328	PARK7	4.97611	RNF5	4.29196	TMEM25	5.13286	GABRB3	6.68507	PTPRD	4.47936	MAPK6	8.34377	PAFAH1B1	6.84294	BHMT	3.30805	EIF4B	3.69897	BSG	6.20733	SCAF11	7.75935	ZYX	7.76069	FUT9	6.78974	ITGB5	7.32396
345	NDUFB11	7.64175	UNC5D	4.95381	PAK7	4.29014	FIBP	5.12861	CCDC88A	6.63167	RPL35	4.46405	LDOC1	8.33419	RAB2A	6.83707	ZBTB20	3.2949	RPS18	3.67152	CCT8	6.19147	CNBP	7.75415	FUS	7.7492	SNRPE	6.7881	PUF60	7.31645
346	RP11-348J24.2	7.63891	SEZ6L2	4.95278	MEX3A	4.28908	HCRT	5.12804	TTLL7	6.63159	RPLP2	4.46047	PFDN4	8.31657	NDRG4	6.83637	EIF3M	3.28458	HTATSF1	3.65371	MYO10	6.1834	CAST	7.75169	GLIPR2	7.74244	ASCL1	6.76456	MYL12A	7.30213
347	SH3GL3	7.63361	SSU72	4.9502	PRKAR2B	4.28833	PTMA	5.12228	NAP1L5	6.63004	PRMT1	4.45405	TNRC6C	8.30551	PDE4DIP	6.83524	CSNK2B	3.27078	LINC00643	3.65242	PNRC1	6.16662	HSBP1	7.7411	SRSF3	7.73096	EIF4B	6.76085	LINC00982	7.28373
348	SV2A	7.62744	ARL16	4.94744	PFDN4	4.28539	MIR124-2HG	5.09881	KIFAP3	6.60096	VPS26B	4.44249	TMEM246	8.26387	MYL6B	6.81643	PTTG1IP	3.26776	ESD	3.65155	RSL1D1	6.16611	LHX2	7.73935	SCAF11	7.72404	NUDCD2	6.75775	CAST	7.24586
349	TMEM163	7.56246	IER2	4.93472	ACTG1	4.28417	PHF14	5.0928	ARMCX3	6.59182	SV2A	4.43361	TRIM2	8.23354	AUTS2	6.80224	GNAS	3.245	APP	3.64428	DNAJC9	6.16315	PDLIM5	7.7391	ARPC1B	7.6963	RCN1	6.7162	TOX	7.22737
350	FAM219A	7.55603	AC093673.5	4.92992	SEZ6L	4.26638	MCTS1	5.0868	TCEAL3	6.58371	BIN1	4.416	ATOX1	8.21994	RP11-382A20.3	6.76939	CD200	3.21365	SRSF6	3.62843	KIF20B	6.16267	FGFBP3	7.71639	CNPY3	7.69336	PRDX4	6.71161	RPL30	7.22597
351	TCEAL4	7.54946	KHDRBS3	4.92815	SCN3A	4.26562	PLD3	5.0859	CMIP	6.58238	WHSC1L1	4.40834	WSB2	8.1912	PRRT2	6.7637	MPST	3.21284	BTF3	3.59858	FAM64A	6.15761	CCDC144NL-AS1	7.69116	ADI1	7.69116	CARHSP1	6.68824	RDX	7.22529
352	PRKAR2A	7.53817	VAPA	4.92308	SSU72	4.25036	CCT5	5.08466	GNAI1	6.56458	FDFT1	4.40208	VAT1	8.18289	DYNC1I1	6.73432	ZIC4	3.202	CERS6	3.58705	SHISA2	6.14169	HIBCH	7.67721	CALD1	7.68025	MIR210HG	6.63991	PHGDH	7.22087
353	MAGI2	7.50712	BLOC1S2	4.921	RAC3	4.22812	PAK7	5.08329	UBE2E3	6.55915	KIF3A	4.36059	SCD5	8.18122	RUNDC3A	6.72983	PSMB4	3.19974	C16orf87	3.58632	SPRY1	6.13943	PNRC1	7.66301	PPIA	7.66323	PNN	6.62477	COPZ1	7.20595
354	ATCAY	7.49449	KLHL42	4.89816	FKBP1B	4.22701	BACH2	5.06233	ALCAM	6.53468	POP7	4.33011	PWAR6	8.17786	SERTAD4	6.72979	LOXL1	3.19935	MAP2	3.57866	RNASEH2C	6.13313	ARL6IP1	7.65582	TSPAN6	7.65567	BAZ2B	6.6105	CPNE3	7.2058
355	FAM161A	7.48991	SOBP	4.89388	DTD1	4.21686	DYNLL1	5.05243	MAP9	6.51729	CHGA	4.31316	NAP1L5	8.17656	DYNC1I2	6.72085	ATP5G2	3.19575	RPL14	3.57128	FSTL1	6.11939	ELAVL1	7.64965	RPL10	7.63188	NBPF14	6.58792	RGS6	7.18448
356	TMOD2	7.47716	MAP7D1	4.88354	ACTB	4.21504	COPE	5.04849	ATCAY	6.5089	SBK1	4.31265	NMNAT2	8.15834	KIAA1107	6.71506	TSPAN11	3.19233	CCAR1	3.5659	FAU	6.10997	EIF3M	7.63502	AMOT	7.61151	TET1	6.54749	RPS3	7.18187
357	FTL	7.47413	FAM19A2	4.88335	GLRX	4.21398	FKBP1A	5.04796	BLOC1S2	6.49954	ZNF667-AS1	4.30327	GRIA1	8.14352	GTF3A	6.71102	PSMD14	3.18464	RPL26	3.555	HN1L	6.08209	IGFBP2	7.60756	TUBB6	7.60576	ACTN1	6.53683	SALL3	7.17614
358	INSM2	7.46277	ATP6V1G1	4.87143	PRDX5	4.21318	SMIM18	5.0401	RAB33A	6.4931	ABAT	4.28404	DBN1	8.09822	RP11-356J5.12	6.69917	C11orf58	3.18347	RPS15	3.54211	CENPN	6.08044	SIX3	7.60276	THUMPD3-AS1	7.60289	RP3-525N10.2	6.5343	ITGB8	7.16622
359	PAK7	7.46271	TMEM160	4.86976	IRF2BP2	4.20624	ABHD14A	5.03621	HSP90AA1	6.48324	RNASET2	4.2682	ARF3	8.08301	PPP2R2B	6.69089	SH3BGRL3	3.16297	TPGS2	3.52846	CDC20	6.07964	CNIH4	7.60241	RPS16	7.59568	SLC25A3	6.48963	P4HB	7.15432
360	PRKX	7.46059	PKIB	4.86755	CCDC88A	4.19984	SP8	5.03072	GGH	6.45758	RSF1	4.24429	ARPC2	8.07942	CD200	6.67223	ATP5L	3.15711	ST13	3.51567	MCM7	6.0773	HLA-C	7.60016	BCL2L12	7.58569	APBB2	6.48834	COA1	7.14368
361	TNIP3	7.45355	PTPRO	4.86049	BLOC1S2	4.19865	SECISBP2	5.03056	TCEAL4	6.40953	KCNC2	4.24249	GPC2	8.07378	COX17	6.66391	LHX2	3.14076	C14orf132	3.51295	RPL36A	6.02986	HNRNPR	7.59549	TPM3	7.56922	CCNG1	6.46566	HNRNPDL	7.14305
362	EPB41	7.44921	CHCHD6	4.85785	PCP4	4.1853	SV2A	5.03049	MORF4L1	6.39333	DAP3	4.2378	NDRG4	8.05796	RHOBTB3	6.63508	DERA	3.1391	RPL4	3.47762	UBB	6.02974	GSTO1	7.59402	GTF3C6	7.56468	QDPR	6.44883	TMEM256	7.14243
363	KMT2E	7.44039	KIF3A	4.84844	PIN1	4.16419	SARS	4.97973	EVL	6.39031	TTTY14	4.22967	GPR162	8.04362	CDH4	6.62945	TRAF4	3.13405	SNN	3.47712	ACP1	6.02601	NME4	7.594	CHST7	7.54348	TSPAN6	6.44364	CENPN	7.10429
364	ZCCHC18	7.43956	FBXW7	4.84574	PITHD1	4.15613	GNG2	4.96975	RNF24	6.38577	PARP6	4.2059	FGF3	8.03339	ZFHX4	6.61935	MAP1LC3B	3.12578	HSPB1	3.45822	LINC00982	6.0208	QARS	7.59376	RPSA	7.5415	GCSH	6.43179	REV3L	7.1031
365	PTPRO	7.39342	MT-ND4	4.83297	IP6K2	4.15467	L1CAM	4.95448	RAB1A	6.38417	HDAC2	4.20428	SVBP	8.00228	KAZN	6.58059	SIX3-AS1	3.12271	RPS5	3.45324	RP3-395M20.12	6.01984	PRKDC	7.55889	LMCD1	7.52416	2021-09-02	6.42498	SNRPD1	7.07435
366	TRIM36	7.38477	FRRS1L	4.83211	CHGB	4.14934	TBPL1	4.8948	SPTAN1	6.36516	ATP6V0B	4.20203	ASNS	7.98999	SNAP25	6.55095	ITGB1	3.11408	AK3	3.4261	RSPO1	6.01898	BANF1	7.5443	ARL5A	7.50711	RP11-436D23.1	6.41993	GPC3	7.06859
367	ADCY2	7.34131	CEP170	4.82585	ATCAY	4.14204	MIR7-3HG	4.88677	CORO1A	6.36232	SH3BP5	4.20062	HCFC1R1	7.98233	RBFOX3	6.54764	RGMB	3.11221	MAF1	3.42537	LSM6	6.00229	MRPL11	7.5387	LSM2	7.46919	CALR	6.41073	LARP7	7.06521
368	RUNDC3A	7.33713	EFHC1	4.82247	IDS	4.13952	ROGDI	4.88144	PFDN2	6.34509	SMIM18	4.19466	NECAP1	7.97134	OPTN	6.54573	MRPS11	3.10735	SNRPB2	3.4162	FGFR1	6.00015	ISYNA1	7.51208	RPS18	7.469	SOX21-AS1	6.40996	TMEM106C	7.06451
369	VDAC3	7.33143	YWHAQ	4.82036	CHST1	4.12955	TPGS2	4.86853	RAC3	6.3023	SYP	4.18956	FAM89B	7.96925	SEPW1	6.53863	PBXIP1	3.10643	TFDP2	3.40766	BTG3	5.98005	TGIF2	7.51183	C4orf3	7.4536	FGFBP3	6.4008	RPS3A	7.05933
370	TSPAN13	7.3271	NAP1L3	4.81796	SESTD1	4.12545	VPS35	4.86121	MT-ND4	6.29284	MT-ND4	4.18893	DCDC1	7.96077	GOPC	6.53399	ANP32A	3.10527	PSMB1	3.39111	SAE1	5.97146	SKP1	7.49846	FZD3	7.4489	TMEM98	6.39812	TJP1	7.05851
371	NREP	7.31396	MT-CO1	4.81486	PBRM1	4.11614	TMX4	4.85723	C3orf14	6.2887	YWHAQ	4.17903	MVB12B	7.93455	HIST2H2BE	6.52183	SMS	3.10502	RPL31	3.38708	RPN2	5.97102	H2AFX	7.47482	FZD5	7.43866	NTRK2	6.38525	COL11A1	7.05684
372	PPP1R1A	7.3	RABIF	4.808	TMEM163	4.11555	RAB1A	4.85353	GNAQ	6.2487	SMC3	4.16052	STMN4	7.93264	CAMK2B	6.51437	FAM214B	3.10162	RNF130	3.36936	FUS	5.96687	SPG20	7.43061	MPDZ	7.43636	CNIH1	6.37707	PVRL3	7.02967
373	KIF3C	7.29709	OCIAD1	4.79936	MZT2A	4.10603	PARP6	4.84534	LCOR	6.248	SEC11C	4.16028	CORO1A	7.9206	RUFY2	6.51087	LEPROT	3.09664	SRSF7	3.36911	AK4	5.95595	PTGR1	7.39069	CAMK4	7.43367	ATRAID	6.37363	MRPL57	7.02781
374	TSPAN7	7.28546	TCEAL8	4.79866	CALB1	4.10575	PPIB	4.81693	EIF1	6.24653	C16orf45	4.15848	IDS	7.91634	WFDC2	6.47948	KLHL35	3.09603	EIF3D	3.3505	SRI	5.9483	QPRT	7.35168	NFIA	7.4302	NBPF19	6.35537	PLEKHA5	7.0107
375	KIAA0930	7.28096	MAP2	4.79847	FEZF1	4.10135	TCEAL2	4.81264	CRIP2	6.22192	TCEB2	4.15128	DKK3	7.89189	KLHL23	6.47143	ATP5O	3.08807	YTHDF2	3.33381	WDR54	5.94325	IER3	7.33012	MFAP2	7.40535	MPST	6.34792	GPRC5B	6.99828
376	CACNA2D1	7.27052	RP11-445F12.1	4.79703	RBFOX3	4.09614	C12orf75	4.81102	HIST1H4C	6.2202	MMP16	4.15006	AKR1C1	7.89146	NDUFB2	6.46672	SNRPF	3.08019	ILF3	3.32649	C14orf166	5.92985	EFEMP1	7.31023	FAM118A	7.40042	KXD1	6.3453	HEBP1	6.97946
377	C9orf116	7.26274	DCC	4.79421	FAM13C	4.09482	DYNC1H1	4.80869	SMARCC2	6.20812	MAPK6	4.14913	POP7	7.8831	SNRPN	6.45191	MT-ATP6	3.07656	FGF19	3.32555	SNRPF	5.8765	MANF	7.29742	TMEM123	7.40018	TRIP6	6.34462	TMEM14C	6.96631
378	MYL6B	7.24959	NDUFC2	4.77747	PPM1G	4.09319	CYTH2	4.80678	PHF14	6.20774	SCAMP1	4.14313	CSNK1E	7.8815	FAM49B	6.42531	RIC3	3.07129	UBE2I	3.3245	ORC6	5.87423	SNRPA	7.27826	TMA7	7.39424	SOD1	6.33778	PAM	6.95796
379	PBRM1	7.24539	H3F3B	4.76246	NECAB1	4.08572	COMMD3	4.78228	LINC00632	6.19565	FHL1	4.14298	MTSS1	7.87159	USMG5	6.42246	NELL2	3.06916	NKAIN3	3.32048	SDC2	5.87297	H3F3A	7.27627	TCF3	7.39354	H2AFX	6.30417	RPS2	6.9576
380	CHST8	7.2397	UQCRFS1	4.75131	JAKMIP2	4.08552	KLHDC8B	4.76711	LPGAT1	6.18213	MED19	4.13284	NT5C3B	7.86958	TUSC2	6.39324	JMJD1C	3.06699	MIR124-2HG	3.30194	SNRPC	5.87161	ST13	7.26481	RPL27	7.39114	PPP1CC	6.29451	CENPK	6.95265
381	MAP1A	7.23856	PPP1R9A	4.74775	HERC1	4.08306	NDUFB7	4.76241	PCMT1	6.17423	CYCS	4.1251	BLOC1S2	7.8647	INAFM1	6.36728	STK17A	3.06648	LDHA	3.29996	QARS	5.86501	CDH2	7.24945	MT-ND3	7.34754	ITGB8	6.29079	EPS8	6.92323
382	CISD1	7.23725	PCMT1	4.73292	RUFY3	4.07429	NQO2	4.76108	BRK1	6.17386	VOPP1	4.1081	SPTBN1	7.84756	RNF24	6.36326	FXR1	3.05478	FAM19A5	3.29597	RPA3	5.85808	ILF2	7.24633	EMX2	7.32659	FADS1	6.28136	LIX1	6.92254
383	CDH12	7.23155	KIAA0930	4.72655	UBC	4.0673	RBX1	4.75064	PRKX	6.13998	RPL32	4.10566	C5orf24	7.84515	ROGDI	6.34513	SGK223	3.04346	PTS	3.27898	SNX3	5.85268	EEF1B2	7.23518	LAMTOR5	7.31931	BTG3	6.25976	NAP1L1	6.88529
384	ENHO	7.21505	TACC2	4.72076	SLC37A1	4.06716	TMEM57	4.74148	ENHO	6.13918	MYEF2	4.09026	MKRN1	7.83485	CBLN2	6.30798	CDK5RAP3	3.03875	SP9	3.27721	CYBA	5.84946	SLC16A1	7.22806	RPIA	7.31617	TEAD2	6.25803	ITGA6	6.8841
385	REM2	7.19914	GLRX	4.71493	CMAS	4.04622	LYPD1	4.73926	C1orf122	6.13427	KDM5B	4.07803	ST8SIA2	7.83202	ST8SIA2	6.30373	PAK3	3.03816	VGLL4	3.26841	H2AFJ	5.84622	MPST	7.20844	TBCA	7.31546	TCF4	6.2462	FAT1	6.87791
386	MVD	7.19337	GNAQ	4.71075	ATOX1	4.04452	DYNLRB1	4.73817	NT5C3B	6.11969	CCDC184	4.07235	DLL3	7.81131	HCFC1R1	6.29496	ABRACL	3.02847	SYF2	3.26491	EIF3D	5.8447	TECR	7.18976	CNIH4	7.30425	MSI2	6.24095	HSPD1	6.87737
387	CFL1	7.19046	LMO2	4.70331	CAMKV	4.04116	NOL4L	4.73542	TMSB15A	6.11225	FNBP1L	4.07204	MAP1LC3B	7.79318	SEMA3A	6.28827	COX7A2L	3.02449	YAE1D1	3.24629	BOD1	5.83507	PFN1	7.17457	SERPING1	7.2984	SRI	6.23476	RPS25	6.86848
388	SCN3A	7.18549	COX20	4.70193	MRAS	4.03679	NDUFB11	4.73157	MLLT3	6.07827	ARG2	4.0671	FAM177A1	7.78353	CAMLG	6.27066	AUTS2	3.01657	YIPF6	3.2427	CETN2	5.82274	SNRPG	7.16921	TGFB1I1	7.28314	RPS4Y1	6.23413	ARL5A	6.8653
389	TMSB15A	7.17825	RET	4.69888	BTBD17	4.02794	DPYSL5	4.71262	RNF165	6.05789	NTM	4.06657	MTMR4	7.78166	RABEP1	6.26824	HIPK2	3.01249	RTN3	3.23871	ACAA2	5.81045	CBX1	7.14698	RP3-395M20.12	7.27998	AGPAT2	6.21627	LGI2	6.86441
390	FGF14	7.16475	SRPK2	4.68928	RNF24	4.00836	PRKAR2A	4.68999	NRP1	6.0552	DHPS	4.06591	KIF5A	7.72193	DNAJB6	6.26584	TIA1	3.00734	SNRNP70	3.23779	MOB3B	5.80342	HSP90AA1	7.13419	ACTN1	7.27359	RAB8B	6.20389	RHEB	6.86228
391	DTD1	7.15932	GRB2	4.68885	TCEAL4	4.008	MTMR4	4.66839	PLXNA1	6.03538	CSDE1	4.0603	NPDC1	7.6769	MAPRE2	6.25138	ZSCAN16	3.00456	DCLK1	3.23687	SRSF1	5.79627	CRB2	7.13206	LUZP1	7.27177	C19orf48	6.18145	AK4	6.84734
392	PDE1A	7.15439	PODXL2	4.68822	USP11	4.00492	RAB7A	4.65727	PARP6	6.03332	EEF2	4.05095	DYNC1I1	7.66369	MAPK6	6.23804	RPL23A	3.0041	FOXG1	3.22727	HMMR	5.77467	EIF3G	7.1311	LYRM4	7.26708	ANK2	6.16866	UBE2D3	6.83367
393	RAC3	7.14827	SYNE1	4.68769	KIF3A	4.00416	TTC28	4.65477	EFNB3	6.03249	TOP2B	4.03549	ATRX	7.65994	SLC12A5	6.23046	NFIA	2.99522	BRD3	3.2169	CKAP2	5.75821	PXDN	7.12918	RFXANK	7.26606	PLOD2	6.16424	S100A6	6.82937
394	STXBP1	7.13474	HN1	4.68361	FAM229B	3.99904	SMDT1	4.64872	PAK6	6.02485	KCNIP1	4.0342	CHCHD10	7.65722	BAZ2B	6.228	BICD1	2.99055	DNAJA1	3.20946	BUB3	5.71244	AHCY	7.11701	C17orf96	7.26015	SERBP1	6.15024	CASC10	6.82611
395	PPP1R15A	7.12752	ATPIF1	4.67851	PPP1R11	3.98736	NDUFA4	4.64136	THY1	6.02458	CYTH2	4.02935	RND3	7.63972	KRT10	6.22725	SLU7	2.98186	ARHGEF2	3.20537	UCP2	5.70971	APEX1	7.11609	FAM210B	7.24637	REST	6.14276	CYSTM1	6.80983
396	TTLL7	7.12219	TNIK	4.67694	FLOT1	3.98397	GPX1	4.6393	ARPC5	6.01745	CDC42EP3	4.02897	MRPL41	7.63906	GADD45G	6.22092	UBE2E1	2.97694	MIR181A1HG	3.18848	GTSE1	5.70375	WDR60	7.1142	SYTL2	7.24599	GULP1	6.12683	HAT1	6.77626
397	HMGCR	7.10635	TCEAL2	4.67006	ATP1A3	3.97809	FAM127A	4.63269	ELAVL2	6.00198	CD320	4.0265	RFK	7.62912	TUBB2B	6.21893	SLC39A7	2.97454	GRIA3	3.16956	CLIC1	5.6887	C1orf54	7.10499	C1orf122	7.24279	CENPV	6.10849	TUBB6	6.75678
398	PEPD	7.09617	DRAP1	4.66907	C14orf132	3.97777	ATP2B4	4.62588	RABEP1	5.99805	FAM133B	4.02564	EEF1B2	7.62638	LINGO1	6.21197	RPL37A	2.97325	MEIS2	3.16216	H2AFY	5.67847	TYMS	7.10045	SHTN1	7.23984	SRSF3	6.07743	RFX4	6.73923
399	FAM127A	7.09435	KIFAP3	4.66744	ARF4	3.97729	MRPL41	4.60206	PRKAR2A	5.98436	TNRC6B	4.02364	ARHGEF12	7.62193	GABARAPL2	6.19764	RCN1	2.97136	KIF5B	3.1605	HNRNPA1L2	5.67309	ANXA6	7.08152	QKI	7.23633	WASF3	6.06294	PPIA	6.72459
400	ELAVL2	7.09079	ANKRD12	4.64625	VSTM2L	3.97442	2021-09-03	4.60009	MTMR4	5.98044	C2orf80	4.01567	R3HDM1	7.57613	BRWD1	6.1896	KLHDC2	2.95789	PELI2	3.15948	TSPAN3	5.67171	PKM	7.07097	CCNG1	7.2319	TRIB2	6.05805	ANAPC11	6.72139
401	APBB1	7.07514	PCDH11X	4.64345	GSK3B	3.96827	TTLL7	4.59625	PWAR6	5.97611	VEZT	4.01442	AAK1	7.57472	C1QTNF4	6.17342	ARMCX1	2.9529	ZNF462	3.15235	PRCP	5.66918	PNRC2	7.06449	RIPPLY3	7.2261	RASSF10	6.05143	PCNA	6.71949
402	SBK1	7.05472	CH17-189H20.1	4.64022	PGRMC1	3.96599	TCEAL4	4.58463	KLHDC10	5.95952	PAK7	3.99248	ZNF821	7.57015	ACVR2A	6.17182	ONECUT1	2.93513	CLIC1	3.14753	DLGAP5	5.66753	HBP1	7.04176	CD164	7.22403	NOTCH1	6.01979	FDX1	6.70779
403	DSTN	7.05209	MIR7-3HG	4.63617	RSPO3	3.95414	CDK5R1	4.57935	REEP2	5.94574	KIF3C	3.98739	BID	7.55172	IP6K2	6.17143	CAMKMT	2.93353	WBP5	3.14616	TMA16	5.66383	TXNDC12	7.03088	EBPL	7.21758	PTGR1	6.01178	CDKN3	6.70635
404	SEC11C	7.04415	RPS6KA2	4.63387	SH3BP5	3.91973	SNRPN	4.561	DEAF1	5.93974	MRPL41	3.98431	FNDC4	7.54719	GNG4	6.16546	PGRMC2	2.92231	PCMTD1	3.14338	PSMA4	5.64148	TNFRSF1A	7.02889	ELAVL1	7.212	RSL1D1	5.97676	CST3	6.69416
405	GATS	7.04258	RAB9B	4.6337	GPC2	3.91337	VEZT	4.54676	YWHAZ	5.92192	SYNCRIP	3.97745	ANKRD46	7.54497	TMSB15A	6.14452	RAB13	2.91625	GDI1	3.14135	IFI6	5.62047	PHB2	7.02837	MRPL3	7.17412	CDH6	5.97534	TRABD2A	6.69289
406	MPP3	7.02979	FAM219A	4.62334	CDKN1C	3.90863	PAFAH1B1	4.54261	SNCA	5.91457	NDUFB7	3.9756	LINGO1	7.52995	MORF4L2	6.14202	EIF2A	2.9161	ZFAND5	3.13973	PRPF4B	5.61423	FAT1	7.01263	MGST2	7.16568	MPDZ	5.96832	CD63	6.67215
407	MTUS1	7.0274	VSNL1	4.62194	PLPPR2	3.90447	ZIC2	4.5383	GRIA1	5.91325	CTNNA2	3.97474	DMTN	7.52238	DYNLT1	6.13536	TMEM14C	2.91116	NCOA1	3.13289	DNAJC19	5.60304	JUN	7.01259	ERH	7.14818	GFRA1	5.95585	SELK	6.66638
408	RIIAD1	7.02697	DIO3OS	4.62121	ARL8A	3.8926	RP11-382A20.3	4.53558	CHN2	5.88923	EBP	3.97306	ATP6V1A	7.51675	MEAF6	6.13511	TRIM58	2.90982	MED17	3.11921	GDI2	5.60101	GDI2	6.99561	ENY2	7.13486	CIB1	5.95518	TIMP1	6.6624
409	NFU1	6.98316	DZIP3	4.61027	GUK1	3.88201	ATP6V1H	4.528	KIF3C	5.87719	VDAC2	3.96956	ROGDI	7.51238	CBX3	6.12537	BCL7A	2.88826	TDG	3.11882	SPCS2	5.59803	SLC25A37	6.99331	C1orf54	7.12853	FZD8	5.94618	PAICS	6.66235
410	ASXL3	6.98067	RUFY3	4.61002	BRK1	3.87912	DNAJB9	4.51334	TAOK3	5.8744	PLPPR2	3.96523	GPR85	7.50638	CNRIP1	6.1235	MORF4L1	2.87923	UPF3B	3.11393	ENY2	5.57359	CCNB2	6.98642	PNN	7.11546	TMEM131	5.9166	CCNB2	6.65733
411	KHDRBS3	6.97925	UBE2R2	4.60634	NPDC1	3.87569	SSR2	4.47715	GSTA4	5.86284	PKIA	3.95948	ATP13A2	7.50113	PRKCB	6.11758	WFIKKN1	2.87878	SKA2	3.1098	MPST	5.57287	FBL	6.98138	ACP6	7.09537	CNP	5.91547	SNRPD3	6.65183
412	STX12	6.97914	PREPL	4.60086	MYL6	3.86974	UCHL3	4.46517	NAV2	5.85547	NTRK1	3.94587	TAOK3	7.48909	FNDC4	6.0857	ARL4D	2.86581	NIPBL	3.1027	AIF1L	5.55315	GPX8	6.98039	ARL6IP1	7.05457	BIRC5	5.9093	TLE1	6.64312
413	CYCS	6.9678	LHX1	4.59495	SH3GL3	3.86446	GABRB3	4.44887	MYL6B	5.83005	NUP93	3.94101	MIEN1	7.48618	CHD5	6.07672	EBAG9	2.86518	PDCL	3.10045	CNTLN	5.5501	BOC	6.97069	GSTO1	7.03155	ARL5A	5.90301	PPP1CA	6.63848
414	OAZ1	6.91258	PRKAR1A	4.5896	H2AFY2	3.84627	SCD5	4.44577	PPFIA2	5.82478	SLAIN1	3.93783	CCSER2	7.45976	SMARCD3	6.07554	BRD3	2.85974	TOMM20	3.09408	NUDCD2	5.53939	GLI3	6.92433	HYAL2	7.01774	HEBP1	5.89959	CCDC109B	6.63142
415	TCAF1	6.91127	NAA10	4.58805	NDUFC2	3.83722	FADS2	4.44046	GFRA2	5.80864	PHACTR3	3.93554	XKR4	7.45473	DDX24	6.04793	RPS17	2.85347	CPSF6	3.08904	SGOL1	5.53897	MAFB	6.9184	RPL35A	7.01715	SERPINB6	5.89321	SKA2	6.60383
416	TRAPPC1	6.90014	MOAP1	4.58452	OAZ1	3.8303	TPPP3	4.42275	ATPIF1	5.79273	SERINC1	3.93012	NRIP1	7.44351	SYT4	6.04259	GTF2B	2.84963	CARHSP1	3.08558	CTNNB1	5.53372	DDIT4	6.89908	TMED9	7.00357	EIF3G	5.89113	MLF1	6.60276
417	BRK1	6.89544	NDUFB8	4.58074	UBA1	3.81974	ACTR10	4.42065	RSBN1	5.77002	TMEM57	3.92113	MRPS6	7.44035	ITGB1BP1	6.01469	UBE2B	2.84748	EIF4H	3.07743	ATAD5	5.53138	RPL17	6.8974	ARGLU1	7.00237	HNRNPK	5.83965	SRSF7	6.6019
418	C6orf1	6.89527	SCN3A	4.57408	AKAP6	3.81937	MTSS1	4.41357	YPEL1	5.7692	POLR2J3	3.91759	NCOA7	7.43119	LNPEP	6.00425	C11orf31	2.84716	SLC25A13	3.07657	EIF4B	5.52437	PDCD4	6.89534	RPL37	6.99949	SNRPB	5.83361	PKM	6.59277
419	PLEKHJ1	6.88489	RNF7	4.57012	DMTN	3.80285	SH3BP5	4.39774	SYT13	5.766	GLCCI1	3.91201	UQCR11	7.42839	DLGAP4	6.00306	ARID5B	2.83067	SERPINF1	3.07609	HEBP1	5.52294	UBB	6.87227	TCEAL7	6.99889	C5orf30	5.81773	KRT10	6.58979
420	ORAI2	6.83258	PAK7	4.56742	PTPN5	3.8003	PGM2L1	4.39139	ARX	5.76051	AASDHPPT	3.88702	EIF1B	7.41317	CFL1	6.00185	MLLT11	2.82997	RARA	3.06139	MRPL51	5.52229	2021-09-09	6.86338	ARHGAP18	6.99542	SDHD	5.81014	USP1	6.58376
421	TPPP3	6.83024	TENM1	4.56099	MYL6B	3.79991	H3F3A	4.38947	TCEAL7	5.74879	REEP1	3.88086	VKORC1	7.41127	SAT2	6.00067	CNOT2	2.82782	TUBB	3.05979	ZIC3	5.51167	TMEM261	6.86076	FKBP10	6.99066	TXNDC12	5.79106	CDK1	6.57241
422	VBP1	6.79175	INAFM1	4.56056	SYT13	3.79977	LSM7	4.37906	RAB31	5.74813	BLOC1S2	3.86262	SEMA5A	7.38046	RGMA	5.99886	ACTR10	2.82729	ARID1A	3.05298	USP1	5.50763	SDHC	6.85813	RPS17	6.98195	KCTD6	5.78743	C11orf31	6.55893
423	FAM195B	6.77855	AP3S1	4.55403	OTUD6B-AS1	3.78482	PRMT1	4.37854	TAF9	5.74533	ASNS	3.85416	PRKX	7.34766	KLF7	5.97228	ERCC1	2.825	CLNS1A	3.04154	NDC80	5.5053	CCDC109B	6.85175	PTBP1	6.96298	TMEM123	5.78352	RAB31	6.55861
424	TMEM246	6.76156	CLPP	4.54981	PSMD8	3.78096	STXBP1	4.37752	ARF3	5.74016	DDX24	3.85377	BEX1	7.3429	CMIP	5.96986	CDK4	2.82467	HIST1H2BG	3.03543	CENPA	5.48804	MIR99AHG	6.84813	RPLP2	6.96221	TSPAN5	5.77879	RPL14	6.52547
425	CMIP	6.72969	CNRIP1	4.54177	ARHGEF12	3.77285	TDG	4.37504	UBE2V2	5.7316	SEMA3A	3.84859	NLRP1	7.33441	COX7B	5.96828	RNF130	2.82387	CCT3	3.025	CHAF1A	5.46573	PTMA	6.83434	PHB	6.95601	NUSAP1	5.7601	EZR	6.50845
426	IDS	6.71955	CAMK2N1	4.5405	FAM155A	3.76864	ODC1	4.37343	PDE4DIP	5.72084	OAZ1	3.84242	KLHL23	7.30321	PCSK2	5.96563	PMPCB	2.82241	TOX3	3.02496	HADH	5.45328	CMTM3	6.83215	G6PC3	6.93846	MID1	5.7572	EIF3D	6.50278
427	ARG2	6.71629	KCNC2	4.53211	ABHD14A	3.75769	TRAPPC1	4.37244	MAGEL2	5.71665	SF3B6	3.82454	TTC28	7.29605	PPP2R5B	5.93638	SDSL	2.8183	IGBP1	3.02042	SLC39A1	5.44854	GRN	6.8312	TIMP1	6.93804	RPS4X	5.7187	ST6GALNAC5	6.49402
428	MMD	6.70577	NOP10	4.52396	NCBP3	3.75661	SLC1A2	4.35539	DISP2	5.71532	COX17	3.80999	HSD11B1L	7.29588	ARPC2	5.93525	RNF146	2.81603	TSPAN3	3.01885	PRPS1	5.44748	ESF1	6.82441	RPL9	6.92461	ESPN	5.69573	SLC2A3	6.493
429	BAG6	6.63512	SSBP3	4.52112	STRAP	3.74989	VDAC1	4.35525	SCN3A	5.70187	TMEM132A	3.80874	STMN3	7.29265	CISD1	5.93238	AKT3	2.81181	PBX1	3.01464	RAI14	5.44703	DKKL1	6.8148	SNX9	6.91495	PRPSAP1	5.68642	ANP32A	6.47415
430	ARHGEF9	6.63159	ATCAY	4.51882	YWHAZ	3.74865	MYL12B	4.34742	ZNF821	5.69135	CBX3	3.79535	ABLIM1	7.28667	RAB3C	5.9209	DCTN2	2.81009	PRKX	2.99243	DBF4	5.44573	ARID5B	6.8145	S100A11	6.90121	LINC00982	5.67099	PNN	6.46928
431	SRSF8	6.60314	CHN2	4.51291	XPR1	3.73305	PRPSAP2	4.34188	PRAF2	5.68764	R3HCC1	3.7878	SLC32A1	7.28019	PHYHIPL	5.91119	FZD1	2.80735	MLF2	2.99179	RPL38	5.44217	ARHGAP18	6.81253	FAM60A	6.89982	NOTCH2	5.64796	MIS18BP1	6.45713
432	NDUFB9	6.59241	C2orf80	4.48869	VDAC2	3.72962	GNAL	4.33959	KCNIP1	5.67927	MIR124-2HG	3.78764	DTD1	7.27999	GRID2	5.90333	HIGD1A	2.80636	MRPL9	2.98952	ESD	5.43659	TMEM14B	6.80945	ZNF511	6.89608	HNRNPM	5.64281	SMC2	6.44978
433	BTBD10	6.59034	HPCAL1	4.47738	APC	3.72816	RPS26	4.33924	TM2D3	5.6413	YTHDF2	3.78538	TTTY14	7.2462	DAB1	5.88687	C1orf43	2.80559	SECISBP2	2.98641	SLC25A5	5.42774	ITGB1	6.80807	FIGN	6.89141	COA4	5.6314	CBX5	6.429
434	FGF13	6.58337	LYST	4.46913	MAPK10	3.72093	KIAA1191	4.3317	VBP1	5.64119	SOX11	3.78079	GNG2	7.23438	CACNB3	5.88505	CTC-378H22.2	2.7958	KCNQ2	2.98522	EDNRB	5.38727	MT-CYB	6.75368	ATP5G3	6.89132	HMGB1	5.61634	TMA7	6.42453
435	DPF1	6.58039	MAPRE2	4.45414	SEC62	3.71977	BLOC1S2	4.32089	SBK1	5.63982	MKRN1	3.77108	TCAF1	7.22579	DCK	5.87312	PIGP	2.79265	EFS	2.97879	LARP7	5.38459	RTCB	6.74632	UBE2E1	6.87976	GPC4	5.61492	UQCC2	6.41926
436	MIR7-3HG	6.57824	ATP5G1	4.45335	TCEAL3	3.71402	TUBA1B	4.30585	PJA2	5.63779	MPP2	3.76932	PRKCB	7.15824	TIAM2	5.86648	WNT5B	2.789	SMAD9	2.97017	RFC4	5.37274	H2AFJ	6.74404	PFDN5	6.87547	UFC1	5.61303	IER2	6.41735
437	PARP6	6.53666	C11orf87	4.4522	RIMS2	3.71291	SCG5	4.3042	EIF1B	5.62622	MTF2	3.76559	BIN1	7.14766	FAM84A	5.85835	SMIM15	2.78839	ETV1	2.96796	HMGCS1	5.37235	SRSF1	6.7416	PDCD6	6.87472	TMEM243	5.60926	HNRNPA1	6.41175
438	YPEL1	6.5348	EMC7	4.45136	SOBP	3.70566	MRAS	4.30095	CHGA	5.60376	VASH2	3.76091	MAPRE2	7.14674	MMD	5.82809	CALR	2.78654	MDK	2.9647	ARID5B	5.36367	UFC1	6.74147	TMEM109	6.82784	PLEKHB1	5.6044	C8orf59	6.40865
439	OLFM2	6.50139	GALNT11	4.44785	FHL1	3.69576	ABAT	4.2999	ARHGEF9	5.59827	SCAPER	3.75789	SPOCK3	7.12804	SPTBN1	5.8267	FUNDC2	2.76394	CKS2	2.94656	NUF2	5.36241	TNNT1	6.73468	ST5	6.8237	CKS1B	5.60302	ST13	6.40778
440	CDK5R1	6.4962	PLPPR3	4.44706	TRIM2	3.68957	EIF5	4.29209	CHMP5	5.59042	ZNF821	3.75389	FKBP1A	7.11998	ARL2	5.82338	LINC01315	2.75396	TERF2IP	2.93762	AK2	5.36219	CD59	6.72545	YES1	6.82077	S100A6	5.58712	TPX2	6.39334
441	TNIK	6.48921	EPB41L1	4.44437	ACYP1	3.68129	SYBU	4.28034	CMAS	5.58482	ANKRD36C	3.74782	TMEM160	7.11886	B4GALNT1	5.81826	DDX24	2.7487	NAV2	2.92618	CKB	5.34941	ANXA5	6.72169	CRNDE	6.8042	LINC01102	5.56843	PRPSAP1	6.39178
442	CORO1A	6.48736	STXBP5-AS1	4.44169	ADGRG1	3.68072	CTNNA2	4.2779	SNRPN	5.58182	HIP1R	3.74408	HSPA8	7.11802	STXBP6	5.81518	ST18	2.74729	DDX24	2.90881	YEATS4	5.33557	CRABP2	6.71728	SEC61B	6.79145	RPL17	5.5618	PLIN3	6.38967
443	SPTAN1	6.46242	NECAP1	4.42864	CLASP2	3.67712	FAM222A	4.26875	TNRC6C	5.5586	PFDN4	3.72945	THY1	7.11396	NUCB2	5.80697	CPNE1	2.73604	MIR217HG	2.90326	CDCA3	5.32503	PSIP1	6.71055	TUBA1B	6.78035	SLC2A1	5.55939	RPS14	6.37426
444	COX20	6.46094	PFDN4	4.42668	2021-09-06	3.6756	MTDH	4.26681	KLF7	5.55711	PNMA1	3.72339	AASDHPPT	7.0914	BEX4	5.80583	HNRNPA0	2.71689	NME4	2.90262	PRC1	5.32289	H2AFZ	6.69211	NUTF2	6.77355	UBE2C	5.55565	NFIA	6.36487
445	SRRM3	6.44365	ASGR1	4.41385	ACTR1A	3.67184	CYCS	4.26131	SOBP	5.55661	GUK1	3.71747	RAPGEF2	7.07811	TSPYL4	5.80182	NOS1AP	2.71417	PELI1	2.89239	AGPAT2	5.32057	FAM136A	6.68272	CTDSP2	6.75644	EFNA4	5.53272	ATOH8	6.35847
446	C12orf73	6.43784	UNC13C	4.4096	SCN9A	3.67111	ODF2L	4.26059	DACT1	5.55211	SFPQ	3.71515	GNG4	7.07291	SSBP2	5.78249	DBN1	2.70054	CHMP5	2.89222	CENPM	5.31809	RHOU	6.65311	DNPH1	6.73801	JUNB	5.53031	SEC61B	6.35804
447	ATOX1	6.43384	SUSD4	4.40896	PKIA	3.66918	MAGEH1	4.25478	MAP7D1	5.55158	CHD4	3.71264	KIAA1644	7.06604	RNF11	5.77822	AIM2	2.6959	RPSA	2.89154	HMGB3	5.30283	LSR	6.64871	NOTCH1	6.73361	PNRC2	5.51834	LPAR4	6.34436
448	PNPLA8	6.39326	TUBA1A	4.40755	CHD4	3.66589	TENM2	4.25295	EPHB1	5.54444	PWAR6	3.71217	PSMA7	7.06514	ARF3	5.77491	CELF3	2.69232	PNISR	2.88615	CYYR1	5.30132	DUSP14	6.64338	RPS25	6.71901	ETV5	5.48565	SNRPC	6.3271
449	CNGB1	6.38894	CMIP	4.39998	MSRB2	3.6616	SLC37A1	4.25282	SULF2	5.54102	DNAJB5	3.70921	RTN2	7.06245	NAP1L5	5.75238	JKAMP	2.6873	FADS1	2.88315	LSM2	5.29169	RPA3	6.64334	PCBP2	6.70416	RNASET2	5.48239	GNB2L1	6.32165
450	ACTL6B	6.38281	NT5C3B	4.39863	SEPW1	3.65434	ST8SIA2	4.24778	MAPK6	5.54088	COX6C	3.70771	MAPK8	7.05668	CHN1	5.72936	VPS72	2.68637	ALDOA	2.88081	BANF1	5.28861	HEBP1	6.61577	TMEM14B	6.68193	H2AFZ	5.48177	CCDC34	6.31913
451	PODXL2	6.37119	COX17	4.39116	DPYSL4	3.65192	ATP5G1	4.24772	CH17-189H20.1	5.53395	IRF2BPL	3.69862	ANK2	7.05401	CTNNA2	5.72619	JAGN1	2.68331	ATP5SL	2.8763	UBE2T	5.28214	LGALS3BP	6.61501	RNASEH2C	6.66011	SNHG7	5.45169	FUT8	6.31612
452	EPB41L3	6.35616	EMX2	4.38012	SRGAP1	3.64708	SLC35B1	4.24241	PPP2R5B	5.48658	FAM215B	3.6823	MAGEH1	7.03067	C15orf61	5.72017	DCAF13	2.6828	ABCA1	2.87431	DKC1	5.27142	SP8	6.60336	ANP32E	6.6485	SORCS1	5.45006	CENPM	6.3116
453	ACTB	6.34525	PFDN2	4.37642	YWHAB	3.64303	ZNF821	4.23595	EIF4E	5.48585	ZDHHC2	3.67354	INAFM1	7.02456	STXBP1	5.71343	PCDHB2	2.67245	ARF4	2.87219	C8orf59	5.26194	TMED4	6.59434	EFNA4	6.64792	DPCD	5.43627	WLS	6.30957
454	MRAS	6.34221	NDUFS8	4.37607	SGIP1	3.63994	MAP7D1	4.23227	FNIP2	5.46946	PRRC2B	3.67274	KIF21B	7.01447	PITHD1	5.69486	YPEL1	2.67107	AKIRIN2	2.85448	HES1	5.25795	MT-ND6	6.59133	SRSF2	6.63976	PTX3	5.41524	TSPAN6	6.30657
455	CIRBP	6.31951	TCTEX1D2	4.36968	YWHAE	3.63989	NDUFAB1	4.22544	ATP13A2	5.46817	AC009014.3	3.67199	COX6C	7.00093	SCRT2	5.69387	PLK3	2.67019	SCGN	2.85063	EMP3	5.24731	IMPDH2	6.58296	HES5	6.63891	SALL1	5.4083	SPAG16	6.29071
456	ASAH1	6.30616	RGS2	4.36617	TCEAL1	3.63628	DCC	4.2175	CHGB	5.46414	RHOBTB3	3.66533	SYN1	6.98776	KALRN	5.68444	FOXP2	2.66364	STARD4-AS1	2.84274	CKAP2L	5.23869	CHMP2B	6.57999	TAF11	6.63444	NR2E1	5.40803	HNRNPA3	6.28046
457	TCTEX1D2	6.29085	KIF1B	4.35619	DPF1	3.63606	COPS3	4.21456	CCSER2	5.42867	KIAA1191	3.65144	CENPV	6.96863	CTTNBP2	5.67955	RPS16	2.66297	CORO2B	2.8381	ILF2	5.21856	HMGN5	6.55447	PON2	6.61417	SMC2	5.39182	SDHC	6.27729
458	NDUFS7	6.28039	SNU13	4.33613	FAM63B	3.62136	RPP25	4.21132	ZNF428	5.42662	SARS	3.64688	ANKRD36	6.94608	CRIP2	5.67527	FAHD2A	2.65647	LEPROT	2.8334	MRPL11	5.21674	HDC	6.54702	BCHE	6.60207	RPL36A	5.38401	RPP25L	6.2769
459	MPC2	6.25755	LCOR	4.32622	FAM171B	3.59752	NOVA1	4.21076	SVBP	5.41987	NAP1L5	3.64155	AP3S1	6.92445	GRB2	5.65731	DHX15	2.65646	RPL23A	2.8275	LMNB1	5.21259	ZNF24	6.54333	VASP	6.58932	TSPAN3	5.36953	SF3B5	6.26357
460	UBC	6.25449	RND2	4.32207	FAM177A1	3.59478	TMEM132A	4.19522	TMEM74B	5.40964	TSPYL1	3.63075	TMSB4X	6.91784	PRICKLE1	5.6563	FAM32A	2.6539	EIF1B	2.82309	PTGES3	5.20937	TMCO1	6.54298	SEC14L1	6.58195	FUS	5.36533	POLR2J	6.25847
461	CMAS	6.24283	FBXL15	4.32176	OPCML	3.58833	CORO1A	4.17454	TMEM160	5.40955	ATP1A3	3.62669	RTN3	6.91748	ENO2	5.64223	MTMR6	2.63446	RFTN2	2.82258	POLR2C	5.17687	RP11-12G12.7	6.51733	FEZF1	6.57846	IFITM3	5.3596	ARL6IP6	6.25404
462	WSB2	6.23634	ENHO	4.3091	KIF2A	3.58115	SARAF	4.17379	CDK5R1	5.40572	TMEFF2	3.62457	DISP2	6.91398	KCNIP1	5.64172	ZNF91	2.60945	TRIM13	2.82225	FEZF1	5.17591	ACAA2	6.49278	MED28	6.53995	EDNRB	5.34579	C17orf89	6.2496
463	SRGAP1	6.22394	GATS	4.30807	CFL1	3.57857	KIF5B	4.1599	GNG8	5.40007	ARHGAP21	3.60354	OSBPL8	6.90645	SCN2A	5.64056	SRI	2.60913	TLE3	2.82028	LDHA	5.17574	LINC00982	6.49073	XPNPEP1	6.53292	SIVA1	5.34535	EIF3F	6.24699
464	PLPPR3	6.21334	GRIA4	4.30371	NAV3	3.57618	MLLT1	4.1454	GPR162	5.38441	ACTR1A	3.60304	CALM1	6.90551	LCOR	5.62331	MAGED2	2.5967	CSNK2B	2.79997	PPIL3	5.17526	RHOC	6.4897	CLTA	6.50508	DAP	5.34357	GTSE1	6.23734
465	ZNF608	6.201	KIF5A	4.30065	FEZ1	3.57533	PPP1R14B	4.14298	DYNLT1	5.37453	CCSAP	3.59041	SRCIN1	6.89809	RAPGEF2	5.61887	TMX1	2.59664	ATP5O	2.79522	HMGN5	5.15868	TERF1	6.47501	STOML2	6.48622	CALU	5.34096	RIC3	6.23127
466	AKAP12	6.2004	C1orf52	4.29791	PCDH17	3.57529	ZNF428	4.1423	MAGI2	5.36102	DPF1	3.58126	OLFM1	6.89771	SARAF	5.61092	CSNK1G3	2.59193	KXD1	2.79157	TP53TG1	5.15459	MFGE8	6.47358	MAPK1IP1L	6.46412	EGLN3	5.33571	RPL32	6.21889
467	ABRACL	6.16884	RABGAP1L	4.29184	AGAP1	3.57326	PPP1R15A	4.1414	BRWD1	5.35436	GAD1	3.57741	TAF9	6.89422	TMEFF2	5.61016	LAPTM4B	2.59107	GTF2I	2.78631	IFT57	5.14391	PBXIP1	6.47137	C8orf4	6.44767	PRDX1	5.33345	RPL23	6.20694
468	FAM173A	6.14207	FGFR1	4.28676	KLHL35	3.56727	ARF4	4.12002	GADD45G	5.34597	MRPS34	3.57397	AKR1C2	6.88036	CHN2	5.6091	SDAD1	2.58996	SCRG1	2.78564	EMX2OS	5.13698	JAM2	6.45822	HMGN5	6.43697	SUCLG1	5.32786	PRC1	6.20182
469	DPY30	6.13965	BTBD10	4.28292	CADM3	3.56405	RBM3	4.11187	EGR1	5.33493	RPS17	3.57303	HRAS	6.86785	GABRG2	5.60101	RAB34	2.58671	SLCO5A1	2.77438	SNRPD3	5.12201	SFT2D1	6.45604	SIX3-AS1	6.4308	CCDC144NL-AS1	5.31246	YIF1A	6.20081
470	ZFYVE9	6.13728	TRIM2	4.2821	LRCH2	3.56348	EPS8L1	4.1079	ST3GAL5	5.33045	BOP1	3.56693	SAMD14	6.86529	BEX5	5.5926	CRIPT	2.58517	ERV3-1	2.77314	NKAIN3	5.11754	LYN	6.43695	SIPA1L1	6.43074	RNASEH2C	5.29588	LSM8	6.17329
471	GRID2	6.11319	NRIP3	4.27988	ODF2L	3.55731	G3BP2	4.10701	PNMAL1	5.33012	ASAP1	3.56163	CMIP	6.83361	NDUFA12	5.59182	CCT3	2.57873	ZNF292	2.7663	HS6ST2	5.10891	TXNDC17	6.43224	LRP10	6.42962	PAX6	5.26243	SNRNP25	6.15108
472	EBF1	6.10833	EIF5A	4.27806	TULP4	3.55205	PPM1K	4.105	SMAP2	5.31201	JTB	3.56086	NFU1	6.82896	RNASEH2B	5.54976	ZEB1	2.57469	RBM4B	2.76204	RP11-798M19.6	5.105	SNAPIN	6.43113	H2AFY	6.41984	RFXANK	5.25086	IFI27L2	6.10945
473	TACC2	6.08715	SNX10	4.27505	ZNF428	3.55091	MRPS34	4.09993	RNF5	5.31106	ROGDI	3.5589	PITHD1	6.82192	WNK3	5.54667	MED17	2.56464	SPAG9	2.75121	TMSB15A	5.09932	PAIP2	6.41789	MAGED2	6.41301	WBP5	5.24094	RPS12	6.10768
474	NHLH2	6.08065	DTD1	4.272	SOX5	3.54745	PMVK	4.0986	UPF3B	5.30342	LINC01122	3.55708	FSD1	6.81655	MED12L	5.54455	BAZ2A	2.5619	ZNF207	2.74995	NOTCH1	5.08684	CTNNA1	6.41719	PDIA3	6.38553	HADHA	5.23964	RPL13A	6.10506
475	FAM19A2	6.079	ANKRD46	4.26919	PNMA2	3.54458	NOL4	4.08772	WNK3	5.30279	L1CAM	3.54566	NDUFS7	6.80496	FAM177A1	5.51246	CELSR2	2.55862	VEZT	2.7462	EFEMP1	5.08564	DCAF13	6.39957	RPL4	6.38228	ANAPC16	5.23354	CLSPN	6.10473
476	KIAA0232	6.06867	COX6A1	4.26349	KIFAP3	3.54339	RPS6KL1	4.07553	HIP1R	5.28351	UCHL3	3.5422	SRD5A1	6.79599	RIMKLA	5.50618	NEUROG2	2.55791	MAGI2	2.74116	HNRNPF	5.08372	PMF1	6.39836	CD59	6.37326	RPP25L	5.22421	DARS	6.09128
477	GRM7	6.05174	ABI2	4.26132	MAP1LC3B	3.5414	NOS1AP	4.06596	GNB1	5.26303	RUFY3	3.53173	SMARCD3	6.78288	EIF1	5.49932	MOB3B	2.5516	SELK	2.73778	CDCA4	5.07839	COL4A2	6.39456	ATP5E	6.3713	N4BP2L2	5.2179	RPL36AL	6.07066
478	CSDE1	6.03974	ADIPOR1	4.2609	NIPSNAP1	3.53466	RNF181	4.06109	NPAS4	5.25925	HEG1	3.53043	MVD	6.76386	ZC3H13	5.49183	RSPRY1	2.55068	SMARCC1	2.73063	NFIB	5.06774	SNRPC	6.38673	GRM3	6.36928	TP53I13	5.21659	ARL3	6.07056
479	ZNF493	6.03664	AKAP6	4.24081	CDK16	3.53191	SNTG1	4.05792	BOK	5.25702	CNR1	3.52648	COMTD1	6.73754	IGLON5	5.48836	CCDC109B	2.55054	ATCAY	2.7286	SOD1	5.05605	NSMCE4A	6.372	TAGLN2	6.34126	QPRT	5.2064	UBA52	6.05321
480	KLF6	6.03367	FAM96B	4.23829	REM2	3.53006	RAB11A	4.05713	C16orf45	5.25334	RSBN1L	3.52509	GLRX	6.7234	WSB2	5.48805	DCX	2.54665	RAB1A	2.72084	SHFM1	5.04451	HNRNPD	6.37078	MYH9	6.3099	RAB31	5.20383	APOA1BP	6.04915
481	EPC1	6.0206	CELF4	4.23628	FAM200B	3.52555	ARL4D	4.05297	COTL1	5.25317	PAFAH1B2	3.52189	CNTN1	6.71188	MT-ND4L	5.46821	TSPAN18	2.54361	UBE2D3	2.71647	PNRC2	5.03429	EIF3I	6.36669	UBE2I	6.30695	ARL6IP6	5.19756	RPL27	6.03747
482	CNR1	6.01877	YWHAG	4.23297	SRGAP2B	3.51808	APOPT1	4.04959	ZFHX2	5.24517	APEX1	3.5118	PLPPR1	6.69994	SLC37A1	5.45923	MRPL44	2.53962	KAT7	2.71282	POU3F3	5.03321	SMC2	6.34493	SH3KBP1	6.3051	TOP2A	5.19747	MARCKS	6.03248
483	SMCO4	6.01451	SRRM4	4.23288	DKK3	3.51712	DLGAP4	4.04735	RASAL2	5.22722	TOM1L2	3.50504	DLG2	6.69886	DPYSL5	5.45739	SYT4	2.5365	DDX52	2.71098	TECR	5.03138	PPT1	6.3441	IGFBP2	6.30285	HIBCH	5.18586	HDAC1	6.02671
484	DRAP1	6.00446	SNCA	4.22767	DLGAP4	3.51664	ST8SIA4	4.04661	ATP6V1A	5.22639	KCNA5	3.49618	PIP4K2B	6.68699	ZCCHC12	5.44781	PLA2G16	2.53609	SHISA2	2.70274	CENPW	5.02974	HACD3	6.34075	ACTB	6.27663	PCDH9	5.18466	CDK4	6.01213
485	CHD9	5.99611	RAB11FIP2	4.22584	ZIC2	3.51437	FLOT1	4.03577	ASGR1	5.21862	UBE2S	3.49363	PCDH7	6.67707	CPLX1	5.44731	CCDC88C	2.52227	LRRC42	2.6918	USP44	5.02548	SLF1	6.33696	TP53I13	6.27285	ESD	5.18105	GLI3	6.01083
486	ZFHX3	5.98456	ABLIM1	4.21682	TBPL1	3.50968	KIFAP3	4.0329	CHST1	5.21508	MT-ND3	3.49162	CELF2	6.66956	MKRN1	5.44539	OXR1	2.51975	TUBA1A	2.67846	COPZ1	5.01294	FUS	6.33091	CPNE4	6.27193	CYHR1	5.16557	MDK	5.99554
487	GABRB3	5.98376	CSTF3	4.21515	ERC1	3.50899	C14orf37	4.03207	TCAF1	5.21179	FAM200B	3.4779	ARHGEF7	6.66629	TBCB	5.44285	THYN1	2.51264	TRA2A	2.67715	CENPK	5.00799	NUDT5	6.32604	HSD17B10	6.26651	ZKSCAN1	5.15789	CETN2	5.98576
488	NDUFA5	5.96627	ATP6V1A	4.19785	FAIM2	3.50616	TMED2	4.02891	ERC1	5.19674	TTC3	3.47571	GNAQ	6.66233	PRKCZ	5.43725	RBMS1	2.51231	VEGFA	2.67029	MESDC2	4.98829	SLC25A39	6.31713	ALDH9A1	6.25555	NPAS3	5.15385	ROBO2	5.98542
489	C5orf49	5.96026	C21orf62	4.19784	RP11-706O15.1	3.48725	SAT2	4.02554	KIAA1107	5.19488	RPL31	3.47286	SEMA3A	6.65931	TCEAL4	5.4263	EIF1B	2.51027	SGK223	2.66988	RPP25L	4.98124	HNRNPF	6.30929	ISOC1	6.2531	PMP22	5.14673	MIR99AHG	5.98312
490	HSD11B1L	5.95394	CMC2	4.19713	TPPP3	3.48692	ARF1	4.01955	ZIC2	5.17915	PDE4DIP	3.46935	KIAA1107	6.65927	ALDH2	5.42317	POU2F2	2.50901	ATP6V1E1	2.66114	PLIN3	4.98032	HNRNPA0	6.30782	PBXIP1	6.23559	S1PR1	5.1151	HNRNPC	5.979
491	AP1S2	5.94588	ARL8A	4.19472	TAOK3	3.48556	NCOA7	4.01121	PRKCZ	5.178	ARID4B	3.46496	LRRC7	6.6549	GSTA4	5.41253	OTUB1	2.50556	CHD6	2.65602	THYN1	4.97833	PRDM16	6.30075	LSM14A	6.23129	LSAMP	5.11083	NTN1	5.97852
492	COMMD9	5.94481	SPTAN1	4.18782	MYCBP2	3.48317	RTCA	3.97189	CCDC186	5.17725	MTCH2	3.44037	PPA1	6.64842	MZT2B	5.40392	PRPF40A	2.49992	ZFAND6	2.6426	LUC7L3	4.96923	MTAP	6.29994	RSRP1	6.21835	GCNT1	5.08197	DAG1	5.9731
493	PPP2R5B	5.94384	STRAP	4.18164	C21orf59	3.47416	PPP2R5E	3.95254	HSD11B1L	5.17048	MXD4	3.43839	VPS26B	6.62975	RAB6B	5.40065	TMEM97	2.49604	COL1A2	2.62538	GMNN	4.96202	SPCS2	6.29948	CIB1	6.18291	HADHB	5.07365	SF3B6	5.96589
494	COX5A	5.94374	CTBP2	4.17798	PNMA1	3.47284	TCEB2	3.94035	COX17	5.16735	DDX6	3.43764	TSPAN7	6.60445	SEC11C	5.38402	RPN2	2.49557	TXNIP	2.62255	KDELR1	4.96078	DTYMK	6.27269	MRPL33	6.17526	SNRPD3	5.06388	SPOCK1	5.96457
495	MARCKS	5.93927	DGUOK	4.17651	TMEM246	3.47066	SLC2A6	3.92703	TRIM2	5.15823	SORBS2	3.42783	SOBP	6.57735	GNAQ	5.38201	LINC00463	2.49532	TMEM178A	2.61599	GPX8	4.94752	MSI1	6.27152	LGALS3	6.17149	SRY	5.03109	RP3-525N10.2	5.96128
496	DPCD	5.93331	VSTM2B	4.17366	CERS6	3.46969	THY1	3.92579	ZC3H13	5.15565	ISLR2	3.42402	TMEM9B	6.5756	WRB	5.37868	YIPF4	2.48331	SPG21	2.61484	RAD51AP1	4.94453	UNG	6.26918	CHRAC1	6.16964	PSME1	5.02412	ACAA2	5.95863
497	MAP4K4	5.92235	CUTA	4.17298	FRMD3	3.46464	VOPP1	3.92268	TM7SF2	5.14746	RP11-382A20.3	3.42221	C1orf216	6.56837	CHD3	5.37101	KHDRBS1	2.48003	MCL1	2.61246	SDK2	4.93227	HIP1	6.26414	IGSF1	6.13997	EMX2	5.00837	FHOD3	5.95595
498	COX17	5.9204	TAF9	4.17196	IFT27	3.46198	GALP	3.91719	CXXC4	5.14424	ZNF677	3.41805	SFXN3	6.55995	TLK1	5.36908	CCDC25	2.47859	ANGPTL1	2.60878	SNW1	4.93141	ALPL	6.26389	FAHD2A	6.13741	OSBPL1A	5.00181	POLR2G	5.94472
499	NARF	5.91872	PSMB5	4.16538	TBCB	3.45782	SNN	3.91639	NRSN1	5.14347	ASB8	3.40318	FHL1	6.55827	HSD11B1L	5.3689	ASS1	2.47842	OXR1	2.60551	LRPAP1	4.9274	AKR1B1	6.25785	WDR1	6.12922	UCP2	4.99002	TEAD2	5.93201
500	FAM213A	5.90213	MZT2B	4.16109	PIAS1	3.45524	MVK	3.91342	RCAN3	5.13427	GABPB1-AS1	3.40081	RPAIN	6.55129	PRKAR2B	5.36007	NAPA	2.47781	OAZ1	2.59942	SLC16A1	4.9052	ACTL6A	6.25662	LDLRAD3	6.1148	IPO5	4.98397	PAQR8	5.92956
501	ATP5E	5.90077	VTI1B	4.16083	NRCAM	3.45344	LINC00599	3.91279	AP1S2	5.13394	KDM6B	3.39657	RUSC1	6.55118	KMT2E	5.35982	TFAP2B	2.4778	ARVCF	2.59814	CST3	4.86184	P3H4	6.24937	SNX3	6.09696	FDX1	4.98348	PRDX4	5.92636
502	TAOK3	5.89377	TM2D3	4.14766	TRAPPC6B	3.44317	DYNC1LI1	3.91107	APBB1	5.12923	KCTD13	3.39611	GRID2	6.55091	STX12	5.35362	CTNNA1	2.47342	FUNDC2	2.59526	MND1	4.85831	MCM7	6.23581	SNRPD2	6.08561	MKI67	4.98096	MCM3	5.92611
503	CNTN2	5.88934	GALNTL6	4.14652	ATP6V1D	3.43807	ARPC3	3.90938	DPYSL5	5.12714	FAM57B	3.3958	PAK3	6.53825	C7orf73	5.35305	SORCS2	2.46755	CCT6A	2.59396	HNRNPD	4.84933	CYHR1	6.2328	MRPL20	6.07557	MDFI	4.97531	PRPF38A	5.91256
504	ATP6V1B2	5.88842	ASAH1	4.13636	JUNB	3.43277	PCBP1	3.90684	DACH2	5.12381	ZNF195	3.39343	DDX24	6.53757	EIF4A2	5.35039	STK33	2.46593	NPM1	2.59032	DCBLD2	4.8479	FAM60A	6.21067	POLR2E	6.07422	FILIP1	4.9734	GPC6	5.91224
505	CPE	5.88781	DPYSL3	4.12538	GDAP1	3.41647	DPYSL4	3.90054	DDX24	5.1237	GARS	3.38363	VPS29	6.53093	AP1S1	5.3304	LTA4H	2.46302	COMMD6	2.59001	ITGB3BP	4.84323	BIRC5	6.20555	BLOC1S4	6.06391	RSRP1	4.9693	RASSF10	5.90635
506	USMG5	5.88425	SMIM10L1	4.11454	C12orf73	3.40415	GARS	3.88548	SERP2	5.1209	PHF20L1	3.38159	SLCO3A1	6.52392	SRP9	5.32837	COQ9	2.46103	MYEF2	2.58145	AKR7A2	4.83473	SLC25A6	6.18771	QARS	6.06011	STK17A	4.96703	HNRNPR	5.90437
507	SOGA1	5.87772	KLHL4	4.11307	CFAP20	3.40167	SAMD14	3.87841	BIN1	5.11533	COX4I1	3.37978	GNAI1	6.52361	ATRX	5.32592	PPIL4	2.4562	ARL3	2.57891	YBX3	4.81936	UCP2	6.15942	SCP2	6.05197	CMBL	4.96287	TMEM243	5.89656
508	RUNDC3B	5.87425	MRFAP1	4.10691	ZCCHC12	3.40037	NDUFB9	3.87254	XKR4	5.07668	TSPYL4	3.37744	KLHL42	6.49508	MAP7D1	5.32587	EPB41	2.45559	MAP1A	2.56984	PBK	4.81764	RNASEH2C	6.15817	LAMA1	6.04833	CRB2	4.94602	HNRNPK	5.89121
509	BZW2	5.86179	CCDC82	4.1025	ISCA1	3.39684	NRP1	3.87106	RNF11	5.06816	DRAXIN	3.37046	SARAF	6.49168	PLXNC1	5.32398	HUNK	2.45254	FAM110A	2.56557	HADHB	4.80947	PHACTR2	6.13651	PMF1	6.04816	MLF1	4.9452	ATP5J2	5.88939
510	SPATS2	5.8583	FIBP	4.10161	FIBP	3.39656	PLPPR2	3.86544	VAT1	5.06483	GSK3B	3.35917	LINC01315	6.48581	ADCY1	5.32278	UBE2L3	2.45197	PHF14	2.56523	NUAK2	4.79571	PDLIM2	6.12983	PPFIBP1	6.04783	COPZ1	4.93927	CKAP2	5.8844
511	NACAD	5.85591	EGR1	4.09894	PPFIA2	3.38571	ATL1	3.85011	LRRN3	5.05898	ATP9A	3.35504	MPHOSPH8	6.48442	EPHB1	5.32073	RPLP0	2.44488	PON2	2.56272	DARS	4.79447	AKR1A1	6.11113	RPL22L1	6.02916	HAT1	4.93896	DAP	5.87256
512	CLMP	5.8372	C1orf216	4.08758	RB1CC1	3.38216	RUSC1	3.84885	MACF1	5.05335	FAM32A	3.35433	NARF	6.48244	DISP2	5.30238	CCDC50	2.44364	PHC2	2.56151	PPP1CC	4.7911	EIF2S3	6.09798	UBL5	6.02301	PRPS1	4.93677	PTGES3	5.87047
513	GSE1	5.8289	DICER1	4.08749	YPEL1	3.37838	RPL36AL	3.84651	MIR124-2HG	5.05227	TMOD2	3.35317	COX17	6.46113	SORBS2	5.29373	GSE1	2.44296	HIST3H2A	2.53324	TMED10	4.7882	KITLG	6.08258	UBE2L3	6.02239	MIS18BP1	4.9305	BBX	5.85387
514	CALB2	5.81605	CHCHD10	4.08323	TUBGCP4	3.37654	XBP1	3.84126	MAGI1	5.05182	ATP5L	3.34798	ANKRD36C	6.45993	FAM219A	5.28563	MAP4K4	2.43833	VPS72	2.53067	RUVBL1	4.78686	CYYR1	6.07462	MOB1A	6.01728	CMTM8	4.9276	CASP3	5.84017
515	PALM	5.80731	RASAL2	4.08131	2021-09-04	3.36527	DRAP1	3.83873	NAV1	5.0466	CDK5	3.34323	MEIS3	6.45951	GRIN2B	5.28084	UBXN4	2.43666	LMO3	2.52922	SSBP1	4.7852	LAMTOR5	6.07084	PPIG	6.01622	PSMD10	4.92312	PEX10	5.83805
516	PRRT2	5.80716	ORAI2	4.07643	ATP6V1A	3.36509	HCFC1R1	3.8374	AMN1	5.03704	ATPIF1	3.33194	PRKAR2B	6.45454	ACYP1	5.27564	TPT1-AS1	2.4364	UBQLN1	2.52401	PSRC1	4.77668	SF3A3	6.06531	EPHA4	6.00758	TMEM14C	4.92093	HELLS	5.83446
517	TCEAL2	5.80465	ANKRD13C	4.07421	ATP5O	3.36117	TUBB4A	3.83248	SCN9A	5.02681	GNAO1	3.32915	CAPN1	6.4426	THY1	5.27294	BBX	2.42872	RPS4Y1	2.52218	PLEKHA5	4.77595	TCEAL8	6.05103	CHST11	5.9915	ANP32A	4.91782	DDT	5.82627
518	CENPV	5.78864	P4HTM	4.06912	NHLH2	3.35939	RUNX1T1	3.82923	VOPP1	5.02421	HSDL1	3.31646	HIST2H2BE	6.43737	NDUFS8	5.27065	BTF3L4	2.42774	ZNF195	2.50963	JAM2	4.77186	ISOC2	6.04338	ANGPTL1	5.99117	FUT8	4.89613	ITM2B	5.81667
519	CEP126	5.78482	GRIA2	4.05635	MIEN1	3.35779	XKR4	3.8291	SLITRK6	5.0006	RNF165	3.31612	CACNB3	6.4326	2021-03-01	5.26868	SEMA6A	2.42343	JAM3	2.50039	KIF4A	4.75791	UGDH	6.03126	RPL28	5.9799	SNRNP25	4.89603	SCP2	5.81347
520	GABARAPL2	5.78264	PCSK2	4.05492	MAP1LC3A	3.35291	APBA2	3.82839	NARF	4.9861	SCGN	3.31468	ATP8A2	6.43166	TSC22D1	5.26764	POLR2G	2.4228	SDCBP	2.49577	IPO5	4.75275	HELLS	6.02607	ZFAND6	5.97946	ERGIC3	4.88521	ATAD2	5.80702
521	POLB	5.77171	ETV4	4.05239	SSBP4	3.35129	ENAH	3.82757	SP8	4.9846	SLC25A22	3.30722	ELOVL4	6.41974	FRRS1L	5.25299	SOX5	2.41882	LMNA	2.48568	CCDC14	4.74539	SDHD	5.98244	CHEK1	5.97859	EMP3	4.87927	EXOSC8	5.78618
522	GPR176	5.75344	CAMK1	4.04057	WASF1	3.35068	SCRT2	3.82044	ATP9A	4.98458	LRRC7	3.30721	CELF1	6.41403	VTI1B	5.24304	ODC1	2.41843	GLCE	2.48414	FZD2	4.73997	CYR61	5.97727	HADHB	5.97346	RPL38	4.85569	RPA1	5.7858
523	C14orf1	5.75249	PAFAH1B1	4.03491	NDUFB7	3.34851	MAP1A	3.80957	TSPAN5	4.98057	BRD2	3.30381	AUTS2	6.39493	SRPK2	5.23234	RBPJ	2.41554	FRYL	2.48132	DAP	4.73994	LSM5	5.97102	SMIM19	5.96612	GMNN	4.84794	DNPH1	5.78356
524	APP	5.75117	YWHAZ	4.03431	TRIM36	3.3482	UFM1	3.80448	FGF9	4.96503	PAK2	3.30018	CD320	6.38842	ZFHX2	5.22911	MRPL22	2.41044	C11orf96	2.46842	GSTO1	4.73686	ZRANB2	5.96032	SERINC2	5.96463	CROT	4.84786	GABARAPL2	5.7787
525	MAPK10	5.7407	CTXN1	4.01797	BCL2L1	3.34794	MEX3B	3.80267	GFOD2	4.9531	DNAJA1	3.29512	DYNLT1	6.38661	TNRC6B	5.20473	RORB	2.40996	SNRPE	2.46768	SSRP1	4.73016	BCL2L12	5.95267	CKS2	5.93524	DNAJB4	4.82386	ASPM	5.77661
526	NUDT3	5.72249	ATP5J	4.01221	WDR82	3.34446	MAPK6	3.78585	PHACTR1	4.95214	ERBB4	3.29317	THSD7A	6.36768	DYNLL2	5.20431	FAM210B	2.40981	EIF1AY	2.46668	DPCD	4.72852	MKI67	5.909	RPL18	5.93154	DPP7	4.8193	RRM2	5.77048
527	VAT1L	5.72227	AGPAT1	4.01188	CDIPT	3.34303	MAP1LC3B	3.78549	ZFR2	4.93678	ZMAT2	3.27208	ATL1	6.36444	FAM89B	5.20187	UCP2	2.40198	EZH2	2.46435	BOC	4.72842	MFAP1	5.90812	SPARCL1	5.91578	ITM2B	4.81538	PHPT1	5.76272
528	MTMR4	5.71544	MZT2A	4.00548	CCDC109B	3.3409	TMEFF2	3.7799	AES	4.90998	AKAP6	3.26971	RUFY2	6.34822	XKR4	5.1981	IVNS1ABP	2.39913	ZMYM2	2.4572	LBR	4.72332	SMC5	5.90423	MRPL11	5.90946	CENPH	4.81308	FADS1	5.76235
529	KLHDC8B	5.70155	AASDHPPT	3.99821	PPP1R2	3.34042	PTDSS1	3.77697	PTPRO	4.89877	SAMD14	3.26751	APBA2	6.34054	AKAP12	5.19621	PPP1R18	2.39865	DDA1	2.45239	PRKDC	4.72281	GCC2	5.89892	DLGAP1-AS1	5.90075	TMEM45A	4.80764	PEX19	5.75727
530	CACNA1E	5.69673	OPTN	3.99504	BUD31	3.33649	APBB1	3.76631	SEC62	4.89486	ADD2	3.26526	FGF13	6.3325	MRAS	5.19342	ARPC3	2.39296	TOP2B	2.45038	ETV1	4.71933	STOML2	5.8966	PDLIM2	5.88938	EBPL	4.80284	RAB8B	5.75719
531	TMEM196	5.69672	ARID4A	3.99036	SMKR1	3.33591	RBM25	3.76259	ATP8A2	4.88247	FXYD7	3.26455	CD200	6.32906	RHOB	5.19304	H2AFY	2.39086	RAB11A	2.44614	MGME1	4.71452	ITM2B	5.89074	RP11-356I2.4	5.88807	SDCBP	4.78963	PRCP	5.75056
532	G3BP2	5.69291	DUSP8	3.98954	PLXNA1	3.32842	VAPA	3.757	ANKRD36C	4.88211	COPS3	3.26188	TMEM167A	6.32866	MN1	5.18142	RHOA	2.38481	CHIC2	2.44335	TET1	4.71399	RP11-639B1.1	5.88319	EPB41L2	5.87605	CNTFR	4.78859	TBCA	5.74914
533	RPS6KL1	5.69267	RHOB	3.98852	TMOD2	3.32679	PRDX2	3.74328	SNTG1	4.87847	TM7SF2	3.26128	NRXN3	6.31392	NOL4	5.17674	ZNF322	2.38471	DNAH11	2.43034	C4orf27	4.71291	TP53I13	5.87706	GINS2	5.85445	CDKN1B	4.78229	TP53I13	5.74057
534	C1QTNF4	5.6825	ARL6IP4	3.98486	MKRN1	3.32371	OLFM1	3.73015	SCAMP1	4.87275	PPM1K	3.25712	IP6K2	6.313	ARHGAP35	5.17429	RP11-11N9.4	2.37593	MXI1	2.42957	WBP5	4.71219	ATP2B1	5.87281	TPR	5.85354	SRSF1	4.77426	RPL36	5.7331
535	BTG2	5.67806	NDUFA3	3.98199	CMIP	3.32331	FAM174A	3.72852	RSF1	4.87232	KLHDC10	3.25347	PAFAH1B1	6.31168	OCIAD1	5.17401	EPB41L4A-AS1	2.37418	YIPF3	2.42251	POLR2J	4.71074	ZIC3	5.85301	KITLG	5.84408	USP1	4.77369	RPL18A	5.73157
536	EOMES	5.67147	2021-09-07	3.97607	PABPN1	3.3214	SLC39A3	3.72485	RTF1	4.86272	RHBDD2	3.24968	ACAT2	6.30548	COX20	5.1635	FRMD4A	2.37374	MYO10	2.41074	RFC1	4.70959	GINS2	5.85007	PDIA6	5.84351	GCA	4.76391	TRA2B	5.71566
537	TM7SF2	5.67077	PPM1K	3.97367	TMEM169	3.31863	RASAL2	3.72072	LINC00626	4.85764	APBB1	3.24667	G3BP2	6.30283	KIF3B	5.16195	WBP5	2.367	CNTN2	2.40737	DNAH11	4.70805	PCNA	5.84291	NGFRAP1	5.83122	HSD17B11	4.74237	NDUFC1	5.71493
538	DNAJB6	5.67045	ZNHIT1	3.97314	SMC3	3.31592	GABARAPL2	3.71014	LINC01315	4.84562	UXT	3.24433	TULP4	6.29395	TAF9	5.1571	SMARCA5	2.36615	PIP5K1B	2.40712	MLLT4-AS1	4.70501	SNRPD3	5.83908	TIAM1	5.82392	KAT6B	4.73867	FDPS	5.71326
539	NEO1	5.66632	SKIL	3.9649	LOXL1	3.30864	CHGB	3.69069	MAP1LC3B	4.83653	PTPRN2	3.23162	MUM1	6.2612	MAPK8	5.15613	NAA10	2.36378	TSKU	2.40289	FBXO16	4.70041	CTDSP2	5.81365	BOD1	5.82288	PDLIM3	4.73553	HSPB11	5.7099
540	RABEP1	5.66055	FOXP1	3.96166	PAM	3.30747	SEZ6L	3.677	MAPRE2	4.82641	RPS8	3.22817	MED10	6.25701	ARHGEF12	5.15484	PTS	2.35892	CCDC88C	2.39342	SRSF5	4.6852	CASP6	5.80708	VAX1	5.8179	CRYL1	4.7236	ARHGAP29	5.68368
541	NPDC1	5.6598	RIMS2	3.96106	GNB1	3.30717	KRAS	3.67123	ATRX	4.82619	CAMLG	3.21745	FAXC	6.25423	ATP1A3	5.15222	CADPS	2.34945	AIF1L	2.38853	UQCC3	4.67889	ST5	5.8029	BTF3	5.81085	CCNB1	4.72229	ERH	5.66398
542	C20orf96	5.65654	ST3GAL5	3.94138	CAMK2B	3.30656	ATP1A3	3.66934	PTPRN	4.82549	TAX1BP3	3.21182	SNX10	6.2538	FIBP	5.13758	CTSC	2.34635	GABARAPL1	2.38699	CHCHD2	4.66728	LSM2	5.80252	RP4-639F20.1	5.79194	CCNB2	4.70246	LEPROT	5.65849
543	SMDT1	5.65408	NOVA1	3.93473	TSG101	3.29325	VIMP	3.66785	PRKAR2B	4.82088	GPHN	3.1969	MT-CO2	6.23965	CHGB	5.11235	NECAB3	2.34533	CCNH	2.38043	G3BP1	4.66378	MRPL22	5.79867	WDR60	5.78111	MMS22L	4.69655	PGK1	5.65634
544	ROGDI	5.6507	MYO5A	3.93186	OLFM2	3.28483	ARPC1A	3.65788	ANKRD46	4.82065	KMT2A	3.19215	LBH	6.2364	LYPD1	5.10718	AIG1	2.34469	SRSF10	2.37367	KIF2C	4.66352	DMD	5.79402	SKP1	5.7792	FAM181B	4.69283	C7orf49	5.63429
545	WASF1	5.64564	ATOX1	3.92853	RGMB	3.28182	PDCD5	3.6524	RGS2	4.81714	ZNF281	3.18359	CYCS	6.23546	FAIM2	5.10584	TCF4	2.34304	GPR137B	2.37324	AKR1B1	4.65385	FEZF2	5.78533	LITAF	5.76837	SMIM20	4.68563	CRB2	5.63212
546	APOPT1	5.63699	SCAPER	3.92193	RFK	3.28115	TMEM50A	3.63092	FLRT2	4.79227	ZNF423	3.18311	NCAN	6.23204	GPR162	5.10338	SLC6A8	2.33901	PCBP2	2.37011	TRAM1	4.6465	KIAA0101	5.78465	RCN1	5.76767	PCBP2	4.67934	SLC25A3	5.63096
547	MT-CYB	5.6144	KIAA1107	3.92049	SCOC	3.26816	NYAP1	3.62355	KLHL42	4.77993	LCOR	3.17942	SERP2	6.22375	RABAC1	5.10027	CCNG1	2.33901	CRB1	2.36662	HNRNPH3	4.62937	DPPA4	5.7823	BAZ2B	5.76327	SLC16A1	4.67918	TP53TG1	5.62846
548	CDH18	5.60569	CHST1	3.92	SPTAN1	3.26615	TSHZ2	3.6186	KLHL23	4.77694	NDUFA1	3.17467	GTF3A	6.21819	LIN7B	5.07984	FAM118A	2.33499	GTF2B	2.36226	FDFT1	4.61442	DHX32	5.77813	IRF2BPL	5.74975	HDAC1	4.67775	SDHD	5.61445
549	RAB6B	5.60564	SSTR2	3.91629	RPS6KL1	3.2473	MRPS6	3.61822	PPP2R5E	4.77094	HOMER1	3.17312	DNASE2B	6.21418	UQCR10	5.07689	UFC1	2.33406	JKAMP	2.35935	PXMP2	4.59204	TMEM109	5.76253	SREK1IP1	5.74882	EXOSC8	4.66635	NINJ1	5.61376
550	CNIH2	5.60529	PRKAR2A	3.91616	GTF3A	3.24525	SETBP1	3.61648	FAM96B	4.76547	TCEAL5	3.16848	SULT4A1	6.1935	PEBP1	5.07167	ERI1	2.33301	FBXO8	2.35253	DUT	4.59089	SCUBE1	5.76081	MDFI	5.7471	HADH	4.66526	BARD1	5.61184
551	KIFAP3	5.6032	DPY30	3.91553	ARPP19	3.24181	OAZ2	3.61195	CDH7	4.76443	EVL	3.1619	GAS7	6.18423	NMNAT2	5.06157	DNAJB9	2.33142	DNAJC7	2.3479	DEPDC1B	4.58693	SERPING1	5.74264	EIF5A	5.74511	UBXN11	4.66129	HINT2	5.60894
552	RGS17	5.59136	C1QTNF4	3.91354	CHD9	3.2394	PPP1R18	3.61064	PRR7	4.75821	KLF12	3.16019	CHGA	6.179	SERP2	5.0514	ZNF326	2.32632	SMARCB1	2.34729	PGM1	4.58272	SERINC5	5.73264	POLR2J	5.73234	STAG2	4.66076	TK1	5.60759
553	ERC1	5.58078	STARD3NL	3.91264	DYNC1LI2	3.2376	LINC01420	3.60788	KCNQ1OT1	4.75687	ICA1	3.15532	CLASP1	6.15432	CDK16	5.00871	GTF2F2	2.3241	CNIH4	2.34203	MED28	4.58123	TCTN3	5.73164	ZNF518A	5.72533	CHRDL1	4.65885	HSPA8	5.60328
554	PKIG	5.58065	MORF4L1	3.91263	SIRT2	3.23561	TOR2A	3.60642	ATP6V1H	4.74777	FGF9	3.14859	NDUFA4	6.15084	C11orf87	5.00669	RPS5	2.32173	KDM1A	2.32997	STOML2	4.57316	PSMA1	5.70786	ATP5G2	5.70541	KCNN3	4.65856	MCM7	5.5991
555	INSIG1	5.57936	SLC4A3	3.90377	HDAC2	3.22261	MIF	3.59628	MYO5A	4.74299	HIST1H2BD	3.1475	DAB1	6.13431	ASGR1	4.99694	CCNB1IP1	2.32034	ARPC3	2.32464	HILPDA	4.57269	BLOC1S1	5.70731	TSPAN15	5.69347	PRDM16	4.65492	MUC12	5.59613
556	P4HTM	5.5726	WNK3	3.89961	CACNA1A	3.22227	PBRM1	3.58697	LDOC1	4.74258	ZNF397	3.13499	KCNIP1	6.13258	ASNS	4.99574	SHMT2	2.3138	NOVA2	2.30868	MXD3	4.56443	TMED10	5.70461	SERTAD4-AS1	5.69066	MRPL57	4.65414	PSIP1	5.59086
557	DENND1B	5.5684	LIN7A	3.89732	CACNG8	3.22169	FTH1	3.57997	MAP1A	4.72799	2021-03-06	3.12871	SOGA1	6.13025	TSPAN2	4.98668	DHRS7	2.31123	ZNF638	2.29778	BAZ2B	4.55874	UNC50	5.69617	HNRNPA2B1	5.68573	RP11-71N10.1	4.65238	FAM19A1	5.58522
558	XKR4	5.56356	SH3BP5	3.89277	GABRB3	3.21563	BSG	3.57846	SFXN3	4.72345	MTMR4	3.12102	SMARCA4	6.1271	PWAR6	4.98167	RBM39	2.30778	HSP90AB1	2.28928	KNOP1	4.55467	CXXC5	5.66629	RPL29	5.67801	INSIG2	4.65188	CANX	5.58405
559	HAGH	5.55525	POLR2I	3.88885	ATRX	3.20524	UBE2D1	3.56216	NFU1	4.71076	STXBP1	3.11118	GSK3B	6.11284	KCNMA1	4.97425	PSENEN	2.30641	PLOD2	2.28637	LAPTM4B	4.53892	MT-ND1	5.6639	ANXA6	5.67351	HLA-B	4.64921	COMT	5.57614
560	COX8A	5.54638	MRPS6	3.88586	CTD-2314G24.2	3.20479	NMNAT2	3.56214	LPCAT4	4.67363	UQCRQ	3.10612	EGLN2	6.11264	ARL8A	4.97045	CCT7	2.30229	RPL28	2.28215	PARP1	4.5388	LTA4H	5.66181	GRK5	5.65913	NDN	4.64442	NFIB	5.57525
561	PPP2R2C	5.53976	SH3KBP1	3.88239	SCG2	3.20309	GRIA1	3.55217	PLPPR3	4.67318	APC2	3.10486	MCTS1	6.11009	SLC38A1	4.96503	CHRNA5	2.295	DNAAF2	2.28106	BARD1	4.52465	CYSTM1	5.66151	RPS10	5.65854	HNRNPA3	4.64131	RCN1	5.57131
562	NNAT	5.53535	AAK1	3.88163	SARS	3.20088	STX1A	3.55192	SCAPER	4.66571	TOMM20	3.10424	FAM49B	6.10271	PPP1R2	4.95958	PFKM	2.2948	RCOR2	2.27804	CREM	4.52444	RSPO1	5.65619	TMEM106C	5.65289	NUP93	4.63226	RBM8A	5.57125
563	HSP90AA1	5.529	ZC3H15	3.87994	ACTR10	3.20019	SEZ6	3.55072	RUSC1	4.66407	NMNAT2	3.10073	DNAJB6	6.07793	FGF9	4.95004	EPHB2	2.29274	BAZ2A	2.27613	POLD2	4.52393	RPL38	5.65567	HIBCH	5.64548	SNHG18	4.61829	PPP1CC	5.56625
564	SSBP4	5.5282	SYT2	3.87764	EFHC1	3.1964	DICER1	3.5495	OLA1	4.66365	RPL26L1	3.08892	KIF2A	6.07778	C5orf24	4.94709	GOLGA6L2	2.28885	ZNF254	2.27347	PA2G4	4.52219	CENPH	5.65517	AKR7A2	5.63994	SNRPA	4.61319	CDCA5	5.55398
565	SLC25A4	5.52381	OAZ2	3.87716	FABP5	3.19395	ELOVL4	3.54702	ABAT	4.65829	RPL36AL	3.0875	BOK	6.07266	INTS10	4.93248	NTMT1	2.28784	TET1	2.27304	ACTL6A	4.51795	CETN2	5.64474	VGLL4	5.62755	NINJ1	4.58346	PAQR4	5.55039
566	GNB1	5.52233	NDUFS6	3.87618	CSDE1	3.19061	DDX24	3.54343	FAM84A	4.63699	AP2B1	3.0863	DLGAP4	6.06279	PIAS1	4.92367	CFAP20	2.28753	SYNPR	2.27181	TMEM255A	4.50969	UBE2C	5.64014	SS18	5.61927	DPPA4	4.58053	POLR2F	5.55013
567	PTBP3	5.52219	SRRM3	3.87388	SH3BGRL3	3.17258	RABEP1	3.54334	INSM2	4.63214	CCT5	3.08475	EFNB3	6.05722	C12orf76	4.92355	AGO1	2.28635	AMER2	2.25922	PALLD	4.50748	PPIA	5.63949	SLC39A1	5.61791	TMEM101	4.57444	SSR3	5.52544
568	CDK8	5.50186	FSD1	3.87066	SPINT2	3.16487	DUSP12	3.54238	MPHOSPH8	4.62478	ST7	3.08365	MRPS36	6.04787	PSD3	4.92017	EBF3	2.28482	SYT11	2.25854	NUP107	4.50082	TOP2A	5.63412	RBMX	5.6047	RFC1	4.57105	DTD2	5.52517
569	CCSER2	5.50148	VDAC3	3.86885	PLPPR1	3.1644	GADD45GIP1	3.53544	JAKMIP2	4.62344	TCEAL2	3.08226	CAMLG	6.04396	PLD3	4.91967	POLR1D	2.28175	UBE2L3	2.24665	FRMD4B	4.49617	CIB1	5.63262	COL5A2	5.60415	HMG20B	4.56457	GNPDA1	5.52287
570	PRKRA	5.49716	SORBS2	3.86354	FBXL15	3.1502	LDOC1	3.52854	SCD5	4.6229	ZNF91	3.07787	DST	6.03883	HRAS	4.9176	YIPF6	2.28113	SOX5	2.24488	CMBL	4.48878	YBX3	5.61775	ZIC4	5.60247	STOML2	4.56173	SCAF11	5.50872
571	ALCAM	5.49701	MAPK1IP1L	3.86298	SRSF8	3.14889	NDUFS7	3.5234	ELOVL4	4.61739	PHYHIPL	3.07035	POLR2J3	6.03221	APC2	4.91731	CUEDC2	2.279	SRRM2	2.24471	MSH6	4.48703	TPR	5.61202	RPS27	5.59998	TSEN34	4.55061	SOX21	5.50781
572	MIAT	5.49592	CYB5D2	3.85794	PNMAL1	3.14336	PIN1	3.52214	SAT2	4.60831	FKBP4	3.06267	NRXN1	6.02362	C1orf216	4.90847	UBE2F	2.2636	MRPL15	2.2356	SRSF10	4.47441	FAU	5.61182	LSM5	5.59141	SPG20	4.54961	LAMTOR1	5.50065
573	PCSK1	5.49138	ANAPC13	3.85611	MIR325HG	3.13611	UQCC2	3.52181	DUSP1	4.60429	ADGRL3	3.06208	MAP6	6.01516	DUSP26	4.90765	TMEM230	2.26337	ISCA1	2.23262	ELAVL1	4.46923	RFXANK	5.61066	PEAK1	5.58428	IFI27L2	4.54598	IDH1	5.49439
574	NT5C2	5.48963	VBP1	3.85532	RUNDC3B	3.13548	CDH6	3.51749	CTNNA2	4.60411	REEP2	3.04962	DHX36	6.01429	C2orf80	4.9054	CLNS1A	2.26234	CCDC50	2.23218	PDIA3	4.4606	EXOSC8	5.60855	GPATCH2	5.56593	IFT57	4.54118	DNAJC19	5.48825
575	MYCBP2	5.47591	GRP	3.84875	SYT14	3.13448	ARHGEF9	3.51644	FSD1	4.60378	VPS4A	3.04482	SCRT2	6.00169	CLASP1	4.90291	JAM2	2.25283	ATP6V1H	2.22877	GPC6	4.45465	COL4A5	5.60823	CCDC144NL-AS1	5.56372	LRRC17	4.54062	ALDH9A1	5.48728
576	ARL8A	5.47277	MT-ATP6	3.84652	VSTM2A	3.13386	BIN1	3.50756	SYBU	4.60188	PBRM1	3.04378	MAP7D1	6.00115	RFK	4.87237	ROCK1	2.25238	MTAP	2.22755	PSMC3	4.45207	PRPF31	5.59497	CAP1	5.56183	TIMP1	4.53713	RSRP1	5.48374
577	UBE3A	5.44986	PPP2R5B	3.84621	STUB1	3.12457	RRAGA	3.50348	SIRT2	4.59675	FOXN3	3.04191	RPS4Y1	5.99402	SRD5A1	4.86015	FAM96B	2.25171	SHD	2.22383	TCTN3	4.44845	LSM14A	5.58615	LINC00152	5.55962	DBF4	4.51778	SMIM20	5.47968
578	LINC00632	5.44957	DOK5	3.84245	TMEM160	3.11689	CHD4	3.50327	AKAP6	4.59277	TCF25	3.04037	PLD3	5.99349	OSBPL6	4.85523	ADAM12	2.24754	EPS8L1	2.21236	NMU	4.44767	FAM118A	5.5756	ILF2	5.54883	SLC25A37	4.51769	CCNA2	5.47936
579	2021-03-06	5.44457	FXYD7	3.83848	PCNXL4	3.10969	LZTS1	3.5027	RPS6KL1	4.5497	TLE1	3.03344	TCEB2	5.9858	ATL1	4.85432	FNDC3A	2.24461	WDR13	2.21217	ARHGAP5	4.44617	SLC39A10	5.56357	RBM8A	5.54227	ABHD3	4.51003	FBXO5	5.47212
580	SLC37A1	5.43916	CACNB3	3.83848	ASGR1	3.09591	RP11-2E11.9	3.49639	MRFAP1L1	4.54964	RPS19	3.03332	RP6-65G23.3	5.98112	C14orf2	4.85356	NKTR	2.24373	ZNF385A	2.21205	RPA1	4.44588	JAM3	5.5559	MCM3	5.53351	PPIL3	4.50565	FKBP10	5.4295
581	RUFY2	5.4278	TNKS	3.83519	NARF	3.09374	VPS26B	3.49432	RAB3B	4.5456	PLD3	3.03199	TMEM132B	5.9699	MRPS6	4.82534	GALNT2	2.24122	HIST1H2AE	2.20689	QPRT	4.43624	MCM3	5.54987	PTGR1	5.53216	CIART	4.48721	NTPCR	5.4286
582	DCTN1	5.41971	ELAVL3	3.82707	CHRNA3	3.08544	MIEN1	3.49244	RAB6B	4.54524	BRD3	3.03153	ASRGL1	5.96289	HMGB3	4.82434	PLXDC2	2.23408	CRIP2	2.20519	TRA2B	4.4343	TP53	5.54024	ERI1	5.52742	RGMA	4.47428	HADHB	5.42498
583	SAMD11	5.41013	CCDC181	3.82185	NPAS4	3.08084	MTCH2	3.47896	CPEB3	4.52141	DIRAS2	3.03069	BMPR2	5.94912	KCTD13	4.81524	ZIC2	2.23338	ERICH1	2.20289	GAS1	4.43424	HADHB	5.53172	TUSC3	5.52396	SDHC	4.47358	LINC00511	5.42435
584	EFNB3	5.39429	TMEM163	3.82025	SRP14	3.07441	CHN2	3.47803	TIMP2	4.48764	C20orf96	3.03002	USP22	5.94562	TDG	4.81393	COL4A6	2.23238	TESC	2.1978	PTBP1	4.4308	EPHA4	5.51415	DUSP23	5.50311	PPT1	4.46341	HSPA5	5.42248
585	ZNF738	5.38465	SVBP	3.81461	PDE4DIP	3.07236	TKT	3.47266	UQCRC2	4.48563	SLC12A5	3.02889	DRAXIN	5.92904	CNIH2	4.80462	ACIN1	2.23128	UFC1	2.19175	C11orf87	4.42662	PRR16	5.51065	MRPL22	5.50061	TRIM24	4.4579	NCL	5.41883
586	ZCCHC12	5.36948	MRPL32	3.81313	KIAA1715	3.05878	LEMD1	3.46916	ZNF32	4.48355	NLGN2	3.02551	KIFC2	5.92614	UQCRFS1	4.80303	PARM1	2.23123	RNASEH2B	2.18845	WASF1	4.42553	MAD2L1	5.49793	PABPC1	5.50002	JADE1	4.44907	EMP2	5.41685
587	PCDH17	5.36904	ARHGEF10L	3.79771	RIMS3	3.054	SMARCAD1	3.46397	KCTD13	4.47395	KHDRBS1	3.02433	PLK2	5.8985	INPP5F	4.79701	MT-CO3	2.23114	SNRPF	2.18803	CMTM3	4.42451	GYPC	5.47678	MRPL14	5.49643	ITGAV	4.44886	ANAPC16	5.41456
588	NDUFS5	5.36806	RERE	3.79711	CELF4	3.05248	TMSB4X	3.46295	SIX3-AS1	4.47137	INADL	3.01702	DGCR5	5.88805	AAK1	4.7762	CCND2	2.23091	GOLIM4	2.18755	CAMTA1	4.4113	TRIM58	5.45932	PLEKHA4	5.49476	KCNQ3	4.44824	XPO1	5.41182
589	TSPYL4	5.35102	PRKAR2B	3.79106	TTLL7	3.05232	KIF21B	3.4629	SRP14	4.46634	CRY2	3.01313	RTF1	5.88562	PPP2R5E	4.7761	HNRNPA1L2	2.2308	CCDC14	2.18658	HNRNPU	4.40448	RHOH	5.45819	ALG14	5.4884	CCDC6	4.44748	TMEM97	5.40975
590	ATP1A3	5.34926	ENOPH1	3.78191	SNX4	3.04877	RASD1	3.44762	PPP1R9A	4.46157	FGF3	3.01297	PHACTR3	5.87983	TRIM36	4.77589	SUMO2	2.2305	MAP1LC3B	2.17834	ALDH7A1	4.40319	CCNB1	5.45744	TAGLN	5.4859	TGIF2	4.44702	TSEN34	5.40713
591	PTPRN	5.32294	IGSF21	3.7779	PRRT2	3.04508	PLPPR1	3.44507	SETBP1	4.45297	IGBP1	3.00817	CHGB	5.87901	LSM7	4.77288	DTWD1	2.22886	ACTR10	2.1717	TLE1	4.3993	EPB41L4A-AS1	5.4534	FGFR1OP2	5.48476	CDK1	4.43853	RAD51AP1	5.40419
592	SRPK2	5.32178	INPP5F	3.77684	ZC3H13	3.04174	RAPGEF5	3.44354	MESP1	4.44791	SNRPF	2.99929	C19orf12	5.87529	GAS7	4.76963	C6orf48	2.22855	SUB1	2.16886	MIF	4.39567	LAMP1	5.45099	TMBIM6	5.47706	NFIB	4.43802	SIPA1L2	5.39956
593	RABIF	5.32018	CCSER1	3.77662	UBE2D1	3.0416	AKIRIN1	3.43911	PDE6D	4.43789	NDUFS6	2.99013	SLC1A2	5.87071	TOMM7	4.76951	WIPI2	2.22569	PAK3	2.16603	WDR34	4.3951	LYAR	5.44558	HMGN2	5.47688	CAMTA1	4.43184	MT-ND6	5.39368
594	ZCCHC11	5.3174	CALM3	3.77355	GABBR1	3.04107	ISLR2	3.42993	DZIP3	4.43708	SIAH1	2.98756	LINC00869	5.86443	RAB4B	4.76943	HMGN5	2.22333	ITGB8	2.16397	FN1	4.38927	POLR2C	5.44449	CRABP2	5.47237	POU3F2	4.42975	MT2A	5.38619
595	VSTM2B	5.29779	DNM3	3.77016	C3orf14	3.03941	HM13	3.42347	HERC1	4.418	RABEP1	2.98143	CDH6	5.86358	CCDC167	4.76891	ARID4A	2.21978	ADGRG1	2.16262	MIS18A	4.38051	ZWINT	5.43773	FNDC3A	5.44425	PHB2	4.42939	MRPS14	5.38616
596	CACNB3	5.29357	GABRG2	3.76883	COMMD9	3.03596	EPHB1	3.4173	PEBP1	4.40808	FOXP4	2.97478	RPP25	5.85952	STRBP	4.762	DKKL1	2.21705	AUTS2	2.16253	TMEM218	4.3744	MIS18A	5.42942	YAP1	5.42767	HSP90B1	4.42242	POLE4	5.3826
597	ZC3H13	5.29208	F12	3.76543	MBP	3.02938	RPS19BP1	3.41578	SMARCA4	4.39083	TIPRL	2.9648	AFAP1	5.85603	TCEB2	4.75385	TMEM258	2.20359	H2AFV	2.16106	SSB	4.37024	PHB	5.42788	MRPS16	5.42358	SEC61G	4.39348	FAM120AOS	5.37842
598	NECAP1	5.29143	COX8A	3.76032	MMD	3.02659	PAK2	3.41446	NMNAT2	4.38547	RAB11B	2.95571	SEMA6C	5.85546	NCAN	4.75237	TMEM165	2.20215	UBE2Q2	2.15979	NCAPG	4.36983	RPS27L	5.42177	SVIP	5.42342	RNASEH2B	4.3899	TMEM230	5.37436
599	PTMA	5.2849	CHD9	3.75752	ARHGAP21	3.02498	LPGAT1	3.41237	ATP1B3	4.38267	C3orf14	2.95128	GRB2	5.85229	NDUFA4	4.73388	KIF5B	2.20191	DNAJB6	2.15803	TACC3	4.36442	KAT7	5.41878	SNF8	5.42105	AC090498.1	4.37903	DPP7	5.3686
600	AKIRIN2	5.27804	LYSMD2	3.75445	CDKAL1	3.01924	PPP2R1A	3.41197	CHD5	4.38034	RAD54L2	2.95075	KIAA0930	5.85218	SYT14	4.72993	SYNE2	2.19925	ZMIZ1	2.15123	PCBP2	4.35938	ZNF672	5.41596	COA3	5.41629	BCAT1	4.3787	P4HA1	5.36438
601	SNX4	5.27219	LDOC1	3.7535	NECAB2	3.01439	MEIS3	3.40963	ARL8A	4.37641	SNHG15	2.94901	ASXL3	5.84797	RPS6KA2	4.72964	CIAPIN1	2.19732	AK4	2.14327	SSR2	4.35778	SEC63	5.41218	FEZF2	5.41495	SGOL2	4.37642	TMEM170A	5.36201
602	ZFP90	5.26837	MMP24-AS1	3.7523	EMX2	3.00687	AFAP1	3.39681	RHBDD2	4.3643	PRRT2	2.94575	PPP1R14B	5.84638	SCN3A	4.72699	DECR1	2.19449	HMGB3	2.13934	CDCA8	4.34499	DUT	5.39817	FERMT2	5.40167	MRPL40	4.37071	HNRNPM	5.35304
603	MTSS1	5.26696	COL6A1	3.74376	MEX3B	2.99296	CHCHD6	3.39314	TRIM36	4.35859	SMC1A	2.94449	FBLIM1	5.84627	MAP6	4.72645	ARMCX3	2.19196	SEZ6	2.1378	P3H4	4.33208	EIF3A	5.38871	PTTG1IP	5.4001	GABPB1-AS1	4.37069	UQCC3	5.34803
604	ADGRG1	5.26366	ARHGDIG	3.74287	TNPO1	2.99189	PJA1	3.39282	FAM110A	4.34743	NPAS4	2.90801	SNAP91	5.84436	MRPS36	4.72445	ACTC1	2.19068	SLAIN2	2.12948	UHRF1	4.32988	G3BP1	5.38299	ACTL6A	5.39858	SNRPC	4.34943	GYPC	5.34796
605	SNCG	5.25901	GCHFR	3.74136	NDST3	2.99034	VPS28	3.38861	NDUFB10	4.34608	RABEPK	2.90711	C12orf75	5.82917	NLGN4X	4.71885	RPS24	2.18983	FAM221A	2.12832	SPA17	4.32922	XBP1	5.37591	MT-ND1	5.39574	MPV17	4.34083	POU3F3	5.34287
606	PIN1	5.25738	PARP6	3.73888	NBEA	2.98836	CARHSP1	3.38623	MIEN1	4.33537	RASA4	2.90152	NAPG	5.82093	LLNLR-245B6.1	4.70554	DNALI1	2.18211	EXOC5	2.12405	KIF22	4.32268	CACNG8	5.37273	ECI2	5.38868	DYRK4	4.33543	WASF3	5.33874
607	FXYD7	5.24533	PNPLA8	3.73774	GNAZ	2.98749	PCDH17	3.38282	MPC1	4.33417	RAB4B	2.90004	PPP3CA	5.79718	HIST1H4C	4.7034	MGST2	2.17843	EIF2A	2.10408	TJP1	4.32085	TMA16	5.36924	VAMP3	5.38669	PRC1	4.32719	PBK	5.33287
608	DLL3	5.23365	MAFB	3.73584	C1orf122	2.98257	MRPS21	3.37733	TANC2	4.3276	FAXC	2.89761	GABARAPL2	5.77743	RASAL2	4.6986	NUMBL	2.17811	CASP6	2.1013	RP11-85O21.2	4.32037	UBE2E1	5.36377	TMEM126B	5.36993	TSPAN18	4.32534	MMS22L	5.31028
609	ARPC2	5.21848	CADM2	3.73543	MTX2	2.98149	CCDC28B	3.37424	CAPN1	4.31599	ZNF148	2.89664	CAMSAP2	5.77579	IDI1	4.69825	PPA1	2.17494	IFT81	2.10129	PTX3	4.30412	MGST2	5.36171	DDAH2	5.36705	EEF1B2	4.32334	RPS29	5.29266
610	DYNC1LI1	5.21713	HOOK2	3.73418	KIAA0232	2.98135	NAA10	3.37078	PLEKHA1	4.3085	NBEA	2.89558	HAGH	5.77423	ZC3H6	4.69529	CHMP1B	2.174	RABGGTB	2.09981	CMTM6	4.30365	SMARCC1	5.35917	HNRNPM	5.36257	ERH	4.307	SOX1	5.28947
611	MTURN	5.20325	PKIG	3.73389	UBE2B	2.97896	PWP1	3.37057	GNG4	4.29903	DYNC1H1	2.89549	GABBR1	5.77255	PFDN4	4.6813	ERP44	2.17232	SOX3	2.09589	MLF1	4.30277	LMO1	5.35881	SHC1	5.3495	TSPAN14	4.28414	PAWR	5.28263
612	AGAP1	5.19869	EIF1B	3.73034	USP22	2.97695	KIAA0930	3.37005	FAM134A	4.29873	MVD	2.88953	FIBP	5.76837	GAL	4.6792	MRPL42	2.17132	AHCYL1	2.09456	RHOC	4.28941	C6orf48	5.34363	LIMS1	5.34881	CETN2	4.28188	COX6C	5.27529
613	SCAND1	5.19712	TMTC1	3.72276	PLPPR3	2.97656	USP11	3.36964	PBX1	4.29812	ZBED1	2.88927	CSRNP3	5.76292	SULT4A1	4.67717	SHPRH	2.1659	MTCH2	2.09451	TPR	4.28165	HMGN1	5.3357	KLF6	5.34623	COMMD6	4.2779	RPL11	5.26559
614	SLC8A1	5.18836	RAB11A	3.71825	TSPAN5	2.97071	RCN2	3.35869	DLGAP4	4.29429	PDZD4	2.88898	ST3GAL5	5.74564	PPP1R18	4.67134	CDH7	2.16356	PCDHB2	2.09243	IKBIP	4.27716	UBXN4	5.33198	SDHD	5.34595	LTBP4	4.27264	LYRM2	5.26403
615	PTP4A2	5.18652	PPP1R11	3.71617	NUTM2B-AS1	2.96875	FAM127B	3.35747	ZCCHC18	4.28179	FXYD6	2.88608	RPS6KL1	5.73783	FAM200B	4.66533	MYLIP	2.16166	TMEM2	2.09117	STK17A	4.27221	PDIA4	5.32384	PHLDB2	5.34211	LRRC1	4.26263	UBE2T	5.26143
616	MAPK8IP1	5.17989	CCSER2	3.71382	NDUFA8	2.96601	C22orf42	3.35511	MZT2A	4.2683	FAM96B	2.88546	HERC1	5.73086	BZW2	4.66277	RP9	2.15873	FAM214B	2.08982	CCDC74A	4.27209	GALM	5.32108	HSPE1	5.34174	SUPT3H	4.25246	RBMX	5.25492
617	ATP6V1H	5.17139	UBC	3.71164	IRF2BPL	2.96564	MED10	3.35467	FYN	4.26817	SNRPB2	2.88342	VOPP1	5.72881	ATP6V1D	4.65691	ILF3	2.15817	ACTR1A	2.08907	LSM8	4.26286	SON	5.3208	SYPL1	5.33747	AKR7A2	4.2345	ZIC3	5.2535
618	HSPBP1	5.16929	TSTD1	3.70911	RGS17	2.95747	SERP2	3.3463	EMC7	4.26442	PRKX	2.87729	CHCHD6	5.7286	YWHAE	4.65651	2021-09-06	2.15605	RFXANK	2.08866	SLC25A37	4.26088	USP1	5.31495	FAM136A	5.33431	CIRBP	4.2253	MCUR1	5.24839
619	MTX2	5.16067	REEP2	3.7058	ZBTB38	2.95528	PCSK7	3.34459	TBCB	4.26409	LCMT1	2.87728	C6orf1	5.72573	LDOC1	4.65434	WASF2	2.1512	DHX40	2.08683	ATAD2	4.2571	BMP7	5.31417	PTRHD1	5.32963	MT3	4.21605	GSX2	5.23658
620	KALRN	5.1571	PDE4DIP	3.69981	SPAG9	2.95426	ZPR1	3.34155	MAPK8	4.26188	ZMIZ1	2.86692	DNAJA1	5.7192	PAK2	4.65238	TOR2A	2.14511	DMRTA1	2.0823	METRN	4.25296	NUSAP1	5.30965	LPAR6	5.32527	SERP1	4.21249	KPNB1	5.23509
621	ATP6V1D	5.15372	NME3	3.69903	BAG1	2.95215	TCP1	3.338	SLC1A2	4.25344	CISD1	2.86666	FGF9	5.71667	TXN	4.65227	RP11-436K8.1	2.14098	GNG8	2.07952	SMS	4.252	MGME1	5.28034	MPST	5.3206	RPA2	4.20578	RPRM	5.23497
622	TMEM59	5.14763	SBNO1	3.6969	DCLK1	2.95059	PLEKHJ1	3.33412	CHL1	4.24453	ISCA1	2.86266	COX8A	5.71632	RUNDC3B	4.64384	DPH5	2.14024	BEND5	2.07712	RPL39L	4.24632	ZNF511	5.26986	CERS2	5.32056	FBXO16	4.20258	PNKD	5.23009
623	MYO5A	5.13486	PGAP1	3.69401	GTF2I	2.95015	ANKRD12	3.3329	ATOX1	4.22965	SRSF7	2.85912	PDZD4	5.71112	ARGLU1	4.64377	NDUFC2	2.13741	RP13-188A5.1	2.05887	CYHR1	4.23415	TRAM1	5.26912	AHCY	5.32052	RP11-85O21.2	4.20221	FUT9	5.22973
624	TSC22D3	5.12712	RNF175	3.6906	NUDT3	2.94823	STRAP	3.32912	TMEM9B	4.21964	NOL4L	2.85519	LINC01420	5.70903	ST6GAL2	4.63987	TBCA	2.13344	SHKBP1	2.05866	PPIB	4.23297	WFIKKN1	5.26561	HAUS1	5.3192	RPA3	4.19899	RAC1	5.22311
625	KIAA1715	5.12574	AMPH	3.68981	CTXN1	2.94255	2021-03-01	3.32892	SLCO3A1	4.21212	BRWD1	2.85039	FAM127A	5.70691	ZMAT2	4.63774	ORC4	2.13045	FXR1	2.05622	EIF3I	4.23192	ILF3	5.25925	HIGD2A	5.31898	PBK	4.19756	TMX1	5.2099
626	MKRN1	5.1052	SYT13	3.68265	ELOVL4	2.9423	NDFIP1	3.32383	AFF4	4.21143	MT-ND1	2.84808	DCLK1	5.70536	MUM1	4.63057	IGF2BP1	2.1239	CARD19	2.05612	FOXM1	4.23038	RP3-395M20.12	5.25152	TNIP1	5.30874	FAM181A	4.18814	SIPA1L1	5.20892
627	PRKAR2B	5.10476	BIN1	3.68202	MAPK8	2.94185	SELK	3.31835	SLC12A5	4.21128	UBE2V2	2.8473	SRRM4	5.69742	EPB41L1	4.62334	GHITM	2.12347	KC6	2.05579	CLSPN	4.22891	SMARCA1	5.2408	MLLT6	5.30779	SCAF11	4.17758	SOX21-AS1	5.2046
628	CCDC30	5.08857	MAZ	3.67545	CADM2	2.93326	MDH2	3.31823	TRAPPC4	4.20897	CADM4	2.84247	RAB3B	5.69583	GABARAPL1	4.62263	RAP1GDS1	2.12087	POLR2K	2.0543	TMEM230	4.21609	ZNRD1	5.23418	EML4	5.30522	SKA2	4.16199	BICD1	5.20186
629	MAPRE2	5.0867	KCNJ6	3.67023	UBE3A	2.93243	GSK3B	3.3166	KMT2E	4.19919	RPL36A	2.83866	BCL2L1	5.69233	PPP1R15A	4.61465	PHB2	2.11891	SSBP3	2.05382	RFXANK	4.20395	TMEM97	5.23041	SPRED1	5.30456	MYO6	4.16061	RPL3	5.18955
630	TMEM55A	5.08029	TP53BP1	3.66949	LSM10	2.92834	FAM214B	3.3159	SBNO1	4.19817	PRR4	2.83558	SLC12A5	5.68667	EGLN2	4.6124	FAM43A	2.11838	CCT8	2.0532	SON	4.2016	DNAJC9	5.22789	CAPN2	5.29774	CCND2	4.16052	FAM64A	5.18759
631	GSTA4	5.07051	TMEM35	3.66947	ZNF462	2.92632	PRRT2	3.31217	MTF2	4.19689	LAPTM4B	2.83557	MPC1	5.67859	FKBP4	4.5986	RBMX	2.11722	CRYZL1	2.05154	PEX2	4.19952	KNOP1	5.22758	RNASEH1-AS1	5.29063	PEX2	4.15406	TMEM218	5.18012
632	TMSB4X	5.06991	TCEB2	3.66509	WDR83OS	2.92619	RAP1GDS1	3.30769	NEDD4L	4.18761	CLSTN2	2.82493	TNIK	5.67768	GSK3B	4.58682	LAMTOR5	2.11653	2021-03-05	2.0514	RP11-25K19.1	4.19804	MT-ND2	5.21842	CREB5	5.28522	GPRC5B	4.14962	SNRPA	5.17329
633	CBX5	5.06405	CIRBP	3.66443	GREB1L	2.92296	IDS	3.30389	FBLIM1	4.18705	GABBR2	2.82159	TTTY15	5.67394	ATP1B1	4.58087	NKIRAS2	2.11618	WIPI1	2.04207	LTA4H	4.1943	SSR3	5.21467	ZNF423	5.28489	G3BP1	4.14236	MTHFD2L	5.16499
634	RP11-561B11.6	5.05145	ELAVL2	3.6623	ATP5G3	2.91478	RABIF	3.29269	RAB14	4.1863	TSPAN5	2.82106	ECEL1	5.66227	C1orf52	4.58042	ACTL6A	2.11503	BID	2.0386	IFITM2	4.18986	NIFK	5.20231	IRF2	5.2793	SH3RF1	4.13548	LSM6	5.15839
635	MEIS3	5.03154	LINC00632	3.66197	NECAP1	2.91443	TMEM59L	3.28246	ANK2	4.17226	MRPL42	2.8175	PRKAR2A	5.64962	LINC01315	4.57025	PRSS33	2.11428	KLHL28	2.03494	RFC2	4.17343	CCT4	5.19448	PNISR	5.2733	DUSP16	4.12451	TSPAN14	5.15655
636	ABAT	5.02799	GABBR1	3.6591	TUBB4A	2.91131	SERINC1	3.2812	PRDM2	4.17166	VGF	2.81669	KLHL13	5.64576	VAT1	4.56813	REM2	2.11305	MAPK7	2.0333	TPPP3	4.16755	MIS18BP1	5.19106	RP11-615I2.2	5.25878	AURKB	4.12161	CCDC174	5.13538
637	FAM214B	5.02365	UROS	3.65546	CAMK4	2.90974	BOP1	3.2773	VAPA	4.16691	RNASEH2B	2.81468	CADM2	5.64247	WASF1	4.56783	CDH10	2.11301	DTD1	2.03152	TRIP6	4.16259	GAREM1	5.19106	C9orf3	5.25854	LSM8	4.11521	HMGN1	5.13294
638	SCAPER	5.0213	CLVS1	3.65517	TCAF1	2.90926	TMEM160	3.2772	FRRS1L	4.16043	ZSCAN18	2.8141	TCEAL5	5.62757	COX7C	4.56687	ST13	2.11088	FZD3	2.02934	CALU	4.15587	WDR73	5.18933	GTF2H5	5.25771	MAD2L1	4.11172	ADGRL2	5.1194
639	CCDC85A	5.00822	DKK3	3.65331	PHACTR1	2.90854	UQCR11	3.27194	EXOG	4.15414	MLX	2.8119	UBE2V2	5.62166	KIAA1644	4.56297	EMC4	2.108	MTF2	2.02416	CASC5	4.11519	FXR1	5.18672	GAS1	5.24831	GYG1	4.10296	SNX7	5.11664
640	GNG4	4.99946	CACYBP	3.65276	PTPRO	2.9077	MRPS36	3.2687	FAXC	4.14767	WNK2	2.80923	DCC	5.61586	MLF2	4.5626	RP11-354E11.2	2.10397	LARP7	2.02336	CDCA5	4.11198	ORC6	5.17676	KAT7	5.24068	FAM19A1	4.10229	PSMB1	5.10048
641	SQLE	4.99916	HPCAL4	3.64953	LIN7B	2.90723	UQCRQ	3.26788	LINC00657	4.14009	LINC00632	2.80914	SCOC	5.61586	PXMP2	4.56236	KCNQ1-AS1	2.09849	S100A6	2.02184	PPIF	4.11148	COL11A1	5.17105	LSM3	5.23998	LTA4H	4.10092	SCN1A	5.09484
642	APC2	4.97554	C3orf14	3.64807	MLX	2.90153	PDCD2L	3.26468	ARL4C	4.11589	NRCAM	2.8026	RPS6KA2	5.61471	OTUD6B-AS1	4.5602	GSN	2.0943	CHD4	2.01355	AHCY	4.11032	RIPPLY3	5.16962	MANF	5.23314	NEK6	4.10065	ZFP36L2	5.09363
643	EPHB1	4.96156	CSTB	3.64327	KC6	2.89783	MAPK8	3.26463	ISCU	4.10823	PTP4A1	2.79924	MRPS21	5.60756	ADSS	4.55876	SEC63	2.09423	CASC10	2.01178	CEP135	4.08728	NPM3	5.16842	C9orf72	5.22452	SSFA2	4.09753	PDLIM2	5.08151
644	HS6ST3	4.95213	AC007405.6	3.64123	COX7A2	2.89726	MIDN	3.26282	GDAP1	4.10549	DENND5B	2.79894	GRM5	5.60213	POLR2I	4.55636	BSDC1	2.08831	VAPA	2.011	POLR2E	4.08647	EFNA5	5.15413	NTAN1	5.22427	ATP1A2	4.08925	ORC6	5.07553
645	FSTL5	4.95123	CLASP2	3.62757	RNF146	2.89518	SDF2L1	3.26089	UBE2E2	4.10096	PGAP1	2.79567	PGRMC1	5.60143	CTDNEP1	4.55619	CCSER1	2.08807	BMI1	2.00454	AC090498.1	4.08501	CD9	5.14123	ARHGAP26	5.21894	TPX2	4.08473	TSEN15	5.07308
646	PHACTR1	4.94148	WASF1	3.61957	TMEM14A	2.89162	REM2	3.24216	PPP1R2	4.09885	MACF1	2.79353	FLRT2	5.60009	ATOX1	4.55415	ST8SIA3	2.08485	REPIN1	2.00339	GULP1	4.08423	NXT2	5.13984	TRIM56	5.21516	DNPH1	4.08264	EXTL3	5.07228
647	SIRT2	4.94136	SERINC3	3.61811	PLEKHD1	2.89084	FAM13C	3.24112	HPCAL4	4.09446	NIPSNAP1	2.78806	RP11-356J5.12	5.59369	PDZD4	4.55305	TMEM43	2.08352	FAM222A	2.00135	LHFP	4.08303	SERPINB6	5.13891	TPGS2	5.20394	SF3B6	4.07829	KNOP1	5.05778
648	SELT	4.94121	TBCA	3.61045	CCDC167	2.89059	CISD1	3.241	OLFM1	4.09398	RPL10	2.78243	BRK1	5.59098	ADGRL1	4.55175	GLTSCR2	2.08115	FAM127A	1.99275	ZFAS1	4.07465	MLEC	5.12818	PRELID1	5.20163	RPN2	4.07659	NEDD9	5.05756
649	FDFT1	4.93884	FAM134B	3.60844	FAM49B	2.88917	ATP1B1	3.23746	MAPK10	4.09297	LRP8	2.77791	GAD1	5.59003	MAX	4.55074	RELN	2.07009	HNRNPU	1.98938	MMAB	4.06738	HNRNPA1L2	5.12753	PRRX1	5.19664	GINS2	4.0724	POLR3GL	5.04501
650	TAF9	4.93621	FKBP1A	3.60627	ZNF281	2.88824	MMADHC	3.23422	ZBTB38	4.08678	CCDC112	2.77486	SCRN1	5.58568	HERC1	4.54895	ARHGAP5-AS1	2.06682	PDZRN3	1.98273	HDGF	4.06733	ARL6IP6	5.11823	GNB4	5.19489	CANX	4.06388	PPIF	5.04367
651	SCOC	4.93274	NDUFB6	3.60349	HCFC1R1	2.88716	SLC3A2	3.23253	ODF2L	4.08301	RPS6KL1	2.77339	BRSK1	5.58489	HMGN1	4.54892	C9orf78	2.06495	SF1	1.98137	CCDC18	4.057	LMAN1	5.10761	BCL7C	5.18877	EPB41L4A-AS1	4.05823	NEFL	5.03408
652	MEX3A	4.92952	KRAS	3.60119	LHX5-AS1	2.88174	DNAJB6	3.22974	TENM2	4.08055	PCSK7	2.77178	CDH7	5.58066	VASH2	4.53864	ATP5A1	2.05868	ITGB1	1.981	RACGAP1	4.05342	WBSCR22	5.10704	SDHC	5.18842	LSM5	4.05563	MPV17	5.0326
653	JAZF1	4.91726	METTL5	3.59526	SORCS2	2.87526	TMEM246	3.22745	KIF21B	4.07984	MAP7D1	2.76871	ARX	5.58038	ZFR2	4.53094	ING4	2.05652	KLHL24	1.96862	AURKA	4.04953	HDAC3	5.10333	TLK1	5.18263	GNPDA1	4.05313	ENC1	5.02962
654	SEC62	4.91337	DPP6	3.59317	TMEM120A	2.87441	MEX3A	3.20555	DYNC1LI2	4.07414	ENOX1	2.76738	RNF165	5.56884	CPE	4.52536	AHCYL1	2.04803	MRFAP1	1.96018	SPG20	4.04409	RFC1	5.10089	PPDPF	5.18234	PSIP1	4.04847	NASP	5.02865
655	BAD	4.90352	AUTS2	3.59243	ASXL3	2.87439	POLB	3.20386	IER2	4.06769	KIF21B	2.75883	NOL4L	5.56504	CDK5	4.52397	MED28	2.04254	UBE2L6	1.95963	FGF14-AS2	4.04331	RPL36A	5.10036	SEPW1	5.18113	ASAP1	4.04148	AURKB	5.02643
656	PJA2	4.89342	TIPRL	3.59217	C9orf16	2.87272	RP11-490M8.1	3.19807	NRCAM	4.06431	CSNK1E	2.75778	HECTD4	5.55804	HSDL1	4.52198	GDF11	2.04202	NOTCH1	1.95775	DYRK4	4.03878	ENO1	5.09718	COLGALT2	5.17907	IFI6	4.03703	PRELID1	5.02636
657	COX7B	4.87872	APOO	3.59092	TMEM178B	2.87187	SLC39A10	3.1928	C2orf80	4.05555	KIFAP3	2.75441	RAB3C	5.55668	SPATS2	4.51566	SNRNP70	2.0414	FAM133B	1.95134	KIF18A	4.03755	NELFCD	5.0858	AC006129.2	5.17434	ATPAF1	4.02624	SPARC	5.01955
658	NLGN4X	4.87759	ANAPC11	3.5899	ZNF503	2.87148	SMARCE1	3.1898	ZNF652	4.05392	ST8SIA2	2.75309	KIAA0895L	5.55474	RAB5C	4.51336	WDR83OS	2.03282	RNF19A	1.95078	RMI2	4.03249	ZNF207	5.07984	GALNT7	5.16136	ST5	4.02067	PHB	5.019
659	AP1S1	4.87576	HRAS	3.58685	SYN1	2.87054	IGFBPL1	3.18863	NDUFS7	4.05204	COX8A	2.75275	LINC00657	5.55387	NKAIN2	4.51246	CPNE3	2.03049	TBPL1	1.94833	MFAP1	4.02862	ZNF22	5.07527	PCGF2	5.15729	PPA2	4.01956	MANF	5.01701
660	OPCML	4.86913	NDUFB7	3.58564	TMEM132B	2.86398	ITFG1	3.18126	CAMK2N1	4.05032	SGIP1	2.745	CTNND2	5.55379	LRFN5	4.51085	FNBP1	2.02391	HNRNPA1L2	1.94507	COA1	4.02796	IFT74	5.06673	CYSTM1	5.14549	ASPM	4.01656	IFITM3	5.01667
661	DIO3	4.85741	CHST8	3.58286	ZNF580	2.86366	ZFHX2	3.17267	NFASC	4.04876	DLX6	2.74417	NFASC	5.55234	FAM134A	4.50531	ZNF644	2.02327	RPL36	1.9425	WDR60	4.01885	SHROOM3	5.06566	FTL	5.13848	SUPT4H1	4.01576	FAM3C	4.99883
662	UBE2S	4.85625	FAM155A	3.58247	THRA	2.86171	ASS1	3.1602	ATP6V0A1	4.04785	PUS7L	2.74061	SST	5.5495	TNRC6C	4.48993	WSB1	2.01543	IK	1.9393	PTGR1	4.01876	P4HB	5.06465	RPS29	5.13242	MIR9-3HG	4.01533	GSTK1	4.99503
663	JUNB	4.85492	CLU	3.5705	C6orf1	2.85969	SPTAN1	3.15347	PNMA2	4.04538	FAM195A	2.73962	DYNLL2	5.53886	LRRC24	4.48425	CPLX2	2.01312	FBXW7	1.93838	LSR	4.01757	PEX19	5.06453	DERA	5.12392	PAM	4.01318	NFE2L2	4.99257
664	ARPC1A	4.84709	ARL4C	3.57047	RSBN1L	2.85881	ACLY	3.13086	SHISA5	4.04512	RUNDC3A	2.73898	PPP1R18	5.52708	MRFAP1L1	4.48301	SF3B1	2.01092	RPL8	1.93765	SVIL	4.00913	CDC37	5.06144	TMEM134	5.1179	RP11-620J15.3	4.00182	TNIP1	4.98366
665	LRRIQ1	4.8437	DNM1L	3.56825	RTN2	2.85398	BRK1	3.12414	CAMLG	4.04499	PPFIA2	2.72833	DCTN1	5.51431	SSBP3	4.47343	EIF2B2	2.00322	KCNN1	1.93715	CCDC160	4.00775	AGTRAP	5.04585	EIF3G	5.11511	BET1	4.00169	GOLGA7	4.98209
666	CSRNP3	4.84259	TM7SF2	3.56644	ISYNA1	2.85334	GDAP1	3.12263	TULP4	4.03569	C11orf95	2.72595	APBB1	5.51239	SESTD1	4.4699	GALNTL6	1.99764	NOL3	1.93416	SQLE	3.99939	PBDC1	5.03051	SUMO2	5.11325	CAHM	3.994	PSMA4	4.97941
667	CALM1	4.83162	GSE1	3.56254	NYAP1	2.85079	DNAJB5	3.12205	AFAP1	4.02831	FNBP4	2.72542	C2orf80	5.49561	RP11-454P21.1	4.45811	FBXO8	1.98985	FGD4	1.93329	COL4A5	3.99894	SMIM20	5.02531	TXNDC12	5.10542	FAM107A	3.99397	MSI2	4.97595
668	TMEM169	4.82806	KIFC3	3.56235	PMVK	2.84865	DHX36	3.12199	USMG5	4.02547	NUCB2	2.72374	SLC4A8	5.49433	USP22	4.45737	CPSF3L	1.9897	GAD1	1.93056	KPNA2	3.98442	SELM	5.02314	PYURF	5.10249	CDKN3	3.98589	TCEA1	4.97551
669	PPFIA2	4.81437	MTURN	3.55944	SERINC3	2.84283	TP53I3	3.10869	ARHGEF7	4.01962	INHBA-AS1	2.7202	KCTD13	5.49199	PPP1R1A	4.45735	LMNA	1.98917	HIPK2	1.92536	LINC00998	3.96974	DDIT4L	5.0071	MYO1B	5.09997	PLEKHA5	3.9855	CTD-2336O2.1	4.97336
670	ARL16	4.81243	RPS6KL1	3.55939	RP11-81H14.2	2.84079	ANKRD11	3.10742	TMEM169	4.01656	POLR2F	2.71923	HPCAL1	5.48609	MAP7D2	4.45601	RCBTB2	1.98567	CD2BP2	1.92342	TCF7L1	3.95277	SNRPD1	4.99031	HMGB1	5.09045	ZWINT	3.98136	SPC25	4.9693
671	RNF10	4.80205	ASPHD1	3.55813	SMARCA1	2.84009	CCT6A	3.10461	SOX11	4.0152	ADGRL1	2.71638	SLC38A1	5.48488	R3HDM2	4.45451	SNHG8	1.98565	JOSD2	1.92216	SDHC	3.95255	PDLIM7	4.98198	LINC00936	5.07103	RP11-263K19.4	3.97714	DUSP6	4.96263
672	ACTR10	4.80082	C19orf60	3.55012	SRGAP2C	2.84	CHST1	3.10195	C12orf73	4.01423	SRRM3	2.70702	IGBP1	5.46296	MYT1	4.45363	ETFA	1.98478	CALM2	1.91623	BCCIP	3.94482	MRPL3	4.98079	RBMS1	5.05921	CCNA2	3.9653	TMPO	4.94967
673	PLEKHO1	4.79934	C15orf61	3.54122	DNAJA2	2.83741	EFNA3	3.10101	ABR	4.0114	RB1CC1	2.70537	RAB1A	5.46192	UBE2Q2	4.45303	NCALD	1.98313	HP1BP3	1.91346	RPA2	3.93236	TCF7L1	4.97747	ARHGAP29	5.05789	RFX5	3.95977	SSRP1	4.94272
674	KLHDC9	4.79236	DST	3.53604	CAMLG	2.83669	SEC61A1	3.09483	ASRGL1	4.01009	LDOC1	2.70296	CAMKV	5.45934	SYT6	4.45286	LRRC42	1.98129	AGO1	1.91168	STAG2	3.93137	PSMD6	4.97733	FLNA	5.05189	ID2	3.95237	FAM133B	4.92396
675	KLF7	4.78914	ARL3	3.53596	PALM	2.83453	CRELD2	3.09453	PFDN4	4.00771	ARHGEF7	2.69999	CTD-2314G24.2	5.45286	ADD2	4.44504	KALRN	1.98047	SERINC2	1.91136	MSN	3.92947	TNIP1	4.96554	PRDX3	5.05165	ACAA2	3.94863	KIF20B	4.91636
676	NYAP1	4.78301	CADPS	3.52953	SV2A	2.83407	SPG21	3.09194	LRRC4C	4.00157	ACOT7	2.6999	GGCT	5.43431	RTN2	4.44497	HSPE1	1.97991	NDUFA10	1.90798	NSMCE4A	3.92598	LEPROT	4.95878	COL4A5	5.04298	PIH1D1	3.94717	SON	4.90235
677	DUSP1	4.77621	PACRG	3.52122	BEND5	2.82768	TMEM35	3.08036	CFC1	3.99234	RBM6	2.69886	ARFGEF1	5.42628	RCAN2	4.44431	EBF2	1.97907	UTRN	1.90788	GYPC	3.9188	PTPN4	4.95764	ISCU	5.03911	XRCC6	3.94352	UQCRB	4.9013
678	ZNF821	4.77383	NDUFB9	3.51774	CLASP1	2.82107	CCDC107	3.07185	HSDL1	3.99169	ATG4D	2.69766	CALY	5.42456	DNM1	4.4408	TCP10L	1.97878	EPB41L4A-AS1	1.89908	CASP6	3.90435	CTNNAL1	4.94863	PTPRG	5.02865	BANF1	3.93068	UFC1	4.89977
679	DIO3OS	4.7576	NRP2	3.51695	HMGCR	2.81328	FGFBP3	3.07155	KIAA1109	3.98621	THTPA	2.69686	JAKMIP1	5.42452	NBL1	4.4405	CCDC144NL-AS1	1.97691	CNTN4	1.89827	SF3A3	3.89165	NFIA	4.94657	ADAMTS9	5.02833	CENPK	3.92207	CD47	4.89158
680	VPS29	4.74378	GNAI1	3.51228	SBNO1	2.80545	EIF5A	3.07019	LEMD1	3.98488	PNPLA8	2.69461	UQCR10	5.41837	DCLK1	4.43745	ZNF3	1.97041	RP11-798M19.6	1.88516	DDX46	3.88565	ST6GALNAC3	4.9425	ITSN1	5.02745	CKAP2	3.92124	ERGIC3	4.89057
681	SMARCA4	4.74237	CCDC88A	3.51186	MAP3K13	2.80533	RTF1	3.06561	ANKRD36	3.98368	PDE5A	2.6939	ALDH2	5.41492	MTMR4	4.43723	PHF23	1.96613	PAK2	1.8845	KXD1	3.88562	ANTXR1	4.93466	GNAS	5.0252	P3H4	3.91321	KCTD6	4.87874
682	VPS28	4.74118	EPC1	3.5082	SNN	2.79789	PHACTR1	3.05931	BTG1	3.98011	SPOCK2	2.67939	CNIH2	5.40736	SIAH1	4.43319	ITM2B	1.96103	PRTFDC1	1.88264	P4HB	3.88438	DHFR	4.92282	GNG12	5.02491	DKK3	3.9054	PNRC2	4.87793
683	YWHAE	4.74074	TMEM208	3.50738	NRXN2	2.79445	AP1S1	3.04931	GTF3A	3.97914	FKBP1A	2.67894	CISD1	5.40629	2021-09-06	4.42733	C7orf73	1.95749	C19orf43	1.87916	GOLIM4	3.88219	CREM	4.91501	TRAF3IP2	5.02254	ITGA6	3.90426	PRDX3	4.86366
684	AFAP1	4.73891	DUSP1	3.50209	SLC17A6	2.79437	CANX	3.04137	RTN2	3.9768	BAIAP2	2.67232	CDK5	5.4046	MIDN	4.42588	NECAB2	1.95386	CLDND1	1.87808	SLC16A9	3.87034	ORMDL1	4.91222	MIR99AHG	5.00898	CLIC1	3.88026	PDIA3	4.86014
685	DACH1	4.73725	SLC8A1	3.49731	SLC2A13	2.79007	GUCY1B3	3.04032	GABARAPL1	3.97663	TRAP1	2.67149	NAP1L4	5.40447	MTSS1	4.42457	CCT4	1.95029	EGLN3	1.87255	HJURP	3.86793	SMIM19	4.91063	ABI2	5.00396	LUC7L3	3.87155	CCDC14	4.85955
686	SMARCD3	4.73042	JAKMIP2	3.49102	AFAP1	2.78927	ZFAND5	3.03997	HAGH	3.97446	FLRT2	2.66426	TSPAN5	5.40238	FBXO44	4.42448	MYO1B	1.94963	CTD-2314G24.2	1.8686	PLK1	3.85387	SCP2	4.90932	SESN3	4.99561	FAT1	3.86943	ID2	4.85846
687	SLC2A13	4.72601	JUN	3.4903	CACFD1	2.78686	BAG6	3.03395	RIMS2	3.96395	AMN1	2.65439	B4GALNT1	5.39327	HPCA	4.41732	RPS2	1.9493	EID1	1.86674	SNRPG	3.85321	YIF1A	4.90904	ZNF672	4.99466	ATP6V0E1	3.8637	TET1	4.85403
688	RFK	4.72598	BRINP2	3.48542	VDAC3	2.7849	HSD11B1L	3.03194	CAMSAP2	3.96059	RBM4B	2.6502	JAKMIP2	5.39252	C19orf43	4.41404	AAGAB	1.9461	DPF2	1.86588	TNIP1	3.84791	HADHA	4.9074	RFC1	4.99345	TMEM47	3.86196	DBF4	4.85155
689	C1orf122	4.72243	NDUFS7	3.48043	ZNF821	2.78413	POP7	3.03185	DCTN1	3.95466	COX5B	2.64862	BRWD1	5.38677	KCNJ6	4.41093	CALCOCO1	1.94471	GPT2	1.86504	EMP2	3.84515	CNPY4	4.90546	DHFR	4.97592	UBE2G1	3.86032	LYN	4.84698
690	STRN4	4.71154	SHISA4	3.47177	KLHDC9	2.77567	LRCH2	3.03063	OXCT1	3.94775	SON	2.64405	ATPIF1	5.37829	CHMP5	4.41064	CACHD1	1.94256	SH3GLB1	1.86497	CCT4	3.84489	ODC1	4.89857	LGI2	4.9756	PSRC1	3.8591	FABP5	4.84398
691	TUBGCP4	4.71025	DTNA	3.47135	SCAPER	2.77248	RAB9B	3.02859	H1F0	3.94463	PRPSAP2	2.63573	TSPYL4	5.37415	G3BP2	4.41057	COX7C	1.93798	PRPSAP2	1.86223	TMEM237	3.84282	PRDX3	4.89826	PDLIM5	4.97336	HIGD2A	3.85639	CDO1	4.83303
692	THTPA	4.70802	IFT57	3.46694	DRAP1	2.77219	ASNS	3.01786	NQO2	3.94459	REM2	2.63369	GSTA4	5.35765	C6orf1	4.40341	MMADHC	1.93625	PSMG2	1.8614	GINS4	3.83989	TRPM3	4.89433	PARK7	4.96978	TMA16	3.8548	CCNB1	4.81822
693	CFDP1	4.70795	ZC2HC1A	3.46243	SMARCA4	2.77048	PSMD2	3.012	NDFIP1	3.94182	MDH2	2.63319	PPP3CB	5.35693	FAM215B	4.4033	MORF4L2	1.93484	QPRT	1.85929	RPRM	3.83649	NHP2	4.88085	NAB2	4.96373	DCBLD2	3.84694	POLR2L	4.81245
694	NDUFB7	4.70252	TAOK3	3.45985	C19orf60	2.76513	UNC13A	3.01097	SHD	3.92901	MYCBP2	2.631	TMCC1	5.35659	MTMR9	4.39868	MRPL50	1.92968	SCP2	1.85387	MYL12A	3.83292	NCSTN	4.87364	FAAP20	4.95846	TJP1	3.8423	RPL39L	4.7992
695	AP2B1	4.70203	COX14	3.45962	NRG1	2.76351	NMU	3.00822	SRSF8	3.92691	PHACTR1	2.62798	EPB41L1	5.35439	PTCHD1	4.39641	LINC00936	1.92907	PROX1	1.85386	GSX2	3.83189	MRPS9	4.86387	TIMM13	4.95799	MAGOH	3.84132	RPA2	4.7989
696	ATP6V1A	4.69356	ARFGEF3	3.45735	BTF3L4	2.76108	CYB5R3	3.00757	POLB	3.92223	ATP5J2	2.62012	TMEM57	5.34966	COPE	4.3851	LCA5	1.92861	CRMP1	1.85153	CHCHD3	3.82961	CAPN6	4.86355	CDK6	4.94769	CDC40	3.83241	GHR	4.79706
697	PCLO	4.6917	PIGP	3.45408	ACAP3	2.75955	MTHFD2	3.00569	DST	3.91992	ATP6V1H	2.6137	ACBD6	5.34928	SNX10	4.38213	RPL17	1.92566	CCNG2	1.84853	CNPY4	3.82842	PMPCB	4.85256	EZR	4.94384	BORCS7	3.82827	LTBP1	4.79702
698	ATP8A2	4.68973	LRRTM4	3.4532	LYRM5	2.75935	PNPLA3	3.00531	BEND5	3.9176	KMT2E	2.60216	LINC00461	5.34907	NPAS4	4.37803	CUL5	1.92455	PPP1R15A	1.84813	RIF1	3.82662	CTNNBIP1	4.85079	ZSWIM7	4.94366	CTNNAL1	3.80941	MLEC	4.79568
699	THRA	4.67959	ZBTB38	3.45274	PLEKHA8	2.75299	SMARCC2	3.0007	PIK3R1	3.91734	NDUFAF2	2.59783	HSDL1	5.34161	RPH3A	4.37729	ABHD14A	1.92413	SLC10A4	1.84481	HAUS1	3.82273	AGPAT2	4.84388	SRRM2	4.9418	RPA1	3.79617	HLA-A	4.79441
700	SKIL	4.67316	SHC3	3.44989	METRN	2.74446	ST8SIA3	2.99694	MT-ND2	3.90533	SLC35E2B	2.59098	TCP1	5.33864	BCL7A	4.37638	ARPC1A	1.91542	TCF3	1.84366	SSR3	3.80906	SPTSSA	4.83646	RGS20	4.93758	DNAJB2	3.78698	E2F3	4.79392
701	TMTC1	4.67137	CBFB	3.44944	TMSB15A	2.73628	HIP1R	2.99433	RRAGA	3.90207	MEX3B	2.59077	MTUS1	5.33366	NLRP1	4.37278	KCNN1	1.90985	ACAA2	1.84206	LGALS3BP	3.80198	CCDC34	4.82972	NDUFC1	4.93662	EPS8	3.78115	EIF4H	4.78245
702	HRAS	4.66843	SVIP	3.44849	ANKRD46	2.73307	PLGRKT	2.9937	AASDHPPT	3.89673	SLC25A33	2.58473	STX12	5.32046	KIF21B	4.36421	KDM7A	1.90982	ANKS1B	1.83282	CCDC144NL-AS1	3.80173	SERINC2	4.82777	DCAF13	4.93547	TCTN3	3.77875	SPATS2L	4.7789
703	RAB7A	4.6649	PRAF2	3.44833	G3BP2	2.73279	SVOP	2.98988	MRPS6	3.89448	TSHZ1	2.57556	DYNC1LI1	5.31432	EPN1	4.36113	CBR4	1.90949	PLD5	1.83149	SLC16A3	3.79012	IFT57	4.82218	PDGFD	4.9286	PRRX1	3.77014	ADI1	4.7785
704	DLGAP4	4.65433	CENPV	3.43764	MTSS1	2.72949	UBA1	2.98785	MTX2	3.89381	ITFG1	2.57275	FKBP4	5.31347	SEC14L1	4.3585	CLTA	1.90911	CLIC4	1.82672	RAB13	3.78599	C6orf141	4.8208	LMO3	4.91919	SNX5	3.76635	ITGAE	4.77563
705	EPS8L1	4.64668	CFDP1	3.43065	SHC4	2.72905	SPATS2	2.98603	SNX10	3.88651	CLSTN1	2.56558	CCDC186	5.31156	SLC1A6	4.35269	SLC25A11	1.90328	DCTN3	1.82037	ZNF207	3.77267	EMX2OS	4.80736	ELF1	4.90815	CENPN	3.76424	RPL7A	4.77495
706	NPAS4	4.64004	MAPK8IP1	3.42643	SBK1	2.72623	PPIA	2.9855	CLVS1	3.88546	HNRNPAB	2.56412	FAM173A	5.3112	STX1A	4.35125	2021-09-04	1.89678	ANP32A	1.81833	NUDT15	3.75966	BTG3	4.80542	MTCH1	4.90459	TMEM258	3.76176	DNAJC3	4.77338
707	CNRIP1	4.6388	MAPKAPK5-AS1	3.42582	ZFR2	2.7219	HTATSF1	2.96832	LSM10	3.86935	TIMM8B	2.56407	ERC2	5.3107	SIRT2	4.33844	HRASLS	1.89414	RPL12	1.81794	FZD3	3.75834	AKR7A2	4.79958	RPL35	4.90193	SPAG16	3.76029	METTL21A	4.77034
708	AR	4.63496	COMMD9	3.42339	FSIP2	2.71879	NCBP2	2.96353	PTS	3.86925	RSL24D1	2.56173	ADCY1	5.29901	UQCRH	4.33119	HADHA	1.89407	CTBP2	1.81097	SOX21	3.74731	PPIB	4.79636	REEP3	4.89614	LIPG	3.74785	LSM4	4.76314
709	C16orf45	4.63192	EIF4G2	3.42195	KCNIP1	2.71745	SGIP1	2.96281	PIAS1	3.86888	ACTB	2.55864	FRY	5.29193	CHMP2B	4.32378	SYF2	1.89287	PPP4R3B	1.80715	EIF2S3	3.74387	CPNE3	4.79595	SUPT4H1	4.89418	MRPL16	3.7336	LRRTM3	4.76136
710	MLLT1	4.62612	ATL1	3.42062	C2orf80	2.71218	RFK	2.95471	C2orf69	3.86586	REC8	2.55846	SRSF8	5.28045	FARP1	4.31979	NKAIN4	1.89133	SATB1	1.8046	HMG20B	3.74334	SNHG18	4.79403	CLNS1A	4.88442	FAM13A	3.73324	GAMT	4.73781
711	FYN	4.62314	AP1S1	3.42021	FGF14	2.70613	EVL	2.95181	TNRC6B	3.85487	UBE2D1	2.55829	SHISA5	5.27877	KLHL42	4.31974	CEP44	1.88865	GRSF1	1.8025	CCT7	3.73981	CAMTA1	4.7911	TPBG	4.88289	FOXP1	3.72476	PDIA4	4.73714
712	ARHGDIA	4.61649	LINC00936	3.41312	PPP2R5E	2.70164	DHX29	2.95127	NBEA	3.8462	TUBB4A	2.54926	RABAC1	5.27372	ZNF91	4.31948	DPF2	1.88647	EIF4E2	1.7993	KIF23	3.73903	PPP1CC	4.77864	ADAMTS12	4.88125	PTPMT1	3.71171	RFC4	4.73169
713	ATRX	4.61228	FAM46A	3.41031	FAM134A	2.70149	DHCR7	2.94854	MTURN	3.83085	BCL2L1	2.54875	SGIP1	5.26408	CAMK1D	4.30842	PLPPR3	1.88475	INPPL1	1.79899	LDB2	3.72452	METTL21A	4.77176	NELFCD	4.87054	MIR181A1HG	3.71064	KAT7	4.72748
714	PRKAR1A	4.61172	YPEL3	3.40873	APBA2	2.69927	SREBF2	2.94608	F12	3.83059	WBP2	2.53511	PTPN5	5.254	SLC1A2	4.30319	METTL3	1.88359	CORO1C	1.79848	TCF4	3.72323	C19orf48	4.77131	SMIM20	4.86789	SOX5	3.70246	NDUFS4	4.72072
715	ARHGEF12	4.61097	MRPL54	3.40406	SMARCC2	2.69278	FKBP1B	2.9354	AKR1C1	3.82873	FGF14	2.53396	PRMT2	5.24422	PIANP	4.29822	KIF19	1.88327	VEZF1	1.79836	COL5A2	3.72279	MT-ND5	4.76761	FANCF	4.86088	TGFB2	3.68802	EPB41L2	4.71821
716	FAM63B	4.60616	ARHGEF12	3.40252	LUZP2	2.6914	AP2B1	2.9349	TUBG2	3.82732	BAHCC1	2.52952	MTURN	5.23604	ITGAE	4.29469	TBCC	1.88156	C4orf46	1.79344	CYB5B	3.71974	CLTA	4.76066	GAREM1	4.84621	CTNND1	3.68722	NUF2	4.71547
717	SMIM14	4.59928	ZNF608	3.39976	ZFP90	2.69097	RHOBTB2	2.91705	USP15	3.82407	RBFOX1	2.52885	RHBDD2	5.23166	EIF1B	4.28754	PTGES3	1.87613	CRYBG3	1.78863	KITLG	3.71915	CPNE2	4.75958	AKAP13	4.83887	DHX40	3.67776	ATP5D	4.71332
718	EIF4E	4.59598	SYT4	3.39815	FAM89B	2.69003	SLC1A4	2.91479	ATP6AP1	3.81865	CALCOCO1	2.5278	TNRC6B	5.22635	AMN1	4.28269	IDH2	1.87541	RPL36A	1.78378	FZD5	3.71209	DESI2	4.75299	SLC24A2	4.83762	MEGF10	3.67514	CHAF1A	4.7111
719	VOPP1	4.58528	CHN1	3.38981	KMT5B	2.68858	TP53BP1	2.90642	MAX	3.81464	RGS8	2.52275	MZT2A	5.2196	IGDCC3	4.26619	SLC16A4	1.87124	TMED4	1.77966	ATP1A2	3.71015	ARL1	4.74978	USP1	4.83089	ADAMTS3	3.6717	LZIC	4.70979
720	PNMAL1	4.57835	MRPS36	3.38751	GOPC	2.6868	NIPSNAP1	2.88898	MEIS3	3.81415	DPYSL3	2.52099	SP9	5.20849	PHF14	4.2659	TMEM179B	1.86735	CADM4	1.77856	BCL2L12	3.71008	BCAP31	4.74573	ANAPC16	4.8302	GPC6	3.6619	RPL39	4.69178
721	TCEAL3	4.5764	ATP6V1D	3.38576	ATP5J	2.68675	APC2	2.86977	KALRN	3.81405	ENSA	2.52073	ZNRF1	5.20109	FAM19A5	4.26139	GADD45A	1.86604	HDAC5	1.77701	TUBB6	3.70652	BET1	4.74353	RPL17	4.82999	EIF1AY	3.65509	IFT57	4.68687
722	BTBD3	4.57036	CSNK1E	3.37286	SLC4A8	2.68165	MLLT3	2.86842	RP11-89K21.1	3.79992	DCTN6	2.51967	TP53BP1	5.20024	KIF5A	4.25336	TMEM74	1.86551	KDM3A	1.77261	FEZF2	3.70402	C14orf119	4.73565	LINC01307	4.82656	2021-09-10	3.65279	COA5	4.6853
723	INIP	4.56887	C12orf73	3.3703	GNG4	2.68149	TAOK3	2.86606	PIP4K2B	3.79718	NCBP2	2.51956	TMEM120A	5.19924	SMAP1	4.2532	UBE2I	1.86455	SPON2	1.77171	OARD1	3.70393	BCHE	4.73504	TMEM147	4.82511	GRB14	3.64928	PCBD1	4.68288
724	TMEM57	4.5657	ATP13A2	3.36844	RHOBTB3	2.68082	PABPN1	2.86211	KIF5A	3.79625	NDUFA2	2.51927	CYFIP2	5.19425	UNC5D	4.25235	ATF6	1.85765	THTPA	1.77091	STK26	3.7031	PALLD	4.73466	SLF2	4.82174	ENKUR	3.64167	ANXA6	4.68108
725	EFNA3	4.56366	POLR2K	3.36794	CNR1	2.67858	LCMT1	2.84788	FAM63B	3.79454	TMTC2	2.5156	GRIA4	5.19268	NAV1	4.24756	SLC18A3	1.8569	SKIDA1	1.76811	BDH2	3.69709	NUDCD2	4.73093	RPL32	4.81676	SNX13	3.63212	CORO2B	4.66402
726	HERC1	4.56336	COX5B	3.36561	NT5C3A	2.67855	TRAF4	2.84343	SULT4A1	3.79122	CADPS	2.50979	EIF1	5.18811	RP11-2E11.9	4.23988	GPBP1L1	1.85658	DSC2	1.76757	C21orf58	3.6917	EXTL2	4.72272	MIS18BP1	4.8053	RALGPS2	3.63154	LRPAP1	4.66301
727	LINGO1	4.56277	NDUFA8	3.36523	FAM214B	2.67604	IRS2	2.84216	AGPAT1	3.78501	ZNF32	2.50875	KIF3B	5.18587	SRCIN1	4.23428	CERS2	1.853	HNRNPM	1.7641	ASPH	3.69043	MPDZ	4.71795	TMEM170A	4.79596	VGLL4	3.6308	RPL26	4.66299
728	VWA5A	4.55584	PLEKHA1	3.36506	RAB5C	2.67147	BMPR2	2.84098	OCIAD1	3.7819	PRELID3B	2.50646	ARL8A	5.18451	ACTB	4.2284	KDM6B	1.85257	STK33	1.76089	TK1	3.68768	AIMP1	4.7098	ASAH1	4.79036	OXA1L	3.62895	SDF4	4.65779
729	FAM89B	4.54419	NDST4	3.36327	SCAMP5	2.66657	LRRC40	2.83693	UNC5D	3.78147	HAGH	2.50427	YPEL1	5.18428	MAP1LC3B	4.22702	NOVA2	1.85114	RNF181	1.76045	HRSP12	3.68345	SPATA6	4.70967	LMO2	4.78583	DTYMK	3.6183	UBE2L3	4.65753
730	BLCAP	4.54329	NDUFB10	3.35792	WAC-AS1	2.66623	CHMP1B	2.832	NME3	3.78098	UPF3A	2.49517	NUP93	5.17495	MOAP1	4.21699	TPRKB	1.85064	SCRT2	1.75994	RNASEH2B	3.68287	RBM39	4.70947	DTYMK	4.7843	PDLIM5	3.6181	VCP	4.65083
731	WNK3	4.54262	SMIM14	3.35678	FAM173A	2.6662	BNIP3	2.8319	CDK8	3.77255	TRA2B	2.49452	TM2D3	5.16449	BAD	4.20211	KLC1	1.84094	LEPROTL1	1.75419	BRCA1	3.67789	PEF1	4.70814	RPL39	4.77789	ALDH6A1	3.60919	RMI2	4.64291
732	SSU72	4.53983	FAM173A	3.35521	IFT22	2.66579	DACT1	2.83076	VSTM2L	3.77166	ANAPC13	2.49101	TCEAL4	5.16081	EBLN3	4.19546	MRPL15	1.84083	PAQR6	1.75152	REEP3	3.67366	TMEM9	4.70716	SLC25A37	4.77777	TMEM170A	3.6015	CYB5A	4.63992
733	BRD4	4.53858	NAPB	3.35199	CYCS	2.66259	COX7B	2.8299	SLC1A4	3.76898	NDUFB2	2.49074	PTPRN	5.15847	PRR7	4.19356	SLC16A2	1.8407	C17orf62	1.74887	COPS6	3.67034	GSTK1	4.70597	MARVELD3	4.76579	CENPU	3.59975	TUBA1B	4.63939
734	RSBN1L	4.52869	PRKRA	3.35006	FAM195B	2.66248	CARS	2.82421	ADD2	3.76853	CSNK1A1	2.49037	PCMT1	5.1484	CSNK1E	4.18987	PALM	1.8367	SMARCA5	1.7468	VRK1	3.66694	FEZF1-AS1	4.70548	GRN	4.76278	WDR45B	3.59785	RANGRF	4.63798
735	PTPRR	4.52636	JAZF1	3.34766	MOAP1	2.64717	PRDM16	2.81962	OAZ1	3.76573	CCNG2	2.48946	MGAT5	5.14343	SCOC	4.18835	ZNF608	1.83288	TCAF1	1.74592	TTK	3.66532	TMEM126B	4.70548	PNKD	4.76124	COMT	3.59683	MRPL11	4.62061
736	LSM10	4.52331	LINC00869	3.34518	NDUFS7	2.63785	GPAA1	2.81834	STRBP	3.76208	CCDC106	2.48847	SCN3A	5.1384	TOMM20	4.18703	FBXL15	1.82961	JUND	1.74252	CIB1	3.66517	CHRAC1	4.70428	APH1A	4.75128	SSR2	3.58464	ACP1	4.6186
737	PFDN4	4.51993	POMGNT1	3.34319	AP3S1	2.63691	SLC10A4	2.81548	HDAC2	3.73279	BRINP2	2.48824	GGH	5.12871	PTPRN	4.18449	FMNL2	1.82789	ALDH9A1	1.74207	MED30	3.66273	DNALI1	4.70377	TMEM38B	4.74953	MPP5	3.58452	IKBIP	4.61691
738	LINC00599	4.51661	KIF3C	3.34203	CDKN2AIPNL	2.63426	YTHDF2	2.8067	PTMS	3.72464	B4GALNT1	2.48668	MIR124-2HG	5.12556	ZNF821	4.18375	ARHGEF2	1.82766	CALCOCO1	1.72819	HLA-B	3.65948	COL5A2	4.70038	NT5C	4.74616	LYPLAL1	3.58145	DCBLD2	4.61139
739	LEMD1	4.51646	CHD5	3.34192	KIF3C	2.63248	CHMP5	2.80058	WNK2	3.72372	NDUFB4	2.48467	PTDSS1	5.11415	FAM155A	4.18331	AIDA	1.8256	ARIH1	1.72748	NEAT1	3.65555	CCDC160	4.69797	PLEKHG1	4.73912	PFDN5	3.57983	APRT	4.60698
740	JTB	4.51451	GPC2	3.33921	GSE1	2.62398	TMEM9B	2.79836	CARD19	3.71296	LY6H	2.47916	SYT14	5.10732	KIF2A	4.17768	CYTH2	1.82107	SP3	1.72554	EZH2	3.65335	ALDH9A1	4.6967	CTNNAL1	4.737	TRMT112	3.57913	DNAJC9	4.60575
741	ARL6IP5	4.51113	COPS5	3.33751	DDX5	2.62366	SOBP	2.79809	BRINP1	3.71049	FAM171B	2.47887	GABRA5	5.09868	CTXN1	4.17632	LRRC49	1.82097	ARHGDIA	1.71708	PMF1	3.64737	XRCC5	4.69667	LSM8	4.73566	BLVRB	3.57854	CHRAC1	4.60051
742	BRINP2	4.50739	WBP2	3.32872	GLRX5	2.61933	XPR1	2.79478	MGEA5	3.71032	DYRK2	2.4731	VBP1	5.09024	TMEM246	4.17446	DNTTIP1	1.82053	NRIP1	1.71685	HMGA1	3.64646	PTBP1	4.69642	STK38L	4.73267	PXMP2	3.57674	2021-09-10	4.59666
743	HPCAL1	4.49065	CDS2	3.32692	APC2	2.61818	REC8	2.77029	NDUFA12	3.70512	EPHA5-AS1	2.47155	MAP4K4	5.07879	KIAA0930	4.17307	HBP1	1.81986	ZBTB18	1.71322	HIST1H1C	3.64568	UBAC2	4.69321	CD81	4.72996	PRCP	3.57413	FGF14-AS2	4.59388
744	NT5C3B	4.47112	ETS2	3.32617	TBCC	2.60989	NDUFAF2	2.76767	CNTN1	3.69955	YY1AP1	2.46992	COX20	5.06241	ARHGEF7	4.16971	SLC39A10	1.81792	DAZAP2	1.71159	PPIH	3.64436	LARP7	4.69268	M6PR	4.70834	FSTL1	3.57202	WSCD1	4.58922
745	SYT7	4.46744	BTF3L4	3.32043	BIN1	2.60971	WSB2	2.76751	ABRACL	3.69593	SCRT1	2.46798	PJA2	5.06134	RP11-713P17.3	4.16937	LSM2	1.81142	PPP4R1	1.70946	DCTPP1	3.64426	REPIN1	4.68238	H2AFX	4.70338	DDX3X	3.56885	MND1	4.58471
746	MDH2	4.46477	TBCB	3.31726	NKAIN4	2.60812	NDUFV2	2.76692	GNB2	3.69498	C5orf24	2.4679	BACH1	5.05112	RAB7A	4.1652	GDAP1	1.8095	SALL1	1.70519	SDHD	3.63724	SS18	4.67806	SPG20	4.68996	HNRNPF	3.55777	RPL22	4.58453
747	CLASP1	4.45385	HSDL1	3.31715	MAPK8IP1	2.6069	RNF113A	2.76382	TSG101	3.67459	MLF2	2.46522	MYO5A	5.05058	MAP4K4	4.15457	ADA	1.80615	NOVA1	1.70458	PPT1	3.63533	TSPAN14	4.67734	REXO2	4.67811	DLEU1	3.54783	RALGPS2	4.57653
748	EMC7	4.45139	PIGX	3.31538	HRAS	2.60423	ACAP3	2.76104	SH3GL3	3.65934	SCD	2.46004	KBTBD11	5.04974	NNT	4.14858	PRR13	1.80555	ST8SIA2	1.70172	SPC24	3.63334	MRPS26	4.67373	RALBP1	4.67675	PXDN	3.54709	NUDT5	4.57589
749	TSG101	4.44546	GNB1	3.31176	SLC25A14	2.60222	FBLIM1	2.74905	RNMT	3.65586	FAM127A	2.44958	SCAMP5	5.04472	RPS26	4.13924	MED30	1.80507	POU3F4	1.70125	OBSL1	3.61459	MANBAL	4.66315	TMED1	4.67293	TSPO	3.5387	HEBP2	4.5748
750	FHL1	4.44393	DNAJC7	3.30908	MDH2	2.60145	DIRAS3	2.74799	MUM1	3.65205	SEC61G	2.44111	DBNDD1	5.03842	UBE2D2	4.13836	C12orf10	1.80315	DYRK3	1.69879	RRM2	3.61015	AAMP	4.6605	MED4	4.67211	ENOSF1	3.53647	SEC11A	4.57006
751	SLC4A8	4.43824	LY6E	3.30649	CFAP36	2.59496	ADRM1	2.74491	COMMD9	3.64955	CTTN	2.43586	SERPINE2	5.03459	SYT10	4.13542	RHEB	1.79732	TIAM2	1.69779	BET1	3.60778	DARS	4.65691	ESD	4.67156	SRSF9	3.52241	OST4	4.55096
752	LIN7B	4.43555	PPM1B	3.30492	TNRC6C	2.58535	UBE2D2	2.74443	GREB1L	3.64892	ZBED4	2.43393	GABRB2	5.0277	PDE6D	4.13445	PSMD13	1.79488	SYT17	1.6971	DDX39A	3.59944	HYAL2	4.65442	HINT2	4.67147	BARD1	3.51877	FEZF1-AS1	4.55087
753	FLOT1	4.42873	FAM63B	3.2946	GSTA4	2.58228	TBCC	2.74029	PRRC2C	3.64691	CLTC	2.43331	WNK3	5.01569	NDUFS5	4.13117	TXNDC17	1.79459	RPS28	1.69592	ZFP36L2	3.59515	TMEM147	4.6537	NINJ1	4.66546	C21orf58	3.51848	TMA16	4.54653
754	CAPN1	4.41724	AMER2	3.29268	CALM1	2.57964	SSBP2	2.73911	KMT5B	3.6448	TOMM7	2.4328	TCTEX1D2	5.01546	IRGQ	4.13065	TCN2	1.79298	BAZ1B	1.69567	DHCR7	3.59428	TMED1	4.65201	ATOH8	4.66454	ZMAT1	3.50989	SGOL2	4.54324
755	SYT13	4.40766	UQCR10	3.29047	AUTS2	2.57956	EI24	2.73794	DMTN	3.64173	FAM89B	2.42885	PUS7L	5.015	SMC3	4.11551	NRBP1	1.79094	KLHL7	1.69489	KNSTRN	3.58231	MSN	4.65192	LEPROT	4.66043	DDAH1	3.50669	HRSP12	4.54159
756	SLF1	4.40399	SEC62	3.28728	CAMSAP2	2.56315	ARHGEF7	2.73771	MYT1	3.64155	AFF4	2.42865	C20orf27	5.00998	NHLRC3	4.11323	RBBP7	1.79059	INO80C	1.69351	TLK1	3.58155	FBXO5	4.63673	LINC01139	4.65461	BTG2	3.50467	DCT	4.53659
757	TRIM2	4.39719	ZFP90	3.28685	ARFGEF3	2.56244	NDN	2.73607	SMC3	3.64105	MAGI2	2.42448	DYRK2	4.99684	DYNC1H1	4.1129	SESN3	1.78895	NSA2	1.69287	LRRC1	3.5804	PRSS33	4.63569	NDUFS5	4.6496	H1FX	3.50338	ADAMTS9	4.53543
758	C1orf53	4.38856	ISCU	3.28032	NOVA2	2.55842	GPR162	2.73266	ADGRL1	3.64089	LRRTM3	2.41893	DHPS	4.99506	AASDHPPT	4.1117	ZNF292	1.78599	PFDN1	1.68966	NUDT5	3.5779	SLC18B1	4.62819	PCDH11X	4.64173	SLC7A11	3.50211	NDUFB2	4.53224
759	CHD4	4.3878	KCNIP4	3.2749	CNTN2	2.55815	ABR	2.72901	MTCH1	3.6404	METTL9	2.41878	PLXNC1	4.99359	SOGA1	4.11064	THOC2	1.78517	POLR1D	1.68617	GNPDA1	3.57102	C8orf59	4.62246	ITGB5	4.62941	MRPL11	3.50061	SRSF10	4.53122
760	RNF115	4.38755	PCDH9	3.27259	BTBD10	2.54982	NDRG4	2.70999	PJA1	3.63717	SH3GL3	2.41689	CCDC88A	4.98798	KMT5B	4.10217	WDFY1	1.7844	PSMA4	1.68369	KIF15	3.5652	MGST1	4.62114	SLC18B1	4.62672	CNTNAP3B	3.49801	TUBB4B	4.53022
761	NDUFB2	4.38416	ACYP1	3.27215	BAALC	2.54553	CHGA	2.70544	KIAA2026	3.63525	C1orf52	2.41285	LCMT1	4.98504	SYN1	4.09956	GLO1	1.77998	ABAT	1.68128	RAD21	3.56475	NKTR	4.61311	CHCHD2	4.626	RHOJ	3.49446	PEX2	4.52861
762	SAMD14	4.37533	KIAA0232	3.27184	PJA1	2.54386	TIMP2	2.70483	CIRBP	3.63392	EIF3J	2.4119	RAPGEF5	4.9789	FKBP1A	4.09797	RTCB	1.77172	FAM168A	1.67921	NUDT1	3.56083	PPIL1	4.61267	RP11-11N9.4	4.6241	JPH1	3.49372	CHMP4B	4.52714
763	PTS	4.37361	FAM159A	3.27152	PGM5-AS1	2.54225	SPTBN1	2.69346	FAIM2	3.62338	MTMR9	2.41124	POU3F2	4.97279	ANAPC13	4.09746	FAM171A1	1.76928	LYPLA2	1.6787	PXDN	3.5482	DKC1	4.61085	ABT1	4.61888	GPC3	3.48882	RPL21	4.52686
764	PRDX5	4.36875	WAC-AS1	3.27041	SAMD14	2.53428	RSF1	2.68543	ARMCX1	3.61875	CHMP5	2.41092	ASH1L	4.96987	RP11-706O15.1	4.08957	NCSTN	1.76238	UNQ6494	1.67784	PKN2	3.54264	NDUFB5	4.61043	SLC3A2	4.61306	NOTCH3	3.48634	TIMM10	4.52539
765	FSD1	4.36846	SAMD14	3.26474	RBM4B	2.53425	VDAC3	2.67951	ATL1	3.61232	KDM2B	2.40613	RAB6B	4.96749	C12orf73	4.08946	EIF2S3	1.75739	RNF146	1.67553	PUF60	3.54083	NOTCH2	4.60401	LPP	4.60252	SPHK1	3.47859	CNIH4	4.52085
766	PIGP	4.36651	UBE2V2	3.25308	PSMF1	2.53328	PSMB7	2.67926	DBN1	3.61178	PAFAH1B1	2.4052	AKAP12	4.96507	DNM3	4.08878	HMG20B	1.75739	MIR210HG	1.67375	TP53I13	3.53531	BUB3	4.60082	OPN3	4.60149	APOA1BP	3.46709	NIFK	4.51889
767	GFOD2	4.35204	PPP2R5E	3.25096	KLF6	2.53107	SRRM3	2.67262	NMU	3.61155	EMC7	2.40456	PRR7	4.96153	RTF1	4.08853	CDC73	1.75475	COPS2	1.67097	MRPS27	3.52967	RFX5	4.60071	NCL	4.59704	TMEM129	3.46436	CACYBP	4.5113
768	PPP1R2	4.34901	C16orf52	3.2508	CISD2	2.5298	SCN3B	2.67149	RND3	3.60734	TAOK1	2.40119	SLC1A6	4.95816	PTPRD	4.08257	KLF7	1.75407	CDC34	1.67057	AMMECR1	3.52724	2021-09-15	4.59935	COX4I1	4.59292	SORBS3	3.46403	TMEM141	4.50813
769	B4GALNT1	4.34574	KIAA1191	3.24983	LINC00662	2.52933	TSG101	2.66941	ASXL3	3.60322	TMEM183A	2.39668	ATF4	4.95761	MPC1	4.08216	EXOSC3	1.75354	MSN	1.66677	ACTN1	3.52717	DPH5	4.59505	LSR	4.59246	MT-ND6	3.4538	BRCA2	4.50104
770	FAM131A	4.34288	FAM13C	3.24812	AP1S1	2.52722	CDK5	2.66779	DPP6	3.59899	MPHOSPH8	2.3957	NUDT14	4.95738	TM2D3	4.07612	RNF5	1.75227	PUF60	1.65797	HBP1	3.52439	IFI6	4.59408	TSPO	4.59107	GMPR2	3.45148	BRD7	4.4936
771	DNMT3A	4.3372	SCCPDH	3.247	HIC2	2.52706	RP11-247C2.2	2.66357	IRF2BP2	3.59859	H1FX	2.39512	MAP1A	4.94981	VBP1	4.07167	PDLIM5	1.75137	PSMB6	1.64764	ETV5	3.52164	RSRP1	4.57627	HMGB2	4.59052	SDK2	3.45117	RAMP1	4.49179
772	BDP1	4.32768	AP2S1	3.24676	RSPH9	2.524	VPS37A	2.65979	MOAP1	3.59422	HIST1H2AE	2.39415	NCALD	4.9494	PTMS	4.06729	MYL12A	1.74993	RASSF10	1.64744	GAREM1	3.52105	SLC20A1	4.57186	ZNF22	4.58154	CENPE	3.4479	WDR54	4.4914
773	ATPIF1	4.3197	COA3	3.24369	ELFN1	2.51818	NTRK1	2.65846	CLN8	3.59255	NDRG4	2.39374	UQCRH	4.93594	TRAPPC4	4.06325	ETFDH	1.74706	WBP2	1.64463	METTL21A	3.52044	EIF3H	4.56944	IPO11	4.57098	SPC25	3.44757	EEF1A1	4.48969
774	IQCE	4.31236	KLF3	3.24299	NDUFAF5	2.5175	SEC62	2.65619	HK1	3.5871	TMEM25	2.39371	TBRG1	4.9354	HOOK2	4.05539	SRSF5	1.74581	TBCC	1.64392	PHTF1	3.51529	EIF3D	4.56519	EEF1B2	4.5647	HELLS	3.44423	REST	4.48596
775	MT-ATP6	4.30884	RSBN1L	3.2405	F12	2.50733	C1QTNF4	2.65251	VTI1B	3.57938	GPR153	2.39302	RALGDS	4.93053	RUSC1	4.05152	ACTR1A	1.74516	IFI27L2	1.64295	CHTOP	3.50868	DNAJC19	4.56467	MPHOSPH6	4.55708	HEATR5A	3.4309	NOTCH2	4.48422
776	ADGRL1	4.30472	GTF3A	3.24024	SVIP	2.5071	HS3ST2	2.65129	ISLR2	3.57792	PTCH1	2.39018	NDUFA12	4.92889	RP11-1094M14.11	4.05132	IGF1R	1.74512	CEP162	1.63919	RGMA	3.50072	TSPO	4.54442	MRPL17	4.5566	KIF20B	3.42821	UQCRQ	4.48316
777	MSRB2	4.29657	SET	3.23399	NT5C2	2.50514	DALRD3	2.6512	B4GALNT1	3.56947	NDUFA3	2.38663	TDG	4.91989	NDUFS7	4.04726	AAAS	1.74276	MAD2L2	1.63775	RRM1	3.49864	DNTTIP1	4.54379	TRIM44	4.55139	CENPA	3.42281	UFD1L	4.46767
778	ATP6V1F	4.28281	IP6K2	3.23229	NCOR1	2.50455	NHP2	2.64953	TSPAN17	3.56869	MOSPD3	2.38193	ENOX1	4.91888	DIRAS1	4.04481	WSCD1	1.74206	KMT5C	1.63688	ZBTB20	3.49721	SOX9	4.54295	KRT18	4.54917	AHCY	3.42032	SAE1	4.46621
779	CBLB	4.27991	FBXW11	3.231	SMIM14	2.50422	AGAP1	2.64792	HP1BP3	3.56828	EIF5	2.38108	RASD1	4.91565	ASPHD1	4.03835	GKAP1	1.73684	RP11-966I7.4	1.63379	PHIP	3.49719	SNX17	4.53547	MGMT	4.54383	BDH2	3.41902	NDUFA2	4.46611
780	C1orf216	4.27691	PJA2	3.22964	CALB2	2.50242	SCGN	2.64556	KIF2A	3.56761	PCDH9	2.37873	ACTR3B	4.91312	RPS19BP1	4.03703	MOB1A	1.73478	C11orf95	1.63251	PRKCSH	3.49501	ALDH7A1	4.5338	MIS18A	4.54166	PRR16	3.41898	FKBP2	4.46406
781	SPOCK2	4.25896	FOS	3.22958	MARCKS	2.49894	HSPA5	2.64398	REEP5	3.56761	RTN3	2.37427	WDR86	4.91138	PIN1	4.03453	YTHDF2	1.73343	RALY	1.63134	MAT2A	3.49127	GAS1	4.5308	PRKDC	4.53941	MAN1A2	3.41613	PRR16	4.45768
782	RAB3C	4.25815	MRPS34	3.22293	TFAP2A	2.498	RAPGEF2	2.63897	PGP	3.56541	IMP3	2.3737	ADD2	4.91068	ATP13A2	4.02741	SRP54	1.72974	TSC22D4	1.63098	DTWD1	3.49083	TXNIP	4.5248	LAMTOR1	4.53713	PMPCB	3.41265	FAM104B	4.45477
783	ZBTB38	4.25027	ACTL6B	3.22061	GPR176	2.49633	MTX1	2.6369	AAK1	3.5642	RP11-352M15.2	2.37034	AMN1	4.90211	ATP5L	4.01943	ZNF385A	1.72883	NEDD4L	1.6289	TUBB4B	3.48748	CENPU	4.52214	KNOP1	4.53104	ZFP36L2	3.40778	MAGED2	4.44107
784	DHCR24	4.2462	FAM133A	3.2182	WNK3	2.49344	DRAXIN	2.63134	PABPN1	3.56392	CDKN2D	2.37028	DHX29	4.90154	TNIK	4.01702	SPATC1L	1.72726	TOMM22	1.62877	PCNP	3.48315	VASP	4.52	JARID2	4.52898	CFL2	3.40673	SPCS1	4.43747
785	SNN	4.24355	DNAJB6	3.21372	CDK5R1	2.48582	LMO3	2.62487	KLF12	3.55777	ATXN7L3B	2.36894	TMSB15A	4.88878	CLIP3	4.0153	RSRP1	1.72666	NUDT5	1.62241	HSPB11	3.48115	CDKAL1	4.51619	GADD45A	4.52879	LYRM4	3.40237	TOMM7	4.42269
786	DLG4	4.24068	ARPC5L	3.21061	TRAPPC4	2.47589	NUCB2	2.61382	GSPT2	3.55653	SHB	2.36732	GPR153	4.87958	COX5A	4.0106	PTCHD2	1.72665	BAG5	1.62119	DUSP14	3.47691	FGF17	4.51028	SSR3	4.52772	HILPDA	3.40193	CDON	4.42083
787	KIAA1107	4.23711	MAGEH1	3.21044	SSBP2	2.47499	SBK1	2.60841	PRMT2	3.55548	CORO1A	2.36424	DYNLT3	4.87595	GFOD2	4.01058	HIST2H2BE	1.72603	FNDC5	1.61727	NFE2L2	3.47585	ADCY6	4.50932	PDCD2	4.51903	RGS20	3.40164	TRIAP1	4.41711
788	JUND	4.23394	XKR4	3.20966	SMAP2	2.47474	SCAPER	2.60664	PTPN5	3.55424	AKR1C1	2.36219	KIAA1109	4.87044	RNASET2	4.00877	VIMP	1.72549	SHMT2	1.61045	TP53	3.4757	ZNF518A	4.49018	ACAA2	4.50835	CD47	3.39337	TXNIP	4.41418
789	DYNC1I2	4.22944	CISD2	3.20226	VGF	2.47381	FAM222B	2.60642	SERINC3	3.54792	MTA1	2.34901	B3GALT2	4.86929	TMCC1	3.99582	LINC00969	1.72331	MRPL50	1.60701	CDCA2	3.47215	DTWD1	4.48081	TMEM131	4.50321	H2AFJ	3.39018	TMEM47	4.41102
790	AKIRIN1	4.22487	B4GALNT1	3.20024	PPME1	2.46518	ATPIF1	2.60199	FNDC4	3.54695	GUCY1A2	2.34795	TMEM132A	4.86449	TMEM57	3.99078	ASCL2	1.71915	ZNF430	1.60611	CCND1	3.47118	NUAK2	4.47744	LEPROTL1	4.50044	MCM3	3.38661	TMEM131	4.4094
791	VGF	4.22093	POLR3GL	3.19904	EIF4A2	2.46399	RAB4B	2.60064	WFDC2	3.54029	TRIM13	2.34681	LPCAT4	4.86261	SH3GL3	3.98382	SEC61B	1.7187	SORCS2	1.60557	PEF1	3.46856	SELENBP1	4.47729	ARF5	4.49394	PPIF	3.38581	FEN1	4.40899
792	USP22	4.21807	SUB1	3.19393	INPP5F	2.46048	STRBP	2.59922	NUCB2	3.5393	INSR	2.34653	SH3GL3	4.85945	RAB33A	3.98179	CTHRC1	1.7168	FAM110B	1.60538	MFGE8	3.46664	UFL1	4.46528	EMP3	4.48851	AAMDC	3.38028	RALY	4.40758
793	UBE2D2	4.21801	ATP1A3	3.19146	TENM2	2.45874	B4GALNT1	2.59455	APBA2	3.53864	CHD5	2.34511	GFOD1	4.85545	NDUFA2	3.98053	VDAC2	1.71518	CIART	1.60312	FEN1	3.46061	FAM111A	4.46393	MRPL47	4.48636	ITGA2	3.37999	GNG12	4.40595
794	FAM200B	4.21207	EEA1	3.18671	ZSCAN9	2.4537	IDH1	2.59184	KIAA1644	3.52321	PPP3CA	2.34175	C22orf42	4.85513	SVIP	3.97804	SERF2	1.71443	ZNF326	1.60088	SOX21-AS1	3.45595	DCTD	4.46018	UNC50	4.47951	CCNL1	3.37881	PPIB	4.40272
795	SBNO1	4.20812	SMYD3	3.18655	CNIH2	2.44783	TSPAN17	2.591	PRKRA	3.52071	MRPS21	2.33475	MAPK8IP1	4.85156	RTN3	3.97542	CDO1	1.71341	CREB1	1.6	GCNT1	3.45495	VRK1	4.45182	FEZ2	4.47897	HRSP12	3.37783	PSRC1	4.39962
796	NMNAT2	4.20407	NACAD	3.18283	HK1	2.44587	PPIP5K2	2.58857	ACTR10	3.51815	CLIC4	2.32964	PRPSAP2	4.84746	FAM195B	3.97043	CNOT8	1.71144	TMEM98	1.598	FUBP1	3.45131	GAR1	4.45116	FOXP1	4.46662	FGF14-AS2	3.37359	PIGX	4.39854
797	HECTD4	4.20157	HLA-DRB1	3.16807	TM7SF2	2.44515	RAB11B	2.58731	BCL2L1	3.5152	SYT6	2.32817	SYT13	4.84117	OAZ2	3.96684	GREM2	1.70816	SRSF5	1.59793	LSM14A	3.45032	CLU	4.42894	WTAP	4.46152	C1orf123	3.36502	ZEB1	4.39769
798	DICER1	4.19974	MKRN1	3.16786	NDUFV2	2.44503	PTTG1IP	2.5747	VPS26B	3.49609	KIF5A	2.32746	DCTN5	4.83047	GABBR2	3.95729	2021-09-02	1.70637	PLPP5	1.59636	IMMP1L	3.44356	TRIM56	4.42701	L1TD1	4.45823	GGA2	3.36115	NDUFB3	4.39578
799	LINGO2	4.19735	SENP6	3.16772	P4HTM	2.44357	SEC61B	2.57104	KIRREL3	3.48534	RPL35A	2.32669	PAK2	4.82286	SCAMP1	3.95228	GPR176	1.70284	PRR14L	1.5956	KDELR2	3.43865	RPIA	4.42541	RRBP1	4.45705	C11orf87	3.35375	SLC39A1	4.38935
800	ZIC2	4.18851	ATP6V0A1	3.16769	MAPK6	2.44302	EGLN2	2.56903	PACRG	3.48304	PIN4	2.32454	VTI1B	4.81693	CCDC115	3.94123	CAPRIN1	1.70233	ANOS1	1.59546	NOTCH2	3.43571	FIGN	4.42366	SRSF1	4.44625	SPECC1	3.35159	RPL18	4.38496
801	C1orf50	4.18473	CORO1A	3.16738	PFKM	2.44073	RGS19	2.56685	SYT14	3.47607	OAZ2	2.3239	CHD3	4.81507	LINC00461	3.94117	B3GALNT2	1.7017	CLK3	1.5905	FAM118A	3.43288	HNRNPU	4.41286	SNX17	4.44421	SRSF2	3.34604	CENPA	4.38313
802	TINF2	4.18393	CCDC186	3.16426	CDK5	2.43603	HNRNPDL	2.56455	APC2	3.4756	SLC39A6	2.31827	ARPC4	4.81307	TBRG1	3.93674	MTF2	1.69563	SERP1	1.58546	GGA2	3.42912	SOX21-AS1	4.41273	PHB2	4.44326	TMED10	3.3454	CROT	4.37899
803	ATP6V0D1	4.18324	LINC00152	3.15846	CORO1A	2.43102	VPS4A	2.55871	TMCC1	3.47264	BDP1	2.31801	SBNO1	4.81079	ST3GAL5	3.93662	DAD1	1.69335	KIAA1456	1.58474	ASF1B	3.42824	DTNA	4.41017	SZRD1	4.44109	GSTK1	3.34402	FANCL	4.3778
804	NRIP3	4.17977	CTH	3.15788	NLN	2.42798	YIPF2	2.55377	LINGO1	3.47134	MCTS1	2.31692	ITGB1BP1	4.80872	MTPN	3.93133	ZSCAN26	1.69057	TMTC4	1.58443	TERF1	3.42061	ACADM	4.4099	LDHB	4.43661	ZSCAN16-AS1	3.34321	DCXR	4.3776
805	SYN1	4.17414	RP11-81H14.2	3.15773	SEZ6L2	2.42776	CSNK1E	2.54898	FBXO44	3.4685	SRM	2.31669	EPN1	4.80712	LINC01102	3.92917	ZNF720	1.68958	THOC2	1.58427	COA4	3.41203	ARL6IP4	4.40733	LHX2	4.43636	LAMTOR1	3.34197	TRAM1	4.37362
806	ARL4C	4.16687	SCAMP5	3.1529	MAPRE2	2.42308	JUP	2.54764	SDC3	3.46676	GPX4	2.31418	GNAL	4.80498	IDS	3.92747	ADGRA3	1.68242	RAB7A	1.57644	HADHA	3.40987	SOX1	4.40586	RPA3	4.4343	GTSE1	3.34052	CTHRC1	4.36872
807	ZSCAN9	4.1633	TNRC6C	3.15	AHDC1	2.4197	ACO2	2.54678	B3GALT2	3.4605	BRINP1	2.31162	FAM49A	4.80394	ARL4C	3.92464	REPIN1	1.68202	C11orf58	1.57161	GCA	3.40717	COPZ1	4.40566	DESI2	4.43062	NDC80	3.33676	RPSA	4.36816
808	PEA15	4.16294	B4GAT1	3.14975	NHLH1	2.41784	ATP8A2	2.54621	R3HDM2	3.45768	SEC62	2.30991	VDAC1	4.80085	FAM217B	3.91966	RFTN2	1.68084	RPS4X	1.56732	EIF4A3	3.40667	EZR	4.39941	RPS24	4.42921	CTD-2336O2.1	3.33201	KITLG	4.36431
809	TIMM17B	4.15938	SLC50A1	3.1478	SPATS2	2.41705	KIF2A	2.54261	C6orf1	3.45326	SURF2	2.30593	PRRC2B	4.79577	B3GALT2	3.91616	VPS35	1.67973	RP11-356J5.12	1.56267	UBXN11	3.40465	TRIP6	4.39806	MTHFD2L	4.42549	PVRL3	3.32978	RPL35A	4.35704
810	BUD31	4.15455	ISCA1	3.1473	SET	2.41512	ATP6V1D	2.54158	KLHDC9	3.45191	DDX21	2.30351	PPP1R15A	4.79534	GPR22	3.91545	TRAC	1.67748	ANKRD11	1.55963	ZMAT1	3.40311	TMEM218	4.39203	SAP18	4.41843	DHFR	3.32892	TRIP6	4.35645
811	CHL1	4.15263	CD200	3.14686	RAD21	2.41365	INSIG1	2.52957	FAM174A	3.44997	TANC2	2.30169	SMARCC2	4.78809	UFM1	3.91245	HNRNPH3	1.67741	ADH5	1.55851	RTKN2	3.4024	SAT1	4.38857	PEBP1	4.41099	DBI	3.32656	UHRF1	4.35456
812	NAP1L3	4.14957	HINT3	3.14201	SPIN1	2.41343	FASN	2.52759	KIAA2022	3.4471	BCS1L	2.30062	ITSN1	4.77708	RHNO1	3.9073	SCPEP1	1.67382	ANAPC13	1.55254	RP11-111M22.3	3.39543	HNRNPH1	4.37799	TMTC1	4.40898	CDCA3	3.32092	CDC42BPA	4.34618
813	NDUFA8	4.14242	SSBP4	3.13371	PJA2	2.41047	ADGRG1	2.5267	RABAC1	3.44351	GRIK3	2.29994	ERC1	4.77182	CSPG5	3.90464	VPS37B	1.67269	TRAPPC2P1	1.54843	NKTR	3.39056	LYRM4	4.3755	MSN	4.40564	KRCC1	3.31968	PYURF	4.34306
814	SLC38A1	4.13984	MAD2L2	3.13166	NAP1L3	2.40759	PEBP1	2.52623	ZNF583	3.44123	RP11-2E11.9	2.2993	KHDRBS3	4.76934	C19orf12	3.90401	SLC35B2	1.67258	PSMD6	1.54777	AIG1	3.38939	BCAP29	4.36414	COMMD4	4.40346	C22orf39	3.31873	NLGN1	4.34156
815	CLIP1	4.13267	ADCY2	3.12507	GNB5	2.40634	HPRT1	2.5248	ERC2	3.43847	ARID1A	2.29806	TM7SF2	4.76359	EPHB2	3.88798	OSTC	1.67078	PKIG	1.54571	ALDOC	3.38924	EPHX2	4.36275	JMJD1C	4.40281	C7orf49	3.31791	WDR34	4.33992
816	PPP1R14C	4.13176	CEP126	3.12304	C9orf116	2.4053	GFRA1	2.51802	WSB1	3.43276	CLIP3	2.29591	NBEA	4.76222	DCAF7	3.88085	SPCS3	1.67057	ME2	1.54172	PRSS23	3.38382	ZFAS1	4.3381	SLC12A2	4.39481	CCDC74A	3.31285	DKK3	4.33693
817	LIN28B	4.1269	C12orf45	3.12169	KIAA2022	2.40491	HECTD4	2.50899	PPP3CB	3.4275	ATP6V1D	2.29171	CLTC	4.76159	PCMT1	3.87915	HNRNPA3	1.67043	C6orf62	1.5401	LPAR4	3.3739	MRPS7	4.33685	CACNG7	4.38707	SSB	3.3089	MRPS7	4.33112
818	SNRNP35	4.12419	VWA5A	3.12123	MTMR6	2.40176	ADGRL3	2.50422	JAKMIP1	3.42717	PPP2R5E	2.29084	TMEM55A	4.76074	ARHGAP33	3.87864	TTC17	1.66861	PCDHB15	1.5336	CPSF6	3.37135	GLB1	4.33163	SPATA6	4.38423	NLGN1	3.2992	PRNP	4.32937
819	DRAXIN	4.11868	IPCEF1	3.11948	IGDCC3	2.39337	PPP1R7	2.499	HPCAL1	3.42633	TRIM33	2.29056	SEZ6L	4.75853	TRAPPC1	3.87707	GNAI3	1.66691	POLR2A	1.52708	SMIM19	3.36887	TUFM	4.32975	GLRX5	4.38366	MAP2K1	3.29616	FAM96A	4.32374
820	RABAC1	4.10718	RALA	3.11779	PPP3CB	2.39309	PDE9A	2.49864	AKAP13	3.42449	RAB33A	2.28701	ZNF91	4.75592	VPS26B	3.87309	FAM19A5	1.66567	USO1	1.5247	POLR2H	3.36505	KRT18	4.32593	PLLP	4.38058	TMED9	3.29226	BNIP3L	4.3203
821	MYO16	4.10246	COX6C	3.11775	ATP8A2	2.38948	KCNMB4	2.49505	STRN4	3.42223	PPP1R14B	2.28388	ZC3H6	4.75074	TP53I11	3.86684	FAU	1.66222	DNAJB9	1.52154	CEP70	3.36332	MOXD1	4.32523	STRA13	4.38046	TMX1	3.28128	ATP5I	4.3175
822	NEFL	4.10009	APOPT1	3.11666	GATS	2.38923	LSM1	2.49239	CTTNBP2NL	3.41978	TRAF4	2.28118	C12orf73	4.74457	ATXN7L3B	3.86557	MOSPD1	1.65115	ZNF219	1.52098	MCM5	3.36173	FLNA	4.32505	EIF4E2	4.37995	RHOA	3.28064	SGOL1	4.31592
823	FKBP1A	4.09542	PTPRA	3.11564	MAPK8IP2	2.38834	DPF1	2.47474	ROGDI	3.41854	ZNRF1	2.28004	RASAL2	4.74424	NLGN2	3.85966	RAB7A	1.65067	CALB2	1.52017	TIMELESS	3.35392	TBCA	4.32446	NELL2	4.37426	JUND	3.27979	PFN2	4.31367
824	ZNF462	4.09537	C21orf59	3.11552	ZNF71	2.38816	KCNIP1	2.47174	ZNHIT3	3.41837	RERE	2.27616	YWHAE	4.74244	GTF2H5	3.84589	TMEM163	1.64965	CDK6	1.5189	MPI	3.35235	PHTF1	4.32014	TRAM1	4.3727	CDC20	3.27604	GULP1	4.31043
825	PAK2	4.09521	RAB1A	3.115	REEP5	2.38769	FAM63B	2.46602	METTL5	3.4176	RBM25	2.27561	BEX4	4.73874	APBB1	3.84162	RCOR2	1.64899	RBM25	1.51824	EIF5A	3.35189	HSD17B10	4.31144	MFSD10	4.36876	ADGRL2	3.27447	C22orf39	4.3039
826	SYT4	4.08985	FAM134A	3.11091	PTPRN	2.38567	LRRC7	2.45663	CNIH2	3.41417	SSH2	2.27087	PTMS	4.73261	USB1	3.84114	NCKAP5L	1.64107	DCTN2	1.51756	FXN	3.34947	CA14	4.30858	KDELR1	4.36235	ZNF22	3.25998	KIF22	4.30302
827	FBXL2	4.08893	PAK2	3.10656	CLVS1	2.38218	NPEPPS	2.45346	PSD2	3.41226	ZFHX2	2.2693	CPEB3	4.73001	CEP41	3.83812	ADAMTS7	1.6404	MOB4	1.51575	PRIM1	3.34823	POLR2E	4.30689	TBL1XR1	4.36108	C8orf59	3.25945	CNTNAP3B	4.30021
828	ARPP19	4.08664	R3HDM4	3.10542	UBQLN2	2.3767	HSPA8	2.45324	HMOX2	3.41121	TET3	2.26923	LINC00662	4.72741	JTB	3.83678	UQCRC2	1.64	PRELID3B	1.51461	SP8	3.34802	SDHAF3	4.30489	NFE2L2	4.35596	GYPC	3.24871	HDLBP	4.29518
829	PRAF2	4.07531	TMEM126A	3.09865	ABRACL	2.36923	TLE3	2.45022	NAP1L4	3.40946	FAM127C	2.26885	LMBR1L	4.71861	FAM49A	3.83042	SERINC2	1.63806	OTUD6B-AS1	1.5129	ELOVL5	3.34358	PCBP2	4.30066	CHCHD1	4.34897	GAREM1	3.24711	RBM17	4.29472
830	TMEM9B	4.06512	C1orf43	3.09843	DCTN1	2.3684	FAM89B	2.44768	LAMTOR2	3.40025	SYNRG	2.26307	EMC7	4.7168	RNF41	3.82033	HIST1H2AC	1.63765	TNIP1	1.5117	FBXO5	3.34312	CNTLN	4.29705	HNRNPA0	4.34194	PKN2	3.24551	USP16	4.28732
831	ACYP1	4.06121	ATAD1	3.09607	USP33	2.36838	TMEM63B	2.43709	FBXL2	3.39921	PRKCA	2.26044	PACS2	4.71662	PNMAL1	3.81876	CLDND1	1.63415	CDCA7	1.50311	PPP2R5C	3.34309	MAGEF1	4.2956	LINGO2	4.3347	CKAP2L	3.23227	PLPP3	4.28477
832	ARL3	4.05651	GFOD2	3.09449	TRIM27	2.36604	SCO2	2.43701	CDK5	3.39747	TRIM36	2.25301	MTCH2	4.70516	SRRM3	3.80628	ZNF253	1.63285	CREB5	1.49939	MAGED2	3.34208	MFSD10	4.29372	DOCK7	4.32301	CDCA8	3.22745	TSPAN3	4.28278
833	ZFAND5	4.05501	SH3GLB1	3.0935	SMYD3	2.36161	KLHL23	2.43537	SHTN1	3.39719	RUNDC3B	2.25006	IRS1	4.70392	IGSF3	3.80625	TNNI1	1.62418	EFNB1	1.49417	BUB1B	3.33311	NOB1	4.29183	FBL	4.32238	RP11-966I7.4	3.22426	TCF7L1	4.28006
834	UBE2B	4.04153	SEZ6L	3.0926	CSNK1G3	2.3603	PSMD13	2.43495	RUFY2	3.39593	GATAD2B	2.24723	NRSN1	4.69999	GNG2	3.7989	COMMD6	1.61723	CELF1	1.49079	PMPCB	3.33255	BAZ2B	4.29051	TYMS	4.31609	PAQR6	3.22364	C14orf166	4.27899
835	ZNF688	4.04058	FAM49B	3.09218	CCT5	2.35931	HERC1	2.43441	CADPS	3.39504	ECSIT	2.24546	LPGAT1	4.69936	CHMP2A	3.79752	MAGOH	1.61306	MLXIP	1.48817	PGD	3.32139	APPL1	4.28762	FAM111A	4.3143	TMEM107	3.22323	SNAPIN	4.27045
836	HCRT	4.03848	RUFY2	3.09048	TRNAU1AP	2.3569	SCN2A	2.43318	FAM161A	3.3948	NHP2	2.24439	PNMA2	4.69026	PAK1	3.79328	TRIT1	1.6102	TMEM169	1.48772	ZCRB1	3.31501	MRPL19	4.28021	NDUFA3	4.30643	METAP1D	3.22291	POLD2	4.26936
837	PTPN5	4.03758	PRR7	3.0883	BRD4	2.35623	KPNA4	2.43208	RASGRF1	3.39396	ARHGEF12	2.24119	KLC2	4.68569	SCARB2	3.79155	MTRF1L	1.60989	RTFDC1	1.48605	MEA1	3.31282	MAT2B	4.27158	ADSL	4.28967	TOMM22	3.22149	SESN3	4.26865
838	RPS6KA2	4.02988	FAM229B	3.0844	CD276	2.35602	DNAJC7	2.43071	DEF8	3.39105	RP6-65G23.3	2.23908	ZNF667-AS1	4.68508	PRKAR2A	3.78971	RICTOR	1.60146	CSNK2A1	1.48375	TMX1	3.30999	PIGT	4.26488	SLC25A5	4.28596	DLGAP5	3.21936	LSM2	4.2678
839	TMEM200A	4.02743	USP11	3.08245	PNPLA8	2.3559	PAFAH1B2	2.42812	SYNRG	3.38691	PRKAR1B	2.23888	PTPRM	4.67575	MAP9	3.78873	CCT6A	1.60146	SNF8	1.479	ANTXR1	3.30705	ZIC2	4.26046	IFT22	4.28477	COL5A2	3.2188	TMEM107	4.2676
840	BMP3	4.0221	LINC00599	3.08194	GFOD2	2.3556	SEMA6C	2.42327	DOK4	3.38602	LPIN1	2.23843	IRGQ	4.66896	NDUFB8	3.78576	HS3ST2	1.60081	SVIL	1.47547	HSPA5	3.30365	FAM96A	4.25194	IER3IP1	4.28228	RDX	3.21497	SPG20	4.26703
841	HERC2	4.01519	EVL	3.08125	LRRTM4	2.35335	NT5C2	2.42268	GPHN	3.38538	OSBPL8	2.23192	NQO2	4.66298	MOSPD3	3.78342	NXN	1.59947	ARMT1	1.47244	PPP1CB	3.29824	CTSD	4.24247	EMX2OS	4.28038	ALDOC	3.21227	PDLIM4	4.26521
842	FAIM2	4.01129	CREB3	3.08011	LCMT1	2.35142	SMARCB1	2.42194	TMEM57	3.38373	ATP6V1F	2.22745	PIAS1	4.66278	TSPYL1	3.77559	RNF7	1.59717	GNAI3	1.4698	MPDZ	3.29467	TMPO	4.24142	ERGIC3	4.27738	SELENBP1	3.21003	UBXN2A	4.26145
843	NTS	4.00439	RTN2	3.07832	DZIP3	2.35115	AKR1C2	2.42146	ST8SIA2	3.38312	ZKSCAN1	2.22399	PTPRO	4.66181	MEX3A	3.76861	MAML3	1.59704	PDAP1	1.46705	CMTM8	3.29196	PIPOX	4.24027	CTNNA1	4.277	SGOL1	3.2089	PSAP	4.25969
844	NLN	3.99811	ATP6V1B2	3.07406	PTS	2.35084	SLC25A33	2.41963	EPB41L1	3.37785	CTPS1	2.22324	SIX3	4.66114	CDH7	3.76841	NXPH4	1.59431	HIST1H4E	1.46301	OSBPL1A	3.28041	CERS2	4.2399	KDM5A	4.27217	FXN	3.20476	GPX8	4.25221
845	CHGA	3.99796	DSEL	3.07321	POLB	2.35067	CFAP36	2.41832	SSBP3	3.37475	HRAS	2.22159	TOMM20	4.65188	ZMIZ1	3.76682	CYYR1	1.59406	STX2	1.46041	POLD3	3.27914	SUCLG2	4.23632	CASP6	4.26903	TRAPPC6A	3.20362	FAM181A	4.25192
846	ATP5J	3.9957	C12orf76	3.06841	ADD2	2.34742	ATRX	2.41611	CHD9	3.36635	TRA2A	2.21909	RBFOX3	4.64722	SGIP1	3.76636	MT-CYB	1.59378	SERTAD4	1.46009	DPM1	3.27626	CHCHD3	4.23065	MBIP	4.26849	TPPP3	3.19703	ABT1	4.25083
847	PHYHIPL	3.99478	TSPAN2	3.06752	ARF3	2.3446	GPR153	2.40906	FAM13C	3.36276	NT5C3B	2.21821	LONRF2	4.63387	ALCAM	3.76526	UFD1L	1.59248	ATP6V1F	1.45987	GPN1	3.27356	DERA	4.22982	ROR2	4.25868	HMGA1	3.19204	IGSF8	4.24902
848	RHOB	3.99463	LAMTOR4	3.06727	BAG6	2.33956	FEZ2	2.40762	VPS29	3.36221	DESI1	2.21727	RASGEF1B	4.62735	CHCHD10	3.76269	SNAPC1	1.59242	LOXL1	1.45926	SNHG18	3.27083	SAE1	4.22959	EIF2AK4	4.25092	ESCO1	3.19203	RPL5	4.24733
849	LYSMD2	3.9934	SHTN1	3.06579	PDE4B	2.33913	EMC10	2.40533	NT5C3A	3.36101	KIF2A	2.2147	BAG6	4.62705	SMARCA4	3.76249	DYRK1B	1.59228	ZBTB17	1.45709	IFT74	3.26934	G6PC3	4.22662	NEK6	4.24986	PRKCSH	3.19163	SNX17	4.24043
850	TMTC4	3.98789	MEIS3	3.06438	SLC9A3R1	2.33863	ARID4B	2.40479	REV3L	3.36026	PDCD5	2.21167	CHST1	4.62023	MGAT5	3.76124	FSTL1	1.59214	LYPD1	1.4567	SLC7A11	3.26808	WNT7B	4.22441	SYAP1	4.24043	PDK1	3.19149	COL4A5	4.24017
851	SKA2	3.98182	CYLD	3.06074	CA11	2.3364	LASP1	2.40378	IMP3	3.35587	DYNC1I1	2.20949	ATP6V0D1	4.61865	FGF13	3.75612	LURAP1L	1.59213	PLK3	1.44935	NUDC	3.26678	PNKP	4.22436	CENPK	4.2404	AK3	3.19043	MRPL40	4.23961
852	GNAO1	3.97972	LINC00643	3.05839	C1orf43	2.33539	C1orf43	2.39815	TCP1	3.35537	GALNT18	2.2077	AKAP6	4.61642	ABLIM3	3.74355	BAALC-AS2	1.58999	GATM	1.44927	GAR1	3.26292	CKAP2	4.22361	CENPW	4.23757	RP11-792A8.4	3.18478	UBE2N	4.2379
853	FAM92A1	3.9793	TSG101	3.05593	BCL7A	2.33486	ZCCHC17	2.39792	MT-CYB	3.35269	ZNF106	2.20732	KLHL5	4.60417	CELF2	3.743	DCUN1D5	1.58824	EIF3A	1.44885	DDAH1	3.25628	LHFP	4.21427	FAM120AOS	4.23411	GALM	3.17654	ASPH	4.23067
854	KLHL23	3.97677	LUZP2	3.05073	KIAA1109	2.33432	ASB8	2.39568	2021-09-07	3.34335	GABRB2	2.20495	R3HCC1	4.60248	MEIS3	3.74116	FYN	1.58747	CCDC77	1.44511	ILF3	3.25514	TMX1	4.20779	TCF7L1	4.23406	AK2	3.17579	SYPL1	4.22579
855	APBB3	3.97552	UBE2K	3.04572	ARPC1A	2.33212	SLC35C1	2.39337	ABL2	3.33945	HNRNPH1	2.19783	GFOD2	4.59503	SLBP	3.73595	COPS5	1.58457	TSPAN11	1.44374	DDOST	3.25281	PGD	4.19011	SORBS3	4.21814	POLR2J	3.17066	PRR13	4.21971
856	NDUFB10	3.96858	PPP1R1A	3.0434	SDR39U1	2.32539	RSBN1L	2.3932	CACNG8	3.33788	DUSP26	2.19249	MIF	4.59063	CHD9	3.73594	SBDS	1.58438	ITM2A	1.44322	CIART	3.25226	NARS	4.1844	NEDD8	4.21661	MIR99AHG	3.1704	DSN1	4.21959
857	RALA	3.96179	LINC00657	3.03997	CCDC107	2.32327	SPCS2	2.39232	TMEM50A	3.33788	ZC3H13	2.18906	PAK1	4.58676	ANKRD13D	3.73435	YIPF5	1.58232	ELP2	1.44027	SUCLG2	3.25218	AC090498.1	4.18284	CENPH	4.21566	DYNC2LI1	3.16643	TACC3	4.20928
858	ZMAT2	3.96126	MT-ND1	3.0396	UVRAG	2.32312	IGLON5	2.39057	OSBPL8	3.3376	SPIN1	2.17778	ARMCX3	4.58431	TUNAR	3.73142	PLEKHB1	1.57923	CPNE1	1.43812	HMGXB4	3.24799	RNF114	4.18064	EIF2S3	4.21132	RAD51AP1	3.16594	STIM2	4.20171
859	GLRX	3.96097	ZCCHC11	3.0382	MRPL27	2.32109	EIF2S2	2.39027	KIAA0895L	3.33737	TIMM17B	2.17549	KIAA2022	4.57987	GNB5	3.7256	SPON1	1.57856	RPS10	1.436	CDT1	3.24408	LRPAP1	4.17863	NCALD	4.20653	RAB28	3.16055	NUDT1	4.1946
860	CADM3	3.953	SMAP1	3.03729	CMPK1	2.32088	THRA	2.38461	UBE2S	3.32567	GNG2	2.1743	RDH11	4.57823	DIXDC1	3.72181	GJA1	1.57578	FAM53C	1.43335	POLR2L	3.24313	GPX7	4.17698	UBE2D3	4.20562	STK39	3.15554	FZD8	4.19283
861	UBTF	3.93257	EIF4E	3.03123	CDK5R2	2.31788	KDM6B	2.38421	LCMT1	3.32209	B3GAT1	2.1707	PACS1	4.57199	MALAT1	3.71475	HARS	1.5732	TMEM59	1.4316	SF3B5	3.24242	PRPF38A	4.17356	POC1B	4.20531	FZD2	3.14646	PDLIM3	4.19122
862	HINT3	3.92339	RGL2	3.0303	TMEM132A	2.31466	KCTD13	2.38216	NAPB	3.3181	PIP4K2B	2.16984	SLIT1	4.55089	STMN3	3.70816	DPYD	1.573	ZSCAN16	1.43154	UGDH	3.23819	RPA1	4.17225	SMIM10L1	4.19829	MRC2	3.13693	PTBP1	4.18642
863	ASB8	3.92234	MED10	3.03017	FBXO11	2.31359	MARK3	2.37641	KIF3B	3.31109	RARA-AS1	2.16737	ANKRD13D	4.54485	RERE	3.7061	TCEAL8	1.57295	RTN4	1.42949	RFC5	3.23017	FAM64A	4.17174	NUDT4	4.18106	PDE4B	3.13201	PLEKHB1	4.17981
864	DENND6B	3.91868	SIPA1L2	3.03004	ARF1	2.30918	HIST1H2AC	2.375	UGCG	3.31089	RBM39	2.15861	SCARB2	4.54097	CMPK1	3.70427	PCDH17	1.57137	RP11-1055B8.9	1.42345	CTSC	3.2273	RBBP7	4.16931	CC2D2A	4.17915	USP16	3.12765	CAHM	4.17881
865	SDC3	3.9073	CLASP1	3.02711	TXNIP	2.3071	MOB4	2.37436	STX12	3.30882	CNTNAP3B	2.15349	AGPAT1	4.54075	MRPS21	3.70212	C1orf54	1.57066	C6orf48	1.4233	CXCR4	3.2214	GPBP1L1	4.16123	TMEM216	4.17825	RRBP1	3.12357	UBB	4.17844
866	STX1A	3.90118	FAM84A	3.02603	INIP	2.30303	E2F3	2.37235	NYAP1	3.30863	MVK	2.15218	SIAH1	4.53663	PAFAH1B2	3.70138	PHLDA1	1.56838	UBE2D1	1.4223	AK3	3.21967	MOB1A	4.15713	RP11-126K1.6	4.17611	PAQR8	3.12266	ZNF511	4.17727
867	CLCN3	3.9001	AKIP1	3.01999	PAPSS1	2.3007	PKIA	2.3491	SRCIN1	3.30818	KIF3B	2.15191	SDC3	4.53587	UBE2V2	3.69626	NUDT16	1.56647	C8orf59	1.42112	CDC40	3.21811	TROVE2	4.15564	PTTG1	4.17389	PPP1R17	3.11604	COX8A	4.17694
868	SAMD5	3.89917	ATP5D	3.00891	TMEM167A	2.29477	ARHGAP21	2.34659	C1orf216	3.29754	SDHB	2.15142	MTMR9	4.53557	R3HDM1	3.69091	BFAR	1.56633	ATP6V1D	1.42052	JADE1	3.21509	NUCB1	4.15491	JPX	4.16637	C9orf24	3.10361	PSMD7	4.17515
869	UNC13A	3.89674	COPS3	3.00506	GTF2A2	2.29306	KLHL13	2.34493	DYNC1LI1	3.28905	HNRNPA0	2.15038	ZNF583	4.53281	RALGDS	3.69088	ME2	1.56512	CDKN1B	1.41824	TNNT1	3.21494	LRP2	4.15195	RNF213	4.15904	DNAJC19	3.10291	LRRC1	4.1751
870	MT-ND2	3.8948	PGRMC1	3.00422	DISP2	2.29289	HMOX2	2.34287	VDAC1	3.28757	RGS2	2.14583	CACNA1B	4.53126	MT-CO3	3.69007	BAZ2B	1.56261	UBA5	1.41357	TCTN1	3.21004	SVIL	4.14981	NDST4	4.1567	PFKP	3.10232	H2AFJ	4.17495
871	CERS6	3.89279	C14orf2	3.0033	LMBR1L	2.29073	ZNF583	2.33843	SNN	3.28683	MRPS18C	2.14412	WDR82	4.53028	RAB11B	3.68773	TM9SF3	1.56194	MBTD1	1.41233	CCDC58	3.2085	HNRNPDL	4.14566	RPS26	4.15597	LAMTOR3	3.10076	CDCA4	4.17195
872	CCDC186	3.89252	VPS29	3.00131	ZNF652	2.29002	MUM1	2.33724	IFRD1	3.28068	NDUFAB1	2.14399	F12	4.52551	LINC00657	3.68331	BCHE	1.56194	YPEL2	1.40487	ARL6IP4	3.20833	QTRT1	4.14528	C11orf58	4.15208	RCC1	3.09906	ABCD3	4.17074
873	NBEA	3.88118	NTS	2.99458	GPR161	2.28968	SFXN3	2.33414	RAB10	3.28014	ARPP21	2.14185	OAZ1	4.52427	PJA2	3.67435	TOX3	1.56003	SMARCD1	1.39453	EPB41L2	3.19828	BLACAT1	4.14192	TMEM219	4.14959	RP5-1092A3.4	3.08852	NUDT4	4.16763
874	CYTH2	3.88042	PIN1	2.99419	CARS	2.28928	FAM229B	2.33063	SKIL	3.27595	KIAA1586	2.14143	USP46	4.52243	SOX11	3.67364	KDSR	1.55808	GPSM1	1.3921	LIG1	3.19334	GPATCH2	4.13664	ANTXR1	4.14839	ZCCHC9	3.08673	RP11-263K19.4	4.16733
875	ZFR2	3.87601	ALKBH7	2.98824	NOL4	2.28921	TRIM9	2.3303	KIAA1715	3.26665	MIR181A1HG	2.13673	DNAJC12	4.51967	SLIRP	3.67274	RERE	1.55743	BCAS2	1.39159	ZRANB2	3.19268	HADH	4.13405	ATF3	4.14764	EMP2	3.0846	CLINT1	4.16153
876	TNPO1	3.87358	PITHD1	2.98083	PRKCZ	2.28495	DENND6B	2.32818	COMTD1	3.26644	UBQLN2	2.13547	ISCA1	4.51963	HGSNAT	3.66702	SCRN2	1.55652	GPRC5B	1.3915	PSMA3	3.17463	NAA38	4.13128	MTUS1	4.14598	MSI1	3.08343	FUS	4.16064
877	CACFD1	3.87234	NRG1	2.97969	C11orf58	2.28435	IFRD1	2.3234	C21orf62	3.26546	CERS6	2.13305	DEF8	4.51415	RGS12	3.6643	RPAIN	1.55483	AC104655.3	1.39082	TMEM14C	3.17329	WDR25	4.13003	DDR1	4.14302	SLC16A9	3.08035	SSBP1	4.15791
878	TBCC	3.87149	SLC37A1	2.97952	CASK	2.28353	TULP4	2.32153	BCL11A	3.26294	NOVA1	2.1316	CYB5D2	4.51347	DBNDD1	3.66144	EIF5B	1.55379	SPECC1	1.39066	SNRPA1	3.17135	HDGF	4.12183	AIDA	4.13359	NCK1	3.07609	SRY	4.15452
879	CA10	3.87019	SUGT1	2.97682	NFU1	2.28285	AASDHPPT	2.32138	LUC7L3	3.26267	EFNA3	2.13077	ELAVL2	4.51111	GPR161	3.65566	USP45	1.55104	SH3BP4	1.38854	GPR143	3.1708	CLSPN	4.11788	ID2	4.13071	SLC25A5	3.07598	TMEM231	4.1544
880	ASGR1	3.86796	CDK5R1	2.97575	NUDT14	2.28153	KAT6B	2.31782	THEM4	3.25753	ATP6V1A	2.12207	TMTC4	4.51035	COMTD1	3.65254	RPS21	1.55021	FAM96A	1.38781	QKI	3.16907	BARD1	4.11644	CNPY2	4.11057	BUB3	3.07271	DYRK4	4.152
881	SYNRG	3.86284	RNF115	2.97552	METTL5	2.28112	ATOX1	2.31718	ISCA1	3.25598	TMEM179	2.12076	VDAC2	4.51032	MCTS1	3.65133	RBM8A	1.54523	ELF2	1.38013	XRCC2	3.16684	STK26	4.11355	PCDH9	4.1091	NDE1	3.0696	HSDL2	4.14744
882	DNAJA1	3.86268	STX12	2.97414	KIAA1107	2.28085	LINC00632	2.31655	PNPLA8	3.25217	CMIP	2.11712	NAPB	4.51007	NDUFAB1	3.64392	KAT7	1.54411	RPS12	1.37715	TMEM258	3.15928	TMEM258	4.11021	ZNF706	4.10754	ISYNA1	3.06707	TIMM13	4.14107
883	TRAK1	3.86222	SFXN3	2.97325	CNGB1	2.27828	PDCL3	2.31573	PIANP	3.25073	AGAP1	2.11474	TXNL4A	4.50951	GPR153	3.64049	GLRX3	1.54047	KANSL1	1.37381	MRPL13	3.15853	FAM13A	4.10836	DKKL1	4.1071	PAWR	3.06626	MSH6	4.13687
884	RAB1A	3.86216	FAM216A	2.9718	CH17-125A10.2	2.27528	ATP6V1B2	2.31455	ZNF91	3.24862	ANKRD46	2.11417	ASGR1	4.50405	SLCO3A1	3.63942	MOXD1	1.53996	NCBP2	1.37302	ISOC2	3.14908	RRBP1	4.10633	SLC38A2	4.10623	EIF3A	3.06476	HMG20B	4.1341
885	C1orf43	3.85684	NPTX2	2.97063	B4GALNT1	2.27173	HAX1	2.31348	SSBP2	3.24558	FRY	2.11137	FBXL15	4.49595	FAM96B	3.63889	KLHL28	1.53697	CBR4	1.37202	CA14	3.14883	FDX1	4.09832	HBP1	4.10506	DAG1	3.05705	ATP5H	4.13233
886	PDE4DIP	3.8565	CFAP36	2.96784	TMEM9B	2.27077	UBE2S	2.3113	FAM200B	3.24061	ASMTL	2.11129	TMEM74B	4.49195	RAD54L2	3.63246	ARHGEF9	1.53518	ZNF738	1.36844	PIH1D1	3.1469	BEGAIN	4.08864	ASF1A	4.10492	COA5	3.05501	MYDGF	4.13028
887	DNM1	3.85628	FAM131A	2.96573	RP3-525N10.2	2.26856	NKIRAS2	2.31017	PRRT2	3.23444	PPP2R1A	2.10941	RNMT	4.48777	ATXN1	3.62796	PSMA7	1.53451	ASF1A	1.36543	NAE1	3.14417	PMP22	4.08396	UBXN4	4.10191	P4HB	3.05473	DDR1	4.12914
888	SMARCC2	3.85427	CTNNBL1	2.96395	SYNRG	2.26797	ZC3H8	2.3047	TMOD2	3.23376	ASS1	2.10819	ST3GAL1	4.48776	CAMK2N1	3.61843	SHROOM3	1.53423	CEP68	1.36234	MCM2	3.14145	POLR2L	4.05849	SNRPD3	4.09887	AURKA	3.05317	SPHK1	4.12158
889	APOO	3.84687	NDUFS5	2.96382	FAM19A5	2.26794	NDUFB10	2.30261	RCAN2	3.22628	SEC14L1	2.10369	PLPPR3	4.48548	SYNE1	3.6182	RIMS2	1.5336	NEMF	1.36084	GGCT	3.13832	SESN3	4.0558	PCNA	4.09832	ZNF292	3.05287	PALLD	4.12109
890	PPP1R18	3.84562	RIIAD1	2.95932	SRD5A1	2.26642	HNRNPAB	2.29846	SLC1A6	3.22031	CEBPZOS	2.10088	ATP6V1H	4.48516	SHISA5	3.6174	SPON2	1.53275	RNF44	1.36006	SPAG16	3.13759	C1orf35	4.04657	ACADVL	4.09231	PRPF31	3.05191	JOSD2	4.10889
891	PPP3CB	3.84508	INIP	2.95854	IGLON5	2.266	RNF165	2.29813	2021-03-01	3.21555	NEMF	2.10037	ACHE	4.48462	PRRC2B	3.61598	RARS	1.53275	SHB	1.35928	GALNT12	3.13751	MAP2K1	4.04588	BAX	4.0917	SRSF10	3.05158	LAMTOR4	4.10884
892	PIAS1	3.84371	FAM219B	2.9579	ZCCHC18	2.26312	SLC52A2	2.29332	WIPF3	3.21114	ICK	2.09729	CPLX2	4.4816	PDZD7	3.61328	HDAC5	1.53085	RNF114	1.35816	CDC26	3.13708	MT-CO1	4.04317	ZWINT	4.08942	PSMA1	3.04733	SALL2	4.10717
893	CYB5A	3.83955	UBE2D4	2.95781	PRCD	2.26307	DDRGK1	2.29221	HLTF	3.20283	NOC2L	2.0966	SNRNP27	4.48056	CERS6	3.61277	FUBP1	1.52958	UXT	1.35729	PYCR1	3.13621	RBM8A	4.04249	ERLEC1	4.08886	EPB41L2	3.04677	TCF4	4.10714
894	MPHOSPH8	3.83741	G3BP2	2.95644	FAM161A	2.26243	HACD3	2.29141	GPR85	3.20225	POLR2B	2.09615	CLIP2	4.46916	RAB1A	3.61246	PUS3	1.52877	OTUB1	1.35538	NIFK	3.13593	PARK7	4.03744	MEA1	4.08638	RHEB	3.04304	CCDC53	4.09071
895	GPR153	3.82201	ITGB1BP1	2.95518	SRP72	2.25827	FBXL15	2.29005	AP1S1	3.20214	IPO9	2.09573	EML5	4.46429	BORCS8	3.61017	ACAA1	1.52814	STARD3NL	1.35013	SMIM20	3.13467	PRELID1	4.0343	TMEM179B	4.08611	SCAF4	3.04122	ARID5B	4.08831
896	RSF1	3.82052	FKBP8	2.95184	SULF2	2.2557	RFTN1	2.28992	IP6K2	3.20122	ATL1	2.08851	NAV3	4.46088	CPEB3	3.60977	FAM13A	1.52798	STMN3	1.35007	SHROOM3	3.1275	MAF	4.03311	NETO2	4.07983	ERCC1	3.03849	CDC20	4.08808
897	CMPK1	3.81257	SNAPC5	2.94686	AMER2	2.25553	PFDN4	2.28912	RNF8	3.19906	DNASE1	2.08692	NDUFS5	4.45976	NFASC	3.60417	PCMTD2	1.52609	SERTAD3	1.3489	GPRC5B	3.12746	TFAM	4.03115	SNRPC	4.07974	LAMA4	3.03256	ATP6V0E1	4.07232
898	MORN2	3.80916	SPOCK1	2.94646	RAC1	2.2554	RTN2	2.28656	RBM4	3.19827	MRAS	2.0869	VSTM2L	4.45029	TSPAN5	3.60104	VASP	1.52109	VBP1	1.34573	MCM4	3.12462	TMEM159	4.02818	CLSPN	4.07575	RPL36AL	3.03231	JARID2	4.07105
899	PNMA2	3.80581	RELL2	2.94545	MYL12B	2.25474	GFOD2	2.28099	IQSEC3	3.19656	DUSP8	2.08086	RRAS2	4.44944	FSD1	3.59979	ATRAID	1.52027	ZNF100	1.34426	HIBCH	3.11761	COL4A1	4.02359	ADAMTS6	4.07452	C6orf48	3.02069	RP11-161M6.2	4.06897
900	ZNF720	3.793	UBL3	2.9434	SRGAP3	2.25288	ACIN1	2.27741	ZNF281	3.19419	MACROD2	2.07779	NLN	4.44935	CYFIP2	3.59692	H2AFY2	1.51705	2021-03-06	1.33415	ORC3	3.11663	RP11-266O8.1	4.02286	LPIN2	4.07098	FOXO3	3.01972	SORBS3	4.06823
901	MRPL41	3.79167	POLB	2.9405	NEBL	2.25151	GTF2A2	2.27401	UQCR10	3.19281	VAPA	2.07707	NUCB2	4.44915	2021-03-06	3.59039	DNAL4	1.51313	MKRN1	1.33248	IFT22	3.11565	CHCHD7	4.01943	MORF4L1	4.07051	IKBIP	3.01478	ESD	4.06812
902	SERINC1	3.7914	MDH1	2.93668	PMM1	2.24911	FNIP2	2.27048	RALGAPA1	3.19172	CNTN1	2.07284	LAMTOR2	4.44879	FUCA1	3.58241	UCKL1	1.51197	ANTXR1	1.32554	PLPP3	3.11139	HSPB11	4.01895	SLC25A13	4.06993	FAM217B	3.01325	LMNB1	4.06406
903	RP11-352M15.2	3.79078	GDAP1L1	2.93407	KCTD16	2.24679	CD59	2.27003	COX5A	3.19081	RAB1A	2.07097	PRDM2	4.43762	SHC3	3.58174	NOA1	1.51181	GDI2	1.32526	EPHA4	3.11048	EIF4B	4.01818	CHMP4B	4.0641	RAB30-AS1	3.01312	SPATA6	4.05879
904	CFAP36	3.78917	CASP3	2.9286	ATP5B	2.24467	BRD3	2.26965	SMPD3	3.18963	SRRM4	2.06822	ANKRD13B	4.42793	RP11-352M15.2	3.57334	EIF3D	1.51101	BDH2	1.32419	ALDH6A1	3.11015	WDR18	4.01161	MIER1	4.06034	FBXO5	3.01134	PSMA3-AS1	4.05824
905	CCDC157	3.77628	NDUFAB1	2.926	MAD1L1	2.24063	IQSEC3	2.26618	PCDH9	3.18954	BEX2	2.06738	FAM161A	4.4276	STRA13	3.56758	NDUFS3	1.50926	RGS20	1.32339	SAAL1	3.10978	MED4	4.01039	RMI2	4.05977	MESDC2	3.00617	TMEM258	4.05768
906	AMER2	3.77437	DBNDD1	2.92548	SSTR2	2.23899	DCLK2	2.26285	NRDC	3.18932	CAMSAP2	2.0667	ABHD14A	4.42329	SHOC2	3.55849	MRPL13	1.5086	PDLIM7	1.32074	MIR99AHG	3.10669	C4orf27	4.00213	CTD-2270L9.4	4.05926	EPHX2	2.9987	HMMR	4.05545
907	CCDC82	3.77287	MARK3	2.92509	AP2B1	2.22842	STRN4	2.26233	P4HTM	3.18832	PI4KA	2.06532	PHF14	4.42318	IL1RAP	3.55684	SH3GLB1	1.50796	ISY1	1.31942	TFG	3.09591	TLK1	3.9965	UFD1L	4.0513	MGME1	2.99345	TIMELESS	4.05502
908	PAPSS1	3.7727	GNAL	2.9217	ARL16	2.22838	TIPRL	2.25891	ICA1L	3.18798	LIN7B	2.0615	CCT2	4.41993	KIAA0232	3.55589	DNAJC15	1.5075	MRPL10	1.31723	ZEB1	3.09381	GTF2H5	3.99629	SNAPIN	4.05018	ATP5A1	2.98491	PSMA3	4.05486
909	LIMD2	3.76463	PIN4	2.91654	SLC1A6	2.22801	NDUFA9	2.25851	CCP110	3.18659	MUM1	2.05694	LINC01003	4.41864	VEZT	3.55524	ZNF124	1.50603	DPH3	1.31722	ANAPC16	3.09149	PLEKHB1	3.99574	PMAIP1	4.04993	UQCRB	2.98458	CD151	4.05475
910	ST7	3.76302	RP11-352M15.2	2.91394	NME3	2.2267	LINC00982	2.25682	FKBP1A	3.18329	UQCRC2	2.05609	GTF2I	4.41329	NCS1	3.55377	PHF6	1.50392	RNF24	1.31322	PSME1	3.08837	TRIB2	3.995	DUT	4.04276	TMEM261	2.98344	PKN2	4.04936
911	MOB4	3.76121	PPDPF	2.90806	KDM1A	2.22092	EIF4E	2.25602	PTOV1	3.17481	CDKN1B	2.0558	TBC1D24	4.41086	DTX3	3.55139	KIAA1755	1.50074	KMT2E	1.31116	DYNC2LI1	3.08243	PEX2	3.97858	LRRC17	4.04029	ATP1A1	2.97585	RPL31	4.04867
912	PIANP	3.75925	POMP	2.90789	NFASC	2.219	TTC5	2.25575	RERE	3.17184	PRDX5	2.05186	FSCN1	4.40855	BCL2L1	3.54761	CRYBG3	1.5007	KNDC1	1.3089	MRPL57	3.08019	TMBIM4	3.9774	C12orf57	4.03037	IFITM2	2.97368	CRYL1	4.04708
913	ANKRD46	3.74982	PARD6A	2.89942	EPHB6	2.21335	SC5D	2.25525	MTUS1	3.17077	MGAT5	2.05004	DNM1	4.40735	MTCH2	3.54736	RPS29	1.4987	RTF1	1.30551	SCUBE1	3.08001	GOLM1	3.97382	ARL1	4.02159	RNASEH2A	2.97124	CEP78	4.04521
914	PRPSAP2	3.73994	CDK5R2	2.895	PACRG	2.21271	STX12	2.25084	KIAA0930	3.16797	ZNF668	2.04975	ATF5	4.40701	ENDOV	3.54605	HIST1H2BD	1.49674	RP1-34B20.21	1.30464	APEX1	3.07977	GPR143	3.97265	TMEM165	4.01051	PFDN6	2.95721	COX5B	4.03685
915	KCTD13	3.73399	RHBDD2	2.89233	PRNP	2.21002	UBQLN2	2.24854	GGCT	3.16442	MSANTD4	2.04969	PHACTR1	4.40539	AP3S1	3.54488	SRSF10	1.49403	ZNF626	1.29908	MDM1	3.07696	SRSF10	3.97199	HELLS	4.00463	SNHG21	2.95338	GYG1	4.03422
916	AFF4	3.7265	NRSN2	2.89222	PTPRN2	2.20699	NUTM2B-AS1	2.24728	U2SURP	3.16378	DRAP1	2.04751	MAP7D2	4.4053	ARHGDIG	3.54347	FAM219B	1.4929	SYBU	1.29736	PRR11	3.07444	BNIP3L	3.97182	PPP2R4	4.00163	CCDC90B	2.95056	MPST	4.02876
917	ACSL3	3.72414	MAP2K4	2.88495	ATE1	2.20698	ITPA	2.24252	MDH1	3.15591	PIEZO2	2.0473	PTPRN2	4.40418	RPS6KL1	3.54325	TMCO1	1.49239	DUSP10	1.29337	PPID	3.06898	ATP5A1	3.96463	AP3B1	3.9966	LRP6	2.95006	TYRO3	4.0274
918	ARPC3	3.72399	RAB7A	2.88145	AES	2.20644	SDHB	2.24012	SGIP1	3.14753	DMTN	2.04675	SVOP	4.39756	FTL	3.54242	LMAN1	1.49137	PNMA1	1.29307	BUB1	3.06735	XXYLT1	3.96131	SEC63	3.99605	SWI5	2.94974	CHPF	4.023
919	NAV1	3.71997	CA11	2.86662	C3orf70	2.20265	NAV1	2.23674	DHPS	3.14529	YARS	2.04638	RCAN3	4.39642	COMMD9	3.53595	LAMP1	1.49107	EAF1	1.29153	DEPDC1	3.06638	KRR1	3.9541	MCL1	3.99378	BCCIP	2.94947	HLA-B	4.01771
920	SH3GL2	3.71602	DENND1B	2.86508	RAP1GDS1	2.20192	GNAO1	2.23643	USP33	3.14114	UBE2R2	2.04446	PCSK7	4.39632	ZNF793	3.53459	SAMM50	1.48995	NUP93	1.29137	FILIP1	3.0651	TPRKB	3.95249	RORB	3.99066	KDM3A	2.94787	SLC25A6	4.01232
921	NUTM2B-AS1	3.71475	CAMK4	2.86458	FAM92A1	2.2011	AMN1	2.23401	MFF	3.13355	PIK3R3	2.04263	NAP1L3	4.39596	CLPP	3.53128	C11orf95	1.48987	YPEL5	1.29087	NHP2	3.06415	GABPB1	3.95051	CA12	3.98935	PFKL	2.94687	AK2	4.01231
922	FAM215B	3.71453	JPX	2.86351	PRPSAP2	2.19852	RUNDC3B	2.22607	GTF2I	3.13014	CS	2.04106	DDAH2	4.39551	BIVM	3.52796	IL17RD	1.48771	SAFB2	1.2899	TRIM24	3.06323	MRPS27	3.95045	RNF130	3.98241	ZNF511	2.94676	GADD45GIP1	4.00799
923	TSC22D1	3.71392	PTGFR	2.86202	C5orf49	2.19707	C20orf194	2.2223	NDUFA8	3.11864	TXNL4A	2.03996	ZMAT2	4.39397	GARS	3.5239	PABPC4	1.48485	SF3B1	1.28888	ZCCHC9	3.05957	TAF7	3.95021	SLC16A4	3.97606	GINS4	2.94546	MIER1	3.99626
924	SMARCE1	3.71321	ATE1	2.86162	RSBN1	2.19593	WDR47	2.21945	CC2D1A	3.11289	MYL6B	2.03958	POLB	4.38685	PACS2	3.52192	UNG	1.48325	FLAD1	1.27894	KCNQ3	3.05354	ZC3H15	3.94943	URM1	3.97543	ANTXR1	2.94524	EXOSC3	3.98963
925	SLC35E2B	3.71299	ATP6V0D1	2.86069	RSF1	2.19541	ZCCHC12	2.21889	NDUFB4	3.10062	SOX12	2.03517	C1orf52	4.377	WNT7A	3.52131	TMX2	1.48252	GHRH	1.27303	WBP4	3.04968	SLC39A6	3.94815	MMP2	3.97518	SPATS2L	2.94515	CDCA8	3.98439
926	HSDL1	3.70606	MRAS	2.86047	DRD2	2.1954	SNX4	2.21864	PPP3CA	3.10042	CCND2	2.03515	NR4A2	4.37348	DHX29	3.51968	RPS13	1.48185	PABPC1	1.27205	PRPF31	3.04439	STAG2	3.94558	CDK14	3.96624	CCT3	2.94332	PIH1D1	3.98295
927	DEAF1	3.70558	LINC01330	2.85993	RNF14	2.19385	GDPD5	2.21792	FBXL16	3.0893	SMARCAD1	2.03412	FRRS1L	4.36783	REEP2	3.51701	SMARCA1	1.48148	SENP2	1.27145	FANCI	3.04086	FOXP1	3.94237	BUB3	3.96483	HK2	2.94105	ERCC1	3.98131
928	NRSN1	3.69517	CBX6	2.85556	TOX2	2.19235	PYCR1	2.21494	MED10	3.08802	UFM1	2.03403	GADD45GIP1	4.36763	PMM1	3.513	YPEL2	1.47949	PRPF18	1.26942	PEX19	3.04038	HMMR	3.94013	CSRP1	3.9636	DPH5	2.93183	SPA17	3.97761
929	ATP5O	3.6948	ZNF704	2.85533	GNAQ	2.18902	RP11-706O15.1	2.21283	PAPSS1	3.08679	FOXG1	2.03109	FXYD7	4.36644	SYNGR3	3.5113	MALAT1	1.47934	EMC6	1.26907	MID1	3.03917	LAMC1	3.93909	TCEA1	3.96338	EIF2S3	2.93042	SMIM19	3.9694
930	APC	3.68827	NAA15	2.8548	DNAL4	2.18663	SRP19	2.2054	BRD3	3.08617	TBCB	2.03027	HOMER1	4.35904	LASP1	3.507	QSER1	1.46936	BTF3L4	1.26859	H1FX-AS1	3.03846	C11orf74	3.93431	TMEM177	3.96201	C6orf120	2.92991	ZDHHC12	3.96741
931	R3HDM4	3.68724	ADGRL1	2.85457	ARHGEF9	2.18376	NAP1L4	2.20179	WSB2	3.08503	IGLON5	2.02837	DIRAS1	4.35766	ZNF583	3.50669	GOLM1	1.46604	SEC22B	1.26816	FDX1	3.0304	P4HA1	3.9315	SNRPF	3.96171	PARVA	2.91827	NSL1	3.96708
932	RNF24	3.67871	ZYG11B	2.8497	UQCRC2	2.18325	DENR	2.1996	PREPL	3.08339	CNTN5	2.02554	MYL12B	4.34983	TSG101	3.50667	TIMP2	1.46597	OSER1	1.26499	AGTRAP	3.02925	MBIP	3.92864	KIZ	3.96157	RP11-111M22.3	2.91342	MTTP	3.9611
933	RALYL	3.67834	UBE2B	2.8467	FOS	2.1829	ATP13A2	2.19949	GABRG2	3.08223	GCNT2	2.01978	USP15	4.34942	LINC00662	3.50238	PDCD10	1.4658	EIF3M	1.26498	SPATS2L	3.02759	PSMA3	3.91796	HNRNPA3	3.95937	XRCC2	2.90912	CDCA3	3.95898
934	MTMR9	3.67414	C19orf70	2.84524	CYB561	2.18281	CELSR3	2.19719	ARID4B	3.07824	SYNC	2.01948	SHD	4.34642	PHLDA1	3.50071	TARDBP	1.46579	DIP2C	1.26347	DPM3	3.02706	BCAM	3.91305	EIF3D	3.9591	HMMR	2.90754	CENPE	3.95886
935	SMPD3	3.66854	PTBP2	2.84469	CHCHD6	2.18238	ACBD6	2.19683	CLASP1	3.07427	BHLHB9	2.01943	CCT6A	4.34342	TMEM55A	3.4965	SDF2	1.46548	ZBED4	1.25999	SERP1	3.02464	SNX3	3.90779	NOSIP	3.95852	FRYL	2.89656	PDLIM1	3.95389
936	GPR161	3.66682	EFNB3	2.83923	PDE1A	2.18195	PGAM1	2.19506	CAMSAP1	3.06826	HIST1H4E	2.01923	MPP3	4.34287	CEND1	3.49518	HLA-A	1.46468	CALB1	1.2598	CCT3	3.02168	HOMER3	3.9053	SNU13	3.95773	SDHAF3	2.89559	MRPL19	3.95264
937	SUSD4	3.66153	SMDT1	2.83708	CNTNAP3B	2.18121	NDUFB8	2.18401	ANKZF1	3.06655	SMARCD1	2.01804	CDK6	4.33895	ENOX2	3.4903	ISG15	1.46425	NXN	1.25693	KIF9	3.02155	PCDH10	3.89615	DPPA4	3.95669	DAZAP2	2.89551	EIF3E	3.95176
938	LYST	3.6575	STX3	2.83585	SENP6	2.18074	YIPF4	2.18271	CRIM1	3.05296	EIF4H	2.01709	CACNB4	4.33892	CD320	3.48993	ADGRG1	1.4566	TSPO	1.25686	DSN1	3.01969	PRPF4B	3.89267	GPBP1L1	3.95109	UBXN4	2.89144	SSB	3.94998
939	SH3GLB1	3.65171	RAB33A	2.83522	DDX24	2.17958	PCNXL4	2.17845	LMBR1L	3.05166	RP11-357K6.1	2.01685	BEND5	4.32726	PBRM1	3.48842	2021-03-05	1.45544	ADGRA1	1.25677	SLC39A10	3.01887	PIH1D1	3.88899	KATNBL1	3.95021	GSTO1	2.89105	KXD1	3.94971
940	CBR4	3.63968	CLIC1	2.83351	FAM204A	2.17822	TNFRSF21	2.17776	GNPTAB	3.04845	ARL4D	2.0161	SRRM3	4.32355	PPA1	3.48367	MRPL47	1.45375	PEX16	1.25397	MCM6	3.01799	WBP4	3.88465	CDC37	3.94897	ARL3	2.88302	RP11-111M22.3	3.9401
941	LAGE3	3.63865	NDUFB4	2.83311	BSDC1	2.1738	CLUL1	2.17585	YWHAE	3.04497	ATP5J	2.01593	PTP4A1	4.32297	MTUS2	3.47413	XRCC6	1.4537	STARD3	1.25284	FLRT3	3.01735	TMEM101	3.8841	FOXP4	3.94671	CRYZ	2.88044	SS18	3.93782
942	ZBTB7C	3.63398	ZNF428	2.83274	PHF21B	2.17088	WNT7A	2.17148	GAS7	3.04353	CPLX1	2.01553	SH3KBP1	4.32047	CNTNAP5	3.47148	COX18	1.45354	LINC00926	1.25168	SDHAF3	3.01277	ZFYVE16	3.88292	POP5	3.9439	RMI2	2.87659	MRPL54	3.93696
943	NDUFA3	3.62843	DR1	2.83211	PRADC1	2.16524	HSDL1	2.1711	GABRB2	3.04091	QPCT	2.00802	CCDC82	4.31924	MGAT3	3.46894	SFPQ	1.45047	IGF2BP3	1.25115	FAM13A	3.00729	CHEK1	3.88057	UBE2J1	3.93969	NIT1	2.87224	TGFB1I1	3.93638
944	MAPK6	3.62278	ZNRF1	2.8298	VWA5A	2.16418	KLHL8	2.17107	HOMER1	3.03684	RHOB	2.00675	CEND1	4.3133	NDUFA3	3.46347	TACC2	1.45	PSMC6	1.25096	PROM1	3.00704	LBR	3.88039	LINC01481	3.93865	FKBP9	2.87132	GINS4	3.92258
945	GTF2I	3.62186	SERINC1	2.82831	CCDC160	2.16378	THSD7A	2.16867	TRPC4	3.02552	PABPN1	2.0042	PALM	4.31311	AKR1C1	3.46317	ACADM	1.4493	CIR1	1.25023	OIP5	3.00294	XRN2	3.87865	HEBP2	3.93767	PPIH	2.865	NDUFA6	3.92163
946	RP11-722G7.1	3.61118	NDUFV3	2.82599	TSPYL4	2.16357	CORO7	2.16201	CELF1	3.02497	CACFD1	2.00309	KCNB2	4.31273	MIR124-2HG	3.46211	BEND5	1.44907	CEP170	1.2481	C1orf174	2.99804	CLYBL	3.87523	SMIM7	3.93414	CAAP1	2.86184	SPATA13	3.92115
947	RIMS1	3.60609	CCDC136	2.82513	PACS2	2.16305	CYB5B	2.16051	TOP2B	3.0238	COX6B1	2.00287	ARPP19	4.31089	GNB2	3.45758	EFS	1.44724	MSI1	1.24508	KHDRBS1	2.99797	ADSL	3.85713	PDCD4	3.93237	DNALI1	2.8613	PRDM16	3.9202
948	UBE2L6	3.60345	IFRD1	2.82485	NTMT1	2.15687	LDHA	2.15921	SCARB2	3.0185	MATN2	2.00196	LHFP	4.31072	ANKRD36	3.45732	PIM3	1.44253	TMUB2	1.24432	NFYC	2.99797	JMJD1C	3.85359	DNAJC19	3.93217	UHRF1	2.86101	EVI5	3.91831
949	TNRC6C	3.59881	GPBP1	2.81892	STRN4	2.15285	DNAAF2	2.15759	RPAIN	3.01541	STX12	1.99816	FAM134A	4.30567	CELF1	3.45632	MXD4	1.44152	PCNP	1.24272	LTBP4	2.99756	HSD17B12	3.85237	POLR2G	3.93118	SCP2	2.86096	NCCRP1	3.91365
950	MYT1L	3.58722	DLG5	2.81772	TMEM11	2.15241	CACNB4	2.15511	HECTD4	3.01123	TMTC4	1.99682	KBTBD6	4.2996	PPP2R3A	3.45555	RP11-650L12.2	1.44149	CHTF8	1.24227	BCAT1	2.99184	OIP5	3.85216	2021-03-07	3.92959	FN3KRP	2.86002	MYL6	3.91196
951	RHBDD2	3.58713	FUCA1	2.81699	SUCLA2	2.15109	NPRL2	2.15396	IGLON5	3.00544	MAT2A	1.99581	WASF1	4.2963	ARMCX3	3.4537	VRK3	1.44114	NOSIP	1.23674	CENPC	2.98781	ERP29	3.85135	MRPL34	3.92772	CDCA4	2.85913	POLR2E	3.91013
952	ZNRF1	3.58532	VPS28	2.81625	DYNC1LI1	2.15108	TSPYL1	2.1534	MPC2	3.00389	MRFAP1L1	1.99254	LIN7C	4.29187	STK32B	3.4494	RIIAD1	1.43699	PABPN1	1.23545	KIF14	2.98751	RNASEH2A	3.85125	HHLA3	3.92743	PRPF4B	2.85684	MAP3K13	3.90626
953	IP6K2	3.58431	BCL2L11	2.81048	CHODL	2.15057	BEX2	2.1522	FOSB	3.00213	NARF	1.99209	SQLE	4.29078	C1orf122	3.44814	BYSL	1.43597	KCNQ1DN	1.23493	MELK	2.98683	SRSF7	3.84855	DNAJC9	3.92453	CMTM7	2.85595	NEDD8	3.90577
954	INSM1	3.58406	EXOG	2.80575	EBP	2.14988	BLOC1S4	2.14564	TXNDC16	2.99959	FAM229B	1.98522	ARIH1	4.28682	PPP2R2C	3.44634	TSPAN6	1.43255	GNAI2	1.23272	SRFBP1	2.98647	BZW1	3.84779	EID1	3.91914	LINC00493	2.85282	MPP5	3.89993
955	PRKCZ	3.58377	GPRASP2	2.80485	ZNF804A	2.14924	RP11-722G7.1	2.1413	BRINP3	2.99896	ATOX1	1.98055	KIAA1549	4.28414	YPEL1	3.44456	PHC2	1.43091	PPP1R14B	1.23122	NUP35	2.98498	CCAR1	3.84767	EXT1	3.91345	SNAPIN	2.85165	RPS28	3.89859
956	CTTNBP2NL	3.57173	MSRB2	2.80319	MMP24-AS1	2.14888	SCN3A	2.14041	VDAC2	2.99887	KLC2	1.98043	FBXO44	4.27995	SLC4A8	3.44399	DERL2	1.4285	SNAPIN	1.23052	EIF3A	2.98453	C12orf57	3.84659	HDLBP	3.89928	PDLIM2	2.84668	TMEM261	3.89842
957	ARF3	3.56861	PALM	2.80168	TMEM57	2.14875	TSPAN5	2.14003	SRRM3	2.99669	LINC01315	1.97909	GABARAPL1	4.27184	NR2F6	3.44108	MLLT10	1.42817	CIAPIN1	1.22783	AP3B1	2.9843	PFDN5	3.84646	SPG21	3.89396	ATAD2	2.84575	PXDN	3.89836
958	KDM1A	3.56626	PANK2	2.7999	PEA15	2.14773	COX8A	2.13971	WDR82	2.99604	CACNB4	1.97714	ZNF622	4.26313	ITSN1	3.44099	CD151	1.42804	KLF7	1.22781	LYN	2.98424	MRPL47	3.8464	MAML2	3.8906	ZNF385D	2.84356	NKAIN3	3.89348
959	KRAS	3.56469	FIS1	2.79884	IGF1R	2.14674	FAM49A	2.13816	PPA1	2.99602	PTDSS1	1.97657	CBX3	4.26209	PXK	3.43869	EIF4A2	1.42758	SLC16A9	1.22638	GPX7	2.98137	EIF1AX	3.84561	PIGC	3.89035	LZTFL1	2.84259	TMSB10	3.89299
960	SYT14	3.5614	LBH	2.79771	TMCC1	2.14671	ABHD6	2.13684	CCDC107	2.98837	CAPRIN1	1.97246	FBXL16	4.25322	SEC62	3.43833	MTERF2	1.42669	CST3	1.22578	PIGX	2.98046	MGMT	3.84182	ZNRD1	3.87698	MPI	2.83888	FOXG1	3.88889
961	SHOC2	3.55827	KCNIP1	2.79723	DPCD	2.14405	IP6K2	2.1357	ZNF292	2.98095	FUT8	1.96936	NCOR1	4.25235	MTUS1	3.43707	PLRG1	1.42645	SRRM3	1.22287	AKR1A1	2.97837	SNHG8	3.83953	2021-09-10	3.87575	TMEM9	2.83863	SDF2L1	3.8888
962	LPIN1	3.5562	SERPINI1	2.79641	C7orf73	2.14358	RSU1	2.13364	SYNGR3	2.98047	C14orf2	1.96352	ABR	4.2501	CLRN1-AS1	3.43401	PGD	1.42516	KIAA1191	1.2226	DPH5	2.97566	COPS4	3.83904	TEX9	3.86757	VEGFA	2.83825	FBL	3.88303
963	TMEM108	3.55353	SYBU	2.79042	RIIAD1	2.14174	YARS	2.12787	LONRF2	2.98045	NUPL2	1.96103	EPHB1	4.24882	TOP2B	3.43364	ASF1A	1.42411	CYB5R4	1.22117	DNAJB4	2.97255	TIMELESS	3.83566	RWDD1	3.86627	NONO	2.83413	PEF1	3.88066
964	EMC4	3.55307	CITED1	2.78899	KIAA1549	2.13767	MORF4L1	2.12674	RNF10	2.97219	THY1	1.95726	AP006222.2	4.24842	PDE4D	3.43323	TP53I13	1.42318	FEZF1-AS1	1.22068	NEK2	2.96595	SNW1	3.83486	SSBP1	3.86355	MXD3	2.83243	COA3	3.87143
965	C7orf73	3.55043	POP7	2.78641	ASIC4	2.13502	MKRN1	2.12674	ARHGAP21	2.96247	AP4M1	1.95627	BORCS8	4.23726	SERPINI1	3.42896	QARS	1.42088	GYG1	1.21681	KCTD6	2.96584	ITGB3BP	3.83413	MEGF10	3.86261	KHDC1	2.82309	CYHR1	3.86935
966	ISLR2	3.54623	MT-ND5	2.78506	ASIC1	2.13494	IMPDH1	2.12509	PLCL1	2.96197	KMT5B	1.95518	GRK5	4.23674	PPP3CB	3.42545	GAR1	1.41876	NUMA1	1.21664	EXOSC7	2.96351	AK2	3.83344	ZNF207	3.85862	RCL1	2.82073	LAP3	3.86826
967	HCFC1R1	3.53854	DCK	2.78365	NDUFS6	2.13351	CELF1	2.12411	KIFC2	2.95987	CHMP1B	1.95026	ANAPC13	4.23579	KLHDC3	3.42217	RAD23B	1.41348	FBXO21	1.21649	PSMB4	2.96298	CCT8	3.82685	DNALI1	3.85771	EXOC6	2.81895	SNX5	3.86697
968	LINC00645	3.53368	RIMS1	2.78225	CARD19	2.13341	CREB3	2.12409	CLSTN1	2.95546	RNF181	1.94963	VWC2	4.23476	NT5DC2	3.41766	NARS	1.41286	MAGI3	1.21627	BAZ1A	2.96185	RAI14	3.8267	PSMA1	3.85349	STIM2	2.81819	PCYT1B	3.86541
969	ZNF583	3.5336	CACNG8	2.78055	AKR1C1	2.13136	DYNC1LI2	2.11898	PRRC2B	2.95477	C12orf49	1.94617	HIST1H2AC	4.23074	RNF157	3.40728	HNRNPAB	1.41145	CCT7	1.21223	DHX9	2.95666	AURKB	3.82094	TRIP6	3.85057	BCKDK	2.81395	MORN2	3.85685
970	NDN	3.53235	PNMAL1	2.77938	KIF21B	2.12955	TMEM198	2.11879	PCP4	2.95461	STOX2	1.94611	SCAMP1	4.23073	SET	3.40678	SLIRP	1.41143	HID1	1.21221	RDH14	2.95591	KPNB1	3.81207	ANTXR2	3.84963	CCDC34	2.81271	NMU	3.85307
971	NAA10	3.52538	APBB1	2.7762	MVB12B	2.12608	ASPHD1	2.11036	CYCS	2.95435	BAZ1A	1.94424	CPEB4	4.23054	SNTG1	3.39908	FAM53C	1.40657	SART1	1.21069	CNIH1	2.94642	PSRC1	3.79778	CCDC102B	3.84067	RBM39	2.80491	LAMA4	3.85244
972	ATP5G3	3.52291	OTUD6B-AS1	2.77472	AGPAT1	2.1151	RBM6	2.10806	ARPP19	2.95224	HBS1L	1.94284	SERINC3	4.22714	MYO5A	3.39833	PSMD11	1.40616	HILPDA	1.21041	PAWR	2.94531	TCTN1	3.796	GLG1	3.84059	RILPL2	2.80168	SAR1A	3.84865
973	DBN1	3.52285	GNG4	2.77424	ATG101	2.11257	PAPSS1	2.1056	GSK3B	2.94968	RBBP4	1.94162	ATXN1	4.22285	AJ006998.2	3.39725	CPS1	1.40559	GALP	1.20846	TMEM261	2.94449	ABCF1	3.79371	AR	3.83767	BRCA1	2.79961	MGMT	3.84816
974	DGUOK	3.52065	AURKAIP1	2.77024	MPC2	2.11166	PHF20	2.10498	BACH2	2.94859	MRPL33	1.94131	ARPP21	4.22276	SRSF12	3.39392	RHOT2	1.40544	IDH3G	1.20676	HMGN1	2.93279	PSMD11	3.79118	DLGAP1-AS2	3.83551	CHTOP	2.79955	MRPL16	3.84798
975	IFT22	3.52017	MPHOSPH8	2.76891	AKIRIN1	2.10949	APBB3	2.10486	STK19	2.94776	DNM1	1.94121	NUAK1	4.22211	LHFPL4	3.38825	ARHGAP29	1.40471	DNTTIP1	1.19686	RP11-620J15.3	2.93264	CTNNBL1	3.7839	AXL	3.83044	UBAC2	2.78685	PSMD11	3.84271
976	SMAP2	3.51779	JUND	2.76683	GPR153	2.10925	NCBP3	2.10337	PDE4D	2.94673	VARS	1.93645	PDP1	4.21391	FAM228B	3.385	TMEM57	1.40193	PHYKPL	1.19639	RBM8A	2.92803	PPP4R2	3.7802	DTNA	3.82926	ERICH1	2.78399	SDK2	3.84261
977	CEP89	3.51558	FABP3	2.76356	SMARCB1	2.10895	WNK3	2.10328	SVOP	2.94572	GOSR2	1.92754	ABAT	4.21125	DEF8	3.38455	SCOC	1.40119	SLU7	1.1963	C7orf49	2.92661	FTL	3.7751	JAKMIP2-AS1	3.82839	MCM5	2.7801	RBCK1	3.83879
978	GNAQ	3.51377	SMS	2.76043	ASB8	2.10786	CAMKK2	2.10155	NYAP2	2.94363	ARIH1	1.92656	ARF1	4.20645	FAM32A	3.38173	TBC1D16	1.40113	KMT2A	1.19061	GALM	2.92363	KIF20B	3.76969	UFC1	3.82794	GPR108	2.77879	LAMP2	3.83681
979	C2orf15	3.51292	TOMM70A	2.75866	FAM213A	2.10643	NT5C3A	2.10005	SHF	2.94357	TXNL1	1.925	CYP26A1	4.20372	BEND5	3.38077	COPS8	1.40083	RBM10	1.18738	ZNF511	2.9219	LTBP4	3.76895	TCF12	3.82586	RGCC	2.77846	NEK6	3.8366
980	ELOVL6	3.51073	MYL12B	2.75631	HSP90AA1	2.10435	C1QBP	2.09694	NUAK1	2.94003	PLPP5	1.92412	PLEKHJ1	4.20203	MSANTD1	3.37968	FANK1	1.40033	MEGF9	1.18375	STK33	2.92145	LGMN	3.76685	CASP3	3.82415	GRAMD1C	2.77732	GRHPR	3.8352
981	CYB5D2	3.50022	MPP3	2.75015	PRAF2	2.10396	CMIP	2.09475	MAST1	2.93719	DPP6	1.92297	RAB10	4.20161	KCNK12	3.37753	PLD3	1.39937	MED30	1.18341	PMP22	2.9184	GOLGB1	3.75286	PLEKHB1	3.82315	HNRNPA1L2	2.77614	NMB	3.83492
982	CPEB4	3.49843	PSMD12	2.74918	RPS6KA2	2.10341	CACNG8	2.09257	FUCA1	2.93645	EIF2S2	1.92262	VASH2	4.19988	PUDP	3.37578	POU2F1	1.39881	ROBO2	1.18178	C1orf35	2.91817	NT5C	3.75147	FAM103A1	3.82181	ARGLU1	2.77509	DUSP14	3.83437
983	RAB40B	3.49697	GARS	2.7481	PSD2	2.10163	TBC1D14	2.08809	CREG1	2.93375	RNF41	1.91795	SLC37A1	4.19925	MAPK8IP1	3.3716	REC8	1.3961	AGPAT4	1.18167	MMS22L	2.91421	TOM1L1	3.73742	TSPAN14	3.82076	MRPS27	2.77242	MKKS	3.8304
984	PMM1	3.49424	TMEM196	2.74688	DLL3	2.09951	ORAI2	2.08469	CACNA1E	2.93247	HECTD4	1.9145	SLC25A33	4.19892	GAD2	3.36934	RPS27L	1.39603	WDR26	1.18033	PHF19	2.91319	LMNB1	3.73651	ITM2B	3.81952	DLGAP1-AS1	2.7723	PTGR1	3.82716
985	FAM188A	3.49362	KIF3B	2.74455	ANKRD18A	2.09921	RTFDC1	2.08253	PTBP3	2.92473	DYNLL2	1.91438	OCIAD1	4.19763	NUDCD3	3.36909	SWI5	1.39577	SOX21-AS1	1.17193	PDIA4	2.91249	PUF60	3.73377	PARD3B	3.81413	RP11-92A5.2	2.76848	MMAB	3.82347
986	DNAL4	3.48992	KLC2	2.74287	ZYG11B	2.09874	UNC79	2.08094	FBXL15	2.91921	PRRC2A	1.91324	PRKCZ	4.19477	MPHOSPH8	3.36556	DAP3	1.3954	SGCE	1.17106	TMEM107	2.91212	SCCPDH	3.73057	RHOJ	3.81238	SYPL1	2.76571	MEA1	3.82177
987	TCEB2	3.48796	AP3D1	2.73988	GJD2	2.09838	CADM1	2.07565	SYN1	2.91245	ZC2HC1A	1.91236	NDUFAF5	4.19099	RBP1	3.35948	RBM42	1.39403	TAC3	1.17093	MCM10	2.91117	ARL2BP	3.72908	NUDCD2	3.81227	NSRP1	2.76533	MCM10	3.8199
988	HIST2H2BE	3.48747	HMGCR	2.73946	NT5C3B	2.09555	KCNN1	2.07552	BDP1	2.91159	BRSK1	1.90984	TUNAR	4.18878	EFNA3	3.35848	MRPL45	1.39356	RP9	1.1697	CHEK1	2.90999	ERBB2IP	3.72823	DHX32	3.80658	GALK1	2.76345	AKAP7	3.81781
989	EPHA3	3.48628	RPUSD3	2.73896	STX1A	2.09367	MAP4K4	2.07188	INPP5F	2.91062	TMEM181	1.90983	MEG3	4.18539	RAMP2	3.35747	GOLGA4	1.3925	MESDC2	1.16916	SKA3	2.90835	CHCHD2	3.72728	STUB1	3.80379	AXL	2.76028	MXD3	3.81771
990	STRBP	3.48338	AKAP9	2.7385	POU2F1	2.09141	NME3	2.07121	RP11-706O15.1	2.90572	RP1-39G22.7	1.90756	MTPN	4.1804	LINC00869	3.3571	ZSCAN9	1.39114	ZNF43	1.16737	MRPL19	2.90522	CNPY2	3.7255	ACTN4	3.80376	TMPRSS5	2.75406	NUFIP2	3.81345
991	ACSL4	3.48261	HMOX2	2.73424	COMMD3	2.08672	EIF1B	2.07043	DLG2	2.90432	DCTPP1	1.90639	CADM3	4.17933	TBC1D25	3.35365	UROD	1.39021	RUNDC3A	1.16042	MSMO1	2.90477	GTSE1	3.72529	BLACAT1	3.80242	RBCK1	2.75276	CMSS1	3.81295
992	BRWD1	3.47727	CES4A	2.73231	TPGS2	2.0843	ZNF281	2.06858	GDPD5	2.90295	GNAQ	1.9062	SMPD3	4.1788	SAMD5	3.35257	IGBP1	1.39014	AGPAT5	1.15902	LYRM4	2.90189	BFAR	3.724	LRRC3B	3.80128	CDCA5	2.74851	NOP10	3.80396
993	KIF2A	3.47006	ATP9A	2.72762	MEIS3	2.08413	CMPK2	2.06562	PPP1R15A	2.90023	PRKAR2B	1.90618	SLC22A17	4.17447	ASH1L	3.35121	SATB1	1.38815	ARHGEF9	1.15814	SPRY2	2.90058	NSRP1	3.71622	TAPBP	3.79699	SON	2.74591	ANGPTL1	3.80144
994	SRD5A1	3.46646	RNF152	2.72718	BMPR2	2.08307	LINGO1	2.06229	CSDE1	2.89853	DDX1	1.90362	SNN	4.15123	PRRC2C	3.33519	NEAT1	1.3881	FSD1L	1.1564	INTU	2.8991	FUCA2	3.71435	DDOST	3.7965	MED30	2.74479	CAPZA2	3.80072
995	KSR2	3.46243	PPFIA2	2.72705	TTC5	2.08233	AGPAT1	2.05985	SSBP4	2.89707	TRAPPC12	1.90317	SCAPER	4.14806	ACHE	3.33312	CASD1	1.38564	SUPV3L1	1.1551	NAA50	2.89816	CENPE	3.71193	TP53	3.79403	CNTLN	2.74427	TMEM161B-AS1	3.79962
996	DISP2	3.462	APC2	2.72657	ZNF117	2.07981	PCP4	2.05883	AKR1C2	2.89687	NSA2	1.90212	MYL6B	4.13476	PSD2	3.33239	SLC39A6	1.38557	MED28	1.15473	PIF1	2.8972	ESD	3.70677	CDH13	3.79368	FHOD3	2.73957	NAA50	3.79584
997	VPS26B	3.45462	CCDC85B	2.72532	KCTD10	2.07875	EPN1	2.05534	CLSTN3	2.8962	FAM155A	1.90201	WNT7A	4.13154	CCP110	3.32812	UTP11L	1.3819	SHPRH	1.15152	2021-09-10	2.89718	EMP3	3.70665	SERPINB6	3.78999	PSMA5	2.73916	TMEM126B	3.79544
998	MIDN	3.45359	LARP1	2.72458	YIPF4	2.07681	SLC25A11	2.05179	TCF20	2.8903	ZNF711	1.8996	MLLT4	4.13029	KCNK10	3.32582	NIN	1.38133	CLIP3	1.15111	UNC50	2.88377	PLP1	3.70419	MRPS18A	3.78752	HSD17B12	2.73877	DLGAP5	3.79375
999	2021-03-01	3.45077	ATG10	2.71465	FAM216A	2.07518	PRKCZ	2.05058	CYFIP2	2.88687	UNC79	1.8915	PIANP	4.12027	TSSC1	3.32194	SREK1IP1	1.37926	SETBP1	1.1502	EXTL2	2.8821	CENPW	3.70154	RPS8	3.77989	KIAA1161	2.7387	AC104655.3	3.79173
