# Supplementary material for: Modeling human telencephalic development and autism-associated SHANK3 deficiency using organoids generated from single neural rosettes
Source: Nat Commun. 2022 Oct 6;13:5688. doi: 10.1038/s41467-022-33364-z (PMC9537523; doi:10.1038/s41467-022-33364-z)
Supplement: Supplementary file 8 — Supplementary Data 5 [file 41467_2022_33364_MOESM8_ESM.xlsx]

## Sheet: Sheet1
Supplementary Table 5 Cluster-specific marker genes 5 month-old organoids						gene	cluster	cluster_name	avg_logFC	pct.1	pct.2	p_val	p_val_adj		avg_logFC	log fold-chage of the average expression
						HES5	1	RG-CTX	51.9418	0.487	0.089	0	0		pct.1	The percentage of cells where the gene is detected in the target cluster
						SFRP1	1	RG-CTX	16.944	0.933	0.297	0	0		pct.2	The percentage of cells where the gene is detected in the background cluster
						EZR	1	RG-CTX	12.8843	0.795	0.342	0	0		p_val	p value
						GPX3	1	RG-CTX	10.9432	0.533	0.047	0	0		p_val_adj	bonferroni-adjusted p value
						SOX2	1	RG-CTX	8.86814	0.927	0.35	0	0
						ZFP36L1	1	RG-CTX	8.43037	0.826	0.201	0	0
						MLC1	1	RG-CTX	8.24404	0.471	0.071	0	0
						MOXD1	1	RG-CTX	7.23046	0.571	0.098	0	0
						SOX3	1	RG-CTX	7.12652	0.359	0.033	0	0
						ANOS1	1	RG-CTX	6.93402	0.348	0.049	0	0
						GLI3	1	RG-CTX	6.81281	0.52	0.065	0	0
						IQGAP2	1	RG-CTX	4.59182	0.675	0.091	0	0
						FZD8	1	RG-CTX	4.50537	0.461	0.036	0	0
						PLPP3	1	RG-CTX	4.36766	0.517	0.103	0	0
						PREX2	1	RG-CTX	4.16213	0.41	0.059	0	0
						IFI44L	1	RG-CTX	3.88702	0.319	0.042	0	0
						DIO2	1	RG-CTX	3.8338	0.329	0.023	0	0
						TFAP2C	1	RG-CTX	3.78499	0.301	0.02	0	0
						COL4A6	1	RG-CTX	3.64442	0.287	0.032	0	0
						COL4A5	1	RG-CTX	3.47819	0.389	0.056	0	0
						LINC00943	1	RG-CTX	3.46218	0.369	0.025	0	0
						S1PR1	1	RG-CTX	3.42138	0.267	0.024	0	0
						LINC01965	1	RG-CTX	3.22578	0.38	0.047	0	0
						LRRC10B	1	RG-CTX	3.10181	0.341	0.031	0	0
						NOTCH2	1	RG-CTX	2.86539	0.44	0.08	0	0
						SLCO1C1	1	RG-CTX	2.67078	0.463	0.045	0	0
						LYN	1	RG-CTX	2.56397	0.244	0.024	0	0
						TMEM132B	1	RG-CTX	2.41614	0.662	0.21	0	0
						C16orf74	1	RG-CTX	2.1384	0.338	0.038	0	0
						NRG1	1	RG-CTX	1.41772	0.412	0.065	0	0
						MEGF10	1	RG-CTX	1.31922	0.303	0.035	0	0
						LTBP1	1	RG-CTX	1.19613	0.364	0.055	0	0
						SLC1A3	1	RG-CTX	0.941914	0.933	0.186	0	0
						COL11A1	1	RG-CTX	0.865843	0.465	0.086	0	0
						ADGRV1	1	RG-CTX	0.765756	0.595	0.162	0	0
						MOB3B	1	RG-CTX	4.66141	0.508	0.121	6.29553e-305	1.81242e-300
						LIFR	1	RG-CTX	6.45245	0.491	0.115	1.86614e-301	5.37242e-297
						ITGA2	1	RG-CTX	2.14295	0.238	0.026	1.56072e-300	4.49316e-296
						BST2	1	RG-CTX	3.85803	0.288	0.039	9.34656e-300	2.69078e-295
						SHROOM3	1	RG-CTX	3.25324	0.321	0.053	1.60446e-278	4.61907e-274
						MRC2	1	RG-CTX	1.45678	0.359	0.066	5.4395e-275	1.56598e-270
						CRB2	1	RG-CTX	2.47185	0.234	0.028	1.28301e-273	3.69366e-269
						LRP4	1	RG-CTX	1.21594	0.273	0.04	1.0716e-265	3.08504e-261
						ADAMTS6	1	RG-CTX	0.840058	0.291	0.045	3.95636e-262	1.139e-257
						ITGA6	1	RG-CTX	1.93016	0.331	0.059	1.40015e-261	4.03088e-257
						LITAF	1	RG-CTX	2.72173	0.471	0.119	7.29579e-261	2.10039e-256
						LHX2	1	RG-CTX	21.0084	0.82	0.405	2.05061e-256	5.90351e-252
						GULP1	1	RG-CTX	2.59792	0.403	0.089	5.37699e-256	1.54798e-251
						VEPH1	1	RG-CTX	2.26777	0.291	0.046	3.82126e-255	1.1001e-250
						NFE2L2	1	RG-CTX	5.1962	0.699	0.271	1.21514e-253	3.49828e-249
						CYBA	1	RG-CTX	1.86246	0.349	0.069	3.14277e-249	9.04772e-245
						HSDL2	1	RG-CTX	2.64299	0.546	0.165	1.58522e-247	4.5637e-243
						GAS1	1	RG-CTX	7.85552	0.444	0.109	1.11451e-246	3.20858e-242
						EEPD1	1	RG-CTX	3.41422	0.303	0.052	3.21917e-246	9.26767e-242
						CLIC1	1	RG-CTX	2.00032	0.667	0.264	2.05424e-237	5.91394e-233
						EVA1C	1	RG-CTX	1.18322	0.287	0.049	5.73106e-237	1.64991e-232
						AIF1L	1	RG-CTX	2.47576	0.328	0.063	1.3447e-236	3.87126e-232
						ABHD3	1	RG-CTX	2.78795	0.308	0.057	8.79319e-236	2.53147e-231
						PRDM16	1	RG-CTX	2.12093	0.232	0.032	9.04873e-234	2.60504e-229
						PSRC1	1	RG-CTX	5.70029	0.39	0.09	1.41486e-233	4.07323e-229
						FAT1	1	RG-CTX	4.17828	0.459	0.124	4.15213e-228	1.19536e-223
						GNG12	1	RG-CTX	1.63633	0.425	0.11	4.72276e-220	1.35964e-215
						PSMB8	1	RG-CTX	1.62348	0.338	0.073	7.0633e-214	2.03345e-209
						ITGB5	1	RG-CTX	3.06147	0.218	0.031	6.47991e-213	1.8655e-208
						EMX2	1	RG-CTX	0.946928	0.553	0.19	2.79188e-212	8.03755e-208
						SOX21	1	RG-CTX	2.07998	0.325	0.068	1.4125e-208	4.06644e-204
						NR2E1	1	RG-CTX	2.43402	0.205	0.028	2.62023e-208	7.54339e-204
						TRIP6	1	RG-CTX	0.890749	0.343	0.077	9.10253e-204	2.62053e-199
						LRIG1	1	RG-CTX	0.732336	0.402	0.103	1.26799e-203	3.65041e-199
						ANXA6	1	RG-CTX	1.23102	0.418	0.114	5.5884e-203	1.60885e-198
						ANP32E	1	RG-CTX	10.9443	0.715	0.33	3.1416e-201	9.04435e-197
						PHGDH	1	RG-CTX	4.79898	0.592	0.22	2.71764e-198	7.82382e-194
						EMP2	1	RG-CTX	2.61981	0.29	0.06	5.82256e-190	1.67626e-185
						ZEB1	1	RG-CTX	5.5813	0.639	0.263	1.60396e-189	4.61764e-185
						SCARA3	1	RG-CTX	2.38606	0.302	0.065	8.16005e-189	2.3492e-184
						RHOJ	1	RG-CTX	2.01619	0.274	0.055	3.6757e-186	1.0582e-181
						HADHB	1	RG-CTX	3.30584	0.594	0.239	1.37673e-184	3.96348e-180
						ADAM9	1	RG-CTX	2.48098	0.415	0.122	1.16364e-179	3.35001e-175
						SALL1	1	RG-CTX	1.77295	0.32	0.076	1.96637e-178	5.66098e-174
						CDC42EP1	1	RG-CTX	1.58917	0.269	0.055	4.54487e-178	1.30842e-173
						PAG1	1	RG-CTX	2.20894	0.455	0.151	1.45658e-175	4.19334e-171
						REST	1	RG-CTX	2.06043	0.399	0.116	7.55583e-174	2.17525e-169
						ACAA2	1	RG-CTX	2.02127	0.492	0.171	1.28208e-172	3.69098e-168
						WSCD1	1	RG-CTX	3.33653	0.338	0.086	3.15319e-172	9.07772e-168
						DMRTA2	1	RG-CTX	2.1918	0.274	0.059	3.55081e-172	1.02224e-167
						LRP10	1	RG-CTX	0.937218	0.34	0.088	5.50573e-169	1.58504e-164
						CD58	1	RG-CTX	2.0708	0.211	0.036	8.01589e-169	2.30769e-164
						PAQR8	1	RG-CTX	1.54235	0.269	0.057	1.43557e-168	4.13285e-164
						PLCH1	1	RG-CTX	2.44337	0.208	0.035	2.67891e-168	7.7123e-164
						FZD2	1	RG-CTX	2.6876	0.355	0.098	9.5265e-164	2.74258e-159
						2021-09-09	1	RG-CTX	4.03279	0.456	0.161	7.1262e-163	2.05156e-158
						SLC2A4RG	1	RG-CTX	2.22167	0.367	0.105	1.165e-162	3.35393e-158
						DDAH1	1	RG-CTX	3.35932	0.399	0.123	5.65292e-161	1.62742e-156
						INTU	1	RG-CTX	3.00119	0.586	0.257	2.43594e-159	7.01284e-155
						SEL1L3	1	RG-CTX	5.10851	0.39	0.119	4.76736e-158	1.37248e-153
						PLIN3	1	RG-CTX	1.97214	0.336	0.093	2.98504e-154	8.59364e-150
						GPC6	1	RG-CTX	0.868044	0.366	0.107	3.92291e-154	1.12937e-149
						YAP1	1	RG-CTX	1.59759	0.229	0.046	1.26771e-153	3.64961e-149
						FAM114A1	1	RG-CTX	0.936263	0.24	0.05	2.10397e-153	6.05711e-149
						PLCE1	1	RG-CTX	1.85802	0.372	0.112	2.58088e-153	7.43011e-149
						TSPAN6	1	RG-CTX	1.78562	0.421	0.139	1.01528e-150	2.92288e-146
						ANKRD9	1	RG-CTX	2.02528	0.347	0.101	1.90527e-148	5.48508e-144
						ECI1	1	RG-CTX	1.91577	0.51	0.199	9.33533e-148	2.68755e-143
						ARC	1	RG-CTX	3.26185	0.327	0.095	4.4716e-147	1.28733e-142
						NAPEPLD	1	RG-CTX	2.56662	0.33	0.094	1.2712e-146	3.65966e-142
						NME4	1	RG-CTX	2.60684	0.649	0.321	3.30007e-146	9.50056e-142
						NUSAP1	1	RG-CTX	9.94079	0.348	0.101	1.12471e-144	3.23794e-140
						L3HYPDH	1	RG-CTX	6.54577	0.231	0.05	2.50223e-143	7.20367e-139
						TMEM170A	1	RG-CTX	4.83757	0.437	0.156	5.94132e-143	1.71045e-138
						PALLD	1	RG-CTX	1.03961	0.587	0.271	9.00707e-142	2.59304e-137
						RFXANK	1	RG-CTX	0.905705	0.455	0.172	1.05031e-141	3.02373e-137
						MSN	1	RG-CTX	1.93735	0.482	0.186	1.81517e-141	5.22569e-137
						TLN1	1	RG-CTX	2.27618	0.421	0.146	2.89027e-140	8.3208e-136
						SNX5	1	RG-CTX	3.70132	0.519	0.219	1.14542e-139	3.29755e-135
						PDLIM5	1	RG-CTX	0.705035	0.248	0.057	2.29991e-139	6.6212e-135
						KCNN3	1	RG-CTX	10.1309	0.264	0.064	6.79838e-139	1.95719e-134
						TP53I13	1	RG-CTX	1.18908	0.358	0.114	5.12679e-134	1.47595e-129
						STXBP3	1	RG-CTX	2.03801	0.39	0.133	4.08738e-131	1.17672e-126
						PHLDA1	1	RG-CTX	7.64224	0.539	0.24	6.75038e-131	1.94337e-126
						KLHDC8A	1	RG-CTX	1.91611	0.456	0.177	8.3716e-131	2.4101e-126
						MPP5	1	RG-CTX	1.79049	0.277	0.073	1.69801e-130	4.88839e-126
						TOP2A	1	RG-CTX	30.9419	0.325	0.097	1.52024e-129	4.37661e-125
						PREX1	1	RG-CTX	0.957384	0.295	0.083	4.85531e-129	1.3978e-124
						FAM84B	1	RG-CTX	1.6606	0.209	0.045	3.66923e-127	1.05634e-122
						NT5C	1	RG-CTX	1.0968	0.479	0.193	4.47908e-127	1.28948e-122
						SOAT1	1	RG-CTX	2.04481	0.234	0.056	9.91569e-126	2.85463e-121
						FERMT2	1	RG-CTX	0.852356	0.591	0.291	4.03557e-125	1.1618e-120
						ENKUR	1	RG-CTX	1.52519	0.238	0.058	2.22603e-124	6.4085e-120
						NOTCH1	1	RG-CTX	1.0337	0.381	0.13	3.35973e-124	9.67232e-120
						LIX1	1	RG-CTX	1.65663	0.217	0.049	6.6244e-123	1.9071e-118
						GCA	1	RG-CTX	0.854017	0.5	0.216	1.0904e-121	3.13915e-117
						BOC	1	RG-CTX	1.46893	0.267	0.072	1.19126e-121	3.42952e-117
						EFNB1	1	RG-CTX	1.87267	0.461	0.19	2.39175e-118	6.8856e-114
						E2F5	1	RG-CTX	2.10307	0.314	0.098	4.79229e-118	1.37965e-113
						DCXR	1	RG-CTX	3.52244	0.557	0.278	2.15824e-117	6.21336e-113
						MAPK4	1	RG-CTX	1.35264	0.235	0.06	8.54364e-117	2.45963e-112
						ABCD3	1	RG-CTX	2.01632	0.505	0.226	1.147e-116	3.30211e-112
						STAT3	1	RG-CTX	4.01314	0.509	0.229	1.55951e-116	4.48966e-112
						FUT8	1	RG-CTX	5.2257	0.446	0.185	4.13322e-115	1.18991e-110
						MAGT1	1	RG-CTX	1.46946	0.264	0.074	6.25781e-114	1.80156e-109
						TMX1	1	RG-CTX	1.61088	0.457	0.193	3.27234e-112	9.42075e-108
						2021-09-10	1	RG-CTX	1.44027	0.312	0.1	5.59552e-112	1.61089e-107
						PCGF5	1	RG-CTX	1.16089	0.297	0.092	9.72986e-112	2.80113e-107
						RAB32	1	RG-CTX	0.905508	0.266	0.075	2.36315e-111	6.80326e-107
						TUBB6	1	RG-CTX	6.86904	0.263	0.075	1.52515e-110	4.39077e-106
						AL589740.1	1	RG-CTX	2.24495	0.28	0.083	1.78993e-110	5.15304e-106
						FLNA	1	RG-CTX	0.902042	0.407	0.16	9.86989e-110	2.84144e-105
						CNTLN	1	RG-CTX	2.4106	0.394	0.151	7.9629e-109	2.29244e-104
						CPNE2	1	RG-CTX	1.60311	0.388	0.149	2.1583e-107	6.21352e-103
						HNMT	1	RG-CTX	2.68919	0.202	0.048	2.98058e-107	8.58078e-103
						ST5	1	RG-CTX	1.49684	0.257	0.074	2.00344e-106	5.76772e-102
						TST	1	RG-CTX	1.46665	0.208	0.051	6.40892e-106	1.84506e-101
						GOLIM4	1	RG-CTX	2.24895	0.506	0.234	2.4527e-105	7.06106e-101
						BARD1	1	RG-CTX	0.897951	0.337	0.118	4.2342e-104	1.21898e-99
						EMX2OS	1	RG-CTX	1.71019	0.204	0.051	8.38878e-102	2.41504e-97
						SLC35F1	1	RG-CTX	2.48053	0.5	0.231	1.17335e-101	3.37795e-97
						PBK	1	RG-CTX	7.94153	0.228	0.063	6.36866e-100	1.83347e-95
						OBSL1	1	RG-CTX	1.14471	0.35	0.132	8.71944e-98	2.51024e-93
						FKBP9	1	RG-CTX	1.06502	0.248	0.073	1.89347e-97	5.4511e-93
						PCLAF	1	RG-CTX	10.2447	0.272	0.086	9.05558e-96	2.60701e-91
						GINS2	1	RG-CTX	1.6911	0.307	0.108	1.51607e-95	4.36461e-91
						CDON	1	RG-CTX	1.87022	0.23	0.066	1.75196e-95	5.04371e-91
						CROT	1	RG-CTX	1.66427	0.28	0.094	8.74134e-95	2.51654e-90
						FBXO32	1	RG-CTX	3.94185	0.268	0.086	1.46536e-94	4.21863e-90
						WEE1	1	RG-CTX	1.23882	0.284	0.094	2.35646e-94	6.78402e-90
						SEMA5B	1	RG-CTX	1.43489	0.256	0.08	2.47725e-94	7.13175e-90
						TJP1	1	RG-CTX	3.86567	0.479	0.225	7.52594e-93	2.16664e-88
						PTPRG	1	RG-CTX	1.44222	0.354	0.137	2.31674e-92	6.66967e-88
						TRIM5	1	RG-CTX	1.39351	0.203	0.054	6.0915e-92	1.75368e-87
						SPECC1	1	RG-CTX	0.919917	0.481	0.228	2.33822e-91	6.7315e-87
						HSD17B14	1	RG-CTX	1.07576	0.227	0.067	8.41277e-90	2.42195e-85
						CMTM3	1	RG-CTX	1.73956	0.253	0.079	1.48091e-88	4.26339e-84
						SPTSSA	1	RG-CTX	1.38262	0.452	0.21	2.09189e-88	6.02235e-84
						IL6ST	1	RG-CTX	2.84872	0.359	0.143	3.60856e-88	1.03887e-83
						RNF213	1	RG-CTX	1.06133	0.271	0.091	5.9116e-87	1.70189e-82
						CTDSP1	1	RG-CTX	1.51007	0.206	0.058	1.16882e-86	3.36492e-82
						RFTN2	1	RG-CTX	0.907058	0.267	0.089	1.58724e-86	4.5695e-82
						PEX2	1	RG-CTX	1.61868	0.376	0.16	2.12468e-85	6.11673e-81
						CRYL1	1	RG-CTX	1.68891	0.341	0.136	5.27056e-85	1.51734e-80
						SMC4	1	RG-CTX	3.82727	0.416	0.19	8.05673e-85	2.31945e-80
						NEDD1	1	RG-CTX	1.19058	0.222	0.066	8.49175e-85	2.44469e-80
						PTGFRN	1	RG-CTX	1.35179	0.308	0.115	3.34566e-84	9.63183e-80
						ADK	1	RG-CTX	1.62836	0.441	0.21	1.37882e-83	3.96949e-79
						CARMIL1	1	RG-CTX	1.37033	0.272	0.095	3.44283e-82	9.91155e-78
						TBL1X	1	RG-CTX	1.08983	0.342	0.137	2.49677e-81	7.18794e-77
						RIDA	1	RG-CTX	1.45367	0.388	0.173	9.96482e-81	2.86877e-76
						TPP1	1	RG-CTX	1.25866	0.249	0.084	1.02415e-80	2.94842e-76
						H2AFX	1	RG-CTX	1.94566	0.452	0.222	3.96484e-79	1.14144e-74
						ARL6IP6	1	RG-CTX	1.60547	0.401	0.185	4.86617e-79	1.40092e-74
						PHLPP1	1	RG-CTX	1.50659	0.365	0.159	1.62337e-78	4.67352e-74
						ATAD2	1	RG-CTX	2.77132	0.307	0.121	7.01475e-76	2.01948e-71
						ARHGAP12	1	RG-CTX	1.36555	0.358	0.157	5.4943e-75	1.58176e-70
						PGM1	1	RG-CTX	1.254	0.338	0.142	7.16637e-75	2.06313e-70
						FOSB	1	RG-CTX	6.93981	0.246	0.087	2.56409e-74	7.38177e-70
						TCF7L2	1	RG-CTX	2.01608	0.219	0.07	3.32617e-74	9.5757e-70
						FUCA2	1	RG-CTX	1.4173	0.278	0.104	9.77474e-74	2.81405e-69
						GALK1	1	RG-CTX	0.869106	0.314	0.127	3.26959e-73	9.41282e-69
						SPATA13	1	RG-CTX	1.36663	0.239	0.083	1.53558e-72	4.42077e-68
						TBC1D1	1	RG-CTX	1.4653	0.216	0.07	2.5932e-72	7.46558e-68
						VAMP3	1	RG-CTX	1.08371	0.287	0.113	2.84507e-71	8.19066e-67
						SELENON	1	RG-CTX	1.39874	0.331	0.142	2.85874e-71	8.23002e-67
						SPPL2A	1	RG-CTX	1.20299	0.365	0.166	6.16947e-71	1.77613e-66
						SORD	1	RG-CTX	1.95661	0.244	0.088	1.13322e-70	3.26242e-66
						TRIM22	1	RG-CTX	1.90855	0.231	0.079	1.4449e-70	4.15972e-66
						ELP4	1	RG-CTX	1.26516	0.354	0.158	3.08264e-70	8.87462e-66
						RIT1	1	RG-CTX	0.922526	0.368	0.169	1.87794e-69	5.4064e-65
						PEX10	1	RG-CTX	1.36915	0.293	0.118	2.94085e-69	8.4664e-65
						ATP2B4	1	RG-CTX	0.853016	0.339	0.147	1.80019e-68	5.18256e-64
						TRIOBP	1	RG-CTX	2.80357	0.335	0.147	1.84976e-68	5.32527e-64
						PTPRM	1	RG-CTX	1.40103	0.207	0.068	5.0299e-68	1.44806e-63
						JAM3	1	RG-CTX	0.983445	0.306	0.128	4.5859e-67	1.32023e-62
						RALGAPA2	1	RG-CTX	1.25782	0.393	0.194	1.41934e-66	4.08613e-62
						SLITRK2	1	RG-CTX	1.12504	0.203	0.067	3.38425e-66	9.74293e-62
						CNPY4	1	RG-CTX	1.23281	0.22	0.076	3.45472e-66	9.9458e-62
						CDCA7	1	RG-CTX	1.41625	0.258	0.098	2.20297e-65	6.34213e-61
						SLC25A37	1	RG-CTX	1.00468	0.353	0.161	4.70748e-64	1.35524e-59
						ANXA11	1	RG-CTX	0.715964	0.207	0.07	6.90267e-64	1.98721e-59
						ZMAT1	1	RG-CTX	2.87075	0.291	0.122	9.25732e-63	2.66509e-58
						IRF2	1	RG-CTX	1.21857	0.264	0.104	4.23462e-62	1.2191e-57
						CYFIP1	1	RG-CTX	1.03873	0.321	0.144	1.0178e-61	2.93015e-57
						MGMT	1	RG-CTX	0.975516	0.303	0.132	4.08871e-61	1.1771e-56
						YES1	1	RG-CTX	1.10703	0.326	0.147	1.54033e-60	4.43445e-56
						CTSA	1	RG-CTX	0.74818	0.228	0.085	7.79587e-60	2.24435e-55
						CENPF	1	RG-CTX	25.9419	0.331	0.16	2.97239e-56	8.55721e-52
						TP53TG1	1	RG-CTX	1.64723	0.226	0.088	6.18682e-56	1.78112e-51
						SLC44A2	1	RG-CTX	1.18571	0.251	0.103	2.38533e-55	6.86713e-51
						CTDSP2	1	RG-CTX	1.25882	0.319	0.15	2.42286e-55	6.97518e-51
						LRRCC1	1	RG-CTX	3.48464	0.285	0.128	1.7245e-54	4.96467e-50
						HDAC1	1	RG-CTX	1.21298	0.223	0.088	1.28074e-52	3.68711e-48
						BMP2K	1	RG-CTX	1.07246	0.201	0.076	1.47954e-52	4.25944e-48
						MCM3	1	RG-CTX	2.67368	0.215	0.084	5.0476e-52	1.45315e-47
						GNPTG	1	RG-CTX	0.995106	0.296	0.138	6.76813e-52	1.94848e-47
						CENPQ	1	RG-CTX	1.02359	0.203	0.077	1.00686e-51	2.89865e-47
						JOSD2	1	RG-CTX	0.979277	0.291	0.135	4.14203e-51	1.19245e-46
						CASP6	1	RG-CTX	1.37367	0.236	0.098	6.42701e-51	1.85027e-46
						TP53	1	RG-CTX	0.952723	0.221	0.088	2.22528e-50	6.40636e-46
						CALCOCO2	1	RG-CTX	1.00581	0.306	0.146	7.06055e-50	2.03266e-45
						COMMD10	1	RG-CTX	0.873226	0.292	0.135	8.85044e-50	2.54795e-45
						FAM120AOS	1	RG-CTX	3.2346	0.323	0.16	8.95402e-50	2.57777e-45
						LTBP3	1	RG-CTX	0.850269	0.32	0.157	2.40552e-48	6.92525e-44
						TWSG1	1	RG-CTX	1.19272	0.208	0.084	5.38478e-47	1.55022e-42
						CHEK1	1	RG-CTX	3.07359	0.255	0.115	5.35744e-46	1.54235e-41
						PDGFC	1	RG-CTX	1.16581	0.257	0.117	8.36317e-46	2.40767e-41
						CHST10	1	RG-CTX	1.13491	0.299	0.147	3.54426e-45	1.02036e-40
						CMTM6	1	RG-CTX	0.829204	0.293	0.142	8.23479e-45	2.37071e-40
						WDR34	1	RG-CTX	1.79977	0.249	0.114	5.0332e-44	1.44901e-39
						VCL	1	RG-CTX	1.04803	0.228	0.1	9.98526e-44	2.87466e-39
						METRNL	1	RG-CTX	0.760753	0.274	0.133	8.20486e-43	2.3621e-38
						NUDT12	1	RG-CTX	1.19756	0.222	0.097	1.02863e-42	2.96132e-38
						TMEM218	1	RG-CTX	0.772959	0.256	0.118	1.75629e-42	5.05618e-38
						DNASE2	1	RG-CTX	0.800346	0.209	0.088	3.02867e-42	8.71925e-38
						IMPACT	1	RG-CTX	1.09557	0.245	0.112	8.30582e-42	2.39116e-37
						FHOD3	1	RG-CTX	1.62533	0.277	0.137	2.37381e-41	6.83398e-37
						PEX19	1	RG-CTX	0.940963	0.235	0.107	2.50281e-41	7.20534e-37
						DHRSX	1	RG-CTX	0.904514	0.274	0.134	2.51255e-41	7.23338e-37
						FLOT2	1	RG-CTX	1.05768	0.232	0.105	2.63448e-41	7.5844e-37
						SCAMP2	1	RG-CTX	1.16414	0.285	0.142	3.62636e-41	1.04399e-36
						BBS2	1	RG-CTX	1.28173	0.226	0.102	3.74348e-40	1.07771e-35
						CC2D2A	1	RG-CTX	1.20823	0.238	0.111	2.68362e-39	7.72586e-35
						C1GALT1C1	1	RG-CTX	0.996459	0.222	0.101	1.53477e-38	4.41844e-34
						IQGAP1	1	RG-CTX	1.48971	0.261	0.129	2.53682e-38	7.30325e-34
						NXN	1	RG-CTX	3.32267	0.226	0.105	1.40482e-37	4.04435e-33
						MGME1	1	RG-CTX	0.830603	0.231	0.109	1.71704e-36	4.94319e-32
						PSPH	1	RG-CTX	1.92249	0.227	0.108	7.98889e-36	2.29992e-31
						HS2ST1	1	RG-CTX	0.865286	0.233	0.115	2.34284e-33	6.7448e-29
						SFT2D2	1	RG-CTX	0.838212	0.232	0.115	5.41036e-33	1.55759e-28
						SORBS3	1	RG-CTX	1.08308	0.232	0.115	6.93849e-33	1.99752e-28
						AP3B1	1	RG-CTX	1.55119	0.226	0.111	1.0059e-32	2.89589e-28
						PHYKPL	1	RG-CTX	0.922474	0.224	0.111	1.01026e-31	2.90843e-27
						GNG7	1	RG-CTX	0.790474	0.206	0.1	7.37988e-30	2.12459e-25
						APOE	2	Astrocytes	326.601	0.525	0.149	0	0
						HOPX	2	Astrocytes	74.6011	0.941	0.259	0	0
						ANXA5	2	Astrocytes	43.4681	0.865	0.245	0	0
						AGT	2	Astrocytes	29.5542	0.344	0.018	0	0
						RAMP1	2	Astrocytes	27.2182	0.58	0.069	0	0
						S100A16	2	Astrocytes	25.8767	0.38	0.043	0	0
						CLU	2	Astrocytes	24.6011	0.952	0.446	0	0
						HES1	2	Astrocytes	23.9648	0.663	0.137	0	0
						HLA-E	2	Astrocytes	22.6503	0.403	0.053	0	0
						GJA1	2	Astrocytes	21.7241	0.408	0.037	0	0
						CA2	2	Astrocytes	19.4809	0.279	0.026	0	0
						S100B	2	Astrocytes	18.4742	0.675	0.083	0	0
						SOCS3	2	Astrocytes	18.4187	0.305	0.039	0	0
						F3	2	Astrocytes	17.5613	0.618	0.084	0	0
						ECI2	2	Astrocytes	17.4972	0.746	0.309	0	0
						NMB	2	Astrocytes	15.6011	0.423	0.071	0	0
						PON2	2	Astrocytes	14.9784	0.832	0.132	0	0
						METRN	2	Astrocytes	13.6011	0.868	0.213	0	0
						HEPN1	2	Astrocytes	13.5959	0.693	0.072	0	0
						BCAN	2	Astrocytes	12.6046	0.867	0.154	0	0
						TNC	2	Astrocytes	12.5883	0.664	0.106	0	0
						CSPG5	2	Astrocytes	12.4637	0.713	0.157	0	0
						GATM	2	Astrocytes	12.2958	0.489	0.052	0	0
						SLC6A11	2	Astrocytes	12.214	0.31	0.039	0	0
						BBOX1	2	Astrocytes	11.7878	0.314	0.01	0	0
						ZFP36	2	Astrocytes	11.6693	0.471	0.058	0	0
						CITED1	2	Astrocytes	11.6042	0.533	0.128	0	0
						ABCC9	2	Astrocytes	11.1885	0.31	0.015	0	0
						FAM181B	2	Astrocytes	11.094	0.835	0.198	0	0
						TFPI	2	Astrocytes	10.6175	0.491	0.057	0	0
						GFAP	2	Astrocytes	10.6012	0.65	0.09	0	0
						ZFP36L2	2	Astrocytes	10.3014	0.62	0.127	0	0
						S100A13	2	Astrocytes	9.76054	0.402	0.054	0	0
						LRRC3B	2	Astrocytes	9.56072	0.572	0.167	0	0
						IL33	2	Astrocytes	9.45713	0.339	0.056	0	0
						OLIG1	2	Astrocytes	9.29428	0.596	0.064	0	0
						RAB31	2	Astrocytes	9.2725	0.744	0.11	0	0
						CDK2AP1	2	Astrocytes	8.94625	0.776	0.259	0	0
						ADD3	2	Astrocytes	8.44526	0.573	0.156	0	0
						EGR2	2	Astrocytes	8.42917	0.271	0.042	0	0
						ITGB8	2	Astrocytes	8.08308	0.603	0.185	0	0
						AQP4	2	Astrocytes	7.72891	0.56	0.046	0	0
						C21orf62	2	Astrocytes	7.63439	0.226	0.011	0	0
						FAM107A	2	Astrocytes	7.60099	0.62	0.11	0	0
						BTBD17	2	Astrocytes	7.38761	0.38	0.04	0	0
						NEK6	2	Astrocytes	7.06715	0.433	0.084	0	0
						PSAT1	2	Astrocytes	7.01318	0.677	0.176	0	0
						HLA-C	2	Astrocytes	6.91726	0.719	0.313	0	0
						ANXA1	2	Astrocytes	6.60114	0.316	0.055	0	0
						RGS20	2	Astrocytes	6.52526	0.375	0.061	0	0
						ADGRG1	2	Astrocytes	6.43358	0.694	0.267	0	0
						ITPR2	2	Astrocytes	6.21748	0.359	0.045	0	0
						PMP22	2	Astrocytes	6.07772	0.562	0.076	0	0
						ALDH6A1	2	Astrocytes	5.85788	0.495	0.144	0	0
						LRRC17	2	Astrocytes	5.76532	0.473	0.061	0	0
						EMP3	2	Astrocytes	5.61928	0.538	0.103	0	0
						ATP1B2	2	Astrocytes	5.60223	0.777	0.262	0	0
						PMP2	2	Astrocytes	5.59861	0.744	0.104	0	0
						ID1	2	Astrocytes	5.59833	0.35	0.057	0	0
						PBXIP1	2	Astrocytes	5.50977	0.433	0.055	0	0
						SDC3	2	Astrocytes	5.35337	0.651	0.224	0	0
						GLIPR2	2	Astrocytes	5.22969	0.335	0.062	0	0
						FAM181A	2	Astrocytes	4.92409	0.259	0.02	0	0
						SPON1	2	Astrocytes	4.90584	0.313	0.038	0	0
						PDLIM3	2	Astrocytes	4.84627	0.46	0.076	0	0
						LINC01896	2	Astrocytes	4.83709	0.609	0.098	0	0
						SPATA6	2	Astrocytes	4.82398	0.511	0.057	0	0
						TRIM47	2	Astrocytes	4.7618	0.396	0.042	0	0
						SOX9	2	Astrocytes	4.63464	0.762	0.233	0	0
						SLC1A3	2	Astrocytes	4.60114	0.804	0.181	0	0
						PAQR6	2	Astrocytes	4.59118	0.308	0.038	0	0
						GDPD2	2	Astrocytes	4.58192	0.207	0.019	0	0
						MYO10	2	Astrocytes	4.56431	0.802	0.232	0	0
						NKAIN4	2	Astrocytes	4.56283	0.536	0.152	0	0
						EGFR	2	Astrocytes	4.54429	0.487	0.073	0	0
						ARHGEF6	2	Astrocytes	4.53794	0.353	0.044	0	0
						SPECC1	2	Astrocytes	4.44068	0.634	0.212	0	0
						EFHD2	2	Astrocytes	4.31711	0.398	0.061	0	0
						LRIG1	2	Astrocytes	4.2534	0.547	0.086	0	0
						SFXN5	2	Astrocytes	4.0578	0.448	0.115	0	0
						PLEKHB1	2	Astrocytes	4.00921	0.338	0.03	0	0
						KAT2B	2	Astrocytes	3.83707	0.337	0.045	0	0
						DECR1	2	Astrocytes	3.77965	0.496	0.133	0	0
						SSPN	2	Astrocytes	3.53361	0.382	0.033	0	0
						PREX1	2	Astrocytes	3.49089	0.392	0.071	0	0
						GPR137B	2	Astrocytes	3.47036	0.476	0.104	0	0
						ANXA6	2	Astrocytes	3.38323	0.452	0.106	0	0
						HEPACAM	2	Astrocytes	3.37408	0.493	0.043	0	0
						ITGA7	2	Astrocytes	3.32967	0.297	0.04	0	0
						ADAMTS6	2	Astrocytes	3.23097	0.277	0.041	0	0
						SLC25A18	2	Astrocytes	3.20916	0.209	0.015	0	0
						C16orf74	2	Astrocytes	3.20576	0.312	0.033	0	0
						VEPH1	2	Astrocytes	3.20283	0.382	0.035	0	0
						METTL7A	2	Astrocytes	3.15863	0.368	0.056	0	0
						GNG12	2	Astrocytes	3.08687	0.445	0.102	0	0
						PSMB9	2	Astrocytes	2.99581	0.265	0.031	0	0
						MFGE8	2	Astrocytes	2.97869	0.48	0.094	0	0
						AR	2	Astrocytes	2.94109	0.211	0.02	0	0
						PLIN3	2	Astrocytes	2.92057	0.396	0.083	0	0
						ADAM9	2	Astrocytes	2.914	0.442	0.114	0	0
						NXT2	2	Astrocytes	2.89673	0.285	0.039	0	0
						LRP10	2	Astrocytes	2.87558	0.4	0.078	0	0
						LAMB2	2	Astrocytes	2.86865	0.232	0.029	0	0
						SCN1A	2	Astrocytes	2.86179	0.361	0.074	0	0
						TSPAN12	2	Astrocytes	2.85886	0.206	0.018	0	0
						TRIP6	2	Astrocytes	2.84658	0.388	0.069	0	0
						BMPR1B	2	Astrocytes	2.84143	0.248	0.024	0	0
						FAM69C	2	Astrocytes	2.83487	0.274	0.019	0	0
						COL4A1	2	Astrocytes	2.83268	0.345	0.05	0	0
						SLCO1C1	2	Astrocytes	2.80846	0.416	0.04	0	0
						SELENBP1	2	Astrocytes	2.80632	0.241	0.021	0	0
						MRC2	2	Astrocytes	2.79816	0.384	0.058	0	0
						RFTN2	2	Astrocytes	2.76559	0.367	0.078	0	0
						EFEMP2	2	Astrocytes	2.75054	0.368	0.071	0	0
						HSDL2	2	Astrocytes	2.74358	0.575	0.155	0	0
						KCNJ10	2	Astrocytes	2.71666	0.229	0.024	0	0
						SELENOP	2	Astrocytes	2.7022	0.43	0.062	0	0
						FIBIN	2	Astrocytes	2.68649	0.283	0.019	0	0
						PSMB8	2	Astrocytes	2.67439	0.389	0.063	0	0
						PARP9	2	Astrocytes	2.66717	0.213	0.024	0	0
						ENKUR	2	Astrocytes	2.66569	0.375	0.044	0	0
						AGTRAP	2	Astrocytes	2.64248	0.287	0.035	0	0
						PAQR8	2	Astrocytes	2.6403	0.31	0.05	0	0
						SERPINB6	2	Astrocytes	2.62701	0.538	0.136	0	0
						SOX21	2	Astrocytes	2.61127	0.372	0.059	0	0
						ANKRD9	2	Astrocytes	2.5747	0.401	0.092	0	0
						CRB2	2	Astrocytes	2.54041	0.234	0.023	0	0
						LINC01351	2	Astrocytes	2.52831	0.29	0.038	0	0
						LIX1	2	Astrocytes	2.47904	0.42	0.03	0	0
						SUCLG2	2	Astrocytes	2.4578	0.33	0.036	0	0
						TST	2	Astrocytes	2.408	0.279	0.043	0	0
						CD58	2	Astrocytes	2.40798	0.236	0.031	0	0
						ECI1	2	Astrocytes	2.3033	0.601	0.185	0	0
						ITGB5	2	Astrocytes	2.29138	0.259	0.024	0	0
						ITGA6	2	Astrocytes	2.23397	0.364	0.051	0	0
						REST	2	Astrocytes	2.21863	0.448	0.107	0	0
						HNMT	2	Astrocytes	2.16986	0.275	0.04	0	0
						RHOJ	2	Astrocytes	2.15885	0.312	0.047	0	0
						C1orf54	2	Astrocytes	2.15038	0.375	0.064	0	0
						TRIL	2	Astrocytes	2.14788	0.265	0.028	0	0
						NOTCH2	2	Astrocytes	2.08098	0.377	0.077	0	0
						MAML2	2	Astrocytes	2.07348	0.404	0.088	0	0
						DDAH1	2	Astrocytes	1.98281	0.477	0.111	0	0
						FERMT2	2	Astrocytes	1.93218	0.681	0.279	0	0
						JAG1	2	Astrocytes	1.87018	0.354	0.063	0	0
						RHOC	2	Astrocytes	1.85938	0.724	0.2	0	0
						WSCD1	2	Astrocytes	1.75042	0.401	0.076	0	0
						LITAF	2	Astrocytes	1.6135	0.464	0.112	0	0
						PDPN	2	Astrocytes	1.57084	0.477	0.058	0	0
						TGIF1	2	Astrocytes	1.57049	0.465	0.102	0	0
						CD99	2	Astrocytes	1.56209	0.838	0.227	0	0
						TNFRSF1A	2	Astrocytes	1.5292	0.379	0.063	0	0
						LGALS3BP	2	Astrocytes	1.52797	0.397	0.077	0	0
						CLDN10	2	Astrocytes	1.45679	0.284	0.021	0	0
						STAT3	2	Astrocytes	1.43251	0.592	0.217	0	0
						ZCCHC24	2	Astrocytes	1.40912	0.229	0.027	0	0
						TJP1	2	Astrocytes	1.35435	0.638	0.208	0	0
						BDH2	2	Astrocytes	1.22696	0.622	0.122	0	0
						HADHB	2	Astrocytes	1.07978	0.638	0.229	0	0
						NPAS3	2	Astrocytes	1.03273	0.571	0.083	0	0
						TGFB2	2	Astrocytes	1.02158	0.337	0.064	0	0
						IQGAP2	2	Astrocytes	0.951223	0.46	0.095	0	0
						PLPP3	2	Astrocytes	0.91941	0.596	0.089	0	0
						OLIG2	2	Astrocytes	0.827901	0.309	0.048	0	0
						FKBP10	2	Astrocytes	0.764495	0.334	0.062	0	0
						SEMA5A	2	Astrocytes	0.743149	0.385	0.051	0	0
						PHGDH	2	Astrocytes	0.725596	0.655	0.208	0	0
						GAB1	2	Astrocytes	4.94477	0.359	0.075	5.79511e-306	1.66835e-301
						ARHGEF26	2	Astrocytes	3.01139	0.371	0.082	7.72329e-301	2.22346e-296
						SCARA3	2	Astrocytes	2.44655	0.314	0.059	7.82652e-299	2.25318e-294
						MDFI	2	Astrocytes	4.16655	0.395	0.094	1.38334e-296	3.98251e-292
						RARRES3	2	Astrocytes	1.21328	0.252	0.038	8.2803e-290	2.38381e-285
						NES	2	Astrocytes	8.52649	0.51	0.161	1.22417e-288	3.52427e-284
						TMEM98	2	Astrocytes	2.32592	0.605	0.228	1.84052e-285	5.29867e-281
						BTG2	2	Astrocytes	5.60115	0.619	0.245	8.00388e-285	2.30424e-280
						REEP3	2	Astrocytes	3.6943	0.486	0.149	6.21694e-283	1.7898e-278
						LAMP1	2	Astrocytes	3.89068	0.629	0.261	1.90512e-282	5.48465e-278
						C2orf72	2	Astrocytes	2.24549	0.302	0.058	1.64507e-279	4.736e-275
						CRISPLD1	2	Astrocytes	5.59993	0.276	0.048	4.47206e-279	1.28746e-274
						DOCK1	2	Astrocytes	3.01372	0.232	0.034	4.74691e-279	1.36659e-274
						RIDA	2	Astrocytes	2.37681	0.503	0.161	9.64963e-279	2.77803e-274
						NME4	2	Astrocytes	2.64933	0.685	0.311	1.93535e-278	5.57168e-274
						CMTM3	2	Astrocytes	2.13255	0.332	0.07	2.96774e-277	8.54382e-273
						NINJ1	2	Astrocytes	4.73261	0.405	0.105	2.84521e-276	8.19108e-272
						ELOVL2	2	Astrocytes	4.44906	0.455	0.132	1.03258e-275	2.97269e-271
						CBR1	2	Astrocytes	10.318	0.514	0.176	3.29664e-275	9.49069e-271
						LTBP1	2	Astrocytes	1.01127	0.291	0.054	4.44471e-275	1.27959e-270
						TSPAN6	2	Astrocytes	1.67809	0.453	0.131	2.45243e-274	7.06031e-270
						PRCP	2	Astrocytes	1.92718	0.451	0.134	4.73787e-274	1.36399e-269
						ZNF521	2	Astrocytes	1.24222	0.214	0.029	1.4123e-273	4.06586e-269
						GLUL	2	Astrocytes	4.6846	0.683	0.326	1.33176e-272	3.83402e-268
						NDP	2	Astrocytes	1.78942	0.41	0.107	3.97613e-272	1.14469e-267
						AL590617.2	2	Astrocytes	3.46527	0.241	0.038	5.71391e-269	1.64498e-264
						LAMP2	2	Astrocytes	5.61914	0.561	0.213	1.28332e-268	3.69454e-264
						CAST	2	Astrocytes	3.20766	0.5	0.16	3.49627e-266	1.00654e-261
						SASH1	2	Astrocytes	1.59625	0.257	0.044	9.99298e-264	2.87688e-259
						OGFRL1	2	Astrocytes	1.8058	0.427	0.121	5.14488e-263	1.48116e-258
						RFXANK	2	Astrocytes	3.81218	0.497	0.163	1.77778e-262	5.11804e-258
						MAGT1	2	Astrocytes	2.25337	0.312	0.066	5.62018e-258	1.61799e-253
						COL4A5	2	Astrocytes	0.832236	0.29	0.057	1.19845e-257	3.45021e-253
						PLP1	2	Astrocytes	3.33128	0.257	0.046	3.36839e-256	9.69726e-252
						TLN1	2	Astrocytes	2.18985	0.453	0.138	2.94367e-253	8.47452e-249
						ABHD4	2	Astrocytes	2.35219	0.237	0.039	5.78304e-252	1.66488e-247
						CARMIL1	2	Astrocytes	2.37616	0.352	0.086	3.516e-251	1.01222e-246
						CRYL1	2	Astrocytes	2.48478	0.426	0.125	1.61508e-250	4.64966e-246
						ACAA2	2	Astrocytes	2.38834	0.493	0.164	1.06487e-249	3.06565e-245
						SNTA1	2	Astrocytes	3.0924	0.312	0.069	1.84323e-248	5.30647e-244
						C1QL1	2	Astrocytes	7.9866	0.473	0.154	2.16987e-248	6.24684e-244
						GLUD1	2	Astrocytes	1.61859	0.529	0.195	1.20565e-247	3.47093e-243
						ARHGAP42	2	Astrocytes	2.05787	0.239	0.04	3.55699e-246	1.02402e-241
						CHST7	2	Astrocytes	3.58222	0.287	0.059	1.6381e-244	4.71594e-240
						IGDCC4	2	Astrocytes	2.32017	0.249	0.044	4.28807e-244	1.23449e-239
						ALDH9A1	2	Astrocytes	4.40172	0.576	0.245	1.60784e-240	4.6288e-236
						GSX2	2	Astrocytes	1.48217	0.26	0.049	5.38661e-239	1.55075e-234
						WASF2	2	Astrocytes	2.82995	0.621	0.277	1.58323e-238	4.55795e-234
						LINC00943	2	Astrocytes	1.65476	0.202	0.03	1.93927e-235	5.58297e-231
						SPRY1	2	Astrocytes	7.43129	0.419	0.128	1.61313e-234	4.64404e-230
						GNPTG	2	Astrocytes	3.05682	0.411	0.126	2.92889e-234	8.43199e-230
						C3orf70	2	Astrocytes	3.34107	0.421	0.128	4.02247e-233	1.15803e-228
						ABCD3	2	Astrocytes	3.22188	0.547	0.217	9.59415e-232	2.76206e-227
						CNP	2	Astrocytes	1.88571	0.525	0.203	1.48912e-230	4.28704e-226
						CTSA	2	Astrocytes	2.39869	0.317	0.076	6.46965e-229	1.86255e-224
						LUZP2	2	Astrocytes	7.92552	0.283	0.061	1.29609e-226	3.73132e-222
						TPP1	2	Astrocytes	2.61125	0.314	0.076	5.83701e-226	1.68042e-221
						AAMDC	2	Astrocytes	3.06413	0.408	0.122	1.17742e-225	3.38969e-221
						STK33	2	Astrocytes	2.03285	0.212	0.035	2.39939e-224	6.9076e-220
						ANXA2	2	Astrocytes	8.60786	0.334	0.084	6.95812e-224	2.00317e-219
						MEGF10	2	Astrocytes	1.36677	0.216	0.036	3.39856e-221	9.78413e-217
						SNX5	2	Astrocytes	1.66068	0.53	0.212	2.29889e-218	6.61827e-214
						PDLIM5	2	Astrocytes	2.55068	0.256	0.052	3.59766e-218	1.03573e-213
						SYPL1	2	Astrocytes	3.1345	0.455	0.156	8.12709e-218	2.33971e-213
						TCF7L2	2	Astrocytes	1.47106	0.283	0.063	1.40705e-217	4.05076e-213
						TP53I13	2	Astrocytes	2.42884	0.376	0.108	1.43955e-217	4.14432e-213
						COL4A2	2	Astrocytes	2.20319	0.404	0.125	6.81647e-217	1.96239e-212
						ANGPTL1	2	Astrocytes	1.92181	0.214	0.037	4.45452e-216	1.28241e-211
						EMP2	2	Astrocytes	1.62156	0.267	0.057	2.25336e-215	6.4872e-211
						DTNA	2	Astrocytes	7.05615	0.579	0.251	5.56814e-215	1.60301e-210
						YAP1	2	Astrocytes	2.31164	0.229	0.042	6.11326e-214	1.75995e-209
						MSN	2	Astrocytes	2.66006	0.488	0.18	8.49507e-214	2.44564e-209
						RAB32	2	Astrocytes	1.31434	0.297	0.069	1.88794e-213	5.43518e-209
						STXBP3	2	Astrocytes	1.66089	0.406	0.126	2.21668e-213	6.38159e-209
						DAG1	2	Astrocytes	4.44825	0.463	0.164	2.60537e-213	7.50061e-209
						SPART	2	Astrocytes	1.72226	0.533	0.216	1.27787e-211	3.67885e-207
						PGM1	2	Astrocytes	1.68274	0.415	0.132	2.0845e-211	6.00108e-207
						MPP5	2	Astrocytes	1.93181	0.29	0.068	2.70201e-210	7.77882e-206
						ADGRV1	2	Astrocytes	4.77711	0.451	0.164	1.3118e-209	3.77654e-205
						TAP1	2	Astrocytes	2.0177	0.205	0.035	2.27794e-209	6.55796e-205
						KLHDC8A	2	Astrocytes	3.41404	0.467	0.17	2.92984e-209	8.43473e-205
						PTTG1IP	2	Astrocytes	5.58219	0.616	0.302	1.2868e-206	3.70455e-202
						BTN3A2	2	Astrocytes	1.9853	0.212	0.037	1.97382e-206	5.68243e-202
						VAMP3	2	Astrocytes	2.20119	0.362	0.104	2.01879e-206	5.81189e-202
						EVA1C	2	Astrocytes	3.07661	0.24	0.048	2.32404e-206	6.69069e-202
						GCA	2	Astrocytes	2.00214	0.517	0.209	1.35673e-204	3.9059e-200
						ABHD3	2	Astrocytes	1.74076	0.258	0.055	1.55863e-204	4.48713e-200
						ST5	2	Astrocytes	1.33256	0.287	0.068	4.25651e-204	1.22541e-199
						NTRK2	2	Astrocytes	10.7522	0.468	0.191	1.43987e-203	4.14525e-199
						GYG1	2	Astrocytes	1.98668	0.237	0.047	3.86034e-203	1.11135e-198
						IL6ST	2	Astrocytes	1.43182	0.414	0.135	4.05999e-203	1.16883e-198
						ALDH7A1	2	Astrocytes	1.70628	0.543	0.228	4.39621e-203	1.26563e-198
						AIF1L	2	Astrocytes	1.63364	0.273	0.062	4.96235e-202	1.42861e-197
						PRTFDC1	2	Astrocytes	5.80411	0.49	0.185	1.51509e-201	4.36178e-197
						CYBRD1	2	Astrocytes	1.18461	0.203	0.035	2.31449e-200	6.66319e-196
						GALK1	2	Astrocytes	2.18272	0.383	0.118	7.46662e-200	2.14956e-195
						ACAA1	2	Astrocytes	5.97347	0.487	0.191	1.1889e-198	3.42272e-194
						MID1IP1	2	Astrocytes	5.13153	0.315	0.083	3.19305e-198	9.19246e-194
						PDLIM1	2	Astrocytes	4.28762	0.25	0.054	1.0638e-197	3.06257e-193
						AKR7A2	2	Astrocytes	1.22499	0.567	0.258	1.12342e-196	3.23422e-192
						NT5C	2	Astrocytes	2.16277	0.484	0.187	6.65365e-195	1.91552e-190
						ETFRF1	2	Astrocytes	2.29263	0.52	0.217	6.92956e-195	1.99495e-190
						RGS6	2	Astrocytes	2.09384	0.246	0.053	3.36421e-194	9.68522e-190
						DERA	2	Astrocytes	1.76216	0.356	0.105	3.85242e-193	1.10907e-188
						DCXR	2	Astrocytes	0.75461	0.581	0.27	1.63531e-192	4.70789e-188
						TP53TG1	2	Astrocytes	2.28657	0.303	0.08	4.93334e-190	1.42026e-185
						IVD	2	Astrocytes	2.72637	0.408	0.138	5.76613e-190	1.66001e-185
						YES1	2	Astrocytes	1.89754	0.405	0.137	1.72462e-186	4.96501e-182
						AC100810.1	2	Astrocytes	1.96105	0.408	0.14	5.29958e-186	1.5257e-181
						CDC42EP1	2	Astrocytes	2.009	0.241	0.053	7.10993e-186	2.04688e-181
						NR3C1	2	Astrocytes	1.2567	0.287	0.072	1.91836e-185	5.52276e-181
						COMMD4	2	Astrocytes	2.88841	0.496	0.203	3.88556e-185	1.11861e-180
						PTPMT1	2	Astrocytes	3.99139	0.49	0.199	1.17439e-184	3.38095e-180
						GSTK1	2	Astrocytes	1.29745	0.404	0.139	5.22829e-184	1.50517e-179
						PLCE1	2	Astrocytes	2.15558	0.354	0.108	1.2152e-183	3.49845e-179
						TMEM179B	2	Astrocytes	2.20748	0.439	0.163	7.75594e-183	2.23286e-178
						EEPD1	2	Astrocytes	1.64332	0.236	0.052	2.22221e-182	6.39751e-178
						COMT	2	Astrocytes	8.60715	0.564	0.274	5.73107e-182	1.64992e-177
						COL11A1	2	Astrocytes	2.33363	0.318	0.089	7.06787e-182	2.03477e-177
						MYO1E	2	Astrocytes	1.66412	0.202	0.039	2.50146e-181	7.20144e-177
						LHPP	2	Astrocytes	1.98718	0.274	0.069	3.02568e-181	8.71062e-177
						TGFB1I1	2	Astrocytes	4.06981	0.269	0.066	3.1612e-181	9.10079e-177
						PEX2	2	Astrocytes	1.67834	0.425	0.152	4.31451e-181	1.2421e-176
						SULT1C4	2	Astrocytes	1.53513	0.209	0.041	1.09029e-180	3.13885e-176
						TMEM9B	2	Astrocytes	5.63609	0.595	0.296	1.33416e-180	3.8409e-176
						ELF1	2	Astrocytes	2.132	0.21	0.042	1.03476e-178	2.97897e-174
						SPPL2A	2	Astrocytes	1.93273	0.425	0.158	1.16557e-178	3.35556e-174
						RNF180	2	Astrocytes	6.77362	0.424	0.156	5.87439e-178	1.69118e-173
						MAPK4	2	Astrocytes	2.18296	0.242	0.056	8.74054e-178	2.51631e-173
						LAP3	2	Astrocytes	2.07842	0.421	0.152	5.72514e-177	1.64821e-172
						GRN	2	Astrocytes	0.833976	0.363	0.118	7.1023e-177	2.04468e-172
						SALL1	2	Astrocytes	1.36958	0.284	0.074	4.89579e-176	1.40945e-171
						SLC2A4RG	2	Astrocytes	1.87716	0.337	0.102	7.64867e-175	2.20198e-170
						SMIM30	2	Astrocytes	2.84178	0.509	0.223	8.98572e-175	2.5869e-170
						TMED1	2	Astrocytes	3.22146	0.34	0.105	1.16191e-173	3.34504e-169
						CHCHD5	2	Astrocytes	1.8029	0.464	0.186	1.312e-173	3.7771e-169
						CA12	2	Astrocytes	2.22434	0.292	0.079	1.35267e-173	3.89421e-169
						TRAF3IP2	2	Astrocytes	2.66406	0.25	0.061	1.66819e-173	4.80255e-169
						PLEC	2	Astrocytes	1.42885	0.268	0.069	3.58458e-173	1.03196e-168
						TMBIM4	2	Astrocytes	0.760584	0.517	0.231	7.23125e-173	2.0818e-168
						FUCA2	2	Astrocytes	1.84405	0.325	0.097	3.44732e-172	9.92449e-168
						HSD17B10	2	Astrocytes	1.95533	0.538	0.249	6.62975e-172	1.90864e-167
						CMTM6	2	Astrocytes	1.83929	0.384	0.132	2.63191e-171	7.577e-167
						REXO2	2	Astrocytes	9.40718	0.539	0.251	1.89198e-169	5.44683e-165
						LTBP3	2	Astrocytes	1.93865	0.406	0.148	9.79529e-167	2.81997e-162
						RFTN1	2	Astrocytes	2.34714	0.246	0.06	1.40199e-165	4.03618e-161
						CTDSP1	2	Astrocytes	1.66638	0.23	0.053	1.19595e-164	3.44303e-160
						DNASE2	2	Astrocytes	1.86133	0.287	0.08	3.87124e-163	1.11449e-158
						CYBA	2	Astrocytes	3.34824	0.263	0.07	4.15729e-163	1.19684e-158
						DPP7	2	Astrocytes	5.30402	0.558	0.272	4.81025e-162	1.38482e-157
						RNF13	2	Astrocytes	1.92384	0.504	0.226	1.42937e-161	4.11501e-157
						GPRC5B	2	Astrocytes	2.50181	0.381	0.136	4.48989e-161	1.2926e-156
						RNF213	2	Astrocytes	2.70857	0.295	0.086	1.18706e-160	3.41743e-156
						GOLIM4	2	Astrocytes	2.29736	0.51	0.228	3.94987e-158	1.13713e-153
						BAALC	2	Astrocytes	0.699068	0.451	0.189	7.46907e-156	2.15027e-151
						RIT1	2	Astrocytes	2.27896	0.414	0.162	2.15946e-155	6.21688e-151
						HMG20B	2	Astrocytes	2.26442	0.406	0.156	3.915e-155	1.12709e-150
						ILK	2	Astrocytes	1.89545	0.53	0.252	2.34082e-154	6.739e-150
						TMEM123	2	Astrocytes	1.47871	0.552	0.242	3.74695e-152	1.07871e-147
						TMX1	2	Astrocytes	1.7512	0.449	0.189	5.65531e-151	1.62811e-146
						GYPC	2	Astrocytes	16.8377	0.222	0.054	4.42115e-150	1.2728e-145
						CPT2	2	Astrocytes	1.96044	0.205	0.047	1.77072e-149	5.09774e-145
						ERBIN	2	Astrocytes	2.8523	0.381	0.143	3.12858e-149	9.00687e-145
						ARHGEF40	2	Astrocytes	2.26727	0.276	0.08	4.33066e-149	1.24675e-144
						STIM2	2	Astrocytes	4.47552	0.513	0.245	4.54929e-149	1.3097e-144
						ITGAV	2	Astrocytes	3.57784	0.439	0.184	9.10737e-149	2.62192e-144
						SCAMP2	2	Astrocytes	1.70144	0.37	0.133	1.31311e-148	3.78031e-144
						HIBCH	2	Astrocytes	1.99491	0.428	0.174	1.88403e-148	5.42394e-144
						ACBD5	2	Astrocytes	2.05745	0.535	0.264	6.27821e-148	1.80743e-143
						TAGLN2	2	Astrocytes	12.5225	0.312	0.103	2.52432e-147	7.26726e-143
						CROT	2	Astrocytes	2.6296	0.288	0.089	3.75608e-147	1.08134e-142
						GNPDA1	2	Astrocytes	2.51222	0.528	0.257	7.01053e-146	2.01826e-141
						TLK1	2	Astrocytes	2.75263	0.542	0.265	1.12136e-145	3.22829e-141
						PEX10	2	Astrocytes	1.94483	0.33	0.112	1.34792e-145	3.88054e-141
						ARHGAP12	2	Astrocytes	1.69959	0.392	0.15	9.50369e-145	2.73602e-140
						PDE4B	2	Astrocytes	1.97029	0.417	0.169	7.67722e-144	2.21019e-139
						ADK	2	Astrocytes	2.08843	0.465	0.204	4.01234e-143	1.15511e-138
						RGS3	2	Astrocytes	1.64211	0.264	0.076	2.67266e-141	7.69431e-137
						TRIM5	2	Astrocytes	1.62722	0.211	0.051	3.46271e-141	9.96879e-137
						CNPY4	2	Astrocytes	1.77761	0.252	0.071	6.20976e-141	1.78773e-136
						CC2D2A	2	Astrocytes	1.71683	0.311	0.103	1.44066e-140	4.14753e-136
						RHOQ	2	Astrocytes	3.54715	0.411	0.167	7.24633e-140	2.08614e-135
						TMEM54	2	Astrocytes	1.66756	0.267	0.079	7.95982e-139	2.29155e-134
						SHISA4	2	Astrocytes	2.52706	0.341	0.121	1.32232e-138	3.80683e-134
						TRAPPC6A	2	Astrocytes	0.986791	0.367	0.138	3.0937e-138	8.90646e-134
						PAG1	2	Astrocytes	3.3031	0.383	0.15	6.77346e-137	1.95001e-132
						SELENON	2	Astrocytes	2.15068	0.361	0.136	4.3089e-136	1.24049e-131
						PXMP2	2	Astrocytes	5.18374	0.438	0.191	3.62874e-135	1.04468e-130
						PCGF5	2	Astrocytes	1.75277	0.282	0.089	3.84003e-135	1.10551e-130
						GSTZ1	2	Astrocytes	2.13131	0.218	0.057	9.29084e-135	2.67474e-130
						FAM120A	2	Astrocytes	2.15107	0.356	0.135	1.40892e-133	4.05613e-129
						LINC00623	2	Astrocytes	1.57254	0.24	0.067	1.98017e-133	5.70072e-129
						SPTSSA	2	Astrocytes	2.35633	0.457	0.205	4.23652e-133	1.21965e-128
						IRF2	2	Astrocytes	1.53324	0.297	0.098	1.21879e-132	3.50876e-128
						SFT2D1	2	Astrocytes	2.23496	0.451	0.207	1.43027e-132	4.1176e-128
						FZD2	2	Astrocytes	1.87156	0.296	0.098	2.98282e-132	8.58724e-128
						TMEM218	2	Astrocytes	1.7227	0.317	0.11	3.50839e-132	1.01003e-127
						NAXE	2	Astrocytes	1.77969	0.463	0.214	9.06871e-132	2.61079e-127
						PMF1	2	Astrocytes	1.14385	0.466	0.214	1.75216e-131	5.0443e-127
						EFCAB14	2	Astrocytes	1.87326	0.33	0.119	2.51984e-131	7.25436e-127
						G6PC3	2	Astrocytes	1.11668	0.364	0.142	2.02546e-129	5.83111e-125
						PHLPP1	2	Astrocytes	2.00144	0.381	0.154	4.25606e-129	1.22528e-124
						SSFA2	2	Astrocytes	4.46146	0.306	0.107	9.4382e-129	2.71716e-124
						GSTM4	2	Astrocytes	1.79218	0.207	0.053	9.01411e-128	2.59507e-123
						SNX17	2	Astrocytes	2.21076	0.462	0.216	1.11837e-127	3.21967e-123
						CDYL	2	Astrocytes	1.42016	0.365	0.143	1.51053e-127	4.34866e-123
						NLGN3	2	Astrocytes	2.11674	0.305	0.106	3.1922e-127	9.19003e-123
						TMEM134	2	Astrocytes	2.24936	0.46	0.216	3.31952e-127	9.55656e-123
						MAP3K1	2	Astrocytes	1.03343	0.223	0.062	9.76888e-127	2.81236e-122
						TM7SF2	2	Astrocytes	4.10486	0.48	0.237	2.8521e-126	8.2109e-122
						CCS	2	Astrocytes	1.7387	0.511	0.255	6.08794e-126	1.75266e-121
						H2AFX	2	Astrocytes	2.73696	0.471	0.216	1.30169e-125	3.74744e-121
						MPV17	2	Astrocytes	1.58055	0.474	0.227	1.52955e-125	4.40342e-121
						ZNF524	2	Astrocytes	1.27741	0.202	0.052	6.50716e-125	1.87335e-120
						SALL2	2	Astrocytes	2.07455	0.255	0.079	2.42611e-123	6.98454e-119
						CYFIP1	2	Astrocytes	2.40175	0.352	0.138	4.40745e-123	1.26886e-118
						PAM	2	Astrocytes	2.96173	0.333	0.125	4.88724e-123	1.40699e-118
						AASS	2	Astrocytes	2.74765	0.216	0.06	8.82235e-122	2.53987e-117
						PHYH	2	Astrocytes	5.58194	0.41	0.181	9.93805e-121	2.86107e-116
						CD164	2	Astrocytes	1.03416	0.415	0.183	1.092e-120	3.14375e-116
						FLNA	2	Astrocytes	2.17902	0.379	0.158	1.50923e-120	4.34492e-116
						MRPS18A	2	Astrocytes	3.2985	0.378	0.157	2.30233e-120	6.62818e-116
						SLC18B1	2	Astrocytes	1.61537	0.23	0.067	4.75889e-120	1.37004e-115
						ANTXR1	2	Astrocytes	1.40462	0.243	0.074	6.71023e-119	1.93181e-114
						GNG7	2	Astrocytes	1.89538	0.276	0.093	4.0268e-118	1.15928e-113
						TPST1	2	Astrocytes	2.53834	0.29	0.102	4.5822e-118	1.31917e-113
						RPP25L	2	Astrocytes	1.90891	0.288	0.1	2.07379e-117	5.97023e-113
						STK17A	2	Astrocytes	3.54535	0.467	0.226	1.23235e-116	3.54783e-112
						SNCAIP	2	Astrocytes	3.35839	0.361	0.149	3.86015e-116	1.1113e-111
						RHOG	2	Astrocytes	1.54287	0.207	0.057	5.21497e-116	1.50134e-111
						SLC39A1	2	Astrocytes	1.53	0.345	0.138	3.59737e-115	1.03565e-110
						FKBP9	2	Astrocytes	0.83731	0.231	0.071	1.39416e-111	4.01365e-107
						PLXNC1	2	Astrocytes	1.91517	0.226	0.068	2.15948e-111	6.21692e-107
						GPC6	2	Astrocytes	2.82932	0.296	0.107	2.31104e-111	6.65324e-107
						TBL1X	2	Astrocytes	0.95227	0.339	0.133	2.71487e-111	7.81584e-107
						CORO1B	2	Astrocytes	1.63175	0.368	0.156	5.64792e-111	1.62598e-106
						IMPACT	2	Astrocytes	1.65162	0.292	0.106	7.42476e-111	2.13751e-106
						TXNDC12	2	Astrocytes	2.0101	0.439	0.21	5.7725e-110	1.66185e-105
						RASSF4	2	Astrocytes	2.79993	0.216	0.064	9.41478e-110	2.71042e-105
						FGFBP3	2	Astrocytes	1.20994	0.397	0.184	3.03734e-108	8.74419e-104
						EFCAB2	2	Astrocytes	1.79226	0.204	0.059	9.57901e-108	2.7577e-103
						TMED5	2	Astrocytes	1.43652	0.355	0.148	1.54771e-107	4.45569e-103
						CD151	2	Astrocytes	1.68156	0.427	0.206	1.84261e-107	5.30468e-103
						MPDZ	2	Astrocytes	4.05237	0.412	0.193	3.81188e-107	1.0974e-102
						SMAD1	2	Astrocytes	0.904317	0.385	0.173	8.6169e-107	2.48072e-102
						MIF4GD	2	Astrocytes	1.26255	0.276	0.098	1.23063e-106	3.54286e-102
						ARID5B	2	Astrocytes	2.2418	0.424	0.193	7.793e-106	2.24353e-101
						NUCB1	2	Astrocytes	2.77574	0.419	0.198	9.50776e-106	2.73719e-101
						PDLIM7	2	Astrocytes	8.28591	0.317	0.127	6.632e-105	1.90929e-100
						ZFYVE21	2	Astrocytes	2.50436	0.393	0.182	6.79608e-105	1.95652e-100
						TMEM47	2	Astrocytes	8.215	0.389	0.177	1.34016e-104	3.85818e-100
						2021-09-09	2	Astrocytes	1.17812	0.363	0.162	1.34328e-104	3.86717e-100
						CENPQ	2	Astrocytes	2.61792	0.228	0.073	5.79189e-104	1.66743e-99
						LRRN1	2	Astrocytes	0.900365	0.301	0.116	1.26868e-103	3.65241e-99
						CUX1	2	Astrocytes	1.27923	0.445	0.219	1.31669e-103	3.79061e-99
						DNALI1	2	Astrocytes	1.59989	0.263	0.092	1.44779e-103	4.16803e-99
						FDX1	2	Astrocytes	1.59348	0.413	0.195	2.91062e-103	8.37939e-99
						HDAC1	2	Astrocytes	1.33277	0.247	0.083	2.59314e-102	7.46539e-98
						EVI5	2	Astrocytes	1.3293	0.321	0.128	2.71694e-102	7.82179e-98
						PEX19	2	Astrocytes	1.61853	0.278	0.102	5.04681e-102	1.45292e-97
						ZDHHC2	2	Astrocytes	1.17684	0.286	0.108	1.5597e-101	4.49022e-97
						NEDD1	2	Astrocytes	1.18063	0.211	0.064	2.92549e-101	8.4222e-97
						PTX3	2	Astrocytes	17.5726	0.245	0.083	4.07098e-101	1.17199e-96
						ERF	2	Astrocytes	1.61442	0.202	0.06	7.47071e-101	2.15074e-96
						VCL	2	Astrocytes	2.42638	0.263	0.095	7.74837e-101	2.23068e-96
						PEMT	2	Astrocytes	1.12507	0.312	0.124	1.0547e-100	3.03636e-96
						GLTP	2	Astrocytes	1.20597	0.379	0.172	1.1786e-100	3.39307e-96
						SPRED1	2	Astrocytes	1.88479	0.397	0.186	2.05046e-100	5.90307e-96
						LDLRAD3	2	Astrocytes	1.72396	0.237	0.079	1.15216e-99	3.31695e-95
						ARNT2	2	Astrocytes	1.41181	0.294	0.114	1.5904e-99	4.5786e-95
						IQCK	2	Astrocytes	1.32979	0.265	0.096	1.40989e-98	4.05892e-94
						URM1	2	Astrocytes	1.77282	0.413	0.204	2.04105e-98	5.87596e-94
						FUBP3	2	Astrocytes	1.3075	0.326	0.136	2.31227e-97	6.65678e-93
						MSRB1	2	Astrocytes	1.62909	0.214	0.068	2.54315e-97	7.32147e-93
						MRPS28	2	Astrocytes	0.95375	0.375	0.173	6.11214e-97	1.75962e-92
						CKLF	2	Astrocytes	5.38511	0.384	0.178	6.89706e-97	1.98559e-92
						SEMA5B	2	Astrocytes	1.6356	0.232	0.078	2.66119e-96	7.66131e-92
						SWAP70	2	Astrocytes	1.38053	0.224	0.074	1.60568e-95	4.6226e-91
						CPNE2	2	Astrocytes	1.2922	0.341	0.148	2.98325e-95	8.58848e-91
						DCPS	2	Astrocytes	1.5509	0.244	0.086	1.07212e-94	3.08653e-90
						AL161772.1	2	Astrocytes	1.68674	0.281	0.109	2.04487e-94	5.88699e-90
						HS2ST1	2	Astrocytes	1.2505	0.28	0.109	6.58228e-93	1.89497e-88
						ARNTL	2	Astrocytes	0.921739	0.264	0.099	1.54017e-92	4.434e-88
						PCCB	2	Astrocytes	1.55901	0.324	0.138	3.65208e-92	1.0514e-87
						NADK2	2	Astrocytes	1.46386	0.364	0.17	2.83919e-91	8.17375e-87
						COMMD10	2	Astrocytes	1.64432	0.311	0.131	3.78138e-91	1.08862e-86
						GCDH	2	Astrocytes	1.50406	0.202	0.064	4.42701e-91	1.27449e-86
						RAB34	2	Astrocytes	1.27299	0.221	0.075	8.0908e-91	2.32926e-86
						HEY1	2	Astrocytes	5.82631	0.285	0.115	1.0485e-90	3.01853e-86
						ELP4	2	Astrocytes	1.27077	0.344	0.154	1.40355e-90	4.04067e-86
						SLC25A37	2	Astrocytes	0.917096	0.352	0.157	1.43771e-90	4.13902e-86
						CAPN2	2	Astrocytes	1.3937	0.339	0.151	1.93101e-90	5.55918e-86
						SPNS1	2	Astrocytes	2.30126	0.35	0.159	3.08415e-90	8.87897e-86
						CEP83	2	Astrocytes	0.806485	0.232	0.081	4.01351e-90	1.15545e-85
						HEXA	2	Astrocytes	2.54657	0.377	0.183	1.48208e-89	4.26677e-85
						SNAP23	2	Astrocytes	1.63972	0.202	0.066	2.03254e-88	5.85147e-84
						SORBS3	2	Astrocytes	1.20821	0.278	0.109	4.98538e-88	1.43524e-83
						GNA12	2	Astrocytes	1.63086	0.295	0.122	1.49097e-87	4.29237e-83
						ATP2B4	2	Astrocytes	1.08302	0.328	0.144	2.05626e-87	5.91976e-83
						IL17D	2	Astrocytes	1.73397	0.22	0.076	2.26253e-87	6.51359e-83
						TMEM223	2	Astrocytes	0.724394	0.417	0.208	2.88446e-87	8.30407e-83
						IFI16	2	Astrocytes	0.973528	0.339	0.156	6.90606e-86	1.98819e-81
						GTPBP6	2	Astrocytes	0.901936	0.363	0.173	1.15438e-85	3.32335e-81
						FAM120AOS	2	Astrocytes	1.40846	0.341	0.156	1.27153e-85	3.66061e-81
						GPR108	2	Astrocytes	1.28045	0.205	0.068	1.92199e-85	5.53321e-81
						SLC44A2	2	Astrocytes	1.55884	0.257	0.1	2.71126e-85	7.80545e-81
						TACC1	2	Astrocytes	2.14101	0.357	0.167	3.44942e-85	9.93055e-81
						CARD19	2	Astrocytes	1.60785	0.355	0.168	1.45631e-84	4.19257e-80
						DPY19L4	2	Astrocytes	1.401	0.213	0.073	2.09387e-84	6.02804e-80
						TM7SF3	2	Astrocytes	6.99343	0.371	0.18	1.04759e-83	3.01589e-79
						HADH	2	Astrocytes	1.35995	0.355	0.168	3.80114e-83	1.09431e-78
						WDR34	2	Astrocytes	1.66797	0.272	0.109	5.78467e-83	1.66535e-78
						TRIM22	2	Astrocytes	1.21834	0.219	0.077	1.11853e-82	3.22014e-78
						HHLA3	2	Astrocytes	1.1375	0.212	0.074	1.70432e-82	4.90656e-78
						COQ9	2	Astrocytes	1.58792	0.364	0.174	1.98343e-82	5.71011e-78
						E2F5	2	Astrocytes	1.31483	0.252	0.098	7.01347e-82	2.01911e-77
						RGL2	2	Astrocytes	1.26319	0.256	0.1	7.8778e-82	2.26794e-77
						PPP2R5A	2	Astrocytes	1.44168	0.26	0.103	1.00421e-81	2.89103e-77
						DHRS7B	2	Astrocytes	1.45815	0.255	0.1	4.31124e-81	1.24116e-76
						CIB2	2	Astrocytes	1.82591	0.357	0.17	6.89723e-81	1.98564e-76
						TCTN3	2	Astrocytes	1.50762	0.294	0.126	1.0624e-80	3.05853e-76
						ACTN1	2	Astrocytes	3.81081	0.292	0.125	1.37998e-80	3.97283e-76
						2021-09-10	2	Astrocytes	2.70082	0.253	0.101	1.59509e-80	4.59211e-76
						TOR1AIP1	2	Astrocytes	1.25533	0.278	0.115	3.4749e-80	1.00039e-75
						CHIC2	2	Astrocytes	1.35159	0.359	0.174	2.08582e-79	6.00488e-75
						NR1H2	2	Astrocytes	1.07217	0.28	0.117	4.7602e-79	1.37041e-74
						TMEM8A	2	Astrocytes	1.59366	0.218	0.079	1.09694e-78	3.15798e-74
						CERS1	2	Astrocytes	2.12112	0.245	0.096	2.4642e-78	7.09419e-74
						CAHM	2	Astrocytes	1.32822	0.219	0.08	3.51135e-78	1.01088e-73
						JAM3	2	Astrocytes	1.26526	0.289	0.126	5.26592e-78	1.51601e-73
						PTAR1	2	Astrocytes	2.27577	0.363	0.181	6.26131e-78	1.80257e-73
						AC245297.3	2	Astrocytes	1.20816	0.262	0.106	1.27839e-77	3.68037e-73
						MED16	2	Astrocytes	1.2704	0.277	0.117	1.37336e-77	3.95376e-73
						ALG14	2	Astrocytes	5.58573	0.226	0.085	2.07894e-77	5.98505e-73
						MGMT	2	Astrocytes	1.45922	0.295	0.129	1.26982e-76	3.65569e-72
						HDHD2	2	Astrocytes	1.68875	0.309	0.14	2.23984e-76	6.44826e-72
						NBN	2	Astrocytes	1.15213	0.283	0.121	2.66736e-76	7.67905e-72
						ABI1	2	Astrocytes	0.985702	0.343	0.165	9.10563e-76	2.62142e-71
						VPS37B	2	Astrocytes	1.65144	0.334	0.159	1.25403e-75	3.61022e-71
						AK4	2	Astrocytes	4.36139	0.335	0.157	2.33766e-75	6.72989e-71
						GLB1	2	Astrocytes	1.13806	0.245	0.098	4.37507e-75	1.25954e-70
						TP53BP2	2	Astrocytes	1.42132	0.334	0.16	7.69422e-75	2.21509e-70
						AHCY	2	Astrocytes	1.5426	0.322	0.151	1.00182e-74	2.88415e-70
						CALCOCO2	2	Astrocytes	0.946491	0.311	0.143	1.50698e-74	4.33846e-70
						JOSD2	2	Astrocytes	1.59903	0.294	0.132	3.55022e-74	1.02207e-69
						ZFAND3	2	Astrocytes	1.08234	0.348	0.172	1.38127e-73	3.97655e-69
						TACO1	2	Astrocytes	1.12902	0.229	0.088	3.49858e-73	1.00721e-68
						ACER3	2	Astrocytes	1.65204	0.261	0.111	9.04115e-73	2.60286e-68
						APEH	2	Astrocytes	1.11722	0.269	0.116	2.59863e-72	7.48118e-68
						RMDN3	2	Astrocytes	1.35474	0.296	0.134	9.39051e-72	2.70343e-67
						TMEM141	2	Astrocytes	1.33356	0.312	0.147	1.13705e-71	3.27345e-67
						C1GALT1C1	2	Astrocytes	1.28852	0.24	0.097	1.51929e-71	4.37388e-67
						CDK1	2	Astrocytes	27.5829	0.223	0.085	2.24804e-71	6.47188e-67
						NUDT22	2	Astrocytes	1.24081	0.297	0.135	2.27642e-71	6.55358e-67
						C2orf76	2	Astrocytes	1.50281	0.256	0.107	3.06244e-71	8.81647e-67
						EIF2D	2	Astrocytes	1.32882	0.223	0.087	4.4052e-71	1.26821e-66
						MRPL23	2	Astrocytes	2.71882	0.296	0.136	5.10345e-71	1.46923e-66
						NUPR1	2	Astrocytes	29.5986	0.216	0.081	6.88608e-71	1.98243e-66
						DHRSX	2	Astrocytes	1.71306	0.289	0.13	9.23907e-71	2.65984e-66
						CGRRF1	2	Astrocytes	1.59088	0.302	0.142	6.57066e-69	1.89163e-64
						RMDN1	2	Astrocytes	1.30248	0.316	0.151	2.21309e-68	6.37127e-64
						PYCR2	2	Astrocytes	1.28559	0.261	0.114	5.019e-68	1.44492e-63
						NUDT12	2	Astrocytes	1.38567	0.23	0.094	8.72102e-67	2.5107e-62
						SH3PXD2B	2	Astrocytes	1.26618	0.239	0.1	3.17419e-66	9.13818e-62
						DHRS4-AS1	2	Astrocytes	1.4602	0.274	0.124	6.84847e-66	1.97161e-61
						QARS	2	Astrocytes	1.03571	0.31	0.15	1.05949e-65	3.05017e-61
						GMNN	2	Astrocytes	1.64182	0.291	0.135	2.67148e-65	7.69092e-61
						NAPEPLD	2	Astrocytes	1.02356	0.233	0.097	1.44059e-64	4.14732e-60
						HSCB	2	Astrocytes	1.49796	0.269	0.122	5.51199e-64	1.58685e-59
						DCTD	2	Astrocytes	1.14295	0.243	0.104	9.82517e-64	2.82857e-59
						ZNF219	2	Astrocytes	0.959017	0.265	0.12	9.15149e-63	2.63462e-58
						SPATA13	2	Astrocytes	1.24738	0.207	0.082	1.01919e-62	2.93415e-58
						TP53	2	Astrocytes	1.00915	0.213	0.086	1.5281e-62	4.39924e-58
						BCKDK	2	Astrocytes	0.929011	0.283	0.133	2.18649e-62	6.29469e-58
						SEPTIN2	2	Astrocytes	3.64021	0.217	0.095	3.3077e-62	9.52255e-58
						ARPIN	2	Astrocytes	0.86308	0.207	0.082	2.09841e-61	6.04112e-57
						FAM118B	2	Astrocytes	1.08174	0.224	0.094	2.35636e-61	6.78372e-57
						SCRIB	2	Astrocytes	1.02691	0.208	0.084	7.01846e-61	2.02054e-56
						CYP20A1	2	Astrocytes	0.943109	0.241	0.105	1.15808e-60	3.334e-56
						KANSL1-AS1	2	Astrocytes	2.07622	0.256	0.116	1.29601e-60	3.73108e-56
						PTGFRN	2	Astrocytes	0.987507	0.256	0.115	2.42123e-60	6.97047e-56
						MTAP	2	Astrocytes	0.967683	0.222	0.093	4.86782e-60	1.4014e-55
						AGPAT3	2	Astrocytes	1.44773	0.277	0.132	5.09912e-60	1.46799e-55
						TMEM161A	2	Astrocytes	0.963762	0.209	0.085	6.28296e-60	1.8088e-55
						MCM3	2	Astrocytes	1.02054	0.202	0.082	1.22712e-59	3.53276e-55
						FBXO8	2	Astrocytes	1.29754	0.217	0.091	3.34017e-59	9.61603e-55
						PRXL2A	2	Astrocytes	5.49468	0.202	0.086	3.62291e-59	1.043e-54
						POU3F4	2	Astrocytes	1.55849	0.223	0.095	4.50312e-59	1.2964e-54
						GAS2L1	2	Astrocytes	1.85766	0.219	0.093	5.41713e-59	1.55954e-54
						SLC27A5	2	Astrocytes	1.10275	0.272	0.129	1.18151e-58	3.40146e-54
						STK38L	2	Astrocytes	1.31402	0.213	0.09	6.77902e-58	1.95161e-53
						WASHC4	2	Astrocytes	1.11126	0.264	0.123	1.05531e-57	3.03812e-53
						TRIOBP	2	Astrocytes	0.926964	0.295	0.146	6.18212e-57	1.77977e-52
						KIAA1958	2	Astrocytes	1.47686	0.276	0.134	1.11633e-56	3.2138e-52
						MTHFD2L	2	Astrocytes	2.12097	0.281	0.139	1.28753e-56	3.70666e-52
						BBS2	2	Astrocytes	1.05957	0.227	0.1	4.49217e-56	1.29325e-51
						MINCR	2	Astrocytes	0.698389	0.21	0.089	4.49575e-56	1.29428e-51
						SFT2D2	2	Astrocytes	1.14928	0.245	0.112	5.88463e-56	1.69413e-51
						DPY19L3	2	Astrocytes	1.58034	0.211	0.09	7.29387e-56	2.09983e-51
						MGME1	2	Astrocytes	0.744268	0.237	0.106	1.23193e-55	3.54661e-51
						DNAAF4	2	Astrocytes	1.22294	0.223	0.098	2.35911e-55	6.79165e-51
						SGPL1	2	Astrocytes	1.12505	0.241	0.11	2.99989e-55	8.63638e-51
						NECAP2	2	Astrocytes	1.23751	0.285	0.142	5.35836e-55	1.54262e-50
						GINS2	2	Astrocytes	2.90003	0.237	0.109	1.30004e-54	3.74267e-50
						SIL1	2	Astrocytes	0.964894	0.216	0.094	2.88136e-54	8.29515e-50
						DHTKD1	2	Astrocytes	1.51362	0.249	0.117	4.85072e-54	1.39647e-49
						ATPAF2	2	Astrocytes	1.10952	0.203	0.086	1.48102e-53	4.2637e-49
						MTHFD1	2	Astrocytes	1.98064	0.231	0.105	1.97717e-53	5.69209e-49
						AC090152.1	2	Astrocytes	1.6483	0.248	0.116	2.78351e-53	8.01344e-49
						GNG10	2	Astrocytes	0.916167	0.23	0.107	5.85568e-53	1.68579e-48
						SS18	2	Astrocytes	0.839645	0.265	0.129	6.13288e-53	1.7656e-48
						AC027644.3	2	Astrocytes	0.957482	0.247	0.117	1.49472e-52	4.30316e-48
						STX17	2	Astrocytes	1.18403	0.261	0.127	3.6621e-52	1.05428e-47
						ABCB7	2	Astrocytes	1.43025	0.245	0.117	2.31351e-51	6.66035e-47
						FLOT2	2	Astrocytes	1.30428	0.225	0.103	5.02898e-51	1.44779e-46
						AP3B1	2	Astrocytes	1.2495	0.232	0.108	5.2233e-51	1.50374e-46
						CERS2	2	Astrocytes	1.22169	0.209	0.093	1.00726e-50	2.89979e-46
						ERLIN2	2	Astrocytes	1.05614	0.227	0.104	3.05201e-50	8.78643e-46
						ARC	2	Astrocytes	2.26964	0.213	0.099	6.72174e-50	1.93512e-45
						FAHD2B	2	Astrocytes	1.19279	0.248	0.121	9.79409e-50	2.81962e-45
						TMEM187	2	Astrocytes	1.25269	0.214	0.096	1.05545e-49	3.03853e-45
						ALDH5A1	2	Astrocytes	1.04405	0.223	0.104	1.62955e-49	4.69132e-45
						LNPEP	2	Astrocytes	1.13724	0.236	0.114	1.28617e-47	3.70276e-43
						EEF1AKMT1	2	Astrocytes	1.19366	0.22	0.102	1.71213e-47	4.92905e-43
						ATF7	2	Astrocytes	0.867157	0.238	0.116	2.0892e-47	6.01459e-43
						RNPEPL1	2	Astrocytes	1.14505	0.219	0.102	5.88706e-47	1.69483e-42
						CUEDC1	2	Astrocytes	1.10495	0.214	0.1	6.97852e-47	2.00905e-42
						ATAD2	2	Astrocytes	1.1195	0.247	0.121	9.51406e-47	2.739e-42
						CHMP6	2	Astrocytes	1.16404	0.219	0.103	1.39832e-46	4.02562e-42
						RAP2C	2	Astrocytes	0.91786	0.211	0.097	3.69668e-46	1.06424e-41
						ASTN1	2	Astrocytes	1.58363	0.244	0.121	4.55879e-46	1.31243e-41
						ZMAT1	2	Astrocytes	0.882124	0.247	0.122	5.50934e-46	1.58608e-41
						DCAKD	2	Astrocytes	0.937781	0.24	0.118	1.80792e-45	5.20482e-41
						HELLS	2	Astrocytes	1.20102	0.222	0.107	1.57327e-44	4.52928e-40
						COG2	2	Astrocytes	1.01078	0.229	0.114	4.23249e-42	1.21849e-37
						RPA1	2	Astrocytes	0.999817	0.223	0.111	2.03712e-41	5.86468e-37
						WASHC2C	2	Astrocytes	1.05238	0.203	0.099	1.55015e-39	4.46273e-35
						HSD17B11	2	Astrocytes	4.27243	0.211	0.105	1.01834e-38	2.93171e-34
						DHRS1	2	Astrocytes	0.895567	0.203	0.101	5.67227e-37	1.63299e-32
						ANGPTL4	3	NP	21.3863	0.345	0.057	0	0
						NEAT1	3	NP	20.3805	0.443	0.128	0	0
						P4HA1	3	NP	8.36392	0.676	0.306	0	0
						VEGFA	3	NP	8.32061	0.687	0.326	0	0
						PURPL	3	NP	7.36492	0.323	0.04	0	0
						YBX3	3	NP	7.34543	0.463	0.13	0	0
						GBE1	3	NP	8.20594	0.236	0.041	1.2368e-278	3.56064e-274
						UNC5B	3	NP	3.11899	0.26	0.054	1.94221e-251	5.59143e-247
						MT2A	3	NP	Inf	0.493	0.187	1.74415e-238	5.02122e-234
						HSPB1	3	NP	9.38718	0.62	0.287	2.89095e-234	8.32276e-230
						PIR	3	NP	6.58236	0.332	0.096	1.98099e-219	5.70307e-215
						PLOD2	3	NP	2.42094	0.349	0.11	1.39738e-210	4.02292e-206
						NQO1	3	NP	11.369	0.251	0.06	1.0954e-205	3.15355e-201
						CEBPB	3	NP	9.91629	0.409	0.151	8.87459e-199	2.55491e-194
						RAB32	3	NP	1.9635	0.264	0.068	9.20271e-195	2.64937e-190
						CEBPD	3	NP	11.9848	0.324	0.099	6.96297e-191	2.00457e-186
						EGLN3	3	NP	6.00814	0.404	0.149	1.34704e-189	3.878e-185
						BHLHE40	3	NP	3.82066	0.264	0.074	8.29121e-173	2.38696e-168
						GADD45A	3	NP	33.4956	0.525	0.259	1.47524e-167	4.24707e-163
						SLC16A3	3	NP	2.14484	0.338	0.126	9.5023e-147	2.73562e-142
						TUBA4A	3	NP	1.00251	0.271	0.091	1.78582e-135	5.1412e-131
						PHLDA3	3	NP	6.23151	0.456	0.226	2.91563e-132	8.39382e-128
						ERO1A	3	NP	16.708	0.396	0.188	1.60351e-127	4.61636e-123
						NOTCH1	3	NP	2.22619	0.32	0.126	4.65265e-124	1.33945e-119
						TRIB3	3	NP	4.38568	0.258	0.094	5.10991e-119	1.47109e-114
						RORA	3	NP	0.807481	0.333	0.138	4.93981e-118	1.42212e-113
						LACTB2	3	NP	0.702547	0.212	0.073	1.77579e-98	5.11233e-94
						TGIF1	3	NP	2.72992	0.276	0.113	2.08509e-97	6.00275e-93
						SHMT2	3	NP	3.62903	0.332	0.164	1.27036e-83	3.65723e-79
						COL11A1	3	NP	1.76231	0.223	0.094	2.41922e-70	6.96469e-66
						OBSL1	3	NP	0.91857	0.273	0.131	3.7399e-70	1.07668e-65
						TCIM	3	NP	7.96382	0.255	0.115	4.60791e-69	1.32657e-64
						CA12	3	NP	1.82458	0.202	0.084	1.57022e-66	4.5205e-62
						PLIN2	3	NP	19.369	0.229	0.104	5.30318e-65	1.52673e-60
						MIR210HG	3	NP	1.70563	0.254	0.12	6.64978e-64	1.91441e-59
						MT1X	3	NP	39.369	0.251	0.124	6.86967e-62	1.97771e-57
						SESN2	3	NP	3.35115	0.209	0.095	2.4307e-58	6.99774e-54
						COL1A1	4	Mural/Ependymal	616.817	0.616	0.011	0	0
						COL1A2	4	Mural/Ependymal	351.817	0.599	0.014	0	0
						SPARCL1	4	Mural/Ependymal	298.81	0.676	0.094	0	0
						IFITM3	4	Mural/Ependymal	223.817	0.837	0.143	0	0
						COL3A1	4	Mural/Ependymal	216.817	0.583	0.007	0	0
						CP	4	Mural/Ependymal	120.817	0.312	0.019	0	0
						LGALS1	4	Mural/Ependymal	114.817	0.868	0.186	0	0
						SPARC	4	Mural/Ependymal	112.238	0.89	0.158	0	0
						MGP	4	Mural/Ependymal	99.8168	0.55	0.005	0	0
						DCN	4	Mural/Ependymal	68.7685	0.771	0.024	0	0
						IFITM1	4	Mural/Ependymal	65.6872	0.419	0.002	0	0
						FN1	4	Mural/Ependymal	48.2431	0.461	0.023	0	0
						CYP1B1	4	Mural/Ependymal	46.7986	0.562	0.006	0	0
						IFITM2	4	Mural/Ependymal	44.858	0.713	0.048	0	0
						POSTN	4	Mural/Ependymal	39.7492	0.426	0.002	0	0
						LUM	4	Mural/Ependymal	38.7508	0.548	0.004	0	0
						CLDN11	4	Mural/Ependymal	38.6973	0.314	0.003	0	0
						CCDC80	4	Mural/Ependymal	33.9036	0.63	0.047	0	0
						COL6A3	4	Mural/Ependymal	33.6106	0.494	0.001	0	0
						MYL12A	4	Mural/Ependymal	33.3705	0.781	0.173	0	0
						PRRX1	4	Mural/Ependymal	30.8483	0.506	0.015	0	0
						BGN	4	Mural/Ependymal	28.7661	0.26	0.007	0	0
						OGN	4	Mural/Ependymal	27.1856	0.521	0.001	0	0
						C7	4	Mural/Ependymal	27.1747	0.217	0	0	0
						S100A11	4	Mural/Ependymal	26.8168	0.762	0.027	0	0
						IGF2	4	Mural/Ependymal	24.817	0.483	0.001	0	0
						ATP1A2	4	Mural/Ependymal	20.6452	0.779	0.129	0	0
						TGFBI	4	Mural/Ependymal	20.5429	0.341	0.007	0	0
						ISLR	4	Mural/Ependymal	19.2609	0.43	0.005	0	0
						COL15A1	4	Mural/Ependymal	18.0795	0.455	0.005	0	0
						SERPINF1	4	Mural/Ependymal	17.6107	0.289	0.017	0	0
						COL5A1	4	Mural/Ependymal	16.4418	0.465	0.011	0	0
						CXCL12	4	Mural/Ependymal	16.1264	0.364	0.016	0	0
						APOD	4	Mural/Ependymal	16.0286	0.314	0.003	0	0
						ITIH5	4	Mural/Ependymal	15.9019	0.376	0.002	0	0
						MSX1	4	Mural/Ependymal	15.5542	0.564	0.018	0	0
						NDNF	4	Mural/Ependymal	13.4449	0.205	0.005	0	0
						RSPO2	4	Mural/Ependymal	13.0727	0.209	0.006	0	0
						TGFB3	4	Mural/Ependymal	12.7491	0.386	0.009	0	0
						C1R	4	Mural/Ependymal	12.628	0.382	0.022	0	0
						CTSK	4	Mural/Ependymal	12.2318	0.393	0.006	0	0
						OLFML3	4	Mural/Ependymal	11.943	0.448	0.001	0	0
						GSN	4	Mural/Ependymal	10.7949	0.461	0.048	0	0
						SGCD	4	Mural/Ependymal	10.2613	0.355	0.007	0	0
						KIAA1462	4	Mural/Ependymal	9.50891	0.225	0	0	0
						TMEM100	4	Mural/Ependymal	9.32285	0.331	0.024	0	0
						LINC01088	4	Mural/Ependymal	9.24145	0.388	0.003	0	0
						MYOF	4	Mural/Ependymal	9.15871	0.273	0.007	0	0
						EDNRA	4	Mural/Ependymal	8.71865	0.326	0.002	0	0
						WWTR1	4	Mural/Ependymal	8.67893	0.579	0.065	0	0
						ADAM12	4	Mural/Ependymal	8.54447	0.349	0.009	0	0
						AC090498.1	4	Mural/Ependymal	8.50445	0.512	0.036	0	0
						SEPP1	4	Mural/Ependymal	8.4251	0.378	0.004	0	0
						MTRNR2L8	4	Mural/Ependymal	8.38156	0.306	0.012	0	0
						C1S	4	Mural/Ependymal	8.04627	0.481	0.025	0	0
						ZIC1	4	Mural/Ependymal	7.76043	0.411	0.034	0	0
						LHFP	4	Mural/Ependymal	7.59261	0.393	0.006	0	0
						BPI	4	Mural/Ependymal	7.49337	0.207	0	0	0
						FAP	4	Mural/Ependymal	7.03778	0.306	0.001	0	0
						BNC2	4	Mural/Ependymal	6.80542	0.254	0.001	0	0
						ADGRA2	4	Mural/Ependymal	6.62426	0.345	0.004	0	0
						GBP1	4	Mural/Ependymal	6.45514	0.258	0.001	0	0
						FBN1	4	Mural/Ependymal	6.38128	0.368	0.015	0	0
						NID1	4	Mural/Ependymal	6.025	0.401	0.016	0	0
						DAB2	4	Mural/Ependymal	5.58403	0.382	0.008	0	0
						KANK2	4	Mural/Ependymal	5.55182	0.382	0.014	0	0
						C8orf4	4	Mural/Ependymal	5.41953	0.3	0.004	0	0
						LAMA2	4	Mural/Ependymal	5.4016	0.283	0.003	0	0
						COLEC12	4	Mural/Ependymal	5.37842	0.421	0.009	0	0
						DDR2	4	Mural/Ependymal	5.30457	0.428	0.019	0	0
						COL5A2	4	Mural/Ependymal	5.26714	0.483	0.039	0	0
						NID2	4	Mural/Ependymal	5.26446	0.244	0.002	0	0
						ATP5F1	4	Mural/Ependymal	5.06714	0.39	0.028	0	0
						ATP5L	4	Mural/Ependymal	5.05892	0.512	0.04	0	0
						RARRES3	4	Mural/Ependymal	5.05349	0.597	0.041	0	0
						TGFBR3	4	Mural/Ependymal	4.98576	0.205	0.003	0	0
						COL18A1	4	Mural/Ependymal	4.86105	0.275	0.014	0	0
						2021-09-15	4	Mural/Ependymal	4.84951	0.45	0.022	0	0
						TMEM132C	4	Mural/Ependymal	4.8392	0.231	0.005	0	0
						EMP1	4	Mural/Ependymal	4.80534	0.316	0.01	0	0
						AC013461.1	4	Mural/Ependymal	4.78588	0.217	0.006	0	0
						KLF4	4	Mural/Ependymal	4.63909	0.353	0.013	0	0
						ARHGAP29	4	Mural/Ependymal	4.62773	0.434	0.018	0	0
						GPX8	4	Mural/Ependymal	4.52429	0.572	0.039	0	0
						AHNAK	4	Mural/Ependymal	4.37741	0.461	0.024	0	0
						OAF	4	Mural/Ependymal	4.17071	0.351	0.021	0	0
						ROR1	4	Mural/Ependymal	4.13946	0.262	0.014	0	0
						GXYLT2	4	Mural/Ependymal	4.10632	0.306	0.016	0	0
						SLC7A8	4	Mural/Ependymal	4.06979	0.289	0.013	0	0
						C1orf54	4	Mural/Ependymal	3.92999	0.587	0.075	0	0
						CH17-189H20.1	4	Mural/Ependymal	3.62379	0.25	0.006	0	0
						FBN2	4	Mural/Ependymal	3.42172	0.205	0.009	0	0
						LAMA4	4	Mural/Ependymal	3.38153	0.341	0.025	0	0
						SHFM1	4	Mural/Ependymal	3.20912	0.492	0.032	0	0
						FAM129A	4	Mural/Ependymal	3.12914	0.252	0.014	0	0
						FAM114A1	4	Mural/Ependymal	3.08656	0.459	0.05	0	0
						RBMS3	4	Mural/Ependymal	3.03976	0.419	0.016	0	0
						CPXM2	4	Mural/Ependymal	2.91644	0.215	0.005	0	0
						SSPN	4	Mural/Ependymal	2.67672	0.504	0.048	0	0
						LINC00493	4	Mural/Ependymal	2.11283	0.428	0.029	0	0
						RBMS1	4	Mural/Ependymal	1.55123	0.419	0.011	0	0
						C14orf166	4	Mural/Ependymal	1.27582	0.372	0.023	0	0
						ATP5C1	4	Mural/Ependymal	1.14619	0.434	0.032	0	0
						ATP5A1	4	Mural/Ependymal	0.902576	0.287	0.019	0	0
						TIMP1	4	Mural/Ependymal	37.8097	0.75	0.158	3.19343e-302	9.19357e-298
						C7orf73	4	Mural/Ependymal	1.79214	0.306	0.023	7.65785e-296	2.20462e-291
						FAM89A	4	Mural/Ependymal	7.85142	0.248	0.015	4.92273e-293	1.4172e-288
						CREB3L1	4	Mural/Ependymal	3.39425	0.283	0.02	2.01357e-292	5.79686e-288
						FSTL1	4	Mural/Ependymal	12.0718	0.607	0.101	1.64796e-291	4.74432e-287
						IGFBP5	4	Mural/Ependymal	175.768	0.876	0.264	1.2945e-290	3.72673e-286
						FCGRT	4	Mural/Ependymal	4.96841	0.314	0.026	1.73456e-284	4.99362e-280
						BHLHE41	4	Mural/Ependymal	12.375	0.353	0.033	9.27266e-284	2.66951e-279
						COL12A1	4	Mural/Ependymal	7.65074	0.26	0.017	9.2493e-278	2.66278e-273
						TIMP3	4	Mural/Ependymal	17.1288	0.523	0.078	6.98842e-270	2.0119e-265
						PDGFRB	4	Mural/Ependymal	2.55919	0.302	0.025	8.69561e-266	2.50338e-261
						UNC5B	4	Mural/Ependymal	2.41873	0.457	0.063	2.09848e-251	6.04132e-247
						RDH10	4	Mural/Ependymal	8.60168	0.264	0.021	2.01212e-246	5.79268e-242
						SVIL	4	Mural/Ependymal	11.0686	0.525	0.09	1.25462e-244	3.61192e-240
						LINC00969	4	Mural/Ependymal	0.699784	0.244	0.018	9.12543e-242	2.62712e-237
						WLS	4	Mural/Ependymal	11.5428	0.517	0.085	1.96368e-240	5.65325e-236
						CCL2	4	Mural/Ependymal	63.8168	0.366	0.043	1.47736e-236	4.25317e-232
						AC074117.10	4	Mural/Ependymal	0.973212	0.285	0.025	1.99021e-236	5.72963e-232
						KDELR3	4	Mural/Ependymal	6.10734	0.248	0.019	5.15704e-234	1.48466e-229
						LAMB1	4	Mural/Ependymal	4.60957	0.424	0.059	3.91294e-231	1.1265e-226
						ADAMTS9	4	Mural/Ependymal	3.05902	0.211	0.014	2.18818e-229	6.29955e-225
						BICC1	4	Mural/Ependymal	4.1157	0.271	0.024	4.4328e-227	1.27616e-222
						GLT8D2	4	Mural/Ependymal	3.40873	0.223	0.016	3.20771e-224	9.23466e-220
						TRIM56	4	Mural/Ependymal	2.23625	0.384	0.049	8.76752e-224	2.52408e-219
						IGFBP4	4	Mural/Ependymal	9.45163	0.543	0.103	1.00641e-222	2.89736e-218
						NACA2	4	Mural/Ependymal	3.00898	0.223	0.016	7.09113e-222	2.04146e-217
						LOX	4	Mural/Ependymal	22.7105	0.32	0.035	7.06582e-219	2.03418e-214
						MTRNR2L12	4	Mural/Ependymal	4.26655	0.316	0.035	5.14741e-214	1.48189e-209
						NPC2	4	Mural/Ependymal	19.1505	0.742	0.213	9.06169e-213	2.60877e-208
						CRABP2	4	Mural/Ependymal	5.91374	0.378	0.051	1.06173e-211	3.05662e-207
						PTGDS	4	Mural/Ependymal	198.817	0.579	0.129	1.43836e-211	4.14088e-207
						MEST	4	Mural/Ependymal	10.1889	0.603	0.135	3.79562e-210	1.09272e-205
						PLSCR4	4	Mural/Ependymal	8.7773	0.283	0.028	1.32352e-208	3.81028e-204
						ACTA2	4	Mural/Ependymal	12.7681	0.279	0.027	1.54352e-208	4.44365e-204
						FKBP10	4	Mural/Ependymal	4.8078	0.45	0.073	3.05438e-207	8.79325e-203
						CTSH	4	Mural/Ependymal	45.2534	0.293	0.031	2.87696e-205	8.28248e-201
						PCNXL4	4	Mural/Ependymal	2.02877	0.215	0.016	4.16531e-205	1.19915e-200
						PIFO	4	Mural/Ependymal	10.4122	0.238	0.02	1.43099e-204	4.11967e-200
						COL6A1	4	Mural/Ependymal	51.5634	0.723	0.218	2.7432e-203	7.8974e-199
						SEC24D	4	Mural/Ependymal	3.3586	0.355	0.047	4.58131e-200	1.31891e-195
						BACE2	4	Mural/Ependymal	5.20854	0.304	0.035	4.3291e-194	1.2463e-189
						TMEM45A	4	Mural/Ependymal	1.74284	0.312	0.037	1.01232e-192	2.91437e-188
						P4HA2	4	Mural/Ependymal	11.5922	0.541	0.117	1.57123e-192	4.52341e-188
						SNHG18	4	Mural/Ependymal	3.47256	0.223	0.019	4.44364e-192	1.27928e-187
						PTPN13	4	Mural/Ependymal	2.90108	0.378	0.055	3.44404e-191	9.91504e-187
						MGEA5	4	Mural/Ependymal	1.49297	0.225	0.019	1.8995e-189	5.46848e-185
						COL4A1	4	Mural/Ependymal	2.45025	0.401	0.063	1.51749e-188	4.36869e-184
						CYBRD1	4	Mural/Ependymal	4.10084	0.322	0.041	1.82444e-187	5.25239e-183
						SLC7A11	4	Mural/Ependymal	14.5006	0.289	0.034	1.4341e-183	4.12862e-179
						IGFBP7	4	Mural/Ependymal	38.8168	0.502	0.108	2.06076e-180	5.93272e-176
						MIR4435-2HG	4	Mural/Ependymal	9.81679	0.252	0.026	2.79166e-180	8.03692e-176
						PLTP	4	Mural/Ependymal	13.6708	0.576	0.136	3.1772e-180	9.14685e-176
						PIEZO2	4	Mural/Ependymal	2.95464	0.205	0.017	2.0722e-176	5.96566e-172
						SLIT2	4	Mural/Ependymal	5.4375	0.227	0.022	1.74235e-173	5.01604e-169
						ADAMTS1	4	Mural/Ependymal	6.81645	0.213	0.019	2.24101e-172	6.45163e-168
						CRTAP	4	Mural/Ependymal	4.01751	0.566	0.138	2.10907e-170	6.07181e-166
						MGST1	4	Mural/Ependymal	29.8168	0.434	0.083	1.4803e-169	4.26165e-165
						APOL2	4	Mural/Ependymal	7.18508	0.287	0.036	8.35357e-169	2.40491e-164
						SDC2	4	Mural/Ependymal	9.10876	0.364	0.058	6.31262e-168	1.81734e-163
						B4GALT1	4	Mural/Ependymal	3.37232	0.238	0.025	8.77707e-166	2.52683e-161
						LAMC1	4	Mural/Ependymal	3.41563	0.38	0.065	3.16467e-163	9.11076e-159
						SLC40A1	4	Mural/Ependymal	4.32199	0.262	0.032	4.54324e-161	1.30795e-156
						SFRP2	4	Mural/Ependymal	129.817	0.26	0.031	6.40768e-160	1.84471e-155
						APOC1	4	Mural/Ependymal	0.757073	0.202	0.019	5.94196e-159	1.71063e-154
						NR3C1	4	Mural/Ependymal	2.61264	0.415	0.08	7.16504e-157	2.06274e-152
						LPAR4	4	Mural/Ependymal	6.26671	0.329	0.05	1.97945e-156	5.69863e-152
						NOTCH3	4	Mural/Ependymal	5.93958	0.306	0.044	1.04337e-155	3.00375e-151
						SPATS2L	4	Mural/Ependymal	6.11612	0.707	0.25	6.87463e-149	1.97914e-144
						RPL22L1	4	Mural/Ependymal	9.88853	0.773	0.343	2.49707e-147	7.18883e-143
						MRC2	4	Mural/Ependymal	2.2211	0.395	0.074	7.29874e-146	2.10123e-141
						HTRA1	4	Mural/Ependymal	15.0441	0.535	0.133	1.14628e-145	3.30003e-141
						AEBP1	4	Mural/Ependymal	5.70939	0.36	0.064	5.82212e-145	1.67613e-140
						COL4A2	4	Mural/Ependymal	1.84055	0.521	0.136	2.7331e-143	7.86833e-139
						PPIC	4	Mural/Ependymal	8.4692	0.281	0.04	3.9252e-141	1.13002e-136
						ST5	4	Mural/Ependymal	3.40209	0.39	0.076	2.45962e-140	7.081e-136
						CREB3L2	4	Mural/Ependymal	2.60318	0.267	0.037	1.201e-139	3.45756e-135
						ZNF503	4	Mural/Ependymal	2.13356	0.258	0.035	1.51961e-139	4.3748e-135
						STOM	4	Mural/Ependymal	2.28346	0.217	0.025	2.45554e-138	7.06925e-134
						COL4A5	4	Mural/Ependymal	2.2745	0.355	0.066	1.97834e-135	5.69544e-131
						CLIC1	4	Mural/Ependymal	4.7306	0.744	0.274	2.34243e-134	6.74362e-130
						MMP2	4	Mural/Ependymal	10.1383	0.298	0.048	2.23458e-132	6.43314e-128
						COL6A2	4	Mural/Ependymal	56.8078	0.457	0.111	1.81387e-131	5.22196e-127
						HNRNPA1L2	4	Mural/Ependymal	1.16443	0.36	0.071	2.40482e-131	6.92323e-127
						FAS	4	Mural/Ependymal	0.865678	0.225	0.028	1.0984e-128	3.16217e-124
						PERP	4	Mural/Ependymal	2.90108	0.217	0.027	1.19088e-127	3.42843e-123
						ITPKB	4	Mural/Ependymal	6.47838	0.223	0.028	1.19162e-127	3.43055e-123
						QPRT	4	Mural/Ependymal	6.26912	0.411	0.09	4.60308e-127	1.32518e-122
						PLSCR1	4	Mural/Ependymal	2.57741	0.227	0.03	2.24629e-125	6.46683e-121
						FNDC3B	4	Mural/Ependymal	1.72448	0.337	0.062	2.46309e-125	7.09099e-121
						FKBP9	4	Mural/Ependymal	3.60333	0.368	0.075	8.37244e-125	2.41034e-120
						NR2F2-AS1	4	Mural/Ependymal	1.76145	0.209	0.025	1.36074e-124	3.91742e-120
						IFI44L	4	Mural/Ependymal	2.86735	0.298	0.051	7.10322e-124	2.04495e-119
						PLOD1	4	Mural/Ependymal	4.76669	0.333	0.064	1.81292e-120	5.21921e-116
						RASSF8	4	Mural/Ependymal	1.79805	0.36	0.074	4.00944e-120	1.15428e-115
						ZNF521	4	Mural/Ependymal	3.57294	0.25	0.037	6.73503e-119	1.93895e-114
						YAP1	4	Mural/Ependymal	1.56491	0.291	0.05	2.07863e-118	5.98417e-114
						ID3	4	Mural/Ependymal	37.8159	0.275	0.046	1.40161e-117	4.03509e-113
						GLIS3	4	Mural/Ependymal	3.99954	0.211	0.027	7.06092e-117	2.03277e-112
						MGST2	4	Mural/Ependymal	3.73596	0.267	0.043	1.46498e-116	4.21752e-112
						RARRES2	4	Mural/Ependymal	64.7978	0.345	0.073	1.82926e-116	5.26627e-112
						CD99	4	Mural/Ependymal	4.85585	0.69	0.26	4.36259e-116	1.25595e-111
						ITPRIPL2	4	Mural/Ependymal	2.39748	0.3	0.054	6.40645e-116	1.84435e-111
						ABCA1	4	Mural/Ependymal	3.83379	0.357	0.079	2.53104e-111	7.2866e-107
						LMNA	4	Mural/Ependymal	8.4315	0.496	0.146	5.29762e-110	1.52513e-105
						PLA2G16	4	Mural/Ependymal	7.46486	0.399	0.099	2.16704e-109	6.23869e-105
						FIBIN	4	Mural/Ependymal	2.8632	0.225	0.033	4.24576e-108	1.22231e-103
						PARP14	4	Mural/Ependymal	8.38998	0.256	0.043	3.33926e-106	9.61338e-102
						CLDN5	4	Mural/Ependymal	61.7851	0.205	0.03	7.5736e-103	2.18036e-98
						ANXA4	4	Mural/Ependymal	3.75803	0.238	0.04	6.11269e-99	1.75978e-94
						CD44	4	Mural/Ependymal	24.5761	0.25	0.044	2.17598e-98	6.26444e-94
						ANTXR2	4	Mural/Ependymal	2.72323	0.258	0.048	1.11788e-96	3.21828e-92
						PCOLCE	4	Mural/Ependymal	22.0889	0.258	0.048	1.31765e-96	3.79337e-92
						ZC3H11A	4	Mural/Ependymal	2.19357	0.221	0.036	6.98239e-94	2.01016e-89
						BST2	4	Mural/Ependymal	2.81097	0.252	0.047	2.05296e-93	5.91026e-89
						SHC1	4	Mural/Ependymal	2.54997	0.242	0.044	4.32595e-92	1.2454e-87
						KCTD12	4	Mural/Ependymal	0.965652	0.331	0.078	6.66985e-91	1.92018e-86
						RRAS	4	Mural/Ependymal	1.66708	0.215	0.035	6.9959e-91	2.01405e-86
						PHACTR2	4	Mural/Ependymal	1.70298	0.271	0.055	7.9134e-89	2.27819e-84
						PRR4	4	Mural/Ependymal	1.4015	0.205	0.033	2.32084e-88	6.68146e-84
						SLC1A5	4	Mural/Ependymal	1.39433	0.258	0.051	1.12671e-87	3.24368e-83
						HADHB	4	Mural/Ependymal	2.59912	0.612	0.249	4.73832e-87	1.36411e-82
						PSMB8	4	Mural/Ependymal	1.98776	0.333	0.08	1.11522e-86	3.21061e-82
						AXL	4	Mural/Ependymal	2.05896	0.227	0.041	1.79935e-86	5.18015e-82
						IL6ST	4	Mural/Ependymal	0.926971	0.465	0.147	1.45314e-85	4.18343e-81
						VCAM1	4	Mural/Ependymal	23.4948	0.229	0.042	4.77721e-85	1.37531e-80
						DHRS3	4	Mural/Ependymal	3.17627	0.233	0.044	6.23312e-84	1.79445e-79
						VMP1	4	Mural/Ependymal	1.51579	0.626	0.288	4.48623e-83	1.29154e-78
						PSME2	4	Mural/Ependymal	3.57658	0.618	0.256	8.34035e-83	2.4011e-78
						LGALS3	4	Mural/Ependymal	7.69004	0.512	0.186	5.06601e-82	1.45845e-77
						CYSTM1	4	Mural/Ependymal	3.75521	0.583	0.244	6.40472e-82	1.84386e-77
						CD164	4	Mural/Ependymal	2.01356	0.519	0.192	1.47304e-80	4.24073e-76
						TPM2	4	Mural/Ependymal	16.2828	0.202	0.035	2.05198e-80	5.90745e-76
						COL4A6	4	Mural/Ependymal	2.26363	0.219	0.041	3.14054e-80	9.0413e-76
						SASH1	4	Mural/Ependymal	3.51543	0.256	0.054	2.09695e-79	6.0369e-75
						AGTRAP	4	Mural/Ependymal	3.15134	0.24	0.049	2.40524e-79	6.92445e-75
						BDH2	4	Mural/Ependymal	4.77456	0.452	0.15	2.96121e-78	8.52503e-74
						CNPY4	4	Mural/Ependymal	1.76915	0.31	0.078	8.14901e-77	2.34602e-72
						LGALS3BP	4	Mural/Ependymal	4.40446	0.339	0.094	3.8504e-76	1.10849e-71
						CTBS	4	Mural/Ependymal	2.56097	0.256	0.057	5.51405e-76	1.58744e-71
						SERPING1	4	Mural/Ependymal	2.61807	0.269	0.062	1.3498e-75	3.88593e-71
						ZCCHC24	4	Mural/Ependymal	0.960704	0.205	0.037	1.87445e-75	5.39634e-71
						CALCOCO2	4	Mural/Ependymal	2.73	0.44	0.148	2.0995e-75	6.04425e-71
						S100A10	4	Mural/Ependymal	34.8159	0.457	0.168	5.66861e-75	1.63194e-70
						BTN3A2	4	Mural/Ependymal	1.72475	0.227	0.046	1.00532e-74	2.89423e-70
						LRP10	4	Mural/Ependymal	2.35497	0.341	0.095	1.01961e-74	2.93535e-70
						WARS	4	Mural/Ependymal	2.48602	0.364	0.109	7.42382e-74	2.13724e-69
						SCPEP1	4	Mural/Ependymal	2.22887	0.211	0.04	1.10754e-73	3.18849e-69
						MAGT1	4	Mural/Ependymal	1.48768	0.308	0.078	2.2081e-73	6.35691e-69
						CXCL14	4	Mural/Ependymal	154.817	0.347	0.101	9.72435e-73	2.79954e-68
						TCF7L1	4	Mural/Ependymal	1.52546	0.202	0.038	3.34625e-71	9.63353e-67
						C3orf58	4	Mural/Ependymal	2.39061	0.248	0.056	4.01893e-71	1.15701e-66
						TNFRSF1A	4	Mural/Ependymal	4.20167	0.302	0.08	3.69527e-70	1.06383e-65
						EMP3	4	Mural/Ependymal	0.798652	0.388	0.127	4.76027e-70	1.37043e-65
						GSTK1	4	Mural/Ependymal	4.19387	0.438	0.151	5.97582e-70	1.72038e-65
						LITAF	4	Mural/Ependymal	1.74097	0.409	0.131	9.18787e-70	2.6451e-65
						VCL	4	Mural/Ependymal	1.95164	0.341	0.101	7.36076e-69	2.11909e-64
						ARL1	4	Mural/Ependymal	4.83711	0.622	0.291	7.43585e-67	2.14071e-62
						SERPINB6	4	Mural/Ependymal	2.61735	0.442	0.158	1.13546e-66	3.26888e-62
						MLF1	4	Mural/Ependymal	4.80133	0.545	0.233	2.45572e-66	7.06976e-62
						GNG12	4	Mural/Ependymal	0.744039	0.382	0.12	3.69642e-66	1.06416e-61
						EMP2	4	Mural/Ependymal	2.13938	0.267	0.067	6.56164e-66	1.88903e-61
						PDLIM5	4	Mural/Ependymal	3.09201	0.25	0.062	5.2658e-64	1.51597e-59
						SYPL1	4	Mural/Ependymal	1.36543	0.452	0.17	7.0422e-62	2.02738e-57
						TMEM216	4	Mural/Ependymal	1.42121	0.269	0.07	9.59614e-62	2.76263e-57
						IFT22	4	Mural/Ependymal	7.33116	0.556	0.248	2.69279e-61	7.75229e-57
						NBEAL1	4	Mural/Ependymal	1.91879	0.471	0.19	4.1169e-61	1.18521e-56
						ANG	4	Mural/Ependymal	2.29612	0.211	0.047	3.75628e-60	1.0814e-55
						SLC15A4	4	Mural/Ependymal	3.61997	0.254	0.067	7.972e-60	2.29506e-55
						RHOJ	4	Mural/Ependymal	1.42527	0.244	0.062	3.36813e-58	9.69652e-54
						LYRM4	4	Mural/Ependymal	2.90218	0.483	0.211	2.49394e-56	7.17979e-52
						VAMP3	4	Mural/Ependymal	1.72997	0.349	0.117	6.79192e-56	1.95532e-51
						CRYAB	4	Mural/Ependymal	114.817	0.38	0.15	9.59764e-56	2.76307e-51
						RAB34	4	Mural/Ependymal	2.62236	0.279	0.081	1.91128e-55	5.50237e-51
						GPX7	4	Mural/Ependymal	8.08793	0.306	0.095	2.09752e-55	6.03854e-51
						GPRC5B	4	Mural/Ependymal	3.8762	0.38	0.148	2.10557e-55	6.06174e-51
						DPCD	4	Mural/Ependymal	2.46105	0.471	0.194	1.22223e-54	3.51869e-50
						AGPAT2	4	Mural/Ependymal	2.38377	0.205	0.049	2.01386e-54	5.7977e-50
						PDLIM2	4	Mural/Ependymal	7.08673	0.378	0.142	6.14247e-54	1.76836e-49
						WIPI1	4	Mural/Ependymal	1.09907	0.221	0.055	6.88015e-54	1.98073e-49
						FAT1	4	Mural/Ependymal	1.37131	0.376	0.135	3.40504e-53	9.80278e-49
						TCF7	4	Mural/Ependymal	3.03384	0.231	0.06	6.74017e-53	1.94043e-48
						DPH5	4	Mural/Ependymal	1.52658	0.459	0.195	8.07307e-53	2.32416e-48
						GANAB	4	Mural/Ependymal	1.97504	0.481	0.206	1.10092e-52	3.16944e-48
						FAM53C	4	Mural/Ependymal	2.17129	0.434	0.18	1.6964e-52	4.88376e-48
						SLC41A1	4	Mural/Ependymal	2.1506	0.285	0.087	4.49077e-52	1.29285e-47
						IGDCC4	4	Mural/Ependymal	1.7655	0.217	0.055	1.11349e-51	3.20562e-47
						PAQR8	4	Mural/Ependymal	1.30716	0.238	0.064	1.19422e-51	3.43803e-47
						FRZB	4	Mural/Ependymal	3.75484	0.213	0.054	3.20367e-50	9.22304e-46
						PCGF5	4	Mural/Ependymal	2.67506	0.3	0.098	1.33586e-49	3.84581e-45
						P3H4	4	Mural/Ependymal	5.34231	0.351	0.129	1.57992e-49	4.54842e-45
						CKAP4	4	Mural/Ependymal	1.8088	0.519	0.25	1.66693e-49	4.79893e-45
						NR2F1-AS1	4	Mural/Ependymal	33.8168	0.413	0.176	1.91149e-49	5.50299e-45
						THG1L	4	Mural/Ependymal	1.4687	0.231	0.063	6.52478e-49	1.87842e-44
						MYADM	4	Mural/Ependymal	0.920111	0.295	0.096	2.13148e-48	6.13632e-44
						GLB1	4	Mural/Ependymal	2.16561	0.306	0.104	2.79484e-48	8.04607e-44
						TSKU	4	Mural/Ependymal	1.79097	0.238	0.068	5.10337e-48	1.46921e-43
						BET1	4	Mural/Ependymal	1.04773	0.417	0.169	1.17408e-47	3.38006e-43
						NOL3	4	Mural/Ependymal	15.4382	0.289	0.098	1.97142e-47	5.67553e-43
						LINC00467	4	Mural/Ependymal	1.58167	0.207	0.054	2.22492e-47	6.40532e-43
						CDC26	4	Mural/Ependymal	1.35175	0.539	0.263	1.05193e-46	3.0284e-42
						RAB32	4	Mural/Ependymal	2.65548	0.26	0.081	1.38171e-45	3.97781e-41
						FBLN1	4	Mural/Ependymal	25.3306	0.479	0.234	2.09073e-45	6.01901e-41
						TRIM5	4	Mural/Ependymal	1.36531	0.215	0.058	5.28443e-45	1.52134e-40
						TRAM1	4	Mural/Ependymal	2.36296	0.461	0.209	5.60368e-45	1.61324e-40
						PLPP1	4	Mural/Ependymal	2.12491	0.24	0.072	6.10657e-45	1.75802e-40
						HEXB	4	Mural/Ependymal	2.00775	0.289	0.098	9.8367e-45	2.83189e-40
						SUCLG2	4	Mural/Ependymal	1.02036	0.202	0.053	1.04244e-44	3.00107e-40
						BOC	4	Mural/Ependymal	1.43424	0.25	0.078	1.39782e-43	4.0242e-39
						CTSL	4	Mural/Ependymal	9.00539	0.446	0.21	1.56063e-43	4.49289e-39
						PCBD1	4	Mural/Ependymal	4.76466	0.459	0.225	1.28289e-42	3.6933e-38
						CTSB	4	Mural/Ependymal	1.9534	0.483	0.238	2.28309e-42	6.57278e-38
						CD9	4	Mural/Ependymal	53.8137	0.388	0.175	2.9846e-42	8.59237e-38
						RRBP1	4	Mural/Ependymal	8.23816	0.362	0.148	3.21875e-42	9.26646e-38
						ATL3	4	Mural/Ependymal	1.33476	0.217	0.063	6.0156e-42	1.73183e-37
						GYG1	4	Mural/Ependymal	1.44098	0.205	0.057	6.87521e-42	1.9793e-37
						TPP1	4	Mural/Ependymal	1.82417	0.267	0.088	9.42573e-42	2.71357e-37
						RAB29	4	Mural/Ependymal	2.14663	0.25	0.081	3.58925e-41	1.03331e-36
						MSN	4	Mural/Ependymal	0.967247	0.436	0.196	3.64187e-41	1.04846e-36
						TLN1	4	Mural/Ependymal	1.85349	0.372	0.156	9.14194e-41	2.63187e-36
						CMTM3	4	Mural/Ependymal	0.868274	0.256	0.084	5.79421e-40	1.6681e-35
						TSPAN6	4	Mural/Ependymal	1.85071	0.36	0.148	9.2537e-40	2.66405e-35
						NSMCE1	4	Mural/Ependymal	1.3663	0.38	0.163	1.07574e-39	3.09695e-35
						SNAP23	4	Mural/Ependymal	1.12236	0.231	0.072	1.16935e-39	3.36644e-35
						REEP3	4	Mural/Ependymal	1.99662	0.384	0.168	1.60737e-39	4.62745e-35
						PIGP	4	Mural/Ependymal	0.769039	0.401	0.175	3.95649e-39	1.13903e-34
						C9orf85	4	Mural/Ependymal	1.20017	0.256	0.086	6.28028e-39	1.80803e-34
						TRIP6	4	Mural/Ependymal	2.07537	0.256	0.087	1.06158e-38	3.05617e-34
						TCF7L2	4	Mural/Ependymal	0.776212	0.233	0.074	1.59175e-38	4.5825e-34
						PRR13	4	Mural/Ependymal	6.53085	0.465	0.229	3.85968e-38	1.11116e-33
						SHMT2	4	Mural/Ependymal	0.817912	0.388	0.174	2.65108e-37	7.63219e-33
						VAT1	4	Mural/Ependymal	4.87795	0.374	0.163	3.75811e-37	1.08192e-32
						SNTA1	4	Mural/Ependymal	1.3729	0.24	0.082	5.23247e-37	1.50637e-32
						GULP1	4	Mural/Ependymal	1.19854	0.277	0.101	1.82772e-36	5.26182e-32
						IQCK	4	Mural/Ependymal	2.36423	0.279	0.104	2.49413e-36	7.18035e-32
						PDLIM4	4	Mural/Ependymal	11.9329	0.372	0.177	3.40401e-36	9.79982e-32
						CDKN1C	4	Mural/Ependymal	4.50924	0.271	0.101	3.40601e-36	9.80557e-32
						LINC01503	4	Mural/Ependymal	4.65025	0.221	0.072	5.51341e-36	1.58726e-31
						PTK7	4	Mural/Ependymal	1.40239	0.221	0.071	6.35464e-36	1.82944e-31
						OBSL1	4	Mural/Ependymal	4.12916	0.329	0.139	7.85266e-36	2.2607e-31
						CTDSP2	4	Mural/Ependymal	1.08001	0.355	0.154	1.49664e-35	4.30868e-31
						TUG1	4	Mural/Ependymal	1.07558	0.25	0.086	1.88446e-35	5.42517e-31
						ANXA11	4	Mural/Ependymal	0.739543	0.225	0.074	2.03479e-35	5.85796e-31
						TGIF1	4	Mural/Ependymal	0.865547	0.312	0.123	5.14462e-35	1.48108e-30
						BHLHE40	4	Mural/Ependymal	1.98461	0.244	0.087	5.85977e-35	1.68697e-30
						PLP2	4	Mural/Ependymal	5.80567	0.279	0.109	7.90706e-35	2.27636e-30
						CYP20A1	4	Mural/Ependymal	1.64562	0.285	0.111	1.38303e-34	3.98161e-30
						FBXO2	4	Mural/Ependymal	26.6395	0.207	0.068	2.22015e-34	6.39158e-30
						RHOQ	4	Mural/Ependymal	0.934288	0.386	0.179	3.71831e-34	1.07046e-29
						PEX2	4	Mural/Ependymal	1.74365	0.368	0.166	4.47691e-34	1.28886e-29
						SYNM	4	Mural/Ependymal	12.3725	0.205	0.067	8.49318e-34	2.4451e-29
						PLS3	4	Mural/Ependymal	7.81676	0.372	0.164	1.78333e-33	5.13401e-29
						IFI44	4	Mural/Ependymal	1.82732	0.211	0.069	3.10728e-33	8.94555e-29
						KIF9	4	Mural/Ependymal	7.1269	0.236	0.084	1.89017e-32	5.44161e-28
						ID1	4	Mural/Ependymal	0.819611	0.213	0.074	3.34448e-32	9.62841e-28
						DRAM2	4	Mural/Ependymal	1.09281	0.364	0.167	3.58386e-32	1.03176e-27
						ERLIN2	4	Mural/Ependymal	1.27966	0.279	0.109	3.69439e-32	1.06358e-27
						KISS1R	4	Mural/Ependymal	9.90994	0.211	0.074	6.03548e-32	1.73755e-27
						SLC35F6	4	Mural/Ependymal	1.10659	0.308	0.128	9.399e-32	2.70588e-27
						SIL1	4	Mural/Ependymal	1.43093	0.256	0.099	1.49437e-31	4.30214e-27
						PXDN	4	Mural/Ependymal	1.74064	0.252	0.096	2.22273e-31	6.39902e-27
						ARHGEF40	4	Mural/Ependymal	1.6015	0.242	0.09	3.95853e-31	1.13962e-26
						SLC12A2	4	Mural/Ependymal	8.67751	0.314	0.136	4.03948e-31	1.16293e-26
						ANTXR1	4	Mural/Ependymal	1.79669	0.227	0.083	1.41588e-30	4.07618e-26
						KLHDC8B	4	Mural/Ependymal	3.27208	0.219	0.079	2.53851e-30	7.30811e-26
						CDH11	4	Mural/Ependymal	3.46253	0.374	0.178	4.05633e-30	1.16778e-25
						FKBP7	4	Mural/Ependymal	1.50193	0.293	0.124	3.68972e-29	1.06223e-24
						PAM	4	Mural/Ependymal	0.83077	0.308	0.136	4.13983e-29	1.19182e-24
						PRCP	4	Mural/Ependymal	4.44448	0.331	0.152	1.01139e-28	2.91169e-24
						TMEM141	4	Mural/Ependymal	2.3561	0.329	0.155	1.1126e-28	3.20305e-24
						REST	4	Mural/Ependymal	0.935681	0.3	0.127	1.24242e-28	3.5768e-24
						DNASE2	4	Mural/Ependymal	2.19644	0.233	0.091	1.27612e-28	3.67383e-24
						TBL1X	4	Mural/Ependymal	1.2352	0.318	0.143	2.64859e-28	7.62502e-24
						LIMS1	4	Mural/Ependymal	1.48567	0.368	0.18	3.04961e-28	8.77951e-24
						IQGAP1	4	Mural/Ependymal	2.07621	0.3	0.132	4.99382e-28	1.43767e-23
						FKBP14	4	Mural/Ependymal	0.915675	0.3	0.131	1.04641e-27	3.0125e-23
						PARD3	4	Mural/Ependymal	1.03165	0.219	0.081	1.08464e-27	3.12256e-23
						IFI6	4	Mural/Ependymal	45.8168	0.318	0.152	3.33887e-27	9.61226e-23
						EPHX1	4	Mural/Ependymal	13.163	0.285	0.131	3.5963e-27	1.03534e-22
						SURF4	4	Mural/Ependymal	1.8451	0.372	0.185	7.17495e-27	2.0656e-22
						CLIC4	4	Mural/Ependymal	0.705283	0.345	0.169	2.51109e-26	7.22918e-22
						TRIM22	4	Mural/Ependymal	1.28444	0.219	0.084	3.35728e-26	9.66527e-22
						TRIB3	4	Mural/Ependymal	1.79644	0.252	0.105	6.32302e-26	1.82033e-21
						CAPN2	4	Mural/Ependymal	1.4582	0.329	0.16	2.33987e-25	6.73625e-21
						PCCA	4	Mural/Ependymal	1.92143	0.231	0.094	1.74897e-24	5.03511e-20
						HMGCL	4	Mural/Ependymal	1.55968	0.26	0.115	2.43557e-24	7.01177e-20
						EFHC1	4	Mural/Ependymal	6.42289	0.331	0.161	3.78944e-24	1.09094e-19
						TCTN1	4	Mural/Ependymal	5.66053	0.279	0.128	9.05767e-24	2.60761e-19
						CRYL1	4	Mural/Ependymal	0.781866	0.298	0.142	2.10072e-23	6.04775e-19
						FAM104B	4	Mural/Ependymal	0.930512	0.306	0.147	7.25664e-23	2.08911e-18
						DHRS4L2	4	Mural/Ependymal	6.45473	0.231	0.099	1.13948e-22	3.28044e-18
						PYCR1	4	Mural/Ependymal	1.58326	0.267	0.12	2.2799e-22	6.5636e-18
						ALG14	4	Mural/Ependymal	0.822602	0.217	0.092	3.16512e-22	9.11206e-18
						GCLM	4	Mural/Ependymal	4.76346	0.277	0.134	3.41992e-22	9.8456e-18
						DNALI1	4	Mural/Ependymal	2.72603	0.231	0.101	3.91021e-22	1.12571e-17
						CPD	4	Mural/Ependymal	1.73987	0.227	0.097	4.79582e-22	1.38067e-17
						PDPN	4	Mural/Ependymal	2.36515	0.207	0.084	1.1951e-21	3.44058e-17
						C2orf76	4	Mural/Ependymal	1.06075	0.254	0.115	1.46918e-21	4.22961e-17
						STAT1	4	Mural/Ependymal	6.24454	0.275	0.13	1.50617e-21	4.33612e-17
						PGM1	4	Mural/Ependymal	0.772274	0.3	0.149	5.14334e-21	1.48072e-16
						RNF213	4	Mural/Ependymal	1.24057	0.225	0.098	1.43356e-20	4.12707e-16
						CERS2	4	Mural/Ependymal	1.20874	0.223	0.098	1.43515e-20	4.13164e-16
						CTSA	4	Mural/Ependymal	2.0394	0.211	0.09	2.18599e-20	6.29325e-16
						EMG1	4	Mural/Ependymal	2.01312	0.262	0.123	2.26443e-20	6.51908e-16
						ALDH18A1	4	Mural/Ependymal	1.15617	0.213	0.09	3.77511e-20	1.08682e-15
						GRN	4	Mural/Ependymal	1.41158	0.269	0.132	3.97595e-20	1.14463e-15
						TOR1AIP1	4	Mural/Ependymal	1.27039	0.258	0.124	7.82132e-20	2.25168e-15
						PDLIM3	4	Mural/Ependymal	1.20134	0.221	0.1	1.48083e-19	4.26317e-15
						EML4	4	Mural/Ependymal	1.20627	0.25	0.119	1.27304e-18	3.66495e-14
						H2AFJ	4	Mural/Ependymal	4.67037	0.227	0.107	5.07211e-18	1.46021e-13
						RGL1	4	Mural/Ependymal	1.0624	0.258	0.127	7.84556e-18	2.25866e-13
						EFCAB14	4	Mural/Ependymal	0.832692	0.262	0.13	1.22703e-17	3.53249e-13
						PHF10	4	Mural/Ependymal	0.820374	0.209	0.093	1.69429e-17	4.8777e-13
						RNASET2	4	Mural/Ependymal	1.80978	0.236	0.117	3.46484e-17	9.97493e-13
						FCF1	4	Mural/Ependymal	0.791598	0.205	0.092	3.62295e-17	1.04301e-12
						TMED1	4	Mural/Ependymal	1.59148	0.24	0.119	5.0121e-17	1.44293e-12
						EIF2D	4	Mural/Ependymal	1.15141	0.205	0.094	9.09068e-17	2.61712e-12
						IRF2	4	Mural/Ependymal	0.759766	0.229	0.11	1.53711e-16	4.4252e-12
						DYNC2H1	4	Mural/Ependymal	4.12719	0.202	0.094	8.19786e-16	2.36008e-11
						LGMN	4	Mural/Ependymal	0.80469	0.211	0.104	1.91307e-14	5.50755e-10
						SPTY2D1	5	Unknown	33.3554	0.469	0.167	6.12695e-278	1.76389e-273
						SNHG12	5	Unknown	8.45586	0.408	0.14	9.52485e-247	2.74211e-242
						HERPUD1	5	Unknown	16.0323	0.606	0.294	3.15996e-243	9.0972e-239
						AL118516.1	5	Unknown	16.9236	0.487	0.199	6.25484e-233	1.8007e-228
						TSPYL2	5	Unknown	3.20311	0.425	0.153	2.33573e-220	6.72434e-216
						DDIT3	5	Unknown	6.17255	0.574	0.273	5.32756e-211	1.53375e-206
						GOLT1B	5	Unknown	4.93236	0.428	0.185	5.83338e-175	1.67937e-170
						HIST1H2BD	5	Unknown	6.61588	0.267	0.083	1.4397e-159	4.14476e-155
						BBC3	5	Unknown	7.02866	0.448	0.211	3.19217e-154	9.18995e-150
						SNHG21	5	Unknown	6.51161	0.254	0.08	5.6229e-154	1.61878e-149
						JMJD6	5	Unknown	8.63525	0.356	0.15	7.22651e-137	2.08044e-132
						HEXIM1	5	Unknown	35.1594	0.301	0.118	7.1096e-132	2.04678e-127
						DNAJC25	5	Unknown	2.62357	0.242	0.081	6.21816e-129	1.79015e-124
						GADD45B	5	Unknown	74.2792	0.264	0.094	1.56016e-128	4.49154e-124
						ZNF331	5	Unknown	7.8771	0.306	0.127	1.24662e-119	3.58889e-115
						USP36	5	Unknown	1.82576	0.258	0.094	9.09043e-118	2.61704e-113
						ATF3	5	Unknown	5.24632	0.238	0.083	2.49711e-111	7.18894e-107
						TUBA4A	5	Unknown	3.3786	0.25	0.092	6.67545e-110	1.9218e-105
						RASSF1	5	Unknown	1.50384	0.268	0.115	3.25539e-91	9.37195e-87
						AKAP17A	5	Unknown	8.58081	0.311	0.152	5.6095e-86	1.61492e-81
						NXF1	5	Unknown	11.0992	0.206	0.081	2.24229e-82	6.45532e-78
						WHAMM	5	Unknown	1.73199	0.235	0.1	3.36966e-79	9.70093e-75
						PIGL	5	Unknown	1.92706	0.292	0.142	6.57397e-79	1.89258e-74
						MCEE	5	Unknown	2.43457	0.214	0.088	1.6788e-78	4.83311e-74
						ZNF598	5	Unknown	1.35621	0.209	0.091	4.81085e-66	1.385e-61
						ZNF263	5	Unknown	4.88823	0.211	0.095	3.21555e-62	9.25724e-58
						MXD1	5	Unknown	1.26494	0.24	0.117	3.16701e-59	9.11751e-55
						ALG2	5	Unknown	1.50063	0.231	0.112	5.76488e-58	1.65965e-53
						PDGFRA	6	OPC	10.6461	0.788	0.06	0	0
						PCDH15	6	OPC	5.63751	0.292	0.003	0	0
						MAP3K1	6	OPC	5.18486	0.486	0.062	0	0
						LHFPL3	6	OPC	3.81338	0.346	0.011	0	0
						PLLP	6	OPC	3.58122	0.371	0.023	0	0
						OLIG2	6	OPC	3.18773	0.678	0.05	0	0
						MAML2	6	OPC	2.26225	0.629	0.096	0	0
						BEST3	6	OPC	1.49357	0.32	0.023	0	0
						SMOC1	6	OPC	1.3492	0.729	0.103	0	0
						SEMA5A	6	OPC	5.5002	0.474	0.064	3.97868e-299	1.14542e-294
						DLL1	6	OPC	5.63969	0.47	0.067	2.93866e-288	8.46011e-284
						ASCL1	6	OPC	2.57101	0.741	0.178	2.65343e-279	7.63897e-275
						SOX8	6	OPC	5.36347	0.449	0.064	1.15647e-275	3.32937e-271
						BCHE	6	OPC	6.00323	0.589	0.118	2.50197e-253	7.20293e-249
						DLL3	6	OPC	29.6457	0.843	0.34	4.87058e-247	1.40219e-242
						SOX6	6	OPC	7.00938	0.647	0.151	4.48958e-237	1.29251e-232
						AC092958.1	6	OPC	1.44919	0.219	0.017	2.68472e-235	7.72903e-231
						NOVA1	6	OPC	43.386	0.9	0.446	2.69388e-211	7.75542e-207
						CHD7	6	OPC	7.32031	0.776	0.258	2.72283e-205	7.83876e-201
						SH3D19	6	OPC	2.29635	0.238	0.023	2.16674e-202	6.23783e-198
						HIP1	6	OPC	1.92213	0.612	0.159	2.54941e-202	7.3395e-198
						ZCCHC24	6	OPC	3.9646	0.283	0.035	3.23507e-195	9.31345e-191
						NETO1	6	OPC	1.01509	0.266	0.031	5.30188e-194	1.52636e-189
						SULF2	6	OPC	2.72056	0.336	0.052	1.09696e-181	3.15803e-177
						AC009041.2	6	OPC	3.05245	0.469	0.106	8.85122e-173	2.54818e-168
						ZEB1	6	OPC	0.959094	0.743	0.27	9.04643e-173	2.60438e-168
						ANGPTL2	6	OPC	1.48873	0.253	0.031	1.62867e-171	4.68876e-167
						SALL3	6	OPC	4.48463	0.369	0.068	1.75014e-162	5.03848e-158
						TCF12	6	OPC	6.5745	0.68	0.263	1.89908e-143	5.46728e-139
						SPATA6	6	OPC	1.27558	0.371	0.081	1.0473e-127	3.01507e-123
						CDK6	6	OPC	14.6342	0.498	0.154	5.96349e-120	1.71683e-115
						ARHGAP42	6	OPC	1.80365	0.262	0.049	1.67185e-111	4.8131e-107
						SEZ6L	6	OPC	3.43338	0.605	0.238	7.16446e-111	2.06258e-106
						CLSPN	6	OPC	1.84144	0.297	0.063	1.15109e-106	3.31388e-102
						TYMS	6	OPC	5.68697	0.462	0.146	9.52067e-105	2.74091e-100
						LRRN1	6	OPC	1.62287	0.421	0.121	4.39628e-104	1.26564e-99
						RFTN2	6	OPC	1.33371	0.358	0.091	7.50619e-102	2.16096e-97
						GSX2	6	OPC	3.52705	0.273	0.058	2.64754e-97	7.62199e-93
						ZWINT	6	OPC	1.08163	0.267	0.056	1.57503e-96	4.53436e-92
						MCM5	6	OPC	0.859583	0.24	0.049	5.06982e-88	1.45955e-83
						MAGI1	6	OPC	1.09528	0.552	0.221	4.51199e-85	1.29896e-80
						HELLS	6	OPC	0.902335	0.365	0.109	1.24383e-84	3.58087e-80
						E2F1	6	OPC	1.49602	0.206	0.041	1.03136e-80	2.96919e-76
						ILDR2	6	OPC	2.05373	0.238	0.053	1.14234e-78	3.28868e-74
						BRCA1	6	OPC	2.52203	0.236	0.052	1.2311e-78	3.54422e-74
						CHST11	6	OPC	1.55127	0.388	0.126	5.66709e-78	1.6315e-73
						XRCC2	6	OPC	1.8751	0.205	0.041	1.34719e-77	3.87841e-73
						TCF7L2	6	OPC	1.59765	0.278	0.073	1.271e-73	3.65908e-69
						LDLRAD3	6	OPC	1.52936	0.302	0.085	3.48356e-73	1.00288e-68
						FANCI	6	OPC	2.54455	0.22	0.05	1.65066e-71	4.75207e-67
						MMP16	6	OPC	5.16602	0.453	0.177	5.15365e-71	1.48368e-66
						DLX1	6	OPC	11.6427	0.437	0.162	6.62096e-70	1.90611e-65
						MCM3	6	OPC	1.97474	0.29	0.085	3.80066e-66	1.09417e-61
						TNK2	6	OPC	3.9654	0.304	0.095	1.72631e-64	4.96986e-60
						SLITRK2	6	OPC	1.99933	0.253	0.069	2.67662e-63	7.70572e-59
						PDE4B	6	OPC	3.08169	0.444	0.179	7.70058e-63	2.21692e-58
						RBBP8	6	OPC	3.4248	0.259	0.074	1.29026e-59	3.71453e-55
						KCND2	6	OPC	2.33468	0.208	0.052	2.88897e-59	8.31705e-55
						CNP	6	OPC	3.40466	0.49	0.218	7.73958e-59	2.22815e-54
						KIZ	6	OPC	2.12221	0.288	0.092	1.65014e-57	4.75059e-53
						CHEK1	6	OPC	2.02052	0.329	0.117	3.45449e-57	9.94512e-53
						ATAD2	6	OPC	2.89567	0.334	0.125	9.9175e-54	2.85515e-49
						CENPN	6	OPC	1.15507	0.21	0.056	1.03566e-53	2.98156e-49
						JAM3	6	OPC	2.05191	0.35	0.132	1.07441e-53	3.09311e-49
						KIF11	6	OPC	6.28336	0.203	0.052	1.14628e-53	3.30002e-49
						HAT1	6	OPC	3.60823	0.49	0.236	2.91554e-53	8.39355e-49
						AIF1L	6	OPC	1.5573	0.245	0.072	3.0357e-53	8.73947e-49
						TRAF3IP2	6	OPC	1.38545	0.233	0.069	4.50326e-50	1.29644e-45
						EPB41L2	6	OPC	5.6741	0.316	0.118	2.42225e-49	6.97341e-45
						SMC2	6	OPC	9.62302	0.441	0.211	2.87754e-49	8.28414e-45
						DHFR	6	OPC	1.29017	0.32	0.121	4.59691e-49	1.3234e-44
						SCN1A	6	OPC	0.964163	0.266	0.09	7.36248e-46	2.11958e-41
						SLC35F1	6	OPC	1.80288	0.483	0.238	2.56469e-45	7.38349e-41
						MTAP	6	OPC	1.27298	0.276	0.097	2.66223e-45	7.66428e-41
						NR3C1	6	OPC	1.99984	0.248	0.083	3.27397e-44	9.42543e-40
						TMX1	6	OPC	1.01258	0.435	0.201	5.65246e-43	1.62729e-38
						NOTCH1	6	OPC	0.858658	0.339	0.138	1.37248e-42	3.95124e-38
						SPRY4	6	OPC	0.993476	0.215	0.07	1.218e-40	3.5065e-36
						CENPH	6	OPC	1.14531	0.343	0.152	8.05325e-40	2.31845e-35
						DERA	6	OPC	1.06855	0.297	0.118	8.86014e-40	2.55075e-35
						MYT1	6	OPC	1.52881	0.213	0.071	1.33131e-38	3.83271e-34
						FOXN2	6	OPC	1.20343	0.365	0.167	9.72144e-38	2.79871e-33
						PXDC1	6	OPC	4.17769	0.213	0.076	2.08961e-33	6.01579e-29
						PLCE1	6	OPC	0.829901	0.283	0.121	4.17748e-32	1.20265e-27
						EFS	6	OPC	0.788257	0.24	0.093	4.81452e-32	1.38605e-27
						SALL1	6	OPC	1.46503	0.222	0.085	1.77465e-30	5.10904e-26
						ZNF219	6	OPC	1.0342	0.285	0.126	3.95212e-30	1.13777e-25
						ANTXR1	6	OPC	1.4017	0.217	0.082	6.22054e-30	1.79083e-25
						HNRNPA1P48	6	OPC	1.05933	0.306	0.14	1.77847e-29	5.12002e-25
						RCC2	6	OPC	1.02921	0.299	0.142	1.76634e-27	5.08513e-23
						ATAD5	6	OPC	2.42998	0.281	0.133	1.89417e-26	5.45311e-22
						RND2	6	OPC	5.64582	0.208	0.082	2.69059e-26	7.74595e-22
						CDKN3	6	OPC	6.38183	0.215	0.089	5.28217e-26	1.52068e-21
						UBE2E2	6	OPC	1.38587	0.274	0.129	5.93951e-26	1.70992e-21
						NCAPD3	6	OPC	0.863848	0.267	0.123	6.8929e-26	1.9844e-21
						TPP2	6	OPC	0.838647	0.308	0.152	1.99907e-24	5.75513e-20
						CRB1	6	OPC	2.55304	0.234	0.115	3.13324e-19	9.0203e-15
						RANBP17	6	OPC	0.917422	0.224	0.111	1.0522e-17	3.02917e-13
						CTPS1	6	OPC	0.914606	0.205	0.099	1.22666e-16	3.53143e-12
						GAD2	7	IP-IN	14.8809	0.64	0.124	0	0
						DLX2	7	IP-IN	14.7768	0.618	0.147	0	0
						KNL1	7	IP-IN	14.1468	0.339	0.03	0	0
						HIST1H2AG	7	IP-IN	13.1595	0.347	0.047	0	0
						TPX2	7	IP-IN	8.8804	0.436	0.07	0	0
						ASPM	7	IP-IN	8.14658	0.402	0.048	0	0
						KIF4A	7	IP-IN	6.8339	0.251	0.025	0	0
						MIS18BP1	7	IP-IN	5.49297	0.441	0.076	0	0
						SMOC1	7	IP-IN	5.16283	0.468	0.1	0	0
						HIST1H2AL	7	IP-IN	5.14728	0.205	0.012	0	0
						CCNE2	7	IP-IN	5.09981	0.302	0.036	0	0
						BEST3	7	IP-IN	4.75952	0.275	0.017	0	0
						CDCA8	7	IP-IN	4.11778	0.229	0.022	0	0
						ASCL1	7	IP-IN	3.88899	0.615	0.169	0	0
						HIST1H3G	7	IP-IN	3.71043	0.243	0.015	0	0
						RTKN2	7	IP-IN	3.51157	0.304	0.04	0	0
						CKAP2L	7	IP-IN	3.49498	0.324	0.033	0	0
						HIST1H3B	7	IP-IN	3.45956	0.334	0.021	0	0
						ESCO2	7	IP-IN	3.43558	0.374	0.037	0	0
						BUB1B	7	IP-IN	3.42691	0.273	0.033	0	0
						MCM10	7	IP-IN	3.35875	0.282	0.025	0	0
						FAM111B	7	IP-IN	3.25937	0.282	0.029	0	0
						HELLS	7	IP-IN	3.23307	0.456	0.096	0	0
						CDCA7	7	IP-IN	3.14313	0.431	0.088	0	0
						CLSPN	7	IP-IN	3.12368	0.421	0.05	0	0
						RAD51AP1	7	IP-IN	3.08763	0.412	0.05	0	0
						NCAPG	7	IP-IN	2.95878	0.319	0.042	0	0
						FBXO5	7	IP-IN	2.70008	0.413	0.081	0	0
						CEP55	7	IP-IN	2.63096	0.205	0.016	0	0
						HJURP	7	IP-IN	2.57813	0.208	0.018	0	0
						XRCC2	7	IP-IN	2.50557	0.273	0.032	0	0
						CENPN	7	IP-IN	2.07977	0.361	0.043	0	0
						SGO1	7	IP-IN	2.02238	0.369	0.03	0	0
						BRCA1	7	IP-IN	1.99071	0.339	0.041	0	0
						MYBL2	7	IP-IN	1.87487	0.27	0.021	0	0
						CDT1	7	IP-IN	1.86422	0.286	0.034	0	0
						SMC4	7	IP-IN	1.84007	0.623	0.177	0	0
						MND1	7	IP-IN	1.77826	0.324	0.032	0	0
						SPC25	7	IP-IN	1.70908	0.389	0.033	0	0
						MELK	7	IP-IN	1.68745	0.236	0.024	0	0
						CDCA5	7	IP-IN	1.59511	0.25	0.026	0	0
						CENPU	7	IP-IN	1.54852	0.516	0.067	0	0
						DLGAP5	7	IP-IN	1.38892	0.312	0.026	0	0
						AURKB	7	IP-IN	1.33982	0.334	0.024	0	0
						FOXM1	7	IP-IN	1.28083	0.254	0.028	0	0
						ZWINT	7	IP-IN	1.02636	0.397	0.043	0	0
						TACC3	7	IP-IN	0.896206	0.283	0.028	0	0
						KIF15	7	IP-IN	0.882381	0.354	0.036	0	0
						NCAPH	7	IP-IN	0.803596	0.251	0.022	0	0
						CCNA2	7	IP-IN	0.753296	0.324	0.039	0	0
						LINC01224	7	IP-IN	8.14166	0.256	0.031	1.0762e-307	3.09826e-303
						C21orf58	7	IP-IN	1.93575	0.341	0.061	3.35368e-289	9.65492e-285
						E2F1	7	IP-IN	2.95659	0.256	0.033	4.88037e-289	1.40501e-284
						TTK	7	IP-IN	1.85202	0.22	0.024	2.43963e-284	7.02346e-280
						HIST1H3D	7	IP-IN	13.125	0.22	0.025	1.33978e-281	3.85709e-277
						HIST1H2BH	7	IP-IN	5.55735	0.243	0.032	2.60405e-274	7.49681e-270
						CKS1B	7	IP-IN	20.8809	0.558	0.181	3.93713e-271	1.13346e-266
						LMNB1	7	IP-IN	1.30312	0.557	0.176	5.302e-268	1.52639e-263
						SGO2	7	IP-IN	6.75157	0.341	0.066	2.24143e-264	6.45284e-260
						FANCI	7	IP-IN	2.30171	0.272	0.042	1.28863e-258	3.70984e-254
						DLEU2	7	IP-IN	3.54284	0.443	0.114	5.70804e-258	1.64329e-253
						HAT1	7	IP-IN	2.55096	0.603	0.222	6.59206e-254	1.89779e-249
						BUB1	7	IP-IN	2.23863	0.229	0.03	3.2685e-252	9.40967e-248
						DTL	7	IP-IN	1.75964	0.209	0.025	2.04044e-246	5.87423e-242
						HMMR	7	IP-IN	3.73641	0.202	0.025	1.74908e-235	5.03544e-231
						TMEM123	7	IP-IN	3.95236	0.637	0.243	5.18974e-235	1.49407e-230
						HIST2H2AC	7	IP-IN	5.88191	0.497	0.168	5.71272e-221	1.64463e-216
						BRCA2	7	IP-IN	1.83361	0.251	0.042	1.62246e-217	4.6709e-213
						DLX5	7	IP-IN	9.88186	0.464	0.138	5.86811e-209	1.68937e-204
						CDCA4	7	IP-IN	2.45369	0.298	0.062	4.44025e-208	1.2783e-203
						TIMELESS	7	IP-IN	2.23756	0.223	0.035	4.86029e-208	1.39923e-203
						MCM3	7	IP-IN	0.726266	0.333	0.077	7.36992e-208	2.12173e-203
						PCNA	7	IP-IN	2.79769	0.541	0.208	2.42959e-204	6.99455e-200
						HIST1H1C	7	IP-IN	3.88145	0.657	0.32	4.29244e-199	1.23575e-194
						MCM5	7	IP-IN	2.63349	0.245	0.044	2.77082e-198	7.97693e-194
						DNA2	7	IP-IN	2.32277	0.204	0.031	3.11003e-196	8.95346e-192
						ORC6	7	IP-IN	1.06194	0.469	0.155	3.82484e-196	1.10113e-191
						EZH2	7	IP-IN	4.76475	0.505	0.186	2.17053e-195	6.24875e-191
						CEP152	7	IP-IN	4.86178	0.231	0.04	2.75584e-192	7.9338e-188
						AURKA	7	IP-IN	0.724856	0.22	0.037	4.45822e-192	1.28348e-187
						ARX	7	IP-IN	19.8206	0.574	0.22	1.17016e-188	3.36876e-184
						DHFR	7	IP-IN	4.86142	0.386	0.112	5.87046e-188	1.69005e-183
						CDCA7L	7	IP-IN	9.82681	0.443	0.137	9.99332e-188	2.87698e-183
						DLX6	7	IP-IN	4.10331	0.242	0.047	1.32687e-177	3.81992e-173
						HIST1H1D	7	IP-IN	13.0088	0.549	0.242	2.60977e-176	7.51326e-172
						INSM1	7	IP-IN	2.86849	0.564	0.235	3.98955e-176	1.14855e-171
						LRR1	7	IP-IN	2.19315	0.245	0.048	1.06797e-175	3.07457e-171
						BARD1	7	IP-IN	1.39614	0.386	0.115	2.37566e-171	6.8393e-167
						EGFR	7	IP-IN	0.90452	0.336	0.088	2.56824e-169	7.39369e-165
						TEAD2	7	IP-IN	2.00825	0.257	0.055	9.13807e-169	2.63076e-164
						CIP2A	7	IP-IN	2.00188	0.224	0.043	8.83614e-168	2.54384e-163
						DEPDC1B	7	IP-IN	2.39096	0.201	0.035	1.04802e-167	3.01714e-163
						CHAF1A	7	IP-IN	2.00809	0.277	0.065	4.72109e-162	1.35916e-157
						NCAPD2	7	IP-IN	3.18969	0.248	0.054	5.15486e-160	1.48403e-155
						SP9	7	IP-IN	31.8798	0.295	0.074	2.02219e-159	5.82169e-155
						KIF22	7	IP-IN	3.683	0.38	0.12	3.32968e-159	9.58583e-155
						ECI1	7	IP-IN	0.723398	0.514	0.197	9.24929e-157	2.66278e-152
						AC011447.3	7	IP-IN	1.69944	0.201	0.037	9.27764e-155	2.67094e-150
						RACGAP1	7	IP-IN	1.59925	0.274	0.07	8.82145e-145	2.53961e-140
						SHD	7	IP-IN	6.19626	0.231	0.053	1.42845e-138	4.11236e-134
						ATAD5	7	IP-IN	1.48593	0.368	0.124	6.19126e-137	1.7824e-132
						CRNDE	7	IP-IN	2.49136	0.269	0.073	2.85444e-131	8.21764e-127
						BAZ1A	7	IP-IN	0.957846	0.468	0.195	1.33663e-129	3.84804e-125
						DERA	7	IP-IN	1.53473	0.337	0.11	2.72801e-123	7.85366e-119
						DNAJC9	7	IP-IN	2.07597	0.42	0.166	5.20694e-123	1.49903e-118
						RBBP8	7	IP-IN	1.36291	0.254	0.069	6.90208e-122	1.98704e-117
						HAUS8	7	IP-IN	1.93943	0.206	0.048	7.70364e-121	2.2178e-116
						GNG11	7	IP-IN	20.7456	0.319	0.1	1.10405e-120	3.17846e-116
						DSN1	7	IP-IN	1.69954	0.218	0.053	1.86252e-119	5.36201e-115
						CNTLN	7	IP-IN	1.75121	0.396	0.15	9.30033e-119	2.67747e-114
						C19orf48	7	IP-IN	3.68217	0.375	0.142	4.02053e-113	1.15747e-108
						MYO1B	7	IP-IN	1.94341	0.239	0.066	1.06153e-111	3.05602e-107
						CENPQ	7	IP-IN	0.764666	0.256	0.074	6.59914e-111	1.89983e-106
						ACTL6A	7	IP-IN	2.07809	0.385	0.154	6.44681e-105	1.85597e-100
						SEPTIN11	7	IP-IN	3.97969	0.342	0.134	8.63071e-102	2.4847e-97
						RASD1	7	IP-IN	3.19842	0.237	0.07	1.15144e-101	3.31489e-97
						TEAD1	7	IP-IN	2.43902	0.348	0.14	1.0897e-92	3.13715e-88
						ZNF93	7	IP-IN	1.05666	0.231	0.073	2.93821e-86	8.45881e-82
						EFS	7	IP-IN	1.51659	0.256	0.088	2.03018e-83	5.8447e-79
						CEP83	7	IP-IN	3.40456	0.244	0.083	2.05709e-82	5.92216e-78
						CHIC2	7	IP-IN	1.2974	0.386	0.176	5.76634e-82	1.66007e-77
						LMNB2	7	IP-IN	1.69573	0.256	0.09	2.56694e-81	7.38995e-77
						MGME1	7	IP-IN	1.57678	0.282	0.106	5.58071e-81	1.60663e-76
						WDR34	7	IP-IN	1.15955	0.289	0.111	4.7844e-79	1.37738e-74
						TCF3	7	IP-IN	1.25932	0.422	0.206	6.73147e-77	1.93792e-72
						HNRNPA1P48	7	IP-IN	1.28792	0.324	0.135	2.49037e-76	7.16953e-72
						CDC25B	7	IP-IN	1.16474	0.208	0.068	2.37534e-74	6.83836e-70
						MCM6	7	IP-IN	1.18826	0.269	0.103	3.61193e-74	1.03984e-69
						TP53I13	7	IP-IN	1.05353	0.289	0.117	2.03075e-70	5.84634e-66
						POLA1	7	IP-IN	1.50786	0.209	0.07	3.39223e-70	9.76589e-66
						NEDD1	7	IP-IN	1.66224	0.203	0.067	1.94768e-69	5.60717e-65
						CEMIP2	7	IP-IN	1.37781	0.251	0.097	6.12716e-67	1.76395e-62
						MAT2B	7	IP-IN	2.00025	0.262	0.109	9.77582e-61	2.81436e-56
						PRIM1	7	IP-IN	1.65349	0.311	0.144	1.20411e-60	3.46652e-56
						MIS18A	7	IP-IN	1.17523	0.334	0.159	3.47926e-59	1.00164e-54
						MPHOSPH9	7	IP-IN	1.75848	0.271	0.117	5.09472e-59	1.46672e-54
						POLD3	7	IP-IN	1.44378	0.323	0.158	4.9241e-56	1.4176e-51
						CENPJ	7	IP-IN	1.24963	0.303	0.142	2.01762e-55	5.80851e-51
						CRB1	7	IP-IN	1.11834	0.257	0.11	3.82979e-55	1.10256e-50
						ITGB3BP	7	IP-IN	0.965745	0.312	0.153	3.89352e-55	1.1209e-50
						FANCL	7	IP-IN	1.42617	0.304	0.145	1.51679e-54	4.36668e-50
						SALL1	7	IP-IN	1.28024	0.211	0.081	2.02451e-54	5.82836e-50
						RCC2	7	IP-IN	1.52986	0.292	0.137	3.97138e-53	1.14332e-48
						MTAP	7	IP-IN	1.1553	0.23	0.094	7.79184e-53	2.24319e-48
						ZNF219	7	IP-IN	1.10051	0.271	0.122	1.49966e-51	4.31738e-47
						RMI1	7	IP-IN	5.80911	0.274	0.127	2.16541e-51	6.23399e-47
						CEP135	7	IP-IN	1.10069	0.269	0.122	3.2831e-51	9.45172e-47
						CASP6	7	IP-IN	0.952001	0.23	0.098	1.12259e-48	3.23184e-44
						ZNF100	7	IP-IN	1.9445	0.225	0.096	2.51905e-48	7.25208e-44
						RAD18	7	IP-IN	1.13165	0.236	0.104	2.67117e-47	7.69003e-43
						TIPIN	7	IP-IN	1.31087	0.221	0.102	1.01551e-39	2.92356e-35
						RPA1	7	IP-IN	1.14123	0.236	0.112	2.8027e-39	8.0687e-35
						CTPS1	7	IP-IN	0.974832	0.211	0.096	7.03946e-39	2.02659e-34
						DCPS	7	IP-IN	1.01726	0.204	0.091	1.39646e-38	4.02026e-34
						TEX30	7	IP-IN	0.847155	0.212	0.097	4.92838e-38	1.41883e-33
						NUP37	7	IP-IN	0.777619	0.203	0.098	1.4746e-31	4.24522e-27
						SOX2-OT	8	nIN	7.67765	0.619	0.079	0	0
						PRKCA	8	nIN	7.13618	0.55	0.214	0	0
						PDZRN3	8	nIN	4.35936	0.456	0.088	0	0
						SLAIN1	8	nIN	3.26175	0.543	0.21	0	0
						KLHL35	8	nIN	2.14565	0.467	0.127	0	0
						CASC15	8	nIN	1.92353	0.409	0.182	3.68175e-173	1.05994e-168
						TLE2	8	nIN	0.957384	0.219	0.095	1.86703e-83	5.375e-79
						RBP1	8	nIN	37.0245	0.26	0.125	2.22528e-77	6.40637e-73
						EOMES	9	IP-EN	19.5005	0.829	0.015	0	0
						PPP1R17	9	IP-EN	11.6193	0.382	0.024	0	0
						NEUROG1	9	IP-EN	10.5525	0.202	0.003	0	0
						NHLH1	9	IP-EN	8.12971	0.531	0.024	0	0
						RASGRP1	9	IP-EN	3.29106	0.403	0.078	2.55511e-217	7.35591e-213
						INSM1	9	IP-EN	3.36405	0.648	0.239	8.70995e-174	2.50751e-169
						AL589740.1	9	IP-EN	2.09031	0.356	0.084	2.00496e-144	5.77208e-140
						NEUROG2	9	IP-EN	4.33354	0.422	0.155	1.23845e-91	3.56539e-87
						EPHA3	9	IP-EN	1.45746	0.328	0.105	1.97777e-83	5.69381e-79
						MYT1	9	IP-EN	1.81955	0.244	0.069	5.31613e-73	1.53046e-68
						SEZ6L	9	IP-EN	1.82646	0.509	0.238	1.17129e-68	3.37202e-64
						EZH2	9	IP-EN	1.02775	0.431	0.195	9.35714e-64	2.69383e-59
						EFS	9	IP-EN	2.26365	0.27	0.091	4.75193e-60	1.36803e-55
						CRB1	9	IP-EN	1.02505	0.301	0.111	3.25092e-58	9.35906e-54
						EMX1	9	IP-EN	4.22049	0.398	0.176	3.36058e-58	9.67478e-54
						DLEU2	9	IP-EN	1.09631	0.319	0.125	9.07882e-56	2.6137e-51
						NUP93	9	IP-EN	3.33165	0.428	0.208	3.53062e-52	1.01643e-47
						DMRTA2	9	IP-EN	2.04743	0.207	0.065	4.106e-52	1.18208e-47
						CDON	9	IP-EN	1.58347	0.21	0.069	1.99635e-48	5.7473e-44
						LMNB1	9	IP-EN	1.37527	0.396	0.19	1.0236e-47	2.94685e-43
						FOXN2	9	IP-EN	1.1361	0.356	0.166	5.74753e-46	1.65466e-41
						KIF26B	9	IP-EN	1.2376	0.209	0.071	1.31424e-45	3.78356e-41
						BAZ1A	9	IP-EN	2.41545	0.41	0.202	3.05406e-45	8.79233e-41
						MMS22L	9	IP-EN	4.99813	0.253	0.103	1.33956e-41	3.85646e-37
						AC120042.3	9	IP-EN	5.72183	0.224	0.088	1.18052e-36	3.39861e-32
						SLC22A23	9	IP-EN	0.861524	0.315	0.154	6.86883e-33	1.97747e-28
						PALMD	10	nEN1	1.75608	0.557	0.165	9.39709e-205	2.70533e-200
						DISP3	10	nEN1	1.00451	0.242	0.084	5.4426e-58	1.56687e-53
						PDK1	10	nEN1	1.41986	0.39	0.193	5.1201e-46	1.47403e-41
						ST3GAL6	10	nEN1	0.949689	0.224	0.088	4.66694e-43	1.34357e-38
						PRSS12	11	nEN2	4.07799	0.309	0.022	0	0
						SATB2	11	nEN2	3.34234	0.575	0.208	0	0
						PALMD	11	nEN2	3.13425	0.557	0.117	0	0
						LINC01102	11	nEN2	2.806	0.46	0.151	0	0
						DPY19L1	11	nEN2	2.78127	0.385	0.099	0	0
						HUNK	11	nEN2	2.34771	0.3	0.075	0	0
						CDH4	11	nEN2	2.0477	0.375	0.113	0	0
						NRP1	11	nEN2	2.03186	0.277	0.062	0	0
						MN1	11	nEN2	1.74985	0.453	0.168	0	0
						ADRA2A	11	nEN2	1.7399	0.384	0.061	0	0
						LINC00599	11	nEN2	1.33591	0.562	0.24	0	0
						MDGA1	11	nEN2	2.58896	0.226	0.047	8.85439e-288	2.54909e-283
						DISP3	11	nEN2	2.03635	0.253	0.063	8.11921e-271	2.33744e-266
						KIAA1324	11	nEN2	1.6353	0.259	0.066	9.09931e-268	2.6196e-263
						DOPEY2	11	nEN2	1.24366	0.4	0.148	3.5128e-261	1.0113e-256
						EPHA3	11	nEN2	1.9725	0.287	0.083	1.51184e-258	4.35243e-254
						CLMP	11	nEN2	1.09879	0.434	0.169	9.12682e-255	2.62752e-250
						PTPN4	11	nEN2	3.15205	0.526	0.256	3.36917e-241	9.69949e-237
						ZNF608	11	nEN2	2.02813	0.5	0.247	3.04056e-213	8.75347e-209
						CELSR2	11	nEN2	3.4968	0.478	0.238	1.36005e-195	3.91545e-191
						CDH11	11	nEN2	1.65358	0.356	0.153	1.49809e-169	4.31286e-165
						DPF3	11	nEN2	3.13357	0.209	0.071	1.52562e-145	4.39211e-141
						SLC44A5	11	nEN2	0.760822	0.229	0.09	2.2753e-122	6.55037e-118
						SLC22A23	11	nEN2	1.13193	0.296	0.137	6.82072e-122	1.96362e-117
						KCNJ6	11	nEN2	0.855638	0.304	0.144	1.75615e-111	5.05579e-107
						KCNQ3	11	nEN2	4.8092	0.243	0.117	2.26087e-88	6.50882e-84
						MEF2C	12	EN-CTX-Superficial	66.1537	0.974	0.442	0	0
						PIK3R1	12	EN-CTX-Superficial	28.0445	0.801	0.339	0	0
						MCUR1	12	EN-CTX-Superficial	18.4331	0.802	0.354	0	0
						UACA	12	EN-CTX-Superficial	18.2617	0.324	0.078	0	0
						NECAB1	12	EN-CTX-Superficial	16.1329	0.404	0.054	0	0
						BHLHE22	12	EN-CTX-Superficial	15.155	0.856	0.299	0	0
						NEUROD6	12	EN-CTX-Superficial	12.114	0.959	0.452	0	0
						DOK5	12	EN-CTX-Superficial	11.1495	0.801	0.284	0	0
						RUNX1T1	12	EN-CTX-Superficial	10.7044	0.572	0.224	0	0
						SCD5	12	EN-CTX-Superficial	9.08142	0.806	0.376	0	0
						FKBP1B	12	EN-CTX-Superficial	8.85036	0.676	0.263	0	0
						MAPK8	12	EN-CTX-Superficial	8.84378	0.693	0.338	0	0
						MMD	12	EN-CTX-Superficial	8.74086	0.668	0.247	0	0
						NBEA	12	EN-CTX-Superficial	8.44936	0.752	0.341	0	0
						NEFM	12	EN-CTX-Superficial	8.15632	0.641	0.263	0	0
						SRGAP2	12	EN-CTX-Superficial	7.9803	0.652	0.316	0	0
						KCNV1	12	EN-CTX-Superficial	7.18375	0.34	0.062	0	0
						RASSF2	12	EN-CTX-Superficial	7.1548	0.553	0.214	0	0
						DNM3	12	EN-CTX-Superficial	7.02795	0.666	0.213	0	0
						PRKACB	12	EN-CTX-Superficial	6.77793	0.83	0.381	0	0
						CNIH2	12	EN-CTX-Superficial	6.46197	0.765	0.382	0	0
						RASL11B	12	EN-CTX-Superficial	6.34226	0.405	0.102	0	0
						EXOC4	12	EN-CTX-Superficial	6.28757	0.775	0.246	0	0
						NELL2	12	EN-CTX-Superficial	6.16356	0.8	0.297	0	0
						FLRT2	12	EN-CTX-Superficial	6.15245	0.656	0.163	0	0
						LPL	12	EN-CTX-Superficial	6.14482	0.712	0.189	0	0
						LDLRAD4	12	EN-CTX-Superficial	6.13969	0.393	0.069	0	0
						NEO1	12	EN-CTX-Superficial	6.11334	0.654	0.233	0	0
						RNF182	12	EN-CTX-Superficial	6.02293	0.723	0.161	0	0
						RAP1GDS1	12	EN-CTX-Superficial	5.71407	0.658	0.282	0	0
						NHSL1	12	EN-CTX-Superficial	5.70077	0.757	0.315	0	0
						LRRC7	12	EN-CTX-Superficial	5.60728	0.723	0.262	0	0
						FAT3	12	EN-CTX-Superficial	5.41513	0.634	0.223	0	0
						ARHGDIG	12	EN-CTX-Superficial	5.32235	0.625	0.247	0	0
						HS3ST1	12	EN-CTX-Superficial	5.28775	0.476	0.117	0	0
						DAB1	12	EN-CTX-Superficial	5.24657	0.593	0.209	0	0
						FRRS1L	12	EN-CTX-Superficial	5.22926	0.674	0.246	0	0
						ADD2	12	EN-CTX-Superficial	5.20987	0.712	0.291	0	0
						SYBU	12	EN-CTX-Superficial	5.17959	0.593	0.163	0	0
						TMEM108	12	EN-CTX-Superficial	5.10709	0.598	0.229	0	0
						SSX2IP	12	EN-CTX-Superficial	5.02793	0.62	0.226	0	0
						FRMD4B	12	EN-CTX-Superficial	4.91414	0.553	0.214	0	0
						FAM19A1	12	EN-CTX-Superficial	4.78812	0.449	0.053	0	0
						GNAZ	12	EN-CTX-Superficial	4.10064	0.561	0.195	0	0
						DEAF1	12	EN-CTX-Superficial	4.05898	0.746	0.359	0	0
						NKAIN2	12	EN-CTX-Superficial	3.97905	0.412	0.057	0	0
						DYRK2	12	EN-CTX-Superficial	3.8236	0.582	0.24	0	0
						BACH2	12	EN-CTX-Superficial	3.72816	0.556	0.192	0	0
						ACTN2	12	EN-CTX-Superficial	3.63708	0.258	0.043	0	0
						NAV1	12	EN-CTX-Superficial	3.62571	0.778	0.383	0	0
						INHBA	12	EN-CTX-Superficial	3.61444	0.451	0.037	0	0
						KIAA0895	12	EN-CTX-Superficial	3.43288	0.404	0.096	0	0
						SNX7	12	EN-CTX-Superficial	3.42016	0.616	0.181	0	0
						SH3GL3	12	EN-CTX-Superficial	3.41738	0.435	0.116	0	0
						BID	12	EN-CTX-Superficial	3.34878	0.673	0.294	0	0
						DOCK9	12	EN-CTX-Superficial	3.28052	0.47	0.13	0	0
						PTPN2	12	EN-CTX-Superficial	3.22857	0.541	0.176	0	0
						RORB	12	EN-CTX-Superficial	3.16261	0.598	0.232	0	0
						EML1	12	EN-CTX-Superficial	3.12223	0.667	0.214	0	0
						TMEM150C	12	EN-CTX-Superficial	3.1003	0.54	0.128	0	0
						ITPR1	12	EN-CTX-Superficial	3.07861	0.293	0.041	0	0
						KLHL29	12	EN-CTX-Superficial	2.9373	0.242	0.041	0	0
						CELF5	12	EN-CTX-Superficial	2.85669	0.739	0.36	0	0
						MYCN	12	EN-CTX-Superficial	2.76517	0.547	0.177	0	0
						NOL4	12	EN-CTX-Superficial	2.76409	0.526	0.189	0	0
						DACT1	12	EN-CTX-Superficial	2.76161	0.408	0.115	0	0
						FXYD7	12	EN-CTX-Superficial	2.74854	0.385	0.105	0	0
						MIR137HG	12	EN-CTX-Superficial	2.57287	0.35	0.046	0	0
						TMOD1	12	EN-CTX-Superficial	2.50792	0.282	0.054	0	0
						AL583859.2	12	EN-CTX-Superficial	2.49737	0.249	0.028	0	0
						RASGEF1C	12	EN-CTX-Superficial	2.32629	0.276	0.054	0	0
						RBM24	12	EN-CTX-Superficial	2.29624	0.289	0.061	0	0
						STX1A	12	EN-CTX-Superficial	2.13024	0.458	0.144	0	0
						AC009414.2	12	EN-CTX-Superficial	2.11657	0.317	0.074	0	0
						RBFOX3	12	EN-CTX-Superficial	2.09548	0.494	0.167	0	0
						DLGAP2	12	EN-CTX-Superficial	1.97712	0.21	0.031	0	0
						GPR85	12	EN-CTX-Superficial	1.90877	0.621	0.163	0	0
						AFF3	12	EN-CTX-Superficial	1.76211	0.68	0.283	0	0
						PPP1R14C	12	EN-CTX-Superficial	1.69735	0.343	0.084	0	0
						CAMK2N2	12	EN-CTX-Superficial	1.67924	0.588	0.18	0	0
						REEP1	12	EN-CTX-Superficial	1.5097	0.668	0.271	0	0
						ANKRD46	12	EN-CTX-Superficial	1.43119	0.654	0.298	0	0
						PSD	12	EN-CTX-Superficial	1.1613	0.542	0.203	0	0
						CLMP	12	EN-CTX-Superficial	1.08698	0.523	0.17	0	0
						CAMKK2	12	EN-CTX-Superficial	0.984132	0.664	0.247	0	0
						PLPPR5	12	EN-CTX-Superficial	0.851043	0.495	0.154	0	0
						SLC1A6	12	EN-CTX-Superficial	1.3224	0.42	0.126	2.15578e-306	6.20628e-302
						MMP17	12	EN-CTX-Superficial	2.12911	0.293	0.064	2.04215e-304	5.87913e-300
						SLITRK5	12	EN-CTX-Superficial	4.68908	0.321	0.078	1.3154e-301	3.78691e-297
						COTL1	12	EN-CTX-Superficial	2.14482	0.656	0.317	1.35897e-300	3.91235e-296
						DLG2	12	EN-CTX-Superficial	2.03424	0.543	0.212	2.87193e-299	8.26799e-295
						WWC1	12	EN-CTX-Superficial	1.91272	0.357	0.096	7.23557e-298	2.08305e-293
						CDKL5	12	EN-CTX-Superficial	1.9808	0.588	0.243	6.37767e-294	1.83607e-289
						PTPRK	12	EN-CTX-Superficial	4.05199	0.279	0.062	1.71282e-289	4.93103e-285
						MN1	12	EN-CTX-Superficial	1.38775	0.483	0.177	2.43835e-287	7.01977e-283
						JPH4	12	EN-CTX-Superficial	4.25552	0.654	0.319	3.60305e-278	1.03728e-273
						DTX4	12	EN-CTX-Superficial	3.937	0.336	0.092	4.40654e-276	1.2686e-271
						ST3GAL1	12	EN-CTX-Superficial	1.75488	0.365	0.106	1.50301e-275	4.32702e-271
						FOXP1	12	EN-CTX-Superficial	11.1562	0.529	0.225	1.63001e-275	4.69264e-271
						ACOT7	12	EN-CTX-Superficial	4.35861	0.589	0.266	4.37176e-275	1.25859e-270
						AGTPBP1	12	EN-CTX-Superficial	1.72113	0.582	0.247	9.84001e-275	2.83284e-270
						SLC8A1	12	EN-CTX-Superficial	5.15331	0.572	0.248	3.76658e-273	1.08436e-268
						PRR7	12	EN-CTX-Superficial	2.29428	0.559	0.238	1.87847e-271	5.40792e-267
						GRM7	12	EN-CTX-Superficial	3.11289	0.246	0.05	1.05598e-270	3.04006e-266
						PHACTR3	12	EN-CTX-Superficial	1.17701	0.49	0.188	1.16898e-270	3.36539e-266
						LRFN2	12	EN-CTX-Superficial	2.1127	0.205	0.035	4.12744e-270	1.18825e-265
						STX3	12	EN-CTX-Superficial	5.49569	0.33	0.09	2.27725e-269	6.55596e-265
						JAKMIP1	12	EN-CTX-Superficial	2.03019	0.339	0.094	9.45071e-269	2.72077e-264
						NEBL	12	EN-CTX-Superficial	1.73537	0.324	0.086	1.01079e-268	2.90998e-264
						FAM241A	12	EN-CTX-Superficial	1.31844	0.219	0.04	4.39526e-268	1.26535e-263
						FSD1L	12	EN-CTX-Superficial	1.86332	0.605	0.281	1.18861e-267	3.42189e-263
						KIF3B	12	EN-CTX-Superficial	1.04066	0.587	0.264	2.58936e-266	7.45451e-262
						AFF2	12	EN-CTX-Superficial	1.83723	0.335	0.094	1.47834e-265	4.256e-261
						KIRREL3	12	EN-CTX-Superficial	2.28995	0.225	0.043	4.5374e-265	1.30627e-260
						DACH2	12	EN-CTX-Superficial	0.728966	0.426	0.141	6.86481e-264	1.97631e-259
						MAPK8IP2	12	EN-CTX-Superficial	0.993039	0.505	0.198	8.71968e-262	2.51031e-257
						KLHL8	12	EN-CTX-Superficial	2.666	0.474	0.182	7.08325e-261	2.0392e-256
						PLPPR2	12	EN-CTX-Superficial	6.47158	0.548	0.235	1.64604e-260	4.73877e-256
						CSMD2	12	EN-CTX-Superficial	2.12555	0.288	0.072	1.88357e-257	5.4226e-253
						KIF21B	12	EN-CTX-Superficial	3.8603	0.581	0.254	4.39259e-253	1.26458e-248
						PPP3CB	12	EN-CTX-Superficial	0.736983	0.636	0.316	1.0253e-247	2.95173e-243
						AZIN2	12	EN-CTX-Superficial	2.15251	0.201	0.036	1.60355e-247	4.61647e-243
						HRH2	12	EN-CTX-Superficial	1.18771	0.244	0.054	2.76861e-246	7.97056e-242
						SERP2	12	EN-CTX-Superficial	1.78763	0.512	0.215	8.92445e-246	2.56926e-241
						CELF3	12	EN-CTX-Superficial	1.79567	0.499	0.203	9.98465e-246	2.87448e-241
						SLC44A5	12	EN-CTX-Superficial	1.70052	0.313	0.086	1.51583e-245	4.36392e-241
						CHN2	12	EN-CTX-Superficial	2.40004	0.22	0.044	3.38017e-244	9.73118e-240
						NMNAT2	12	EN-CTX-Superficial	1.33035	0.492	0.197	2.24159e-243	6.45331e-239
						SSBP3	12	EN-CTX-Superficial	1.73218	0.584	0.276	2.49973e-240	7.19646e-236
						RTN4RL2	12	EN-CTX-Superficial	1.45346	0.337	0.101	1.31546e-238	3.78707e-234
						MARK1	12	EN-CTX-Superficial	2.32244	0.557	0.262	5.80357e-238	1.67079e-233
						CACNG8	12	EN-CTX-Superficial	1.89186	0.464	0.181	9.4581e-238	2.72289e-233
						HK1	12	EN-CTX-Superficial	2.05774	0.628	0.313	1.1034e-237	3.17658e-233
						DLG4	12	EN-CTX-Superficial	1.04664	0.536	0.233	5.47009e-236	1.57478e-231
						FAM78B	12	EN-CTX-Superficial	1.39937	0.281	0.072	3.7801e-235	1.08825e-230
						ARL6	12	EN-CTX-Superficial	1.75743	0.29	0.078	3.05412e-234	8.7925e-230
						PRKCZ	12	EN-CTX-Superficial	1.02695	0.455	0.173	2.11326e-233	6.08385e-229
						TBC1D30	12	EN-CTX-Superficial	2.74174	0.254	0.061	5.16157e-233	1.48596e-228
						CDKL2	12	EN-CTX-Superficial	1.93493	0.427	0.159	2.42067e-230	6.96885e-226
						SLC2A13	12	EN-CTX-Superficial	1.22533	0.287	0.08	3.38536e-226	9.74611e-222
						PRRT1	12	EN-CTX-Superficial	2.14924	0.279	0.075	1.0101e-225	2.90799e-221
						2021-09-06	12	EN-CTX-Superficial	2.69771	0.473	0.196	8.62722e-221	2.48369e-216
						SULT4A1	12	EN-CTX-Superficial	0.769058	0.416	0.153	4.4665e-217	1.28586e-212
						MPP6	12	EN-CTX-Superficial	4.94096	0.529	0.248	1.46107e-216	4.20628e-212
						NKAIN1	12	EN-CTX-Superficial	1.67401	0.353	0.118	7.02683e-216	2.02296e-211
						C20orf27	12	EN-CTX-Superficial	1.816	0.506	0.227	2.16052e-215	6.21993e-211
						C1orf216	12	EN-CTX-Superficial	2.48849	0.451	0.181	9.01998e-214	2.59676e-209
						FGD4	12	EN-CTX-Superficial	1.04716	0.559	0.268	3.78067e-213	1.08842e-208
						RTN2	12	EN-CTX-Superficial	1.20386	0.463	0.193	6.63379e-213	1.9098e-208
						NOVA2	12	EN-CTX-Superficial	1.25089	0.581	0.29	5.36679e-211	1.54504e-206
						GTDC1	12	EN-CTX-Superficial	10.9095	0.374	0.135	8.03548e-211	2.31334e-206
						RFPL1S	12	EN-CTX-Superficial	0.90758	0.384	0.139	7.64377e-209	2.20057e-204
						ERICH1	12	EN-CTX-Superficial	2.32973	0.54	0.261	1.39911e-207	4.02791e-203
						CADM3	12	EN-CTX-Superficial	2.36998	0.446	0.182	3.95334e-207	1.13813e-202
						ZBTB38	12	EN-CTX-Superficial	1.17169	0.532	0.246	1.84002e-202	5.29724e-198
						UNC13A	12	EN-CTX-Superficial	0.864047	0.376	0.135	6.23979e-202	1.79637e-197
						MAPRE3	12	EN-CTX-Superficial	2.43396	0.523	0.245	4.06963e-199	1.17161e-194
						FSD1	12	EN-CTX-Superficial	2.87962	0.541	0.261	6.03063e-197	1.73616e-192
						AGAP3	12	EN-CTX-Superficial	1.17444	0.539	0.261	8.97228e-197	2.58303e-192
						CCSER1	12	EN-CTX-Superficial	1.70622	0.364	0.132	2.20279e-196	6.34162e-192
						RNF152	12	EN-CTX-Superficial	1.55045	0.286	0.087	4.59844e-195	1.32384e-190
						SYT16	12	EN-CTX-Superficial	0.916748	0.326	0.109	2.80612e-194	8.07855e-190
						FASN	12	EN-CTX-Superficial	3.24932	0.483	0.216	7.91186e-193	2.27774e-188
						CAMK1D	12	EN-CTX-Superficial	1.72522	0.483	0.221	1.43701e-192	4.137e-188
						ARHGAP33	12	EN-CTX-Superficial	2.24076	0.499	0.231	1.33847e-190	3.85332e-186
						ST8SIA2	12	EN-CTX-Superficial	0.714818	0.481	0.218	1.60249e-188	4.6134e-184
						DUSP23	12	EN-CTX-Superficial	2.64814	0.39	0.153	1.65361e-188	4.76056e-184
						PDE1C	12	EN-CTX-Superficial	1.91123	0.325	0.113	1.6179e-187	4.65778e-183
						LONRF2	12	EN-CTX-Superficial	1.6751	0.478	0.218	2.77957e-187	8.00209e-183
						LIMCH1	12	EN-CTX-Superficial	1.50663	0.526	0.248	4.35875e-187	1.25484e-182
						CCBE1	12	EN-CTX-Superficial	3.26565	0.247	0.069	4.55085e-186	1.31014e-181
						ANKRD44	12	EN-CTX-Superficial	1.23618	0.384	0.15	7.55085e-186	2.17382e-181
						DOC2A	12	EN-CTX-Superficial	1.41422	0.235	0.063	1.40397e-185	4.04189e-181
						GFOD2	12	EN-CTX-Superficial	1.32554	0.479	0.218	6.19561e-185	1.78366e-180
						EPHB6	12	EN-CTX-Superficial	6.32646	0.28	0.091	8.94347e-182	2.57474e-177
						HPRT1	12	EN-CTX-Superficial	1.59859	0.426	0.176	5.01604e-181	1.44407e-176
						FAT4	12	EN-CTX-Superficial	3.02547	0.312	0.107	1.39385e-179	4.01275e-175
						SYN1	12	EN-CTX-Superficial	1.24836	0.374	0.143	1.79833e-179	5.17721e-175
						DUSP8	12	EN-CTX-Superficial	3.34805	0.529	0.263	4.22964e-177	1.21767e-172
						IGSF21	12	EN-CTX-Superficial	3.60077	0.396	0.16	6.32733e-177	1.82157e-172
						ARL10	12	EN-CTX-Superficial	2.68682	0.453	0.205	5.41785e-176	1.55974e-171
						FGF9	12	EN-CTX-Superficial	0.930095	0.275	0.087	6.4179e-176	1.84765e-171
						RAB11FIP4	12	EN-CTX-Superficial	1.12886	0.338	0.123	7.06838e-176	2.03491e-171
						COMTD1	12	EN-CTX-Superficial	1.0665	0.36	0.137	8.43684e-176	2.42888e-171
						OSBPL6	12	EN-CTX-Superficial	1.78659	0.387	0.158	1.57625e-175	4.53787e-171
						B4GALT2	12	EN-CTX-Superficial	1.70053	0.503	0.246	2.82413e-175	8.1304e-171
						HIVEP3	12	EN-CTX-Superficial	2.45781	0.304	0.104	7.70847e-175	2.21919e-170
						DGKD	12	EN-CTX-Superficial	2.72527	0.411	0.176	1.08088e-173	3.11173e-169
						NUDCD3	12	EN-CTX-Superficial	1.94827	0.495	0.241	6.05649e-173	1.7436e-168
						CARMIL2	12	EN-CTX-Superficial	1.29606	0.284	0.092	2.36257e-172	6.80161e-168
						GJC1	12	EN-CTX-Superficial	1.79463	0.373	0.151	5.97595e-171	1.72042e-166
						ZBTB34	12	EN-CTX-Superficial	1.63044	0.204	0.052	2.25215e-170	6.48371e-166
						DMTN	12	EN-CTX-Superficial	1.79845	0.259	0.08	3.86864e-170	1.11374e-165
						MPPED1	12	EN-CTX-Superficial	0.703708	0.277	0.089	5.10285e-170	1.46906e-165
						MPP3	12	EN-CTX-Superficial	1.27353	0.287	0.096	6.7316e-170	1.93796e-165
						LRP3	12	EN-CTX-Superficial	0.979807	0.501	0.247	1.83201e-169	5.27416e-165
						SERPINI1	12	EN-CTX-Superficial	8.10052	0.444	0.196	3.13795e-169	9.03385e-165
						NAV2	12	EN-CTX-Superficial	2.90177	0.419	0.18	3.85686e-168	1.11035e-163
						RALGPS1	12	EN-CTX-Superficial	1.88555	0.379	0.155	9.6371e-168	2.77443e-163
						AFMID	12	EN-CTX-Superficial	1.24643	0.288	0.098	4.34908e-167	1.25206e-162
						MICAL3	12	EN-CTX-Superficial	1.66838	0.441	0.203	1.36696e-166	3.93534e-162
						CORO1A	12	EN-CTX-Superficial	1.11248	0.331	0.123	5.88872e-166	1.6953e-161
						ACTL6B	12	EN-CTX-Superficial	1.20203	0.454	0.212	1.07921e-163	3.10694e-159
						FBLL1	12	EN-CTX-Superficial	0.789481	0.309	0.11	1.47535e-162	4.24739e-158
						AL096711.2	12	EN-CTX-Superficial	1.84916	0.28	0.094	1.52535e-162	4.39133e-158
						LRRC73	12	EN-CTX-Superficial	1.27834	0.216	0.059	2.38956e-162	6.87931e-158
						NEXMIF	12	EN-CTX-Superficial	1.70746	0.467	0.223	5.64415e-162	1.62489e-157
						GRAMD1A	12	EN-CTX-Superficial	2.07003	0.473	0.236	9.06929e-158	2.61096e-153
						ACTR3B	12	EN-CTX-Superficial	2.63723	0.41	0.183	4.89421e-157	1.40899e-152
						FBXL2	12	EN-CTX-Superficial	1.21119	0.361	0.144	1.06438e-156	3.06423e-152
						RAB9B	12	EN-CTX-Superficial	1.07183	0.43	0.196	1.19935e-156	3.4528e-152
						ADGRL1	12	EN-CTX-Superficial	0.970038	0.476	0.231	3.42628e-156	9.86392e-152
						TENM4	12	EN-CTX-Superficial	5.48091	0.324	0.124	6.59986e-156	1.90003e-151
						TNIP1	12	EN-CTX-Superficial	3.19562	0.33	0.13	7.29937e-156	2.10141e-151
						FAXC	12	EN-CTX-Superficial	1.01178	0.372	0.156	2.39506e-155	6.89515e-151
						PRR36	12	EN-CTX-Superficial	1.24078	0.45	0.218	1.24642e-153	3.58831e-149
						BACE1	12	EN-CTX-Superficial	0.867179	0.438	0.206	5.54001e-153	1.59491e-148
						PDIK1L	12	EN-CTX-Superficial	1.30327	0.452	0.216	1.2212e-152	3.51572e-148
						MINDY3	12	EN-CTX-Superficial	1.96966	0.356	0.149	3.30459e-152	9.51358e-148
						CKMT1A	12	EN-CTX-Superficial	1.18199	0.216	0.062	9.91203e-152	2.85358e-147
						KCTD13	12	EN-CTX-Superficial	1.04719	0.45	0.219	3.3082e-151	9.52398e-147
						HERC3	12	EN-CTX-Superficial	1.50663	0.375	0.161	3.73393e-150	1.07496e-145
						NLN	12	EN-CTX-Superficial	0.743154	0.466	0.228	4.4733e-150	1.28782e-145
						KLHL2	12	EN-CTX-Superficial	1.04399	0.321	0.124	5.00819e-150	1.44181e-145
						RASL10A	12	EN-CTX-Superficial	0.77157	0.271	0.093	1.03163e-149	2.96996e-145
						FAM117B	12	EN-CTX-Superficial	1.2748	0.414	0.188	2.43975e-146	7.02381e-142
						GPR27	12	EN-CTX-Superficial	1.11346	0.378	0.163	2.93254e-146	8.44248e-142
						ASXL3	12	EN-CTX-Superficial	1.64742	0.439	0.21	9.49991e-146	2.73493e-141
						MMP24	12	EN-CTX-Superficial	1.29741	0.268	0.093	1.26432e-144	3.63986e-140
						LRFN1	12	EN-CTX-Superficial	1.33831	0.228	0.071	7.16955e-144	2.06404e-139
						RBFOX1	12	EN-CTX-Superficial	1.46035	0.403	0.176	8.08268e-144	2.32692e-139
						MAPK8IP1	12	EN-CTX-Superficial	0.748526	0.447	0.217	2.49188e-143	7.17387e-139
						SAMD12	12	EN-CTX-Superficial	1.07225	0.226	0.07	1.31482e-142	3.78524e-138
						BOLA3-AS1	12	EN-CTX-Superficial	1.15645	0.33	0.133	2.24766e-142	6.47078e-138
						JPH3	12	EN-CTX-Superficial	1.28939	0.305	0.118	2.34486e-141	6.75062e-137
						EPHA4	12	EN-CTX-Superficial	2.92101	0.402	0.184	3.58023e-141	1.03071e-136
						NECTIN3	12	EN-CTX-Superficial	8.84679	0.331	0.138	4.4616e-141	1.28445e-136
						PDZD4	12	EN-CTX-Superficial	0.93317	0.391	0.178	2.09795e-140	6.03979e-136
						RNF208	12	EN-CTX-Superficial	0.986213	0.385	0.172	9.16461e-139	2.6384e-134
						TLN2	12	EN-CTX-Superficial	1.70583	0.345	0.146	1.03944e-138	2.99245e-134
						L3MBTL3	12	EN-CTX-Superficial	1.93099	0.259	0.091	1.05791e-138	3.04562e-134
						CACNB3	12	EN-CTX-Superficial	1.54544	0.346	0.147	1.68786e-138	4.85918e-134
						FAM234B	12	EN-CTX-Superficial	1.07044	0.297	0.114	1.78516e-138	5.13929e-134
						MAST1	12	EN-CTX-Superficial	1.00336	0.363	0.159	1.62374e-136	4.67459e-132
						BTN3A1	12	EN-CTX-Superficial	1.31763	0.253	0.088	2.4427e-136	7.03229e-132
						ELK1	12	EN-CTX-Superficial	1.22946	0.347	0.149	4.01191e-136	1.15499e-131
						SRD5A1	12	EN-CTX-Superficial	1.22901	0.386	0.174	8.80978e-136	2.53625e-131
						B4GALT5	12	EN-CTX-Superficial	2.13761	0.419	0.204	1.99494e-135	5.74325e-131
						FRMD3	12	EN-CTX-Superficial	1.19297	0.302	0.118	8.53729e-135	2.4578e-130
						CAMSAP3	12	EN-CTX-Superficial	1.16501	0.259	0.092	1.61735e-134	4.65619e-130
						MIR124-2HG	12	EN-CTX-Superficial	1.95691	0.371	0.167	2.51836e-134	7.2501e-130
						CAMK2G	12	EN-CTX-Superficial	0.843982	0.446	0.22	1.50468e-133	4.33183e-129
						SYNGAP1	12	EN-CTX-Superficial	1.84484	0.369	0.167	2.56126e-133	7.37362e-129
						EFNB3	12	EN-CTX-Superficial	1.74336	0.348	0.151	1.06141e-132	3.05568e-128
						CTIF	12	EN-CTX-Superficial	1.25202	0.33	0.138	5.91216e-132	1.70205e-127
						ICA1	12	EN-CTX-Superficial	4.61738	0.217	0.069	1.37664e-131	3.96321e-127
						VSTM2L	12	EN-CTX-Superficial	5.57583	0.277	0.104	1.44139e-130	4.14963e-126
						LGALS8	12	EN-CTX-Superficial	1.48944	0.246	0.087	8.90085e-130	2.56246e-125
						RIPPLY2	12	EN-CTX-Superficial	0.913544	0.247	0.087	1.66903e-127	4.80497e-123
						TSPAN2	12	EN-CTX-Superficial	0.767397	0.246	0.085	2.52427e-127	7.26711e-123
						DOK4	12	EN-CTX-Superficial	0.897925	0.268	0.1	4.20342e-127	1.21012e-122
						KIAA0930	12	EN-CTX-Superficial	1.16784	0.334	0.145	7.16106e-127	2.0616e-122
						ATP13A2	12	EN-CTX-Superficial	0.859897	0.401	0.193	2.38392e-126	6.86306e-122
						FAM69B	12	EN-CTX-Superficial	0.883588	0.384	0.179	3.7673e-126	1.08457e-121
						ARHGEF3	12	EN-CTX-Superficial	1.17015	0.235	0.082	1.11929e-124	3.22232e-120
						SHANK2	12	EN-CTX-Superficial	1.2139	0.309	0.129	2.85329e-124	8.21434e-120
						INPP4A	12	EN-CTX-Superficial	1.15422	0.342	0.152	4.37663e-124	1.25999e-119
						EPCAM	12	EN-CTX-Superficial	1.56052	0.281	0.11	9.61724e-124	2.76871e-119
						AP003469.4	12	EN-CTX-Superficial	1.35071	0.232	0.081	2.1584e-122	6.21383e-118
						LRRTM4	12	EN-CTX-Superficial	1.2919	0.232	0.081	4.28617e-122	1.23394e-117
						KIAA1324	12	EN-CTX-Superficial	1.28898	0.227	0.078	9.93866e-122	2.86124e-117
						FBXO41	12	EN-CTX-Superficial	1.08077	0.221	0.075	2.20992e-121	6.36215e-117
						TTC9	12	EN-CTX-Superficial	0.822241	0.341	0.15	3.37578e-121	9.71854e-117
						KCNC1	12	EN-CTX-Superficial	1.09481	0.288	0.116	3.47164e-120	9.99451e-116
						BAIAP2-DT	12	EN-CTX-Superficial	1.64328	0.307	0.131	1.83573e-118	5.28488e-114
						VLDLR	12	EN-CTX-Superficial	1.07736	0.335	0.147	3.70175e-118	1.0657e-113
						SLC9A3R2	12	EN-CTX-Superficial	1.12848	0.222	0.077	5.48434e-118	1.57889e-113
						AHNAK2	12	EN-CTX-Superficial	1.3471	0.228	0.079	8.92938e-118	2.57068e-113
						SPRN	12	EN-CTX-Superficial	1.17889	0.23	0.082	4.43925e-117	1.27802e-112
						SEMA6B	12	EN-CTX-Superficial	0.951826	0.248	0.092	7.36791e-117	2.12115e-112
						EFR3B	12	EN-CTX-Superficial	0.990568	0.328	0.146	5.53132e-116	1.59241e-111
						AC116565.1	12	EN-CTX-Superficial	0.931176	0.246	0.091	1.26343e-115	3.63729e-111
						B3GALNT1	12	EN-CTX-Superficial	1.50726	0.257	0.099	4.85206e-115	1.39686e-110
						NUDT11	12	EN-CTX-Superficial	1.06126	0.373	0.182	5.01019e-115	1.44238e-110
						PPP2R5B	12	EN-CTX-Superficial	1.17182	0.379	0.183	1.15549e-114	3.32654e-110
						NYAP1	12	EN-CTX-Superficial	1.10108	0.263	0.102	2.28014e-114	6.5643e-110
						FAM169A	12	EN-CTX-Superficial	2.31694	0.263	0.102	4.69564e-114	1.35183e-109
						TLE3	12	EN-CTX-Superficial	1.26223	0.343	0.159	5.66203e-114	1.63004e-109
						DBNDD1	12	EN-CTX-Superficial	1.50199	0.233	0.086	1.89013e-112	5.44149e-108
						ST3GAL6	12	EN-CTX-Superficial	1.66317	0.22	0.078	2.60385e-112	7.49624e-108
						DTNB	12	EN-CTX-Superficial	1.12806	0.22	0.078	2.80227e-112	8.06744e-108
						TMEM151B	12	EN-CTX-Superficial	1.01812	0.301	0.13	7.21043e-112	2.07581e-107
						SLC1A1	12	EN-CTX-Superficial	1.07827	0.227	0.083	1.6889e-111	4.86217e-107
						RUSC2	12	EN-CTX-Superficial	1.20578	0.354	0.168	1.71395e-111	4.93428e-107
						AP3B2	12	EN-CTX-Superficial	1.06898	0.262	0.104	2.44741e-111	7.04585e-107
						KIFC3	12	EN-CTX-Superficial	1.25868	0.207	0.071	6.1464e-111	1.76949e-106
						YDJC	12	EN-CTX-Superficial	1.18262	0.308	0.136	7.23389e-111	2.08257e-106
						ABLIM1	12	EN-CTX-Superficial	5.80569	0.235	0.089	1.81943e-110	5.23796e-106
						RHOU	12	EN-CTX-Superficial	1.21317	0.204	0.07	3.13844e-110	9.03526e-106
						CRIM1	12	EN-CTX-Superficial	1.68208	0.265	0.108	1.20626e-109	3.4727e-105
						ENOX1	12	EN-CTX-Superficial	1.05368	0.201	0.068	1.51577e-108	4.36375e-104
						FBXO44	12	EN-CTX-Superficial	0.827443	0.321	0.146	1.36611e-107	3.93288e-103
						TMEM74B	12	EN-CTX-Superficial	0.877112	0.207	0.072	3.0343e-107	8.73544e-103
						SMPD3	12	EN-CTX-Superficial	1.31023	0.24	0.092	5.55022e-107	1.59785e-102
						ABR	12	EN-CTX-Superficial	0.985265	0.345	0.164	8.99335e-107	2.5891e-102
						RRAS2	12	EN-CTX-Superficial	0.74185	0.272	0.113	1.64976e-106	4.7495e-102
						TENM1	12	EN-CTX-Superficial	1.8286	0.304	0.134	5.08441e-106	1.46375e-101
						BOP1	12	EN-CTX-Superficial	1.29272	0.326	0.15	7.09065e-106	2.04133e-101
						CHGA	12	EN-CTX-Superficial	3.13325	0.296	0.126	2.11727e-105	6.09539e-101
						AHDC1	12	EN-CTX-Superficial	1.14891	0.321	0.148	3.20546e-105	9.2282e-101
						ARHGEF25	12	EN-CTX-Superficial	1.13568	0.261	0.107	4.78105e-105	1.37642e-100
						TMEM121	12	EN-CTX-Superficial	0.777452	0.365	0.178	6.11081e-105	1.75924e-100
						TENT4B	12	EN-CTX-Superficial	0.985038	0.321	0.148	1.57537e-104	4.53533e-100
						IQCE	12	EN-CTX-Superficial	1.23092	0.311	0.142	1.46756e-103	4.22495e-99
						STX1B	12	EN-CTX-Superficial	0.868521	0.303	0.135	2.21792e-103	6.38518e-99
						DGKE	12	EN-CTX-Superficial	1.01928	0.306	0.138	3.01985e-103	8.69385e-99
[truncated: 1,855 more rows]
