# Supplementary material for: Modeling human telencephalic development and autism-associated SHANK3 deficiency using organoids generated from single neural rosettes
Source: Nat Commun. 2022 Oct 6;13:5688. doi: 10.1038/s41467-022-33364-z (PMC9537523; doi:10.1038/s41467-022-33364-z)
Supplement: Supplementary file 10 — Supplementary Data 7 [file 41467_2022_33364_MOESM10_ESM.xlsx]

## Sheet: EYQ_vs_H9
id	gene_name	biotype	chromosome	description	baseMean	log2FoldChange	lfcSE	stat	pvalue	padj
ENSG00000000003	TSPAN6	protein_coding	X	tetraspanin 6	1107.74	0.551698	0.342626	1.61025	0.107343	0.534859
ENSG00000000005	TNMD	protein_coding	X	tenomodulin	12.0387	-0.919696	0.505638	-1.85669	0.063356	0.454004
ENSG00000000419	DPM1	protein_coding	20	dolichyl-phosphate mannosyltransferase subunit 1, catalytic	836.903	0.262373	0.256971	1.02102	0.307247	0.744324
ENSG00000000457	SCYL3	protein_coding	1	SCY1 like pseudokinase 3	380.146	0.0270215	0.248119	0.108905	0.913278	0.979953
ENSG00000000460	C1orf112	protein_coding	1	chromosome 1 open reading frame 112	181.325	-0.370001	0.224844	-1.64556	0.0998538	0.523465
ENSG00000000971	CFH	protein_coding	1	complement factor H	32.4796	1.0831	0.491535	2.42487	0.0153137	0.269891
ENSG00000001036	FUCA2	protein_coding	6	alpha-L-fucosidase 2	853.881	0.439233	0.318744	1.37802	0.168198	0.619314
ENSG00000001084	GCLC	protein_coding	6	glutamate-cysteine ligase catalytic subunit	982.654	-0.0425577	0.299824	-0.141944	0.887125	0.972882
ENSG00000001167	NFYA	protein_coding	6	nuclear transcription factor Y subunit alpha	1485.04	-0.0209428	0.193937	-0.107988	0.914005	0.980065
ENSG00000001460	STPG1	protein_coding	1	sperm tail PG-rich repeat containing 1	288.506	0.584021	0.393517	1.48414	0.137773	0.581497
ENSG00000001461	NIPAL3	protein_coding	1	NIPA like domain containing 3	895.875	0.406401	0.304631	1.33406	0.182183	0.634151
ENSG00000001497	LAS1L	protein_coding	X	LAS1 like ribosome biogenesis factor	712.489	0.0228831	0.186347	0.122799	0.902266	0.977042
ENSG00000197928	ZNF677	protein_coding	19	zinc finger protein 677	497.236	-7.65595	0.389707	-10.2811	8.57213e-25	1.46041e-21
ENSG00000001617	SEMA3F	protein_coding	3	semaphorin 3F	458.167	0.660619	0.350007	1.88733	0.0591155	0.444414
ENSG00000001626	CFTR	protein_coding	7	CF transmembrane conductance regulator	3.21712	-0.186668	0.487854	-0.38064	0.703471
ENSG00000001629	ANKIB1	protein_coding	7	ankyrin repeat and IBR domain containing 1	4362.7	-0.0049132	0.143407	-0.0342614	0.972669	0.993614
ENSG00000001630	CYP51A1	protein_coding	7	cytochrome P450 family 51 subfamily A member 1	253.065	0.700026	0.227811	3.07221	0.0021248	0.0908774
ENSG00000001631	KRIT1	protein_coding	7	KRIT1 ankyrin repeat containing	264.835	-0.15138	0.249753	-0.606138	0.544423	0.867464
ENSG00000002016	RAD52	protein_coding	12	RAD52 homolog, DNA repair protein	276.791	-0.168522	0.293291	-0.574631	0.565541	0.875378
ENSG00000002330	BAD	protein_coding	11	BCL2 associated agonist of cell death	745.479	0.289558	0.190762	1.51787	0.129047	0.568953
ENSG00000002549	LAP3	protein_coding	4	leucine aminopeptidase 3	801.887	0.039659	0.249743	0.1588	0.873827	0.9686
ENSG00000002586	CD99	protein_coding	X	CD99 molecule (Xg blood group)	3885.63	0.581427	0.392204	1.48264	0.138171	0.58168
ENSG00000002587	HS3ST1	protein_coding	4	heparan sulfate-glucosamine 3-sulfotransferase 1	538.781	-0.654725	0.302819	-2.16196	0.0306214	0.357727
ENSG00000002745	WNT16	protein_coding	7	Wnt family member 16	25.6185	-0.418441	0.508788	-0.824741	0.409519	0.806555
ENSG00000002746	HECW1	protein_coding	7	HECT, C2 and WW domain containing E3 ubiquitin protein ligase 1	1818.28	-0.633449	0.445901	-1.4213	0.155229	0.603861
ENSG00000002822	MAD1L1	protein_coding	7	mitotic arrest deficient 1 like 1	55.2203	-0.110732	0.2786	-0.397505	0.690995	0.919913
ENSG00000002834	LASP1	protein_coding	17	LIM and SH3 protein 1	5204.7	0.0768831	0.199648	0.385091	0.70017	0.92249
ENSG00000002919	SNX11	protein_coding	17	sorting nexin 11	264.12	0.144116	0.178637	0.806745	0.419813	0.812344
ENSG00000002933	TMEM176A	protein_coding	7	transmembrane protein 176A	109.264	0.983843	0.508806	1.9771	0.0480308	0.416217
ENSG00000003056	M6PR	protein_coding	12	mannose-6-phosphate receptor, cation dependent	984.378	-0.142184	0.159412	-0.891927	0.372432	0.784759
ENSG00000003096	KLHL13	protein_coding	X	kelch like family member 13	1370.84	1.30961	0.399972	3.27623	0.00105204	0.0580141
ENSG00000173041	ZNF680	protein_coding	7	zinc finger protein 680	502.251	-7.4821	0.374723	-10.0549	8.74459e-24	1.37519e-20
ENSG00000003147	ICA1	protein_coding	7	islet cell autoantigen 1	389.208	-0.429535	0.427448	-1.00497	0.31491	0.750937
ENSG00000003249	DBNDD1	protein_coding	16	dysbindin domain containing 1	1119.05	-0.0752959	0.183885	-0.409473	0.682193	0.916103
ENSG00000003393	ALS2	protein_coding	2	alsin Rho guanine nucleotide exchange factor ALS2	2237.41	-0.16838	0.214475	-0.785077	0.432409	0.819488
ENSG00000003402	CFLAR	protein_coding	2	CASP8 and FADD like apoptosis regulator	746.943	-0.135743	0.251834	-0.539024	0.58987	0.884892
ENSG00000003436	TFPI	protein_coding	2	tissue factor pathway inhibitor	960.764	-0.621727	0.471566	-1.31971	0.186931	0.639646
ENSG00000003509	NDUFAF7	protein_coding	2	NADH:ubiquinone oxidoreductase complex assembly factor 7	489.565	0.104053	0.261429	0.39803	0.690608	0.919791
ENSG00000003756	RBM5	protein_coding	3	RNA binding motif protein 5	2500.21	-0.350745	0.200784	-1.74688	0.0806582	0.489165
ENSG00000003987	MTMR7	protein_coding	8	myotubularin related protein 7	746.761	-0.232324	0.440026	-0.528005	0.597496	0.887935
ENSG00000003989	SLC7A2	protein_coding	8	solute carrier family 7 member 2	60.6387	-0.0434721	0.351938	-0.123525	0.901692	0.976798
ENSG00000004059	ARF5	protein_coding	7	ADP ribosylation factor 5	1768	0.176484	0.185411	0.951848	0.341174	0.767476
ENSG00000004139	SARM1	protein_coding	17	sterile alpha and TIR motif containing 1	2129.77	-0.303442	0.213797	-1.4193	0.155813	0.604388
ENSG00000004142	POLDIP2	protein_coding	17	DNA polymerase delta interacting protein 2	2059.92	0.00570163	0.180862	0.0315236	0.974852	0.994297
ENSG00000004399	PLXND1	protein_coding	3	plexin D1	2493.68	-0.194692	0.308094	-0.631922	0.527438	0.860432
ENSG00000004455	AK2	protein_coding	1	adenylate kinase 2	1134.73	0.112912	0.288161	0.391837	0.695179	0.921436
ENSG00000004468	CD38	protein_coding	4	CD38 molecule	345.378	-0.417912	0.459748	-0.909292	0.363196	0.779781
ENSG00000004478	FKBP4	protein_coding	12	FKBP prolyl isomerase 4	2629.1	-0.0239738	0.177147	-0.135334	0.892348	0.974736
ENSG00000004487	KDM1A	protein_coding	1	lysine demethylase 1A	3813.43	-0.225773	0.239909	-0.941077	0.346666	0.771325
ENSG00000004534	RBM6	protein_coding	3	RNA binding motif protein 6	1992.86	-0.0757372	0.159703	-0.47424	0.635329	0.903496
ENSG00000004660	CAMKK1	protein_coding	17	calcium/calmodulin dependent protein kinase kinase 1	280.656	-0.286432	0.210154	-1.3629	0.172915	0.624184
ENSG00000004700	RECQL	protein_coding	12	RecQ like helicase	882.494	-0.0062537	0.270079	-0.023157	0.981525	0.995386
ENSG00000004766	VPS50	protein_coding	7	VPS50 subunit of EARP/GARPII complex	1586	0.0868868	0.314634	0.276151	0.782432	0.945452
ENSG00000004776	HSPB6	protein_coding	19	heat shock protein family B (small) member 6	8.84114	-0.166182	0.474711	-0.349801	0.726488	0.929812
ENSG00000004777	ARHGAP33	protein_coding	19	Rho GTPase activating protein 33	3388.74	-0.244304	0.427595	-0.571374	0.567746	0.876111
ENSG00000004779	NDUFAB1	protein_coding	16	NADH:ubiquinone oxidoreductase subunit AB1	725.169	0.15977	0.172597	0.92567	0.354617	0.774882
ENSG00000004799	PDK4	protein_coding	7	pyruvate dehydrogenase kinase 4	321.444	0.0198708	0.41101	0.0483437	0.961442	0.991962
ENSG00000004838	ZMYND10	protein_coding	3	zinc finger MYND-type containing 10	259.399	1.22422	0.508891	2.48777	0.0128545	0.244961
ENSG00000004848	ARX	protein_coding	X	aristaless related homeobox	1790.11	-0.386675	0.264847	-1.46	0.144289	0.589825
ENSG00000004864	SLC25A13	protein_coding	7	solute carrier family 25 member 13	442.677	-0.0873558	0.343258	-0.254491	0.799117	0.95089
ENSG00000004866	ST7	protein_coding	7	suppression of tumorigenicity 7	1062.63	-0.230878	0.317886	-0.72629	0.467661	0.837066
ENSG00000004897	CDC27	protein_coding	17	cell division cycle 27	2900.16	-0.0790317	0.252339	-0.313197	0.754131	0.937605
ENSG00000004948	CALCR	protein_coding	7	calcitonin receptor	9.48613	0.738893	0.472246	1.68164	0.0926395	0.511317
ENSG00000004961	HCCS	protein_coding	X	holocytochrome c synthase	409.877	0.0385133	0.182206	0.211367	0.832601	0.958768
ENSG00000004975	DVL2	protein_coding	17	dishevelled segment polarity protein 2	960.172	0.136008	0.275707	0.493306	0.621796	0.897521
ENSG00000005007	UPF1	protein_coding	19	UPF1 RNA helicase and ATPase	2118.27	0.0648506	0.196817	0.329496	0.741781	0.934083
ENSG00000005020	SKAP2	protein_coding	7	src kinase associated phosphoprotein 2	189.083	-0.405011	0.379112	-1.06814	0.285457	0.730575
ENSG00000005022	SLC25A5	protein_coding	X	solute carrier family 25 member 5	2078.5	-0.103648	0.204235	-0.507493	0.611809	0.893854
ENSG00000005059	MCUB	protein_coding	4	mitochondrial calcium uniporter dominant negative subunit beta	656.281	-0.036615	0.283162	-0.12931	0.897112	0.975862
ENSG00000005073	HOXA11	protein_coding	7	homeobox A11	1.81338	-0.387308	0.330976	-1.48328	0.138001
ENSG00000005075	POLR2J	protein_coding	7	RNA polymerase II subunit J	266.214	0.230479	0.220964	1.04303	0.296933	0.737779
ENSG00000005100	DHX33	protein_coding	17	DEAH-box helicase 33	934.078	-0.191989	0.196316	-0.977947	0.3281	0.759905
ENSG00000005102	MEOX1	protein_coding	17	mesenchyme homeobox 1	8.86431	0.439712	0.48859	0.915082	0.360149	0.77807
ENSG00000005108	THSD7A	protein_coding	7	thrombospondin type 1 domain containing 7A	1405.5	0.109062	0.395484	0.27576	0.782733	0.945452
ENSG00000005156	LIG3	protein_coding	17	DNA ligase 3	1593.03	0.123223	0.222979	0.552618	0.580525	0.881677
ENSG00000005175	RPAP3	protein_coding	12	RNA polymerase II associated protein 3	1186.18	0.0892917	0.185219	0.482086	0.629745	0.901198
ENSG00000005187	ACSM3	protein_coding	16	acyl-CoA synthetase medium chain family member 3	3.41412	-0.507208	0.503602	-1.00773	0.313583
ENSG00000005189	REXO5	protein_coding	16	RNA exonuclease 5	150.18	-0.353062	0.3251	-1.08592	0.277515	0.724682
ENSG00000005194	CIAPIN1	protein_coding	16	cytokine induced apoptosis inhibitor 1	554.609	0.0955169	0.176454	0.541309	0.588295	0.884159
ENSG00000005206	SPPL2B	protein_coding	19	signal peptide peptidase like 2B	732.277	0.419772	0.310698	1.35108	0.176669	0.628724
ENSG00000005238	FAM214B	protein_coding	9	family with sequence similarity 214 member B	987.124	0.271388	0.145187	1.86921	0.0615929	0.450038
ENSG00000005243	COPZ2	protein_coding	17	COPI coat complex subunit zeta 2	87.4055	0.6515	0.484527	1.34647	0.17815	0.630121
ENSG00000005249	PRKAR2B	protein_coding	7	protein kinase cAMP-dependent type II regulatory subunit beta	4489.57	0.0302469	0.435008	0.0695296	0.944568	0.988419
ENSG00000005302	MSL3	protein_coding	X	MSL complex subunit 3	697.943	-0.318384	0.219379	-1.45126	0.146707	0.591823
ENSG00000005339	CREBBP	protein_coding	16	CREB binding protein	6316.3	-0.430984	0.198214	-2.17433	0.0296804	0.351681
ENSG00000005379	TSPOAP1	protein_coding	17	TSPO associated protein 1	1488.38	0.489645	0.201436	2.43076	0.0150672	0.267449
ENSG00000005436	GCFC2	protein_coding	2	GC-rich sequence DNA-binding factor 2	449.496	-0.126109	0.207748	-0.607035	0.543828	0.867375
ENSG00000005448	WDR54	protein_coding	2	WD repeat domain 54	396.994	0.426928	0.250871	1.70171	0.0888088	0.505294
ENSG00000005469	CROT	protein_coding	7	carnitine O-octanoyltransferase	594.014	-0.279064	0.197594	-1.41232	0.157857	0.607877
ENSG00000005471	ABCB4	protein_coding	7	ATP binding cassette subfamily B member 4	22.9668	-0.755166	0.496829	-1.52211	0.127981	0.567279
ENSG00000005483	KMT2E	protein_coding	7	lysine methyltransferase 2E	6614.19	-0.174235	0.186363	-0.934921	0.349829	0.772722
ENSG00000005486	RHBDD2	protein_coding	7	rhomboid domain containing 2	2606.88	0.463508	0.271399	1.70784	0.0876664	0.503973
ENSG00000005513	SOX8	protein_coding	16	SRY-box transcription factor 8	566.694	-0.499145	0.405476	-1.23114	0.218271	0.672343
ENSG00000005700	IBTK	protein_coding	6	inhibitor of Bruton tyrosine kinase	2334.19	0.0938862	0.184757	0.50816	0.611341	0.893854
ENSG00000005801	ZNF195	protein_coding	11	zinc finger protein 195	1479.56	-0.10371	0.307896	-0.336836	0.73624	0.933091
ENSG00000005810	MYCBP2	protein_coding	13	MYC binding protein 2	7899.39	-0.476982	0.38213	-1.2483	0.211922	0.664247
ENSG00000005812	FBXL3	protein_coding	13	F-box and leucine rich repeat protein 3	1661.09	-0.0501303	0.193384	-0.259227	0.79546	0.949229
ENSG00000005882	PDK2	protein_coding	17	pyruvate dehydrogenase kinase 2	834.989	0.0267014	0.253422	0.105362	0.916088	0.980538
ENSG00000005884	ITGA3	protein_coding	17	integrin subunit alpha 3	2135.8	0.511774	0.420966	1.21593	0.22401	0.678562
ENSG00000005889	ZFX	protein_coding	X	zinc finger protein X-linked	2508.94	-0.0916912	0.175678	-0.521928	0.60172	0.889828
ENSG00000005893	LAMP2	protein_coding	X	lysosomal associated membrane protein 2	5038.19	0.398336	0.319773	1.2457	0.212876	0.66544
ENSG00000005961	ITGA2B	protein_coding	17	integrin subunit alpha 2b	43.246	0.0158701	0.344249	0.0461074	0.963225	0.992362
ENSG00000006007	GDE1	protein_coding	16	glycerophosphodiester phosphodiesterase 1	1613.65	0.0202882	0.199709	0.101587	0.919084	0.981669
ENSG00000006015	REX1BD	protein_coding	19	required for excision 1-B domain containing	378.745	0.12847	0.233786	0.549516	0.582651	0.88249
ENSG00000006016	CRLF1	protein_coding	19	cytokine receptor like factor 1	63.2919	0.662845	0.374132	1.77029	0.0766784	0.481454
ENSG00000006025	OSBPL7	protein_coding	17	oxysterol binding protein like 7	367.894	0.257791	0.235007	1.09697	0.272653	0.720786
ENSG00000006042	TMEM98	protein_coding	17	transmembrane protein 98	1041.02	0.161804	0.438929	0.368639	0.712397	0.925477
ENSG00000006047	YBX2	protein_coding	17	Y-box binding protein 2	124.764	-0.844628	0.349354	-2.41708	0.0156454	0.272484
ENSG00000006062	MAP3K14	protein_coding	17	mitogen-activated protein kinase kinase kinase 14	444.411	0.0107623	0.250101	0.0430311	0.965677	0.99276
ENSG00000006071	ABCC8	protein_coding	11	ATP binding cassette subfamily C member 8	281.427	-0.215838	0.30158	-0.715721	0.474164	0.838998
ENSG00000006116	CACNG3	protein_coding	16	calcium voltage-gated channel auxiliary subunit gamma 3	150.827	0.092019	0.464997	0.197868	0.843148	0.960666
ENSG00000006118	TMEM132A	protein_coding	11	transmembrane protein 132A	6827.83	-0.00311017	0.342562	-0.00908164	0.992754	0.998051
ENSG00000006125	AP2B1	protein_coding	17	adaptor related protein complex 2 subunit beta 1	12553	-0.146626	0.230561	-0.635953	0.524807	0.859639
ENSG00000006128	TAC1	protein_coding	7	tachykinin precursor 1	87.5472	1.19572	0.508795	2.41122	0.0158991	0.273849
ENSG00000006194	ZNF263	protein_coding	16	zinc finger protein 263	968.962	-0.0548776	0.157472	-0.348489	0.727473	0.930169
ENSG00000006210	CX3CL1	protein_coding	16	C-X3-C motif chemokine ligand 1	1380.81	1.18636	0.363526	3.2641	0.00109814	0.0600277
ENSG00000006282	SPATA20	protein_coding	17	spermatogenesis associated 20	1257.57	0.441267	0.249643	1.76758	0.0771305	0.482128
ENSG00000006283	CACNA1G	protein_coding	17	calcium voltage-gated channel subunit alpha1 G	303.551	-0.227136	0.27507	-0.825727	0.408959	0.806319
ENSG00000006327	TNFRSF12A	protein_coding	16	TNF receptor superfamily member 12A	700.962	0.25756	0.420398	0.612707	0.54007	0.86626
ENSG00000006377	DLX6	protein_coding	7	distal-less homeobox 6	49.6913	-0.692067	0.498504	-1.39262	0.163733	0.615664
ENSG00000006432	MAP3K9	protein_coding	14	mitogen-activated protein kinase kinase kinase 9	1627.13	0.00163323	0.265661	0.00614621	0.995096	0.99882
ENSG00000006451	RALA	protein_coding	7	RAS like proto-oncogene A	2145.35	-0.0736081	0.263949	-0.278872	0.780343	0.944629
ENSG00000081665	ZNF506	protein_coding	19	zinc finger protein 506	394.394	-6.99362	0.368274	-12.0481	1.98459e-33	6.76217e-30
ENSG00000006459	KDM7A	protein_coding	7	lysine demethylase 7A	1220.78	0.107201	0.226149	0.474031	0.635478	0.903524
ENSG00000006468	ETV1	protein_coding	7	ETS variant transcription factor 1	6070.92	0.138492	0.488386	0.28359	0.776724	0.943537
ENSG00000006530	AGK	protein_coding	7	acylglycerol kinase	1014.68	0.058414	0.199954	0.292134	0.770184	0.940975
ENSG00000006534	ALDH3B1	protein_coding	11	aldehyde dehydrogenase 3 family member B1	82.0705	1.01413	0.498768	2.0464	0.0407173	0.395831
ENSG00000006555	TTC22	protein_coding	1	tetratricopeptide repeat domain 22	4.74591	0.34728	0.501226	0.697509	0.485485
ENSG00000006576	PHTF2	protein_coding	7	putative homeodomain transcription factor 2	1103.9	-0.192654	0.293584	-0.656212	0.511688	0.853816
ENSG00000006607	FARP2	protein_coding	2	FERM, ARH/RhoGEF and pleckstrin domain protein 2	934.606	-0.0555333	0.20633	-0.269148	0.787816	0.946929
ENSG00000006625	GGCT	protein_coding	7	gamma-glutamylcyclotransferase	462.496	0.24687	0.216305	1.14129	0.253749	0.709467
ENSG00000006634	DBF4	protein_coding	7	DBF4 zinc finger	321.549	-0.0564822	0.204559	-0.276113	0.782461	0.945452
ENSG00000006638	TBXA2R	protein_coding	19	thromboxane A2 receptor	33.095	-1.20432	0.458971	-2.61898	0.00881918	0.205821
ENSG00000006652	IFRD1	protein_coding	7	interferon related developmental regulator 1	2100.61	0.174329	0.244218	0.713825	0.475335	0.839967
ENSG00000006695	COX10	protein_coding	17	cytochrome c oxidase assembly factor heme A:farnesyltransferase COX10	400.547	-0.287227	0.200684	-1.4312	0.152374	0.600147
ENSG00000006704	GTF2IRD1	protein_coding	7	GTF2I repeat domain containing 1	1118.31	0.221644	0.202597	1.09401	0.273951	0.721734
ENSG00000006712	PAF1	protein_coding	19	PAF1 homolog, Paf1/RNA polymerase II complex component	1195.78	0.0868882	0.213086	0.407758	0.683452	0.91677
ENSG00000006715	VPS41	protein_coding	7	VPS41 subunit of HOPS complex	2990.73	-0.13324	0.213581	-0.623841	0.532732	0.863654
ENSG00000006740	ARHGAP44	protein_coding	17	Rho GTPase activating protein 44	1139.98	0.179351	0.331989	0.540218	0.589047	0.88434
ENSG00000006744	ELAC2	protein_coding	17	elaC ribonuclease Z 2	1118.23	-0.032127	0.190047	-0.169048	0.865759	0.96716
ENSG00000006747	SCIN	protein_coding	7	scinderin	45.7716	0.824891	0.508043	1.63974	0.101059	0.525712
ENSG00000006756	ARSD	protein_coding	X	arylsulfatase D	1292.21	0.289426	0.293155	0.987278	0.323507	0.756381
ENSG00000188171	ZNF626	protein_coding	19	zinc finger protein 626	321.3	-6.41577	0.339574	-14.6054	2.5928e-48	5.30072e-44
ENSG00000006831	ADIPOR2	protein_coding	12	adiponectin receptor 2	1490.61	0.0711364	0.206459	0.344552	0.730431	0.931433
ENSG00000006837	CDKL3	protein_coding	5	cyclin dependent kinase like 3	85.1972	0.00907873	0.287065	0.0316229	0.974773	0.994297
ENSG00000007001	UPP2	protein_coding	2	uridine phosphorylase 2	25.9282	0.264358	0.368318	0.717531	0.473046	0.838861
ENSG00000007047	MARK4	protein_coding	19	microtubule affinity regulating kinase 4	3173.18	0.0665602	0.281538	0.236415	0.813111	0.952767
ENSG00000007062	PROM1	protein_coding	4	prominin 1	1489.37	0.164548	0.429261	0.383332	0.701473	0.922661
ENSG00000007080	CCDC124	protein_coding	19	coiled-coil domain containing 124	919.128	0.014459	0.177868	0.081289	0.935212	0.985849
ENSG00000007129	CEACAM21	protein_coding	19	CEA cell adhesion molecule 21	2.81823	0.371364	0.371751	1.14894	0.250582
ENSG00000007168	PAFAH1B1	protein_coding	17	platelet activating factor acetylhydrolase 1b regulatory subunit 1	10143.6	-0.317442	0.293823	-1.08039	0.279968	0.726858
ENSG00000007171	NOS2	protein_coding	17	nitric oxide synthase 2	15.9408	-0.233366	0.445712	-0.523133	0.600881	0.889466
ENSG00000007174	DNAH9	protein_coding	17	dynein axonemal heavy chain 9	271.31	0.866398	0.490315	1.77338	0.076166	0.480392
ENSG00000007202	KIAA0100	protein_coding	17	KIAA0100	4635.07	0.0153139	0.206529	0.0741475	0.940893	0.987252
ENSG00000007216	SLC13A2	protein_coding	17	solute carrier family 13 member 2	5.26354	0.717642	0.472137	1.59945	0.10972
ENSG00000007237	GAS7	protein_coding	17	growth arrest specific 7	5728.3	0.205055	0.266428	0.769643	0.441512	0.823519
ENSG00000007255	TRAPPC6A	protein_coding	19	trafficking protein particle complex 6A	104.878	0.401622	0.321199	1.25018	0.211232	0.663666
ENSG00000007264	MATK	protein_coding	19	megakaryocyte-associated tyrosine kinase	166.447	-0.958881	0.334202	-2.86798	0.00413104	0.137549
ENSG00000007314	SCN4A	protein_coding	17	sodium voltage-gated channel alpha subunit 4	13.1854	1.21952	0.508557	2.42154	0.0154549	0.270978
ENSG00000007341	ST7L	protein_coding	1	suppression of tumorigenicity 7 like	511.907	-0.127946	0.190492	-0.671669	0.501795	0.849991
ENSG00000007350	TKTL1	protein_coding	X	transketolase like 1	78.3876	0.127921	0.475708	0.268834	0.788057	0.946929
ENSG00000007372	PAX6	protein_coding	11	paired box 6	3322.76	-0.497162	0.194084	-2.56157	0.0104201	0.221444
ENSG00000007376	RPUSD1	protein_coding	16	RNA pseudouridine synthase domain containing 1	252.232	-0.197468	0.228469	-0.864304	0.387421	0.792884
ENSG00000007384	RHBDF1	protein_coding	16	rhomboid 5 homolog 1	283.603	0.98343	0.435095	2.26218	0.0236862	0.321043
ENSG00000007392	LUC7L	protein_coding	16	LUC7 like	1394.92	-0.333115	0.287307	-1.15946	0.246269	0.702312
ENSG00000007402	CACNA2D2	protein_coding	3	calcium voltage-gated channel auxiliary subunit alpha2delta 2	736.59	1.28459	0.432197	2.97599	0.00292041	0.112651
ENSG00000007516	BAIAP3	protein_coding	16	BAI1 associated protein 3	982.204	0.632444	0.443527	1.4266	0.153695	0.60279
ENSG00000007520	TSR3	protein_coding	16	TSR3 ribosome maturation factor	589.215	-0.00537207	0.208675	-0.0257438	0.979462	0.994947
ENSG00000007541	PIGQ	protein_coding	16	phosphatidylinositol glycan anchor biosynthesis class Q	671.667	0.450745	0.273197	1.64987	0.0989688	0.521994
ENSG00000007545	CRAMP1	protein_coding	16	cramped chromatin regulator homolog 1	603.621	-0.118501	0.232971	-0.508651	0.610997	0.893841
ENSG00000007866	TEAD3	protein_coding	6	TEA domain transcription factor 3	270.598	0.318198	0.328377	0.96905	0.33252	0.762625
ENSG00000007923	DNAJC11	protein_coding	1	DnaJ heat shock protein family (Hsp40) member C11	1169.72	-0.390119	0.169186	-2.30582	0.0211209	0.306673
ENSG00000007944	MYLIP	protein_coding	6	myosin regulatory light chain interacting protein	408.203	0.136928	0.31765	0.431066	0.66642	0.911839
ENSG00000007968	E2F2	protein_coding	1	E2F transcription factor 2	92.9861	-1.00039	0.485881	-2.06602	0.0388264	0.388753
ENSG00000008018	PSMB1	protein_coding	6	proteasome 20S subunit beta 1	1399.25	0.115872	0.178262	0.650004	0.51569	0.855049
ENSG00000008056	SYN1	protein_coding	X	synapsin I	2212.05	-0.0216652	0.413675	-0.0523755	0.95823	0.991098
ENSG00000008083	JARID2	protein_coding	6	jumonji and AT-rich interaction domain containing 2	1539.47	-0.347291	0.202653	-1.71371	0.0865821	0.502152
ENSG00000008086	CDKL5	protein_coding	X	cyclin dependent kinase like 5	5053.24	-0.481626	0.442714	-1.08819	0.276513	0.724573
ENSG00000008118	CAMK1G	protein_coding	1	calcium/calmodulin dependent protein kinase IG	129.015	0.450877	0.297601	1.51499	0.129776	0.569779
ENSG00000008128	CDK11A	protein_coding	1	cyclin dependent kinase 11A	106.052	-0.0544496	0.312807	-0.174087	0.861797	0.965879
ENSG00000008130	NADK	protein_coding	1	NAD kinase	742.099	-0.0764925	0.171793	-0.44526	0.656132	0.909113
ENSG00000008196	TFAP2B	protein_coding	6	transcription factor AP-2 beta	23.1132	0.534793	0.446347	1.29015
ENSG00000008226	DLEC1	protein_coding	3	DLEC1 cilia and flagella associated protein	113.697	1.15938	0.507676	2.32821	0.0199008	0.298922
ENSG00000008256	CYTH3	protein_coding	7	cytohesin 3	1236.93	-0.36121	0.255945	-1.41127	0.158166	0.608153
ENSG00000008277	ADAM22	protein_coding	7	ADAM metallopeptidase domain 22	1813.17	-0.494421	0.4024	-1.2288	0.219147	0.673975
ENSG00000008282	SYPL1	protein_coding	7	synaptophysin like 1	1016.58	0.544765	0.304727	1.78773	0.0738198	0.475852
ENSG00000008283	CYB561	protein_coding	17	cytochrome b561	714.21	0.632547	0.432833	1.46188	0.143775	0.589255
ENSG00000008294	SPAG9	protein_coding	17	sperm associated antigen 9	7896.69	-0.285529	0.184023	-1.5516	0.120759	0.556808
ENSG00000008300	CELSR3	protein_coding	3	cadherin EGF LAG seven-pass G-type receptor 3	2864.42	-0.447776	0.42564	-1.05217	0.292723	0.735537
ENSG00000008311	AASS	protein_coding	7	aminoadipate-semialdehyde synthase	1254.94	0.0212849	0.300095	0.0709269	0.943456	0.98797
ENSG00000008324	SS18L2	protein_coding	3	SS18 like 2	229.664	0.598895	0.299828	1.9972	0.0458036	0.410662
ENSG00000008382	MPND	protein_coding	19	MPN domain containing	304.638	-0.171837	0.247238	-0.695003	0.487053	0.844029
ENSG00000008394	MGST1	protein_coding	12	microsomal glutathione S-transferase 1	553.804	0.149423	0.427069	0.349892	0.72642	0.929812
ENSG00000008405	CRY1	protein_coding	12	cryptochrome circadian regulator 1	1301.72	0.215477	0.23629	0.91192	0.361811	0.778863
ENSG00000008438	PGLYRP1	protein_coding	19	peptidoglycan recognition protein 1	17.3872	-1.3728	0.508391	-2.74331	0.00608233	0.168249
ENSG00000008441	NFIX	protein_coding	19	nuclear factor I X	14406.2	0.257375	0.21739	1.18393	0.23644	0.692419
ENSG00000008513	ST3GAL1	protein_coding	8	ST3 beta-galactoside alpha-2,3-sialyltransferase 1	1307.85	-0.430401	0.289478	-1.48679	0.13707	0.579839
ENSG00000008516	MMP25	protein_coding	16	matrix metallopeptidase 25	6.43537	-0.00825238	0.491049	-0.0167729	0.986618
ENSG00000008517	IL32	protein_coding	16	interleukin 32	38.1465	1.065	0.508886	2.13717	0.0325838	0.366545
ENSG00000008710	PKD1	protein_coding	16	polycystin 1, transient receptor potential channel interacting	5050.04	0.0437928	0.284215	0.154082	0.877545	0.969811
ENSG00000008735	MAPK8IP2	protein_coding	22	mitogen-activated protein kinase 8 interacting protein 2	2217.61	-0.139794	0.360321	-0.387972	0.698037	0.922235
ENSG00000008838	MED24	protein_coding	17	mediator complex subunit 24	1836.49	-0.0825012	0.156437	-0.527376	0.597933	0.888116
ENSG00000008853	RHOBTB2	protein_coding	8	Rho related BTB domain containing 2	2530.38	0.0738447	0.24463	0.30186	0.762759	0.939105
ENSG00000008869	HEATR5B	protein_coding	2	HEAT repeat containing 5B	2024.28	-0.436934	0.288087	-1.51667	0.12935	0.569697
ENSG00000008952	SEC62	protein_coding	3	SEC62 homolog, preprotein translocation factor	6508.67	0.37037	0.15709	2.35769	0.0183893	0.288559
ENSG00000008988	RPS20	protein_coding	8	ribosomal protein S20	8979.34	0.104167	0.175258	0.594362	0.55227	0.870121
ENSG00000009307	CSDE1	protein_coding	1	cold shock domain containing E1	14416.3	0.08775	0.206566	0.424803	0.67098	0.912388
ENSG00000009335	UBE3C	protein_coding	7	ubiquitin protein ligase E3C	1735.53	-0.325741	0.169237	-1.92474	0.0542619	0.432825
ENSG00000009413	REV3L	protein_coding	6	REV3 like, DNA directed polymerase zeta catalytic subunit	6179.34	-0.0396843	0.160348	-0.24749	0.804529	0.951861
ENSG00000009694	TENM1	protein_coding	X	teneurin transmembrane protein 1	5006.11	-0.620714	0.490756	-1.26726	0.205064	0.658755
ENSG00000009709	PAX7	protein_coding	1	paired box 7	30.1265	0.607106	0.50052	1.21415	0.22469	0.679419
ENSG00000009724	MASP2	protein_coding	1	mannan binding lectin serine peptidase 2	8.20297	-0.208685	0.479167	-0.436429	0.662525	0.910469
ENSG00000009780	FAM76A	protein_coding	1	family with sequence similarity 76 member A	414.187	0.0227772	0.197551	0.115297	0.90821	0.979099
ENSG00000009830	POMT2	protein_coding	14	protein O-mannosyltransferase 2	728.46	0.287897	0.297491	0.967758	0.333165	0.762683
ENSG00000009844	VTA1	protein_coding	6	vesicle trafficking 1	3289.45	0.0766254	0.342799	0.223526	0.823126	0.95543
ENSG00000009950	MLXIPL	protein_coding	7	MLX interacting protein like	107.476	0.506601	0.242831	2.08586	0.0369912	0.380215
ENSG00000009954	BAZ1B	protein_coding	7	bromodomain adjacent to zinc finger domain 1B	3716.46	-0.283732	0.166523	-1.70385	0.0884083	0.505294
ENSG00000010017	RANBP9	protein_coding	6	RAN binding protein 9	2510.78	-0.142133	0.187421	-0.758361	0.448235	0.826462
ENSG00000010030	ETV7	protein_coding	6	ETS variant transcription factor 7	13.9279	0.300626	0.464433	0.647768	0.517135	0.856006
ENSG00000010072	SPRTN	protein_coding	1	SprT-like N-terminal domain	391.847	-0.0771491	0.215804	-0.357511	0.72071	0.927612
ENSG00000010165	EEF1AKNMT	protein_coding	1	eEF1A lysine and N-terminal methyltransferase	502.93	-0.122097	0.17651	-0.691724	0.48911	0.844234
ENSG00000010219	DYRK4	protein_coding	12	dual specificity tyrosine phosphorylation regulated kinase 4	392.288	0.356307	0.161042	2.21247	0.0269343	0.338858
ENSG00000010244	ZNF207	protein_coding	17	zinc finger protein 207	3651.23	-0.144208	0.132234	-1.09055	0.27547	0.723432
ENSG00000010256	UQCRC1	protein_coding	3	ubiquinol-cytochrome c reductase core protein 1	1803.21	0.104334	0.182719	0.571009	0.567994	0.876118
ENSG00000010270	STARD3NL	protein_coding	7	STARD3 N-terminal like	1694.45	0.183776	0.242111	0.759058	0.447818	0.826206
ENSG00000010278	CD9	protein_coding	12	CD9 molecule	1855	1.07215	0.341089	3.14361	0.00166877	0.0786597
ENSG00000010282	HHATL	protein_coding	3	hedgehog acyltransferase like	6.78734	0.0207315	0.500021	0.0415613	0.966848
ENSG00000010292	NCAPD2	protein_coding	12	non-SMC condensin I complex subunit D2	799.087	-0.252364	0.216338	-1.16652	0.243405	0.69868
ENSG00000010295	IFFO1	protein_coding	12	intermediate filament family orphan 1	349.273	0.198509	0.196955	1.00791	0.313499	0.749961
ENSG00000010310	GIPR	protein_coding	19	gastric inhibitory polypeptide receptor	39.8246	-0.648315	0.437473	-1.48116	0.138564	0.581691
ENSG00000010318	PHF7	protein_coding	3	PHD finger protein 7	157.152	0.259128	0.208312	1.24395	0.213519	0.66554
ENSG00000010322	NISCH	protein_coding	3	nischarin	4078.75	0.146609	0.188719	0.776861	0.437241	0.821595
ENSG00000010327	STAB1	protein_coding	3	stabilin 1	11.6128	-0.141247	0.464756	-0.304499	0.760748	0.938676
ENSG00000010361	FUZ	protein_coding	19	fuzzy planar cell polarity protein	294.565	0.336142	0.354346	0.948636	0.342806	0.768801
ENSG00000010379	SLC6A13	protein_coding	12	solute carrier family 6 member 13	14.6898	0.0678124	0.42639	0.159221	0.873495	0.968566
ENSG00000010404	IDS	protein_coding	X	iduronate 2-sulfatase	2427.12	-0.00358491	0.265251	-0.0135167	0.989216	0.997018
ENSG00000010539	ZNF200	protein_coding	16	zinc finger protein 200	269.106	-0.199941	0.185182	-1.07969	0.280281	0.726858
ENSG00000010610	CD4	protein_coding	12	CD4 molecule	13.4215	0.741151	0.47999	1.63811	0.101398	0.526198
ENSG00000010626	LRRC23	protein_coding	12	leucine rich repeat containing 23	252.404	0.800796	0.398049	2.01204	0.0442159	0.407117
ENSG00000010704	HFE	protein_coding	6	homeostatic iron regulator	63.5114	0.912351	0.441693	2.06615	0.0388141	0.388753
ENSG00000010803	SCMH1	protein_coding	1	Scm polycomb group protein homolog 1	1048.47	-0.0360106	0.179966	-0.200096	0.841405	0.960266
ENSG00000010810	FYN	protein_coding	6	FYN proto-oncogene, Src family tyrosine kinase	6060.55	-0.0675833	0.197524	-0.342153	0.732236	0.931835
ENSG00000010818	HIVEP2	protein_coding	6	HIVEP zinc finger 2	10468.3	-0.388939	0.448583	-0.86722	0.385822	0.791853
ENSG00000010932	FMO1	protein_coding	1	flavin containing dimethylaniline monoxygenase 1	49.596	1.33458	0.508532	2.74187	0.00610908	0.168249
ENSG00000011007	ELOA	protein_coding	1	elongin A	1861.48	-0.330959	0.215963	-1.53247	0.125407	0.563108
ENSG00000011009	LYPLA2	protein_coding	1	lysophospholipase 2	698.665	0.461413	0.363757	1.26847	0.20463	0.658709
ENSG00000011021	CLCN6	protein_coding	1	chloride voltage-gated channel 6	1718.81	-0.0119588	0.181839	-0.0657671	0.947563	0.988924
ENSG00000011028	MRC2	protein_coding	17	mannose receptor C type 2	3236.18	0.211365	0.343685	0.614999	0.538555	0.866167
ENSG00000011052	NME1-NME2	protein_coding	17	NME1-NME2 readthrough	18.9839	-0.486841	0.407209	-1.19387	0.23253	0.687585
ENSG00000011083	SLC6A7	protein_coding	5	solute carrier family 6 member 7	77.9659	-0.0887402	0.424369	-0.20905	0.834409	0.958925
ENSG00000011105	TSPAN9	protein_coding	12	tetraspanin 9	715.624	0.811331	0.385028	2.10751	0.0350737	0.375351
ENSG00000011114	BTBD7	protein_coding	14	BTB domain containing 7	1394.43	-0.306938	0.161168	-1.90443	0.0568536	0.442449
ENSG00000011132	APBA3	protein_coding	19	amyloid beta precursor protein binding family A member 3	208.425	0.057815	0.266277	0.217125	0.828111	0.956815
ENSG00000011143	MKS1	protein_coding	17	MKS transition zone complex subunit 1	278.077	0.0504919	0.207946	0.242813	0.80815	0.952767
ENSG00000011198	ABHD5	protein_coding	3	abhydrolase domain containing 5	802.858	-0.00750264	0.13092	-0.0573077	0.9543	0.990221
ENSG00000011201	ANOS1	protein_coding	X	anosmin 1	4474.36	-0.200075	0.271598	-0.736662	0.461328	0.834158
ENSG00000011243	AKAP8L	protein_coding	19	A-kinase anchoring protein 8 like	2044.39	0.305888	0.225115	1.35881	0.174206	0.62586
ENSG00000011258	MBTD1	protein_coding	17	mbt domain containing 1	1124.21	-0.738956	0.225477	-3.27717	0.00104853	0.0580141
ENSG00000011260	UTP18	protein_coding	17	UTP18 small subunit processome component	793.331	-0.00671444	0.193991	-0.0346128	0.972388	0.993614
ENSG00000011275	RNF216	protein_coding	7	ring finger protein 216	1848.41	-0.097474	0.138288	-0.704862	0.480896	0.842831
ENSG00000011295	TTC19	protein_coding	17	tetratricopeptide repeat domain 19	1781.78	0.247882	0.218757	1.13313	0.257159	0.711657
ENSG00000011304	PTBP1	protein_coding	19	polypyrimidine tract binding protein 1	2587.18	0.355107	0.368629	0.963341	0.335376	0.763641
ENSG00000011332	DPF1	protein_coding	19	double PHD fingers 1	1223.78	-0.0448172	0.455493	-0.0983956	0.921618	0.982303
ENSG00000011347	SYT7	protein_coding	11	synaptotagmin 7	2634.18	0.169988	0.437686	0.388385	0.697731	0.922129
ENSG00000011376	LARS2	protein_coding	3	leucyl-tRNA synthetase 2, mitochondrial	1099.6	0.0472058	0.197903	0.238528	0.811472	0.952767
ENSG00000011405	PIK3C2A	protein_coding	11	phosphatidylinositol-4-phosphate 3-kinase catalytic subunit type 2 alpha	3579.03	-0.13673	0.198519	-0.688753	0.490979	0.844981
ENSG00000011422	PLAUR	protein_coding	19	plasminogen activator, urokinase receptor	64.3758	0.132937	0.433176	0.306869	0.758943	0.938511
ENSG00000011426	ANLN	protein_coding	7	anillin actin binding protein	650.955	-0.698018	0.450288	-1.55116	0.120864	0.556808
ENSG00000011451	WIZ	protein_coding	19	WIZ zinc finger	2922.61	-0.192614	0.245493	-0.784598	0.432689	0.81952
ENSG00000011454	RABGAP1	protein_coding	9	RAB GTPase activating protein 1	3608.79	-0.0504228	0.187087	-0.269517	0.787532	0.94691
ENSG00000011465	DCN	protein_coding	12	decorin	1970.3	0.698517	0.494159	1.41755	0.156323	0.605508
ENSG00000011478	QPCTL	protein_coding	19	glutaminyl-peptide cyclotransferase like	136.323	0.557446	0.340907	1.63502	0.102045	0.526895
ENSG00000011485	PPP5C	protein_coding	19	protein phosphatase 5 catalytic subunit	1657.8	-0.0353466	0.179986	-0.196386	0.844308	0.960815
ENSG00000011523	CEP68	protein_coding	2	centrosomal protein 68	2101.16	-0.38467	0.266305	-1.44447	0.148608	0.594684
ENSG00000011566	MAP4K3	protein_coding	2	mitogen-activated protein kinase kinase kinase kinase 3	1765.7	0.0607776	0.130666	0.465136	0.641834	0.905468
ENSG00000011638	TMEM159	protein_coding	16	transmembrane protein 159	185.504	-0.0922113	0.384399	-0.239872	0.810429	0.952767
ENSG00000011677	GABRA3	protein_coding	X	gamma-aminobutyric acid type A receptor subunit alpha3	728.512	0.447999	0.327396	1.36832	0.171213	0.622271
ENSG00000012048	BRCA1	protein_coding	17	BRCA1 DNA repair associated	297.707	-0.369018	0.308089	-1.19781	0.230992	0.686651
ENSG00000012061	ERCC1	protein_coding	19	ERCC excision repair 1, endonuclease non-catalytic subunit	1116.57	0.119242	0.26571	0.448764	0.653602	0.90822
ENSG00000012171	SEMA3B	protein_coding	3	semaphorin 3B	932.431	1.39629	0.508402	2.8434	0.00446348	0.144614
ENSG00000012174	MBTPS2	protein_coding	X	membrane bound transcription factor peptidase, site 2	1123.92	-0.0171984	0.175639	-0.0979196	0.921996	0.982405
ENSG00000012211	PRICKLE3	protein_coding	X	prickle planar cell polarity protein 3	66.5454	0.793703	0.437586	1.81398	0.0696814	0.469379
ENSG00000012232	EXTL3	protein_coding	8	exostosin like glycosyltransferase 3	3475.03	-0.0776276	0.164865	-0.470856	0.637743	0.904602
ENSG00000012660	ELOVL5	protein_coding	6	ELOVL fatty acid elongase 5	3483.95	0.726487	0.225028	3.22839	0.00124487	0.0649239
ENSG00000012779	ALOX5	protein_coding	10	arachidonate 5-lipoxygenase	63.7763	0.839417	0.506914	1.69202	0.0906421	0.508247
ENSG00000012822	CALCOCO1	protein_coding	12	calcium binding and coiled-coil domain 1	1922.06	0.115422	0.227618	0.507087	0.612093	0.893895
ENSG00000012963	UBR7	protein_coding	14	ubiquitin protein ligase E3 component n-recognin 7	1155.3	-0.294315	0.174769	-1.68401	0.0921798	0.510573
ENSG00000012983	MAP4K5	protein_coding	14	mitogen-activated protein kinase kinase kinase kinase 5	2328.06	-0.413455	0.241238	-1.71389	0.0865496	0.502113
ENSG00000013016	EHD3	protein_coding	2	EH domain containing 3	901.976	0.429929	0.236508	1.81777	0.0690988	0.467361
ENSG00000013275	PSMC4	protein_coding	19	proteasome 26S subunit, ATPase 4	1416.67	-0.258141	0.20432	-1.2634	0.206446	0.659631
ENSG00000013288	MAN2B2	protein_coding	4	mannosidase alpha class 2B member 2	1309.18	0.214461	0.220977	0.970508	0.331793	0.762086
ENSG00000013293	SLC7A14	protein_coding	3	solute carrier family 7 member 14	641.157	0.108329	0.408513	0.265165	0.790883	0.948039
ENSG00000013297	CLDN11	protein_coding	3	claudin 11	22.6899	1.12283	0.5062	2.2458	0.0247168	0.326263
ENSG00000013306	SLC25A39	protein_coding	17	solute carrier family 25 member 39	1382.38	0.331512	0.312746	1.06	0.289143	0.732121
ENSG00000013364	MVP	protein_coding	16	major vault protein	682.631	0.439823	0.397605	1.10626	0.268612	0.718194
ENSG00000013374	NUB1	protein_coding	7	negative regulator of ubiquitin like proteins 1	1144.07	0.0877218	0.235182	0.372991	0.709155	0.924172
ENSG00000013375	PGM3	protein_coding	6	phosphoglucomutase 3	1756.61	0.0102117	0.232604	0.0439007	0.964984	0.99246
ENSG00000013392	RWDD2A	protein_coding	6	RWD domain containing 2A	423.839	0.0796169	0.176321	0.451541	0.651599	0.907924
ENSG00000013441	CLK1	protein_coding	2	CDC like kinase 1	2812.67	0.152365	0.296421	0.514016	0.607241	0.892745
ENSG00000180543	TSPYL5	protein_coding	8	TSPY like 5	185.918	-6.18845	0.414579	-8.17237	3.0238e-16	3.25361e-13
ENSG00000013523	ANGEL1	protein_coding	14	angel homolog 1	368.808	0.161483	0.247554	0.65234	0.514182	0.854697
ENSG00000013561	RNF14	protein_coding	5	ring finger protein 14	1399.74	-0.0563858	0.171687	-0.328421	0.742593	0.934151
ENSG00000013563	DNASE1L1	protein_coding	X	deoxyribonuclease 1 like 1	315.836	0.567871	0.32173	1.76487	0.0775849	0.482623
ENSG00000013573	DDX11	protein_coding	12	DEAD/H-box helicase 11	334.083	0.01273	0.241494	0.0527148	0.957959	0.991029
ENSG00000013583	HEBP1	protein_coding	12	heme binding protein 1	366.125	0.186149	0.272945	0.681984	0.495249	0.84642
ENSG00000013588	GPRC5A	protein_coding	12	G protein-coupled receptor class C group 5 member A	206.306	0.485783	0.421337	1.15311	0.248864	0.705515
ENSG00000013619	MAMLD1	protein_coding	X	mastermind like domain containing 1	822.61	0.274687	0.284437	0.965698	0.334195	0.76296
ENSG00000013725	CD6	protein_coding	11	CD6 molecule	14.7554	0.247696	0.501477	0.493339	0.621773	0.897521
ENSG00000013810	TACC3	protein_coding	4	transforming acidic coiled-coil containing protein 3	283.718	-0.633739	0.328289	-1.9303	0.0535695	0.431681
ENSG00000014123	UFL1	protein_coding	6	UFM1 specific ligase 1	1466.46	0.254431	0.197118	1.29076	0.196787	0.650988
ENSG00000014138	POLA2	protein_coding	11	DNA polymerase alpha 2, accessory subunit	44.5877	-0.262288	0.299263	-0.876359	0.380835	0.789958
ENSG00000014164	ZC3H3	protein_coding	8	zinc finger CCCH-type containing 3	627.089	-0.0429835	0.209639	-0.205036	0.837544	0.959864
ENSG00000014216	CAPN1	protein_coding	11	calpain 1	2247.26	0.0169556	0.193061	0.0878236	0.930017	0.98446
ENSG00000014257	ACP3	protein_coding	3	acid phosphatase 3	14.2838	0.864983	0.48478	1.90102	0.0572992	0.442871
ENSG00000014641	MDH1	protein_coding	2	malate dehydrogenase 1	2904.69	0.538221	0.300651	1.79019	0.0734235	0.475773
ENSG00000014824	SLC30A9	protein_coding	4	solute carrier family 30 member 9	4089.74	0.15683	0.224629	0.698168	0.485072	0.843614
ENSG00000014914	MTMR11	protein_coding	1	myotubularin related protein 11	424.498	0.548734	0.401449	1.36711	0.17159	0.622867
ENSG00000014919	COX15	protein_coding	10	cytochrome c oxidase assembly homolog COX15	778.931	-0.145336	0.181972	-0.798662	0.424487	0.814981
ENSG00000015133	CCDC88C	protein_coding	14	coiled-coil domain containing 88C	1442.78	0.0327371	0.274872	0.119098	0.905198	0.977853
ENSG00000015153	YAF2	protein_coding	12	YY1 associated factor 2	1011.39	0.0713142	0.2866	0.248826	0.803495	0.951672
ENSG00000015171	ZMYND11	protein_coding	10	zinc finger MYND-type containing 11	5620.06	-0.128079	0.254804	-0.502659	0.615204	0.895076
ENSG00000015285	WAS	protein_coding	X	WASP actin nucleation promoting factor	21.7232	-0.316611	0.368258	-0.859562	0.39003	0.794285
ENSG00000015475	BID	protein_coding	22	BH3 interacting domain death agonist	869.57	0.0531844	0.424764	0.125206	0.900361	0.976392
ENSG00000015479	MATR3	protein_coding	5	matrin 3	884.893	0.194945	0.265952	0.733017	0.463548	0.834738
ENSG00000015520	NPC1L1	protein_coding	7	NPC1 like intracellular cholesterol transporter 1	35.3931	-0.855507	0.393169	-2.17307	0.0297748	0.351693
ENSG00000015532	XYLT2	protein_coding	17	xylosyltransferase 2	819.371	0.759221	0.403084	1.88394	0.0595725	0.444813
ENSG00000015592	STMN4	protein_coding	8	stathmin 4	5041.63	-0.171984	0.439979	-0.390906	0.695867	0.921719
ENSG00000015676	NUDCD3	protein_coding	7	NudC domain containing 3	2957.23	-0.110344	0.264906	-0.416541	0.677014	0.913293
ENSG00000016391	CHDH	protein_coding	3	choline dehydrogenase	417.555	0.615509	0.292665	2.1031	0.0354571	0.376696
ENSG00000016402	IL20RA	protein_coding	6	interleukin 20 receptor subunit alpha	5.61709	0.543233	0.508579	1.07773	0.281155
ENSG00000016864	GLT8D1	protein_coding	3	glycosyltransferase 8 domain containing 1	875.473	0.252205	0.228325	1.10458	0.26934	0.71885
ENSG00000017260	ATP2C1	protein_coding	3	ATPase secretory pathway Ca2+ transporting 1	3950.63	0.245062	0.247578	0.989834	0.322255	0.75554
ENSG00000017427	IGF1	protein_coding	12	insulin like growth factor 1	530.939	0.781188	0.507252	1.56986	0.116448	0.55024
ENSG00000017483	SLC38A5	protein_coding	X	solute carrier family 38 member 5	30.2904	-0.149569	0.382558	-0.390913	0.695862	0.921719
ENSG00000017797	RALBP1	protein_coding	18	ralA binding protein 1	1361.64	-0.0530365	0.237811	-0.223019	0.82352	0.955493
ENSG00000018189	RUFY3	protein_coding	4	RUN and FYVE domain containing 3	12129.7	-0.00560377	0.318796	-0.0175803	0.985974	0.996691
ENSG00000018236	CNTN1	protein_coding	12	contactin 1	10478.8	0.288011	0.394635	0.729836	0.465491	0.836034
ENSG00000018280	SLC11A1	protein_coding	2	solute carrier family 11 member 1	14.6728	-0.14055	0.44921	-0.31289	0.754364	0.937605
ENSG00000018408	WWTR1	protein_coding	3	WW domain containing transcription regulator 1	3045.89	0.339377	0.437262	0.776232	0.437612	0.821839
ENSG00000018510	AGPS	protein_coding	2	alkylglycerone phosphate synthase	2132.26	0.0117684	0.170014	0.0692192	0.944815	0.988428
ENSG00000018607	ZNF806	unprocessed_pseudogene	2	zinc finger protein 806	14.2157	-0.477392	0.447604	-1.06613	0.286367	0.731079
ENSG00000018610	CXorf56	protein_coding	X	chromosome X open reading frame 56	413.821	0.122829	0.217392	0.565002	0.572072	0.877876
ENSG00000018625	ATP1A2	protein_coding	1	ATPase Na+/K+ transporting subunit alpha 2	11243	0.792715	0.297005	2.66909	0.00760576	0.192546
ENSG00000018699	TTC27	protein_coding	2	tetratricopeptide repeat domain 27	449.616	-0.055914	0.170749	-0.327467	0.743314	0.934151
ENSG00000018869	ZNF582	protein_coding	19	zinc finger protein 582	111.265	-0.359742	0.338769	-1.06191	0.288277	0.731935
ENSG00000019144	PHLDB1	protein_coding	11	pleckstrin homology like domain family B member 1	4379.12	0.259381	0.256732	1.01032	0.312343	0.749204
ENSG00000019186	CYP24A1	protein_coding	20	cytochrome P450 family 24 subfamily A member 1	22.7879	0.140143	0.475123	0.294799	0.768148	0.940975
ENSG00000019485	PRDM11	protein_coding	11	PR/SET domain 11	763.406	-0.036029	0.27839	-0.129419	0.897026	0.975862
ENSG00000019505	SYT13	protein_coding	11	synaptotagmin 13	4283.38	-0.206665	0.435408	-0.474667	0.635025	0.903189
ENSG00000019549	SNAI2	protein_coding	8	snail family transcriptional repressor 2	67.117	0.460158	0.375437	1.22575	0.220291	0.674454
ENSG00000019582	CD74	protein_coding	5	CD74 molecule	54.7642	0.376482	0.495623	0.760138	0.447172	0.825537
ENSG00000019991	HGF	protein_coding	7	hepatocyte growth factor	522.275	-0.277879	0.369042	-0.753006	0.451446	0.827895
ENSG00000019995	ZRANB1	protein_coding	10	zinc finger RANBP2-type containing 1	2491.64	-0.0255738	0.252337	-0.101349	0.919273	0.981669
ENSG00000020129	NCDN	protein_coding	1	neurochondrin	2125.49	0.37677	0.214458	1.75683	0.0789474	0.48612
ENSG00000020181	ADGRA2	protein_coding	8	adhesion G protein-coupled receptor A2	130.523	0.183819	0.482713	0.380791	0.703359	0.923147
ENSG00000020256	ZFP64	protein_coding	20	ZFP64 zinc finger protein	639.63	-0.188904	0.210242	-0.898491	0.368924	0.783482
ENSG00000020426	MNAT1	protein_coding	14	MNAT1 component of CDK activating kinase	605.668	0.164431	0.228452	0.719778	0.471662	0.838778
ENSG00000020577	SAMD4A	protein_coding	14	sterile alpha motif domain containing 4A	2016.13	0.583238	0.318709	1.83004	0.0672444	0.463115
ENSG00000020922	MRE11	protein_coding	11	MRE11 homolog, double strand break repair nuclease	575.993	-0.329061	0.214199	-1.53625	0.124478	0.561659
ENSG00000021300	PLEKHB1	protein_coding	11	pleckstrin homology domain containing B1	1292.14	0.704388	0.276556	2.54697	0.0108663	0.226493
ENSG00000021355	SERPINB1	protein_coding	6	serpin family B member 1	117.559	1.2565	0.48425	2.60845	0.00909536	0.208496
ENSG00000021488	SLC7A9	protein_coding	19	solute carrier family 7 member 9	21.5376	-0.604167	0.439407	-1.37517	0.169079	0.620534
ENSG00000021574	SPAST	protein_coding	2	spastin	2391.6	-0.357531	0.321276	-1.11285	0.265774	0.716251
ENSG00000021645	NRXN3	protein_coding	14	neurexin 3	1081.74	0.376178	0.281202	1.33774	0.180981	0.632966
ENSG00000021762	OSBPL5	protein_coding	11	oxysterol binding protein like 5	895.566	-0.322259	0.230676	-1.39702	0.162408	0.613388
ENSG00000021776	AQR	protein_coding	15	aquarius intron-binding spliceosomal factor	2041.73	-0.352007	0.12918	-2.72491	0.00643183	0.173327
ENSG00000021826	CPS1	protein_coding	2	carbamoyl-phosphate synthase 1	293.429	1.11406	0.48486	2.30872	0.0209592	0.305846
ENSG00000022267	FHL1	protein_coding	X	four and a half LIM domains 1	5202.03	0.115238	0.187374	0.615018	0.538543	0.866167
ENSG00000022277	RTF2	protein_coding	20	replication termination factor 2	1337.12	0.0810852	0.141914	0.571365	0.567752	0.876111
ENSG00000227124	ZNF717	protein_coding	3	zinc finger protein 717	154.119	-6.11137	0.423734	-8.7424	2.28207e-18	3.1103e-15
ENSG00000022556	NLRP2	protein_coding	19	NLR family pyrin domain containing 2	293.904	-0.472923	0.167546	-2.82241	0.00476636	0.148912
ENSG00000022567	SLC45A4	protein_coding	8	solute carrier family 45 member 4	547.527	0.306696	0.37676	0.814022	0.415632	0.809566
ENSG00000022840	RNF10	protein_coding	12	ring finger protein 10	3737.88	-0.0251596	0.202793	-0.124066	0.901263	0.976798
ENSG00000022976	ZNF839	protein_coding	14	zinc finger protein 839	270.674	0.0408093	0.195784	0.20844	0.834885	0.9593
ENSG00000023041	ZDHHC6	protein_coding	10	zinc finger DHHC-type palmitoyltransferase 6	773.596	-0.0446939	0.165407	-0.270206	0.787002	0.946606
ENSG00000023171	GRAMD1B	protein_coding	11	GRAM domain containing 1B	3305.9	0.48536	0.236479	2.05243	0.040128	0.393853
ENSG00000023191	RNH1	protein_coding	11	ribonuclease/angiogenin inhibitor 1	1328.43	0.313581	0.237705	1.31919	0.187106	0.639986
ENSG00000023228	NDUFS1	protein_coding	2	NADH:ubiquinone oxidoreductase core subunit S1	5037.47	-0.0966069	0.1661	-0.581618	0.560824	0.873662
ENSG00000023287	RB1CC1	protein_coding	8	RB1 inducible coiled-coil 1	5254.02	-0.191069	0.303024	-0.630544	0.528339	0.861013
ENSG00000023318	ERP44	protein_coding	9	endoplasmic reticulum protein 44	1694.51	0.0261957	0.191423	0.136846	0.891153	0.974242
ENSG00000023330	ALAS1	protein_coding	3	5'-aminolevulinate synthase 1	1251.99	-0.00800608	0.1928	-0.0415261	0.966876	0.992833
ENSG00000023445	BIRC3	protein_coding	11	baculoviral IAP repeat containing 3	94.6152	1.32371	0.430183	3.07693	0.00209144	0.0903598
ENSG00000023516	AKAP11	protein_coding	13	A-kinase anchoring protein 11	8439.79	-0.0251406	0.290384	-0.0865794	0.931006	0.98475
ENSG00000023572	GLRX2	protein_coding	1	glutaredoxin 2	430.283	-0.385191	0.149673	-2.57344	0.0100692	0.218168
ENSG00000023608	SNAPC1	protein_coding	14	small nuclear RNA activating complex polypeptide 1	261.783	0.274453	0.205849	1.33327	0.182445	0.634151
ENSG00000023697	DERA	protein_coding	12	deoxyribose-phosphate aldolase	253.593	-0.175338	0.221916	-0.790106	0.429466	0.818419
ENSG00000023734	STRAP	protein_coding	12	serine/threonine kinase receptor associated protein	4157.7	0.0242898	0.194304	0.125008	0.900517	0.976392
ENSG00000023839	ABCC2	protein_coding	10	ATP binding cassette subfamily C member 2	16.532	-0.0546976	0.432157	-0.126478	0.899353	0.976389
ENSG00000023892	DEF6	protein_coding	6	DEF6 guanine nucleotide exchange factor	16.1481	0.294905	0.409697	0.720142	0.471438	0.83875
ENSG00000023902	PLEKHO1	protein_coding	1	pleckstrin homology domain containing O1	1337	0.122973	0.358117	0.343385	0.731309	0.931556
ENSG00000023909	GCLM	protein_coding	1	glutamate-cysteine ligase modifier subunit	756.317	0.123012	0.367957	0.334309	0.738146	0.933655
ENSG00000024048	UBR2	protein_coding	6	ubiquitin protein ligase E3 component n-recognin 2	1719.87	-0.244698	0.145093	-1.68649	0.0917016	0.509559
ENSG00000024422	EHD2	protein_coding	19	EH domain containing 2	918.583	0.636129	0.392167	1.62232	0.104735	0.531237
ENSG00000278318	ZNF229	protein_coding	19	zinc finger protein 229	189.255	-5.92112	0.442033	-8.73081	2.52853e-18	3.23083e-15
ENSG00000024862	CCDC28A	protein_coding	6	coiled-coil domain containing 28A	199.022	0.872003	0.431639	2.02107	0.0432725	0.405251
ENSG00000025039	RRAGD	protein_coding	6	Ras related GTP binding D	3002.41	-0.122654	0.188458	-0.650831	0.515156	0.854697
ENSG00000025156	HSF2	protein_coding	6	heat shock transcription factor 2	1229.23	0.376238	0.219914	1.71083	0.0871132	0.503791
ENSG00000025293	PHF20	protein_coding	20	PHD finger protein 20	2102.23	-0.0330937	0.298457	-0.110885	0.911708	0.979709
ENSG00000025423	HSD17B6	protein_coding	12	hydroxysteroid 17-beta dehydrogenase 6	21.8763	0.16963	0.436224	0.388869	0.697373	0.922032
ENSG00000025434	NR1H3	protein_coding	11	nuclear receptor subfamily 1 group H member 3	166.395	0.218507	0.222305	0.982905	0.325654	0.757843
ENSG00000025708	TYMP	protein_coding	22	thymidine phosphorylase	73.4695	1.06478	0.503574	2.13427	0.0328205	0.366545
ENSG00000025770	NCAPH2	protein_coding	22	non-SMC condensin II complex subunit H2	755.699	-0.0544066	0.244376	-0.222633	0.823821	0.955493
ENSG00000025772	TOMM34	protein_coding	20	translocase of outer mitochondrial membrane 34	734.883	0.184306	0.224545	0.820784	0.411769	0.807407
ENSG00000025796	SEC63	protein_coding	6	SEC63 homolog, protein translocation regulator	3537.66	-0.108563	0.152389	-0.712406	0.476213	0.840103
ENSG00000025800	KPNA6	protein_coding	1	karyopherin subunit alpha 6	3680.84	0.0256909	0.202985	0.126564	0.899285	0.976367
ENSG00000026025	VIM	protein_coding	10	vimentin	48040.6	0.445182	0.408976	1.08864	0.276314	0.724319
ENSG00000026036	RTEL1-TNFRSF6B	protein_coding	20	RTEL1-TNFRSF6B readthrough (NMD candidate)	36.9378	0.0759426	0.328164	0.231431	0.81698	0.953276
ENSG00000026103	FAS	protein_coding	10	Fas cell surface death receptor	495.011	0.764573	0.394442	1.93875	0.0525316	0.428513
ENSG00000026297	RNASET2	protein_coding	6	ribonuclease T2	288.725	0.519167	0.335657	1.54673	0.12193	0.557782
ENSG00000026508	CD44	protein_coding	11	CD44 molecule (Indian blood group)	10149.3	0.564779	0.463638	1.21894	0.222867	0.677223
ENSG00000026559	KCNG1	protein_coding	20	potassium voltage-gated channel modifier subfamily G member 1	883.161	0.623681	0.437898	1.42476	0.154226	0.603362
ENSG00000026652	AGPAT4	protein_coding	6	1-acylglycerol-3-phosphate O-acyltransferase 4	2249.96	-0.328278	0.234073	-1.40246	0.160777	0.611408
ENSG00000026950	BTN3A1	protein_coding	6	butyrophilin subfamily 3 member A1	942.292	-0.0267207	0.182174	-0.146679	0.883386	0.972003
ENSG00000027001	MIPEP	protein_coding	13	mitochondrial intermediate peptidase	345.136	0.120272	0.322572	0.372839	0.709268	0.924232
ENSG00000027075	PRKCH	protein_coding	14	protein kinase C eta	28.8533	0.850838	0.377185	2.252	0.0243223	0.323939
ENSG00000027644	INSRR	protein_coding	1	insulin receptor related receptor	8.2322	-0.00808441	0.501374	-0.0161706	0.987098	0.996823
ENSG00000027697	IFNGR1	protein_coding	6	interferon gamma receptor 1	754.424	0.118855	0.20269	0.586389	0.557614	0.873459
ENSG00000027847	B4GALT7	protein_coding	5	beta-1,4-galactosyltransferase 7	443.434	0.325915	0.258328	1.2616	0.207094	0.660091
ENSG00000027869	SH2D2A	protein_coding	1	SH2 domain containing 2A	14.3866	0.68409	0.486951	1.40165	0.16102	0.611988
ENSG00000028116	VRK2	protein_coding	2	VRK serine/threonine kinase 2	134.956	0.389179	0.344769	1.12878	0.258991	0.712533
ENSG00000028137	TNFRSF1B	protein_coding	1	TNF receptor superfamily member 1B	6.22851	0.900027	0.507757	1.77852	0.0753182
ENSG00000028203	VEZT	protein_coding	12	vezatin, adherens junctions transmembrane protein	3432.18	-0.253978	0.266551	-0.952829	0.340677	0.767
ENSG00000028277	POU2F2	protein_coding	19	POU class 2 homeobox 2	269.931	-0.037032	0.415587	-0.0891121	0.928993	0.984365
ENSG00000028310	BRD9	protein_coding	5	bromodomain containing 9	844.881	-0.16917	0.168028	-1.00679	0.314036	0.750318
ENSG00000028528	SNX1	protein_coding	15	sorting nexin 1	1830.54	-0.196135	0.239138	-0.820176	0.412116	0.807407
ENSG00000028839	TBPL1	protein_coding	6	TATA-box binding protein like 1	611.765	0.0954122	0.266548	0.357946	0.720383	0.927525
ENSG00000029153	ARNTL2	protein_coding	12	aryl hydrocarbon receptor nuclear translocator like 2	661.427	-0.240267	0.341502	-0.70356	0.481707	0.842831
ENSG00000029363	BCLAF1	protein_coding	6	BCL2 associated transcription factor 1	5734.11	-0.0122656	0.148376	-0.0826663	0.934117	0.985631
ENSG00000029364	SLC39A9	protein_coding	14	solute carrier family 39 member 9	2352.18	0.0780824	0.196546	0.397271	0.691167	0.920016
ENSG00000029534	ANK1	protein_coding	8	ankyrin 1	680.205	-0.770748	0.374809	-2.05651	0.039733	0.392986
ENSG00000029559	IBSP	protein_coding	4	integrin binding sialoprotein	19.297	0.870826	0.494974	1.84923	0.0644244	0.457006
ENSG00000029639	TFB1M	protein_coding	6	transcription factor B1, mitochondrial	144.986	-0.242548	0.255186	-0.950454	0.341881	0.767984
ENSG00000029725	RABEP1	protein_coding	17	rabaptin, RAB GTPase binding effector protein 1	4988.02	-0.212675	0.262648	-0.809734	0.418093	0.811597
ENSG00000029993	HMGB3	protein_coding	X	high mobility group box 3	1225.41	-0.405078	0.237018	-1.70903	0.0874459	0.503973
ENSG00000030066	NUP160	protein_coding	11	nucleoporin 160	1128.78	-0.39647	0.197334	-2.00911	0.0445256	0.407467
ENSG00000030110	BAK1	protein_coding	6	BCL2 antagonist/killer 1	192.818	0.419612	0.320659	1.30852	0.190695	0.644702
ENSG00000030304	MUSK	protein_coding	9	muscle associated receptor tyrosine kinase	94.4618	1.17911	0.504279	2.48795	0.0128482	0.244961
ENSG00000030419	IKZF2	protein_coding	2	IKAROS family zinc finger 2	512.185	-0.11312	0.165361	-0.68409	0.493919	0.845835
ENSG00000030582	GRN	protein_coding	17	granulin precursor	1334.54	0.478232	0.400425	1.19442	0.232313	0.68747
ENSG00000031003	FAM13B	protein_coding	5	family with sequence similarity 13 member B	1776.11	-0.640691	0.246279	-2.60145	0.00928317	0.209898
ENSG00000031081	ARHGAP31	protein_coding	3	Rho GTPase activating protein 31	1701.61	-0.0734472	0.238114	-0.308459	0.757733	0.938347
ENSG00000031691	CENPQ	protein_coding	6	centromere protein Q	184.977	0.29203	0.324132	0.900959	0.36761	0.783101
ENSG00000031698	SARS1	protein_coding	1	seryl-tRNA synthetase 1	2775.13	-0.125905	0.164626	-0.764796	0.444393	0.82438
ENSG00000031823	RANBP3	protein_coding	19	RAN binding protein 3	1524.2	0.014018	0.161993	0.0865335	0.931042	0.98475
ENSG00000032219	ARID4A	protein_coding	14	AT-rich interaction domain 4A	2305.1	0.041676	0.313137	0.13309	0.894122	0.975437
ENSG00000032389	EIPR1	protein_coding	2	EARP complex and GARP complex interacting protein 1	628.075	0.0504091	0.232119	0.217166	0.828079	0.956815
ENSG00000032444	PNPLA6	protein_coding	19	patatin like phospholipase domain containing 6	1280.45	0.265055	0.303514	0.873279	0.382511	0.790863
ENSG00000032742	IFT88	protein_coding	13	intraflagellar transport 88	657.457	0.248753	0.236344	1.05251	0.292564	0.735422
ENSG00000033011	ALG1	protein_coding	16	ALG1 chitobiosyldiphosphodolichol beta-mannosyltransferase	285.567	-0.0354548	0.264042	-0.134279	0.893182	0.975126
ENSG00000033030	ZCCHC8	protein_coding	12	zinc finger CCHC-type containing 8	626.636	-0.198172	0.155888	-1.27123	0.203646	0.656809
ENSG00000033050	ABCF2	protein_coding	7	ATP binding cassette subfamily F member 2	436.493	-0.206617	0.191901	-1.07666	0.281633	0.727258
ENSG00000033100	CHPF2	protein_coding	7	chondroitin polymerizing factor 2	988.963	0.423699	0.295456	1.43405	0.151558	0.599
ENSG00000033122	LRRC7	protein_coding	1	leucine rich repeat containing 7	7023.39	-0.591876	0.490022	-1.20992	0.22631	0.680995
ENSG00000033170	FUT8	protein_coding	14	fucosyltransferase 8	1648.77	-0.175443	0.194473	-0.902141	0.366982	0.782712
ENSG00000033178	UBA6	protein_coding	4	ubiquitin like modifier activating enzyme 6	2975.6	-0.110753	0.244415	-0.453136	0.650451	0.907615
ENSG00000033327	GAB2	protein_coding	11	GRB2 associated binding protein 2	3319.55	0.0702257	0.149693	0.469132	0.638976	0.904843
ENSG00000033627	ATP6V0A1	protein_coding	17	ATPase H+ transporting V0 subunit a1	4185.63	0.00978361	0.235221	0.0415917	0.966824	0.992833
ENSG00000033800	PIAS1	protein_coding	15	protein inhibitor of activated STAT 1	2208.97	0.081373	0.175939	0.462506	0.643718	0.90578
ENSG00000033867	SLC4A7	protein_coding	3	solute carrier family 4 member 7	4641.34	0.0745186	0.39253	0.189839	0.849435	0.96225
ENSG00000034053	APBA2	protein_coding	15	amyloid beta precursor protein binding family A member 2	3386.28	-0.0921526	0.271666	-0.339213	0.734449	0.932498
ENSG00000034152	MAP2K3	protein_coding	17	mitogen-activated protein kinase kinase 3	415.924	0.0108316	0.312115	0.0347041	0.972316	0.993614
ENSG00000034239	EFCAB1	protein_coding	8	EF-hand calcium binding domain 1	227.37	1.20632	0.506751	2.5082	0.0121347	0.238082
ENSG00000034510	TMSB10	protein_coding	2	thymosin beta 10	12474.1	-0.144364	0.338448	-0.42655	0.669707	0.912335
ENSG00000034533	ASTE1	protein_coding	3	asteroid homolog 1	181.345	0.151547	0.286018	0.529892	0.596187	0.8874
ENSG00000034677	RNF19A	protein_coding	8	ring finger protein 19A, RBR E3 ubiquitin protein ligase	2458.08	0.160167	0.165582	0.967297	0.333395	0.762893
ENSG00000034693	PEX3	protein_coding	6	peroxisomal biogenesis factor 3	407.503	-0.16362	0.238348	-0.686477	0.492412	0.845388
ENSG00000034713	GABARAPL2	protein_coding	16	GABA type A receptor associated protein like 2	2592.35	0.269161	0.215426	1.24943	0.211509	0.664247
ENSG00000035115	SH3YL1	protein_coding	2	SH3 and SYLF domain containing 1	931.094	-0.200428	0.170484	-1.17564	0.239738	0.695066
ENSG00000035141	FAM136A	protein_coding	2	family with sequence similarity 136 member A	684.733	-0.0448426	0.190879	-0.234927	0.814265	0.952808
ENSG00000035403	VCL	protein_coding	10	vinculin	3027.28	0.505518	0.424755	1.19037	0.233901	0.689685
ENSG00000035499	DEPDC1B	protein_coding	5	DEP domain containing 1B	135.105	-0.661249	0.459387	-1.44028	0.149789	0.596471
ENSG00000035664	DAPK2	protein_coding	15	death associated protein kinase 2	98.4325	-0.198106	0.320595	-0.617945	0.536612	0.865524
ENSG00000035681	NSMAF	protein_coding	8	neutral sphingomyelinase activation associated factor	760.265	-0.130166	0.200473	-0.649297	0.516146	0.85529
ENSG00000035687	ADSS2	protein_coding	1	adenylosuccinate synthase 2	1221.33	-0.025153	0.172059	-0.146188	0.883773	0.972003
ENSG00000035862	TIMP2	protein_coding	17	TIMP metallopeptidase inhibitor 2	17526.8	0.303667	0.19528	1.55503	0.119939	0.554732
ENSG00000035928	RFC1	protein_coding	4	replication factor C subunit 1	2184.66	-0.0133283	0.145544	-0.0915762	0.927035	0.983466
ENSG00000036054	TBC1D23	protein_coding	3	TBC1 domain family member 23	1377.94	0.113572	0.175244	0.64808	0.516933	0.856001
ENSG00000036257	CUL3	protein_coding	2	cullin 3	3559.18	-0.0359253	0.171511	-0.209465	0.834086	0.958823
ENSG00000036448	MYOM2	protein_coding	8	myomesin 2	53.4168	-0.592823	0.360258	-1.6445	0.100073	0.523465
ENSG00000036530	CYP46A1	protein_coding	14	cytochrome P450 family 46 subfamily A member 1	506.275	0.000532136	0.236153	0.00225229	0.998203	0.999572
ENSG00000036549	AC118549.1	protein_coding	1	zinc finger ZZ-type containing 3	2065.75	0.0168907	0.160532	0.105216	0.916205	0.980538
ENSG00000036672	USP2	protein_coding	11	ubiquitin specific peptidase 2	651.3	0.479464	0.287632	1.66685	0.0955446	0.51631
ENSG00000037042	TUBG2	protein_coding	17	tubulin gamma 2	866.424	0.237009	0.212425	1.11571	0.264545	0.715187
ENSG00000037241	RPL26L1	protein_coding	5	ribosomal protein L26 like 1	345.006	0.214704	0.310973	0.690419	0.489931	0.844432
ENSG00000037280	FLT4	protein_coding	5	fms related receptor tyrosine kinase 4	48.3194	-0.752169	0.379635	-1.97958	0.0477503	0.415643
ENSG00000275126	H4C13	protein_coding	6	H4 clustered histone 13	90.5602	-5.38377	0.442927	-8.00808	1.16516e-15	1.19102e-12
ENSG00000037637	FBXO42	protein_coding	1	F-box protein 42	1450.97	0.142625	0.182344	0.782172	0.434113	0.820771
ENSG00000037749	MFAP3	protein_coding	5	microfibril associated protein 3	1391.69	-0.21043	0.267147	-0.787692	0.430877	0.818874
ENSG00000037757	MRI1	protein_coding	19	methylthioribose-1-phosphate isomerase 1	344.7	0.0784135	0.20539	0.381772	0.702631	0.922882
ENSG00000037897	METTL1	protein_coding	12	methyltransferase like 1	123.928	0.0420674	0.33744	0.124668	0.900787	0.976558
ENSG00000037965	HOXC8	protein_coding	12	homeobox C8	2.57124	-0.481977	0.384399	-1.52273	0.127826
ENSG00000038002	AGA	protein_coding	4	aspartylglucosaminidase	253.614	0.512036	0.352828	1.45125	0.146711	0.591823
ENSG00000038210	PI4K2B	protein_coding	4	phosphatidylinositol 4-kinase type 2 beta	262.027	0.162681	0.223205	0.728876	0.466078	0.836272
ENSG00000038219	BOD1L1	protein_coding	4	biorientation of chromosomes in cell division 1 like 1	4260.26	-0.408339	0.205406	-1.98796	0.0468161	0.411907
ENSG00000038274	MAT2B	protein_coding	5	methionine adenosyltransferase 2B	873.412	0.208335	0.242685	0.858454	0.390642	0.794564
ENSG00000038295	TLL1	protein_coding	4	tolloid like 1	124.158	0.0703143	0.400823	0.17544	0.860734	0.965822
ENSG00000038358	EDC4	protein_coding	16	enhancer of mRNA decapping 4	1596.29	0.0485499	0.202532	0.239712	0.810554	0.952767
ENSG00000038382	TRIO	protein_coding	5	trio Rho guanine nucleotide exchange factor	9913.02	-0.471759	0.361417	-1.30535	0.191772	0.645685
ENSG00000038427	VCAN	protein_coding	5	versican	10781.1	-0.310576	0.172941	-1.79586	0.0725173	0.474872
ENSG00000038532	CLEC16A	protein_coding	16	C-type lectin domain containing 16A	1888.95	-0.175305	0.19758	-0.887257	0.37494	0.786505
ENSG00000038945	MSR1	protein_coding	8	macrophage scavenger receptor 1	12.0388	0.567809	0.507709	1.12637	0.260008	0.713021
ENSG00000039068	CDH1	protein_coding	16	cadherin 1	257.693	0.40837	0.445158	0.917631	0.358812	0.776758
ENSG00000039123	MTREX	protein_coding	5	Mtr4 exosome RNA helicase	2031.25	0.00996324	0.152134	0.0654892	0.947784	0.989001
ENSG00000039139	DNAH5	protein_coding	5	dynein axonemal heavy chain 5	330.787	0.502543	0.38183	1.31623	0.188097	0.641429
ENSG00000039319	ZFYVE16	protein_coding	5	zinc finger FYVE-type containing 16	2845.93	0.629756	0.445092	1.41558	0.156899	0.607161
ENSG00000039523	RIPOR1	protein_coding	16	RHO family interacting cell polarization regulator 1	2591.92	0.0732905	0.24207	0.302763	0.762071	0.939078
ENSG00000039537	C6	protein_coding	5	complement C6	1.65402	0.688905	0.446222	1.64132	0.100732
ENSG00000039560	RAI14	protein_coding	5	retinoic acid induced 14	1938.49	-0.328204	0.243861	-1.34585	0.17835	0.630176
ENSG00000039650	PNKP	protein_coding	19	polynucleotide kinase 3'-phosphatase	466.77	0.39806	0.301299	1.32113	0.18646	0.639265
ENSG00000039987	BEST2	protein_coding	19	bestrophin 2	4.92057	-0.372979	0.503094	-0.742485	0.457794
ENSG00000040199	PHLPP2	protein_coding	16	PH domain and leucine rich repeat protein phosphatase 2	1264.81	-0.225139	0.172294	-1.30671	0.191313	0.644892
ENSG00000040275	SPDL1	protein_coding	5	spindle apparatus coiled-coil protein 1	515.029	-0.111093	0.215607	-0.515265	0.606368	0.891937
ENSG00000040341	STAU2	protein_coding	8	staufen double-stranded RNA binding protein 2	3201.07	-0.0678248	0.316893	-0.214032	0.830522	0.957761
ENSG00000040487	SLC66A1	protein_coding	1	solute carrier family 66 member 1	312.501	-0.0780954	0.172831	-0.451867	0.651365	0.90782
ENSG00000040531	CTNS	protein_coding	17	cystinosin, lysosomal cystine transporter	365.572	-0.0417892	0.321734	-0.129889	0.896654	0.975862
ENSG00000040608	RTN4R	protein_coding	22	reticulon 4 receptor	469.152	0.348401	0.333319	1.0452	0.295929	0.737779
ENSG00000040633	PHF23	protein_coding	17	PHD finger protein 23	911.184	-0.00591909	0.177534	-0.0333414	0.973402	0.993622
ENSG00000040731	CDH10	protein_coding	5	cadherin 10	1052.04	-0.426876	0.435454	-0.980471	0.326854	0.758443
ENSG00000040933	INPP4A	protein_coding	2	inositol polyphosphate-4-phosphatase type I A	2825.74	-0.311304	0.331004	-0.940489	0.346967	0.771367
ENSG00000041353	RAB27B	protein_coding	18	RAB27B, member RAS oncogene family	346.65	0.0923143	0.28503	0.323857	0.746047	0.934856
ENSG00000041357	PSMA4	protein_coding	15	proteasome 20S subunit alpha 4	1970.85	0.204154	0.225784	0.904198	0.365891	0.781734
ENSG00000041515	MYO16	protein_coding	13	myosin XVI	1268.14	0.0836438	0.290414	0.288015	0.773335	0.942063
ENSG00000041802	LSG1	protein_coding	3	large 60S subunit nuclear export GTPase 1	957.989	-0.300741	0.191715	-1.56866	0.116726	0.55024
ENSG00000041880	PARP3	protein_coding	3	poly(ADP-ribose) polymerase family member 3	195.659	0.281325	0.258633	1.08773	0.276715	0.724573
ENSG00000041982	TNC	protein_coding	9	tenascin C	28911.8	0.223269	0.36394	0.61348	0.539559	0.86626
ENSG00000041988	THAP3	protein_coding	1	THAP domain containing 3	352.239	0.122026	0.172057	0.709205	0.478197	0.841403
ENSG00000042062	RIPOR3	protein_coding	20	RIPOR family member 3	9.40149	-0.841623	0.480712	-1.74062	0.0817494	0.490977
ENSG00000042088	TDP1	protein_coding	14	tyrosyl-DNA phosphodiesterase 1	529.719	-0.483737	0.225746	-2.14279	0.0321297	0.365124
ENSG00000042286	AIFM2	protein_coding	10	apoptosis inducing factor mitochondria associated 2	315.157	-0.0990429	0.30384	-0.325981	0.744439	0.934151
ENSG00000042317	SPATA7	protein_coding	14	spermatogenesis associated 7	629.466	0.0375508	0.169224	0.221899	0.824393	0.955493
ENSG00000042429	MED17	protein_coding	11	mediator complex subunit 17	317.362	-0.326163	0.17282	-1.88724	0.0591277	0.444414
ENSG00000042445	RETSAT	protein_coding	2	retinol saturase	632.591	0.571357	0.343196	1.66487	0.0959384	0.51631
ENSG00000042493	CAPG	protein_coding	2	capping actin protein, gelsolin like	121.452	-0.565285	0.421979	-1.33982	0.180304	0.632681
ENSG00000042753	AP2S1	protein_coding	19	adaptor related protein complex 2 subunit sigma 1	745.476	0.146892	0.179505	0.818303	0.413184	0.808029
ENSG00000042781	USH2A	protein_coding	1	usherin	10.8103	0.121775	0.508291	0.23972	0.810548	0.952767
ENSG00000042832	TG	protein_coding	8	thyroglobulin	77.8363	0.170511	0.497048	0.343005	0.731594	0.931556
ENSG00000042980	ADAM28	protein_coding	8	ADAM metallopeptidase domain 28	14.6376	-0.862551	0.452416	-1.90052	0.0573648	0.442871
ENSG00000043039	BARX2	protein_coding	11	BARX homeobox 2	9.51548	0.993476	0.508749	1.97373	0.0484129	0.417034
ENSG00000043093	DCUN1D1	protein_coding	3	defective in cullin neddylation 1 domain containing 1	1946.98	0.154233	0.262459	0.587644	0.556771	0.873102
ENSG00000043143	JADE2	protein_coding	5	jade family PHD finger 2	534.73	0.436967	0.314784	1.38812	0.165101	0.617305
ENSG00000043355	ZIC2	protein_coding	13	Zic family member 2	2625.92	1.01737	0.486744	2.09953	0.0357699	0.377319
ENSG00000043514	TRIT1	protein_coding	1	tRNA isopentenyltransferase 1	450.69	0.109405	0.226698	0.482615	0.629369	0.901198
ENSG00000043591	ADRB1	protein_coding	10	adrenoceptor beta 1	59.8233	0.420835	0.434501	0.968858	0.332616	0.762675
ENSG00000044090	CUL7	protein_coding	6	cullin 7	1041.26	0.381847	0.26932	1.4178	0.156249	0.605335
ENSG00000044115	CTNNA1	protein_coding	5	catenin alpha 1	7105.04	0.249857	0.223837	1.11625	0.264316	0.715149
ENSG00000044446	PHKA2	protein_coding	X	phosphorylase kinase regulatory subunit alpha 2	593.836	-0.119668	0.161988	-0.738754	0.460056	0.83322
ENSG00000044459	CNTLN	protein_coding	9	centlein	678.574	-0.211754	0.207176	-1.02209	0.306737	0.744058
ENSG00000044524	EPHA3	protein_coding	3	EPH receptor A3	811.153	-0.827889	0.396239	-2.08981	0.036635	0.379966
ENSG00000044574	HSPA5	protein_coding	9	heat shock protein family A (Hsp70) member 5	18151.6	0.546634	0.421952	1.29576	0.195059	0.649893
ENSG00000046604	DSG2	protein_coding	18	desmoglein 2	539.987	0.732313	0.476509	1.53921	0.123752	0.560866
ENSG00000160229	ZNF66	protein_coding	19	zinc finger protein 66	166.593	-5.33845	0.366766	-12.1548	5.41052e-34	2.3473e-30
ENSG00000046651	OFD1	protein_coding	X	OFD1 centriole and centriolar satellite protein	687.659	0.0817026	0.239605	0.340999	0.733105	0.932191
ENSG00000046653	GPM6B	protein_coding	X	glycoprotein M6B	31033.6	0.718379	0.23074	3.11338	0.00184959	0.0840287
ENSG00000046889	PREX2	protein_coding	8	phosphatidylinositol-3,4,5-trisphosphate dependent Rac exchange factor 2	1884.67	0.00703224	0.242767	0.0289657	0.976892	0.994787
ENSG00000047056	WDR37	protein_coding	10	WD repeat domain 37	1293.33	-0.160728	0.229568	-0.700129	0.483846	0.843287
ENSG00000047188	YTHDC2	protein_coding	5	YTH domain containing 2	1295.14	-0.110585	0.176464	-0.626672	0.530874	0.862577
ENSG00000047230	CTPS2	protein_coding	X	CTP synthase 2	1574.02	-0.0447008	0.181118	-0.246806	0.805058	0.95197
ENSG00000047249	ATP6V1H	protein_coding	8	ATPase H+ transporting V1 subunit H	1253.52	-0.095248	0.216887	-0.439158	0.660547	0.909804
ENSG00000047315	POLR2B	protein_coding	4	RNA polymerase II subunit B	3764.17	-0.203707	0.216016	-0.943016	0.345673	0.770628
ENSG00000047346	FAM214A	protein_coding	15	family with sequence similarity 214 member A	1128.81	-0.375588	0.1663	-2.25848	0.0239155	0.321875
ENSG00000047365	ARAP2	protein_coding	4	ArfGAP with RhoGAP domain, ankyrin repeat and PH domain 2	1884.83	-0.184019	0.44209	-0.416269	0.677213	0.913293
ENSG00000047410	TPR	protein_coding	1	translocated promoter region, nuclear basket protein	5176.59	-0.15475	0.145837	-1.06112	0.288636	0.732121
ENSG00000047457	CP	protein_coding	3	ceruloplasmin	9728.91	0.729448	0.471564	1.68365	0.0922486	0.510608
ENSG00000047578	KIAA0556	protein_coding	16	KIAA0556	944.992	0.280848	0.349748	0.803005	0.421972	0.81328
ENSG00000047579	DTNBP1	protein_coding	6	dystrobrevin binding protein 1	267.097	-0.150042	0.209546	-0.716005	0.473988	0.838996
ENSG00000006757	PNPLA4	protein_coding	X	patatin like phospholipase domain containing 4	122.385	-5.2574	0.375041	-10.9577	6.10508e-28	1.24812e-24
ENSG00000047617	ANO2	protein_coding	12	anoctamin 2	16.7231	0.770349	0.508531	1.52716	0.12672	0.565095
ENSG00000047621	C12orf4	protein_coding	12	chromosome 12 open reading frame 4	1007.54	-0.154642	0.365707	-0.422862	0.672396	0.912536
ENSG00000047634	SCML1	protein_coding	X	Scm polycomb group protein like 1	405.84	0.399623	0.177112	2.25627	0.0240537	0.322883
ENSG00000047644	WWC3	protein_coding	X	WWC family member 3	974.054	0.226584	0.264456	0.8568	0.391556	0.795062
ENSG00000047648	ARHGAP6	protein_coding	X	Rho GTPase activating protein 6	131.733	1.12618	0.462764	2.43856	0.0147458	0.264723
ENSG00000047662	FAM184B	protein_coding	4	family with sequence similarity 184 member B	629.49	0.134572	0.194315	0.692553	0.48859	0.844234
ENSG00000047849	MAP4	protein_coding	3	microtubule associated protein 4	14086.2	0.172902	0.263938	0.655085	0.512413	0.853892
ENSG00000047932	GOPC	protein_coding	6	golgi associated PDZ and coiled-coil motif containing	1613.11	-0.251921	0.265403	-0.949198	0.34252	0.76849
ENSG00000048028	USP28	protein_coding	11	ubiquitin specific peptidase 28	563.068	-0.24409	0.192359	-1.26893	0.204467	0.658702
ENSG00000048052	HDAC9	protein_coding	7	histone deacetylase 9	4260.79	-0.278525	0.3266	-0.852806	0.393767	0.796888
ENSG00000048140	TSPAN17	protein_coding	5	tetraspanin 17	889.865	-0.0420994	0.181523	-0.231922	0.816599	0.953276
ENSG00000048162	NOP16	protein_coding	5	NOP16 nucleolar protein	242.238	-0.344698	0.23701	-1.45423	0.145882	0.59105
ENSG00000048342	CC2D2A	protein_coding	4	coiled-coil and C2 domain containing 2A	951.369	0.0906794	0.383986	0.236152	0.813315	0.952767
ENSG00000048392	RRM2B	protein_coding	8	ribonucleotide reductase regulatory TP53 inducible subunit M2B	2382.07	0.369654	0.234242	1.57809	0.114546	0.548935
ENSG00000048405	ZNF800	protein_coding	7	zinc finger protein 800	1104.86	0.0720499	0.172885	0.416751	0.676861	0.913293
ENSG00000048471	SNX29	protein_coding	16	sorting nexin 29	1027.59	-0.232327	0.191528	-1.21301	0.225128	0.680127
ENSG00000048540	LMO3	protein_coding	12	LIM domain only 3	3401.77	0.00730599	0.479055	0.0152466	0.987835	0.996823
ENSG00000048544	MRPS10	protein_coding	6	mitochondrial ribosomal protein S10	749.853	0.0419844	0.171182	0.245258	0.806256	0.95223
ENSG00000048649	RSF1	protein_coding	11	remodeling and spacing factor 1	5822.28	-0.255744	0.184586	-1.3855	0.165899	0.617785
ENSG00000048707	VPS13D	protein_coding	1	vacuolar protein sorting 13 homolog D	3634.26	-0.330916	0.200066	-1.65403	0.0981218	0.52131
ENSG00000048740	CELF2	protein_coding	10	CUGBP Elav-like family member 2	13152.1	-0.690589	0.370657	-1.86334	0.0624142	0.451447
ENSG00000048828	FAM120A	protein_coding	9	family with sequence similarity 120A	2803.63	0.0770578	0.323437	0.238245	0.811691	0.952767
ENSG00000048991	R3HDM1	protein_coding	2	R3H domain containing 1	6811.91	-0.303134	0.436658	-0.694278	0.487508	0.844029
ENSG00000049089	COL9A2	protein_coding	1	collagen type IX alpha 2 chain	969.927	1.46421	0.506011	2.97363	0.00294303	0.112889
ENSG00000049130	KITLG	protein_coding	12	KIT ligand	1670.87	-0.0508675	0.236255	-0.21531	0.829526	0.957098
ENSG00000049167	ERCC8	protein_coding	5	ERCC excision repair 8, CSA ubiquitin ligase complex subunit	347.537	-0.151886	0.230605	-0.658635	0.51013	0.852642
ENSG00000049192	ADAMTS6	protein_coding	5	ADAM metallopeptidase with thrombospondin type 1 motif 6	227.655	-0.113618	0.266389	-0.426527	0.669724	0.912335
ENSG00000049239	H6PD	protein_coding	1	hexose-6-phosphate dehydrogenase/glucose 1-dehydrogenase	1532.83	0.230026	0.368808	0.623707	0.53282	0.863654
ENSG00000049245	VAMP3	protein_coding	1	vesicle associated membrane protein 3	1210.11	0.49093	0.321576	1.52666	0.126846	0.565467
ENSG00000049246	PER3	protein_coding	1	period circadian regulator 3	1184.46	0.389651	0.2302	1.69264	0.0905233	0.508247
ENSG00000049247	UTS2	protein_coding	1	urotensin 2	17.6515	1.62701	0.508875	3.30742	0.00094159	0.0536208
ENSG00000049249	TNFRSF9	protein_coding	1	TNF receptor superfamily member 9	6.76578	0.168077	0.50385	0.332969	0.739158
ENSG00000049283	EPN3	protein_coding	17	epsin 3	6.31411	-0.0436235	0.508095	-0.0861007	0.931386
ENSG00000049323	LTBP1	protein_coding	2	latent transforming growth factor beta binding protein 1	3398.18	0.554029	0.418927	1.32276	0.185916	0.638589
ENSG00000049449	RCN1	protein_coding	11	reticulocalbin 1	2073.35	0.432186	0.400486	1.07924	0.280483	0.72695
ENSG00000049540	ELN	protein_coding	7	elastin	1894.54	1.15936	0.482511	2.41481	0.0157434	0.27253
ENSG00000049541	RFC2	protein_coding	7	replication factor C subunit 2	321.59	-0.201801	0.197564	-1.02143	0.307053	0.744119
ENSG00000049618	ARID1B	protein_coding	6	AT-rich interaction domain 1B	4733.4	-0.0746386	0.147486	-0.506074	0.612805	0.894199
ENSG00000049656	CLPTM1L	protein_coding	5	CLPTM1 like	1223.04	0.0933385	0.271424	0.343882	0.730935	0.931556
ENSG00000049759	NEDD4L	protein_coding	18	NEDD4 like E3 ubiquitin protein ligase	6985.34	-0.687768	0.451158	-1.5255	0.127135	0.566151
ENSG00000049768	FOXP3	protein_coding	X	forkhead box P3	14.6445	-0.195229	0.406304	-0.480575	0.630818	0.901639
ENSG00000049769	PPP1R3F	protein_coding	X	protein phosphatase 1 regulatory subunit 3F	533.931	0.248449	0.237517	1.04601	0.295557	0.737413
ENSG00000049860	HEXB	protein_coding	5	hexosaminidase subunit beta	1019.06	0.512151	0.337023	1.51966	0.128597	0.567972
ENSG00000049883	PTCD2	protein_coding	5	pentatricopeptide repeat domain 2	632.642	0.0313658	0.192871	0.162624	0.870815	0.968125
ENSG00000050030	NEXMIF	protein_coding	X	neurite extension and migration factor	3466.7	-0.333145	0.360384	-0.924433	0.355261	0.77555
ENSG00000050130	JKAMP	protein_coding	14	JNK1/MAPK8 associated membrane protein	904.047	0.375053	0.253841	1.47752	0.139537	0.583393
ENSG00000050165	DKK3	protein_coding	11	dickkopf WNT signaling pathway inhibitor 3	11347.1	0.937776	0.38221	2.45416	0.0141214	0.257307
ENSG00000050327	ARHGEF5	protein_coding	7	Rho guanine nucleotide exchange factor 5	8.38928	0.843313	0.504684	1.70339	0.0884958	0.505294
ENSG00000050344	NFE2L3	protein_coding	7	nuclear factor, erythroid 2 like 3	201.524	0.57303	0.439871	1.30284	0.192628	0.646163
ENSG00000050393	MCUR1	protein_coding	6	mitochondrial calcium uniporter regulator 1	2108.58	-0.537378	0.305382	-1.75969	0.0784601	0.485058
ENSG00000050405	LIMA1	protein_coding	12	LIM domain and actin binding 1	1874.51	-0.374629	0.275835	-1.35818	0.174407	0.626052
ENSG00000050426	LETMD1	protein_coding	12	LETM1 domain containing 1	697.278	0.176064	0.184751	0.952969	0.340606	0.767
ENSG00000050438	SLC4A8	protein_coding	12	solute carrier family 4 member 8	2194.82	-0.237091	0.414832	-0.571556	0.567623	0.876111
ENSG00000050555	LAMC3	protein_coding	9	laminin subunit gamma 3	21.987	0.196741	0.490324	0.401067	0.688371	0.918067
ENSG00000050628	PTGER3	protein_coding	1	prostaglandin E receptor 3	115.561	1.21352	0.449554	2.7017	0.00689855	0.181219
ENSG00000050730	TNIP3	protein_coding	4	TNFAIP3 interacting protein 3	9.1356	0.355732	0.493879	0.719994	0.471529	0.838778
ENSG00000050748	MAPK9	protein_coding	5	mitogen-activated protein kinase 9	2013.07	0.13236	0.322066	0.410967	0.681096	0.915412
ENSG00000050767	COL23A1	protein_coding	5	collagen type XXIII alpha 1 chain	106.289	1.22347	0.445105	2.75016	0.00595665	0.165684
ENSG00000050820	BCAR1	protein_coding	16	BCAR1 scaffold protein, Cas family member	2052.91	0.383802	0.287147	1.3366	0.181353	0.633342
ENSG00000051009	FAM160A2	protein_coding	11	family with sequence similarity 160 member A2	704.548	0.141543	0.183528	0.771235	0.440568	0.822913
ENSG00000051108	HERPUD1	protein_coding	16	homocysteine inducible ER protein with ubiquitin like domain 1	2432.47	0.709959	0.371185	1.91287	0.0557651	0.437366
ENSG00000051128	HOMER3	protein_coding	19	homer scaffold protein 3	665.662	-0.0705038	0.211684	-0.33306	0.739089	0.933763
ENSG00000051180	RAD51	protein_coding	15	RAD51 recombinase	37.3978	-0.965414	0.397937	-2.42164	0.0154507	0.270978
ENSG00000051341	POLQ	protein_coding	3	DNA polymerase theta	111.708	-0.617591	0.414886	-1.48879	0.136543	0.578533
ENSG00000051382	PIK3CB	protein_coding	3	phosphatidylinositol-4,5-bisphosphate 3-kinase catalytic subunit beta	1315.35	0.176343	0.214542	0.821945	0.411108	0.807407
ENSG00000051523	CYBA	protein_coding	16	cytochrome b-245 alpha chain	154.39	-0.5372	0.276671	-1.94137	0.052213	0.428513
ENSG00000051596	THOC3	protein_coding	5	THO complex 3	233.948	0.363796	0.205576	1.76956	0.0768007	0.481492
ENSG00000051620	HEBP2	protein_coding	6	heme binding protein 2	766.305	-0.124637	0.240186	-0.518916	0.60382	0.890852
ENSG00000051825	MPHOSPH9	protein_coding	12	M-phase phosphoprotein 9	840.756	-0.0938818	0.201468	-0.465996	0.641219	0.905468
ENSG00000052126	PLEKHA5	protein_coding	12	pleckstrin homology domain containing A5	1947.13	0.137819	0.165247	0.834015	0.404272	0.802889
ENSG00000052344	PRSS8	protein_coding	16	serine protease 8	5.04323	0.576018	0.474024	1.24863	0.211799
ENSG00000052723	SIKE1	protein_coding	1	suppressor of IKBKE 1	1966.54	0.0112493	0.186017	0.0604731	0.951779	0.989789
ENSG00000052749	RRP12	protein_coding	10	ribosomal RNA processing 12 homolog	675.314	-0.118693	0.213422	-0.55614	0.578115	0.880642
ENSG00000052795	FNIP2	protein_coding	4	folliculin interacting protein 2	1945.54	-0.319551	0.374986	-0.852184	0.394112	0.797022
ENSG00000176293	ZNF135	protein_coding	19	zinc finger protein 135	149.307	-5.01019	0.382231	-11.3548	7.0232e-30	1.59536e-26
ENSG00000052841	TTC17	protein_coding	11	tetratricopeptide repeat domain 17	2512.95	-0.150146	0.216399	-0.693837	0.487784	0.844029
ENSG00000052850	ALX4	protein_coding	11	ALX homeobox 4	47.7004	0.878516	0.487847	1.93704	0.0527404	0.4292
ENSG00000053108	FSTL4	protein_coding	5	follistatin like 4	210.38	-0.625613	0.300911	-2.07867	0.0376481	0.383688
ENSG00000053254	FOXN3	protein_coding	14	forkhead box N3	3183.88	-0.0698964	0.182896	-0.382164	0.70234	0.922882
ENSG00000053328	METTL24	protein_coding	6	methyltransferase like 24	35.3408	0.123464	0.367861	0.335536	0.737221	0.933419
ENSG00000053371	AKR7A2	protein_coding	1	aldo-keto reductase family 7 member A2	637.774	0.388058	0.347269	1.11746	0.263798	0.714866
ENSG00000053372	MRTO4	protein_coding	1	MRT4 homolog, ribosome maturation factor	668.518	-0.336878	0.19037	-1.76955	0.0768022	0.481492
ENSG00000053438	NNAT	protein_coding	20	neuronatin	4278.74	-0.0618729	0.31825	-0.194418	0.845849	0.961147
ENSG00000053501	USE1	protein_coding	19	unconventional SNARE in the ER 1	336.445	-0.0819809	0.186556	-0.439437	0.660345	0.909797
ENSG00000053524	MCF2L2	protein_coding	3	MCF.2 cell line derived transforming sequence-like 2	740.384	-0.290891	0.411971	-0.706132	0.480106	0.842437
ENSG00000053702	NRIP2	protein_coding	12	nuclear receptor interacting protein 2	2.13871	-0.418985	0.492277	-0.845655	0.397745
ENSG00000053747	LAMA3	protein_coding	18	laminin subunit alpha 3	143.347	0.173752	0.435772	0.398765	0.690066	0.919189
ENSG00000053770	AP5M1	protein_coding	14	adaptor related protein complex 5 subunit mu 1	2269.61	-0.0154217	0.229572	-0.0671775	0.94644	0.988719
ENSG00000053900	ANAPC4	protein_coding	4	anaphase promoting complex subunit 4	512.112	-0.122034	0.185136	-0.659168	0.509788	0.852642
ENSG00000053918	KCNQ1	protein_coding	11	potassium voltage-gated channel subfamily Q member 1	13.3353	0.822491	0.508267	1.64106	0.100786	0.525092
ENSG00000054116	TRAPPC3	protein_coding	1	trafficking protein particle complex 3	1051.71	0.275773	0.272145	1.01332	0.310907	0.748227
ENSG00000054118	THRAP3	protein_coding	1	thyroid hormone receptor associated protein 3	4889.6	-0.0900367	0.148098	-0.607952	0.54322	0.867091
ENSG00000054148	PHPT1	protein_coding	9	phosphohistidine phosphatase 1	1593.39	0.309108	0.198756	1.5552	0.119898	0.554732
ENSG00000054179	ENTPD2	protein_coding	9	ectonucleoside triphosphate diphosphohydrolase 2	7.256	0.503172	0.479709	1.04584	0.295636
ENSG00000054267	ARID4B	protein_coding	1	AT-rich interaction domain 4B	2185.99	-0.360668	0.146994	-2.45361	0.014143	0.257471
ENSG00000054277	OPN3	protein_coding	1	opsin 3	154.669	0.69715	0.254026	2.74368	0.00607551	0.168249
ENSG00000054282	SDCCAG8	protein_coding	1	serologically defined colon cancer antigen 8	1143.12	0.118792	0.301066	0.394568	0.693162	0.920494
ENSG00000054356	PTPRN	protein_coding	2	protein tyrosine phosphatase receptor type N	1902.84	-0.0624864	0.361261	-0.172969	0.862676	0.966366
ENSG00000054392	HHAT	protein_coding	1	hedgehog acyltransferase	222.888	0.481387	0.249063	1.93258	0.0532885	0.430848
ENSG00000054523	KIF1B	protein_coding	1	kinesin family member 1B	17534.3	-0.343364	0.339823	-1.01044	0.312287	0.749204
ENSG00000054598	FOXC1	protein_coding	6	forkhead box C1	177.016	0.27276	0.50468	0.540854	0.588609	0.884201
ENSG00000054611	TBC1D22A	protein_coding	22	TBC1 domain family member 22A	427.304	0.0184727	0.162347	0.113785	0.909408	0.979099
ENSG00000054654	SYNE2	protein_coding	14	spectrin repeat containing nuclear envelope protein 2	11467	0.182955	0.407154	0.449355	0.653175	0.908206
ENSG00000054690	PLEKHH1	protein_coding	14	pleckstrin homology, MyTH4 and FERM domain containing H1	501.674	-0.0966258	0.258584	-0.373681	0.708642	0.924172
ENSG00000054793	ATP9A	protein_coding	20	ATPase phospholipid transporting 9A (putative)	11677.1	-0.321888	0.373091	-0.862783	0.388257	0.793409
ENSG00000113790	EHHADH	protein_coding	3	enoyl-CoA hydratase and 3-hydroxyacyl CoA dehydrogenase	65.9037	-4.89209	0.457668	-7.52068	5.44929e-14	4.64189e-11
ENSG00000054938	CHRDL2	protein_coding	11	chordin like 2	38.5038	-0.289304	0.44338	-0.65253	0.514059	0.854697
ENSG00000054965	FAM168A	protein_coding	11	family with sequence similarity 168 member A	8040.47	-0.102844	0.23853	-0.43116	0.666352	0.911839
ENSG00000054967	RELT	protein_coding	11	RELT TNF receptor	217.953	0.373386	0.177563	2.10279	0.0354844	0.376696
ENSG00000054983	GALC	protein_coding	14	galactosylceramidase	1118.01	0.384713	0.233144	1.6501	0.0989217	0.521994
ENSG00000055044	NOP58	protein_coding	2	NOP58 ribonucleoprotein	1193.13	-0.00513179	0.2249	-0.0228193	0.981794	0.995417
ENSG00000055070	SZRD1	protein_coding	1	SUZ RNA binding domain containing 1	1667.67	0.108824	0.276819	0.393122	0.694229	0.921074
ENSG00000055118	KCNH2	protein_coding	7	potassium voltage-gated channel subfamily H member 2	705.663	0.573776	0.197127	2.91056	0.00360777	0.126949
ENSG00000055130	CUL1	protein_coding	7	cullin 1	2169.6	-0.205242	0.19833	-1.03484	0.300742	0.739876
ENSG00000055147	FAM114A2	protein_coding	5	family with sequence similarity 114 member A2	547.412	-0.0765575	0.232132	-0.329802	0.74155	0.934083
ENSG00000055163	CYFIP2	protein_coding	5	cytoplasmic FMR1 interacting protein 2	6791.48	-0.0854857	0.282187	-0.302941	0.761935	0.938995
ENSG00000055208	TAB2	protein_coding	6	TGF-beta activated kinase 1 (MAP3K7) binding protein 2	3627.73	0.134677	0.190097	0.708464	0.478657	0.841634
ENSG00000055211	GINM1	protein_coding	6	glycoprotein integral membrane 1	1149.16	0.517107	0.307552	1.68137	0.0926919	0.511317
ENSG00000055332	EIF2AK2	protein_coding	2	eukaryotic translation initiation factor 2 alpha kinase 2	5332.21	-0.0808887	0.148137	-0.54604	0.585038	0.883021
ENSG00000055483	USP36	protein_coding	17	ubiquitin specific peptidase 36	1196.9	0.247691	0.217199	1.14039	0.254126	0.710008
ENSG00000055609	KMT2C	protein_coding	7	lysine methyltransferase 2C	8660.65	-0.663172	0.260699	-2.54383	0.0109644	0.226925
ENSG00000055732	MCOLN3	protein_coding	1	mucolipin 3	3.71832	0.0637962	0.474158	0.134272	0.893188
ENSG00000055813	CCDC85A	protein_coding	2	coiled-coil domain containing 85A	80.1088	0.340806	0.452884	0.752297	0.451873	0.828231
ENSG00000055917	PUM2	protein_coding	2	pumilio RNA binding family member 2	5005.79	-0.253159	0.195863	-1.29253	0.196175	0.650988
ENSG00000055950	MRPL43	protein_coding	10	mitochondrial ribosomal protein L43	749.53	0.20232	0.261244	0.774431	0.438676	0.822118
ENSG00000055955	ITIH4	protein_coding	3	inter-alpha-trypsin inhibitor heavy chain 4	15.4042	-0.398329	0.45984	-0.86679	0.386057	0.792028
ENSG00000056050	HPF1	protein_coding	4	histone PARylation factor 1	721.103	0.180208	0.231465	0.778537	0.436253	0.821595
ENSG00000056097	ZFR	protein_coding	5	zinc finger RNA binding protein	6271.88	-0.0406433	0.170096	-0.238944	0.811149	0.952767
ENSG00000242715	CCDC169	protein_coding	13	coiled-coil domain containing 169	84.505	-4.49598	0.438966	-8.34979	6.83835e-17	7.76684e-14
ENSG00000056291	NPFFR2	protein_coding	4	neuropeptide FF receptor 2	4.52599	-0.0800498	0.506297	-0.158971	0.873691
ENSG00000056487	PHF21B	protein_coding	22	PHD finger protein 21B	498.491	-0.376276	0.198857	-1.89212	0.0584751	0.444375
ENSG00000056558	TRAF1	protein_coding	9	TNF receptor associated factor 1	64.5946	0.519031	0.378565	1.37102	0.170369	0.621419
ENSG00000056586	RC3H2	protein_coding	9	ring finger and CCCH-type domains 2	5552.27	-0.299865	0.323762	-0.926197	0.354344	0.774533
ENSG00000056736	IL17RB	protein_coding	3	interleukin 17 receptor B	92.7625	0.50037	0.281434	1.77791	0.0754194	0.479468
ENSG00000056972	TRAF3IP2	protein_coding	6	TRAF3 interacting protein 2	499.43	0.659531	0.39398	1.67422	0.0940874	0.51456
ENSG00000056998	GYG2	protein_coding	X	glycogenin 2	919.891	0.606075	0.321355	1.88597	0.0592986	0.444687
ENSG00000057019	DCBLD2	protein_coding	3	discoidin, CUB and LCCL domain containing 2	1232.73	-0.170189	0.362431	-0.46958	0.638655	0.904843
ENSG00000057252	SOAT1	protein_coding	1	sterol O-acyltransferase 1	1205.87	-0.634491	0.213176	-2.97628	0.00291766	0.112651
ENSG00000057294	PKP2	protein_coding	12	plakophilin 2	114.817	0.401122	0.482245	0.832368	0.405201	0.803641
ENSG00000057468	MSH4	protein_coding	1	mutS homolog 4	23.3535	-0.26105	0.460834	-0.56639	0.571129	0.877511
ENSG00000057593	F7	protein_coding	13	coagulation factor VII	82.8277	0.110039	0.401577	0.273943	0.784129	0.945603
ENSG00000057608	GDI2	protein_coding	10	GDP dissociation inhibitor 2	5269.94	-0.083674	0.153677	-0.544481	0.586111	0.883593
ENSG00000057657	PRDM1	protein_coding	6	PR/SET domain 1	25.0823	-0.0768792	0.41503	-0.185444	0.852881	0.963137
ENSG00000057663	ATG5	protein_coding	6	autophagy related 5	678.64	0.108703	0.2463	0.441344	0.658964	0.909215
ENSG00000057704	TMCC3	protein_coding	12	transmembrane and coiled-coil domain family 3	362.394	0.399075	0.3305	1.20745	0.22726	0.681747
ENSG00000057757	PITHD1	protein_coding	1	PITH domain containing 1	1343.1	-0.0120041	0.270108	-0.044443	0.964551	0.992433
ENSG00000057935	MTA3	protein_coding	2	metastasis associated 1 family member 3	1356.68	0.0326529	0.172378	0.189425	0.84976	0.96226
ENSG00000058056	USP13	protein_coding	3	ubiquitin specific peptidase 13	798.495	-0.481937	0.220169	-2.18885	0.0286075	0.346476
ENSG00000058063	ATP11B	protein_coding	3	ATPase phospholipid transporting 11B (putative)	1711.19	0.00105217	0.19323	0.00544408	0.995656	0.999028
ENSG00000058085	LAMC2	protein_coding	1	laminin subunit gamma 2	135.541	0.552305	0.399247	1.38322	0.166599	0.618558
ENSG00000058091	CDK14	protein_coding	7	cyclin dependent kinase 14	2603.48	0.00950079	0.283556	0.0335039	0.973273	0.993614
ENSG00000058262	SEC61A1	protein_coding	3	SEC61 translocon subunit alpha 1	5911.59	0.0738483	0.224388	0.329109	0.742073	0.934083
ENSG00000058272	PPP1R12A	protein_coding	12	protein phosphatase 1 regulatory subunit 12A	3237.65	-0.185448	0.199809	-0.928129	0.35334	0.773663
ENSG00000058335	RASGRF1	protein_coding	15	Ras protein specific guanine nucleotide releasing factor 1	1347.3	0.142729	0.379032	0.37656	0.7065	0.923881
ENSG00000058404	CAMK2B	protein_coding	7	calcium/calmodulin dependent protein kinase II beta	4169.89	-0.038853	0.413675	-0.0939272	0.925167	0.982961
ENSG00000058453	CROCC	protein_coding	1	ciliary rootlet coiled-coil, rootletin	654.727	0.397636	0.400348	0.993282	0.320573	0.754003
ENSG00000058600	POLR3E	protein_coding	16	RNA polymerase III subunit E	773.815	-0.052515	0.160935	-0.326312	0.744188	0.934151
ENSG00000058668	ATP2B4	protein_coding	1	ATPase plasma membrane Ca2+ transporting 4	4930.17	0.158607	0.168041	0.943863	0.34524	0.770365
ENSG00000058673	ZC3H11A	protein_coding	1	zinc finger CCCH-type containing 11A	90.2866	0.114134	0.256886	0.444355	0.656786	0.909215
ENSG00000058729	RIOK2	protein_coding	5	RIO kinase 2	686.592	0.320414	0.203686	1.57307	0.115702	0.549839
ENSG00000058799	YIPF1	protein_coding	1	Yip1 domain family member 1	404.377	0.00597847	0.19671	0.0303915	0.975755	0.99471
ENSG00000058804	NDC1	protein_coding	1	NDC1 transmembrane nucleoporin	774.384	-0.145694	0.151271	-0.963125	0.335485	0.763685
ENSG00000058866	DGKG	protein_coding	3	diacylglycerol kinase gamma	414.152	1.23783	0.377768	3.27709	0.00104884	0.0580141
ENSG00000059122	FLYWCH1	protein_coding	16	FLYWCH-type zinc finger 1	805.984	0.145629	0.188181	0.773873	0.439006	0.822118
ENSG00000059145	UNKL	protein_coding	16	unk like zinc finger	578.815	-0.201008	0.227013	-0.885445	0.375917	0.78706
ENSG00000059377	TBXAS1	protein_coding	7	thromboxane A synthase 1	12.744	0.588297	0.464496	1.26568	0.205627	0.658955
ENSG00000059378	PARP12	protein_coding	7	poly(ADP-ribose) polymerase family member 12	162.935	0.421441	0.469274	0.89855	0.368893	0.783482
ENSG00000059573	ALDH18A1	protein_coding	10	aldehyde dehydrogenase 18 family member A1	1394.71	0.221036	0.248271	0.890294	0.373308	0.785548
ENSG00000059588	TARBP1	protein_coding	1	TAR (HIV-1) RNA binding protein 1	858.026	-0.132313	0.289825	-0.45654	0.648002	0.907154
ENSG00000059691	GATB	protein_coding	4	glutamyl-tRNA amidotransferase subunit B	462.85	-0.0126097	0.21219	-0.0594271	0.952612	0.989789
ENSG00000059728	MXD1	protein_coding	2	MAX dimerization protein 1	1921.14	0.946384	0.312496	3.02848	0.00245785	0.100296
ENSG00000059758	CDK17	protein_coding	12	cyclin dependent kinase 17	2357.28	0.326749	0.145309	2.24864	0.0245351	0.325079
ENSG00000059769	DNAJC25	protein_coding	9	DnaJ heat shock protein family (Hsp40) member C25	296.221	0.450325	0.212938	2.11467	0.034458	0.372431
ENSG00000059804	SLC2A3	protein_coding	12	solute carrier family 2 member 3	2729.33	0.91113	0.350172	2.60218	0.00926331	0.209722
ENSG00000059915	PSD	protein_coding	10	pleckstrin and Sec7 domain containing	3341.71	-0.136094	0.437666	-0.310963	0.755829	0.937929
ENSG00000060069	CTDP1	protein_coding	18	CTD phosphatase subunit 1	663.468	-0.0589538	0.145883	-0.404116	0.686127	0.91725
ENSG00000060138	YBX3	protein_coding	12	Y-box binding protein 3	1552.03	0.791081	0.444401	1.78145	0.0748391	0.478278
ENSG00000060140	STYK1	protein_coding	12	serine/threonine/tyrosine kinase 1	24.6823	0.40874	0.484077	0.84358	0.398904	0.799775
ENSG00000060237	WNK1	protein_coding	12	WNK lysine deficient protein kinase 1	10786.9	0.00899664	0.199844	0.045017	0.964094	0.992433
ENSG00000060339	CCAR1	protein_coding	10	cell division cycle and apoptosis regulator 1	2057.52	-0.262678	0.193074	-1.36051	0.173669	0.625013
ENSG00000060491	OGFR	protein_coding	20	opioid growth factor receptor	849.575	0.0926128	0.15234	0.607929	0.543234	0.867091
ENSG00000060558	GNA15	protein_coding	19	G protein subunit alpha 15	20.5915	0.218649	0.50798	0.431075	0.666414	0.911839
ENSG00000060642	PIGV	protein_coding	1	phosphatidylinositol glycan anchor biosynthesis class V	238.012	0.223964	0.318357	0.703499	0.481745	0.842831
ENSG00000060656	PTPRU	protein_coding	1	protein tyrosine phosphatase receptor type U	1204.87	1.04979	0.382905	2.74225	0.00610197	0.168249
ENSG00000060688	SNRNP40	protein_coding	1	small nuclear ribonucleoprotein U5 subunit 40	558.361	-0.0928332	0.152733	-0.607811	0.543313	0.867091
ENSG00000060709	RIMBP2	protein_coding	12	RIMS binding protein 2	1455.47	-0.196485	0.350437	-0.560684	0.575013	0.878866
ENSG00000060718	COL11A1	protein_coding	1	collagen type XI alpha 1 chain	3228.2	0.0988538	0.292605	0.337842	0.735483	0.932953
ENSG00000060749	QSER1	protein_coding	11	glutamine and serine rich 1	5199.94	-0.0900418	0.17117	-0.526037	0.598862	0.888528
ENSG00000060762	MPC1	protein_coding	6	mitochondrial pyruvate carrier 1	1536.02	0.821962	0.356193	2.3078	0.0210102	0.306371
ENSG00000060971	ACAA1	protein_coding	3	acetyl-CoA acyltransferase 1	914.592	0.00165325	0.220274	0.00750447	0.994012	0.998506
ENSG00000060982	BCAT1	protein_coding	12	branched chain amino acid transaminase 1	1854.86	0.208007	0.377557	0.550928	0.581683	0.881995
ENSG00000061273	HDAC7	protein_coding	12	histone deacetylase 7	909.402	0.433839	0.367413	1.18084	0.237666	0.694221
ENSG00000061337	LZTS1	protein_coding	8	leucine zipper tumor suppressor 1	2358.92	-0.278653	0.42731	-0.65215	0.514304	0.854697
ENSG00000061455	PRDM6	protein_coding	5	PR/SET domain 6	14.6244	0.899118	0.486824	1.84736	0.0646947	0.457653
ENSG00000061492	WNT8A	protein_coding	5	Wnt family member 8A	7.78507	-0.050812	0.487096	-0.104357	0.916886
ENSG00000061656	SPAG4	protein_coding	20	sperm associated antigen 4	56.1181	1.15294	0.406287	2.83387	0.00459887	0.14622
ENSG00000061676	NCKAP1	protein_coding	2	NCK associated protein 1	11022.5	0.0147663	0.220942	0.066832	0.946715	0.988719
ENSG00000061794	MRPS35	protein_coding	12	mitochondrial ribosomal protein S35	1238.5	0.0431678	0.142815	0.302261	0.762453	0.939078
ENSG00000061918	GUCY1B1	protein_coding	4	guanylate cyclase 1 soluble subunit beta 1	1249.73	0.240778	0.345923	0.696033	0.486408	0.844029
ENSG00000061936	SFSWAP	protein_coding	12	splicing factor SWAP	1494.45	-0.0583116	0.17299	-0.337084	0.736054	0.933029
ENSG00000061938	TNK2	protein_coding	3	tyrosine kinase non receptor 2	1533.35	0.130704	0.241326	0.541613	0.588085	0.884159
ENSG00000061987	MON2	protein_coding	12	MON2 homolog, regulator of endosome-to-Golgi trafficking	2202.58	-0.249694	0.148102	-1.68596	0.0918035	0.509593
ENSG00000062038	CDH3	protein_coding	16	cadherin 3	272.153	0.557067	0.3831	1.45412	0.145914	0.59105
ENSG00000062096	ARSF	protein_coding	X	arylsulfatase F	15.6966	-0.128688	0.45229	-0.28452	0.776012	0.94325
ENSG00000062194	GPBP1	protein_coding	5	GC-rich promoter binding protein 1	3506.27	0.204569	0.185648	1.10192	0.270497	0.719307
ENSG00000062282	DGAT2	protein_coding	11	diacylglycerol O-acyltransferase 2	82.1517	0.188771	0.416623	0.452975	0.650567	0.907615
ENSG00000062370	ZNF112	protein_coding	19	zinc finger protein 112	409.937	-0.579688	0.288431	-2.00978	0.0444543	0.407179
ENSG00000062485	CS	protein_coding	12	citrate synthase	3477.72	-0.0791654	0.221073	-0.358096	0.720272	0.927525
ENSG00000062582	MRPS24	protein_coding	7	mitochondrial ribosomal protein S24	170.999	0.371753	0.197518	1.88192	0.0598463	0.445553
ENSG00000062598	ELMO2	protein_coding	20	engulfment and cell motility 2	1970.78	-0.171291	0.217332	-0.788148	0.43061	0.818668
ENSG00000062650	WAPL	protein_coding	10	WAPL cohesin release factor	2205.08	-0.336509	0.14037	-2.39728	0.0165171	0.278679
ENSG00000062716	VMP1	protein_coding	17	vacuole membrane protein 1	2400.05	0.390457	0.188432	2.07213	0.0382529	0.386194
ENSG00000062725	APPBP2	protein_coding	17	amyloid beta precursor protein binding protein 2	2859.53	-0.0831176	0.15429	-0.538711	0.590087	0.884957
ENSG00000062822	POLD1	protein_coding	19	DNA polymerase delta 1, catalytic subunit	305.345	0.110622	0.184135	0.600771	0.547992	0.868975
ENSG00000063015	SEZ6	protein_coding	17	seizure related 6 homolog	4348.96	-0.301671	0.434904	-0.69371	0.487864	0.844029
ENSG00000063046	EIF4B	protein_coding	12	eukaryotic translation initiation factor 4B	7848.74	0.0197839	0.235358	0.0840573	0.933011	0.985404
ENSG00000063127	SLC6A16	protein_coding	19	solute carrier family 6 member 16	46.3257	-0.268544	0.329584	-0.814764	0.415208	0.809431
ENSG00000063169	BICRA	protein_coding	19	BRD4 interacting chromatin remodeling complex associated protein	848.643	0.0555799	0.188842	0.294317	0.768516	0.940975
ENSG00000063176	SPHK2	protein_coding	19	sphingosine kinase 2	717.672	0.165138	0.151428	1.09053	0.27548	0.723432
ENSG00000063177	RPL18	protein_coding	19	ribosomal protein L18	6525.81	-0.0541803	0.22559	-0.240172	0.810197	0.952767
ENSG00000063180	CA11	protein_coding	19	carbonic anhydrase 11	797.332	0.569348	0.302839	1.87997	0.0601123	0.446469
ENSG00000063241	ISOC2	protein_coding	19	isochorismatase domain containing 2	333.53	0.222693	0.306251	0.727134	0.467144	0.836864
ENSG00000063244	U2AF2	protein_coding	19	U2 small nuclear RNA auxiliary factor 2	3489.86	-0.104152	0.163192	-0.638218	0.523332	0.858963
ENSG00000063245	EPN1	protein_coding	19	epsin 1	3583.94	-0.0719547	0.169346	-0.424897	0.670912	0.912388
ENSG00000063322	MED29	protein_coding	19	mediator complex subunit 29	2121.26	-0.0302961	0.225451	-0.134381	0.893101	0.975126
ENSG00000063438	AHRR	protein_coding	5	aryl-hydrocarbon receptor repressor	54.4815	0.110123	0.263881	0.417315	0.676448	0.913293
ENSG00000063587	ZNF275	protein_coding	X	zinc finger protein 275	1765.16	0.48295	0.269206	1.79398	0.0728166	0.474925
ENSG00000063601	MTMR1	protein_coding	X	myotubularin related protein 1	1158.87	-0.22259	0.230325	-0.96641	0.333839	0.76296
ENSG00000063660	GPC1	protein_coding	2	glypican 1	3779.04	0.0989523	0.182009	0.543665	0.586672	0.883893
ENSG00000063761	ADCK1	protein_coding	14	aarF domain containing kinase 1	227.361	-0.343583	0.186426	-1.84285	0.0653511	0.459014
ENSG00000063854	HAGH	protein_coding	16	hydroxyacylglutathione hydrolase	991.738	0.0797499	0.209375	0.380888	0.703286	0.923145
ENSG00000063978	RNF4	protein_coding	4	ring finger protein 4	1643.58	-0.156532	0.15525	-1.00825	0.313333	0.749915
ENSG00000064012	CASP8	protein_coding	2	caspase 8	56.0574	0.639684	0.474175	1.35058	0.176831	0.628724
ENSG00000064042	LIMCH1	protein_coding	4	LIM and calponin homology domains 1	3067.75	-0.218633	0.290074	-0.753718	0.451019	0.827778
ENSG00000064102	INTS13	protein_coding	12	integrator complex subunit 13	551.095	-0.0561905	0.160652	-0.349769	0.726512	0.929812
ENSG00000064115	TM7SF3	protein_coding	12	transmembrane 7 superfamily member 3	1390.42	0.160751	0.25088	0.640747	0.521687	0.858241
ENSG00000064195	DLX3	protein_coding	17	distal-less homeobox 3	23.5219	0.61799	0.508553	1.22282	0.221396	0.675657
ENSG00000064199	SPA17	protein_coding	11	sperm autoantigenic protein 17	484.797	0.769695	0.460567	1.67296	0.0943359	0.51483
ENSG00000064205	CCN5	protein_coding	20	cellular communication network factor 5	6.66979	-0.833551	0.505213	-1.66822	0.0952715
ENSG00000064218	DMRT3	protein_coding	9	doublesex and mab-3 related transcription factor 3	389.216	1.15113	0.506728	2.3115	0.0208053	0.305466
ENSG00000064225	ST3GAL6	protein_coding	3	ST3 beta-galactoside alpha-2,3-sialyltransferase 6	179.462	-0.650448	0.477527	-1.36377	0.172641	0.62411
ENSG00000064270	ATP2C2	protein_coding	16	ATPase secretory pathway Ca2+ transporting 2	240.501	-0.319844	0.471128	-0.67905	0.497106	0.848265
ENSG00000064300	NGFR	protein_coding	17	nerve growth factor receptor	138.096	0.155176	0.383391	0.40475	0.685661	0.91725
ENSG00000064309	CDON	protein_coding	11	cell adhesion associated, oncogene regulated	2030.69	-0.146229	0.297299	-0.491861	0.622818	0.897693
ENSG00000064313	TAF2	protein_coding	8	TATA-box binding protein associated factor 2	1211.95	-0.31798	0.162659	-1.95487	0.0505983	0.424992
ENSG00000064393	HIPK2	protein_coding	7	homeodomain interacting protein kinase 2	10529.6	0.0859685	0.274832	0.312801	0.754432	0.937605
ENSG00000064419	TNPO3	protein_coding	7	transportin 3	2439.73	-0.2512	0.192337	-1.30604	0.19154	0.64504
ENSG00000064490	RFXANK	protein_coding	19	regulatory factor X associated ankyrin containing protein	489.43	0.0727668	0.225542	0.32263	0.746976	0.935247
ENSG00000064545	TMEM161A	protein_coding	19	transmembrane protein 161A	210.407	0.574058	0.294541	1.94876	0.0513246	0.426884
ENSG00000064547	LPAR2	protein_coding	19	lysophosphatidic acid receptor 2	457.339	-0.262962	0.310109	-0.847986	0.396446	0.798177
ENSG00000064601	CTSA	protein_coding	20	cathepsin A	1172.63	0.19909	0.356832	0.557942	0.576884	0.879939
ENSG00000064607	SUGP2	protein_coding	19	SURP and G-patch domain containing 2	3931.76	-0.0251208	0.234895	-0.106946	0.914832	0.980129
ENSG00000064651	SLC12A2	protein_coding	5	solute carrier family 12 member 2	1692.21	0.348965	0.365568	0.954596	0.339782	0.767
ENSG00000064652	SNX24	protein_coding	5	sorting nexin 24	412.609	0.135461	0.209198	0.647524	0.517293	0.856042
ENSG00000064655	EYA2	protein_coding	20	EYA transcriptional coactivator and phosphatase 2	84.8146	0.782809	0.375046	2.08643	0.0369399	0.379966
ENSG00000064666	CNN2	protein_coding	19	calponin 2	1261.43	0.189868	0.469011	0.404857	0.685583	0.91725
ENSG00000064687	ABCA7	protein_coding	19	ATP binding cassette subfamily A member 7	295.751	0.354471	0.284203	1.24725	0.212304	0.664577
ENSG00000064692	SNCAIP	protein_coding	5	synuclein alpha interacting protein	1310.05	-0.370901	0.225984	-1.64126	0.100743	0.525043
ENSG00000064703	DDX20	protein_coding	1	DEAD-box helicase 20	655.695	-0.33197	0.246248	-1.34811	0.177622	0.629451
ENSG00000064726	BTBD1	protein_coding	15	BTB domain containing 1	4143.48	0.0518375	0.332804	0.155757	0.876224	0.969384
ENSG00000064763	FAR2	protein_coding	12	fatty acyl-CoA reductase 2	587.573	-0.0723186	0.438801	-0.164811	0.869093	0.967858
ENSG00000064787	BCAS1	protein_coding	20	breast carcinoma amplified sequence 1	8.43896	1.33591	0.481307	2.72217	0.00648542	0.173544
ENSG00000064886	CHI3L2	protein_coding	1	chitinase 3 like 2	161.336	1.03765	0.508828	2.09064	0.0365606	0.379945
ENSG00000064932	SBNO2	protein_coding	19	strawberry notch homolog 2	558.333	0.170252	0.335655	0.507219	0.612001	0.893895
ENSG00000064933	PMS1	protein_coding	2	PMS1 homolog 1, mismatch repair system component	836.355	-0.0628987	0.204135	-0.308126	0.757987	0.938486
ENSG00000064961	HMG20B	protein_coding	19	high mobility group 20B	841.718	0.165302	0.311154	0.531257	0.595241	0.886941
ENSG00000064989	CALCRL	protein_coding	2	calcitonin receptor like receptor	428.244	0.819816	0.473026	1.73607	0.0825509	0.494049
ENSG00000064995	TAF11	protein_coding	6	TATA-box binding protein associated factor 11	503.363	-0.158176	0.199583	-0.792526	0.428054	0.817493
ENSG00000064999	ANKS1A	protein_coding	6	ankyrin repeat and sterile alpha motif domain containing 1A	1207.64	-0.101223	0.241914	-0.418427	0.675635	0.913293
ENSG00000065000	AP3D1	protein_coding	19	adaptor related protein complex 3 subunit delta 1	6396.83	-0.0414495	0.221488	-0.187142	0.851549	0.962625
ENSG00000065029	ZNF76	protein_coding	6	zinc finger protein 76	497.61	0.0137986	0.245378	0.0562335	0.955156	0.990726
ENSG00000065054	SLC9A3R2	protein_coding	16	SLC9A3 regulator 2	388.483	0.0221722	0.23441	0.0945847	0.924645	0.982919
ENSG00000065057	NTHL1	protein_coding	16	nth like DNA glycosylase 1	152.703	-0.245866	0.220381	-1.11553	0.264623	0.715187
ENSG00000065060	UHRF1BP1	protein_coding	6	UHRF1 binding protein 1	964.298	0.016631	0.214372	0.0775784	0.938163	0.986312
ENSG00000065135	GNAI3	protein_coding	1	G protein subunit alpha i3	2700.57	0.247027	0.163093	1.51464	0.129863	0.569846
ENSG00000065150	IPO5	protein_coding	13	importin 5	5371.72	-0.0135909	0.199983	-0.0679617	0.945816	0.988675
ENSG00000065154	OAT	protein_coding	10	ornithine aminotransferase	2228.52	0.257035	0.181251	1.41811	0.15616	0.605104
ENSG00000065183	WDR3	protein_coding	1	WD repeat domain 3	1453.99	-0.309996	0.198979	-1.55792	0.119251	0.553757
ENSG00000065243	PKN2	protein_coding	1	protein kinase N2	1893.6	-0.199955	0.210487	-0.949967	0.342129	0.768119
ENSG00000065268	WDR18	protein_coding	19	WD repeat domain 18	643.972	0.188927	0.186831	1.01119	0.311923	0.749085
ENSG00000065308	TRAM2	protein_coding	6	translocation associated membrane protein 2	683.464	0.447902	0.437249	1.02457	0.305566	0.743213
ENSG00000065320	NTN1	protein_coding	17	netrin 1	629.509	0.599986	0.368447	1.62849	0.103421	0.528395
ENSG00000065328	MCM10	protein_coding	10	minichromosome maintenance 10 replication initiation factor	143.826	-0.686816	0.460843	-1.4915	0.135831	0.577984
ENSG00000065357	DGKA	protein_coding	12	diacylglycerol kinase alpha	289.943	0.125313	0.332004	0.377447	0.705842	0.923646
ENSG00000065361	ERBB3	protein_coding	12	erb-b2 receptor tyrosine kinase 3	59.4796	-1.0049	0.349722	-2.86968	0.00410882	0.137256
ENSG00000065413	ANKRD44	protein_coding	2	ankyrin repeat domain 44	1344.41	-0.709515	0.421023	-1.68576	0.0918414	0.509665
ENSG00000065427	KARS1	protein_coding	16	lysyl-tRNA synthetase 1	2207.61	-0.00490503	0.158244	-0.0309973	0.975272	0.994328
ENSG00000065457	ADAT1	protein_coding	16	adenosine deaminase tRNA specific 1	518.425	-0.253805	0.173407	-1.46363	0.143295	0.589041
ENSG00000065485	PDIA5	protein_coding	3	protein disulfide isomerase family A member 5	357.37	0.417369	0.350643	1.19031	0.233924	0.689685
ENSG00000065491	TBC1D22B	protein_coding	6	TBC1 domain family member 22B	847.566	-0.00887882	0.217697	-0.0407861	0.967466	0.992836
ENSG00000065518	NDUFB4	protein_coding	3	NADH:ubiquinone oxidoreductase subunit B4	1296.81	0.185791	0.149813	1.24014	0.214922	0.667664
ENSG00000065526	SPEN	protein_coding	1	spen family transcriptional repressor	7158.06	-0.514793	0.224211	-2.29601	0.0216751	0.309557
ENSG00000065534	MYLK	protein_coding	3	myosin light chain kinase	307.003	1.31283	0.424622	3.09416	0.00197368	0.0875268
ENSG00000065548	ZC3H15	protein_coding	2	zinc finger CCCH-type containing 15	2692.32	0.214652	0.284242	0.755171	0.450146	0.827171
ENSG00000065559	MAP2K4	protein_coding	17	mitogen-activated protein kinase kinase 4	1970.41	-0.0294624	0.245339	-0.12009	0.904412	0.977834
ENSG00000065600	PACC1	protein_coding	1	proton activated chloride channel 1	626.989	0.135925	0.235741	0.576582	0.564222	0.874798
ENSG00000065609	SNAP91	protein_coding	6	synaptosome associated protein 91	4516.78	-0.152662	0.398975	-0.38264	0.701987	0.922882
ENSG00000065613	SLK	protein_coding	10	STE20 like kinase	3328.22	0.280933	0.204356	1.37472	0.169218	0.620648
ENSG00000065615	CYB5R4	protein_coding	6	cytochrome b5 reductase 4	389.934	-0.465918	0.358688	-1.29895	0.193961	0.647823
ENSG00000065618	COL17A1	protein_coding	10	collagen type XVII alpha 1 chain	6.72722	0.150786	0.50875	0.296959	0.766498
ENSG00000065621	GSTO2	protein_coding	10	glutathione S-transferase omega 2	73.852	0.0121123	0.405087	0.0298906	0.976154	0.994787
ENSG00000065665	SEC61A2	protein_coding	10	SEC61 translocon subunit alpha 2	1396.21	-0.169537	0.276914	-0.612235	0.540382	0.86626
ENSG00000065675	PRKCQ	protein_coding	10	protein kinase C theta	132.141	0.566405	0.446881	1.26777	0.204881	0.658755
ENSG00000065717	TLE2	protein_coding	19	TLE family member 2, transcriptional corepressor	598.56	0.202874	0.324382	0.625406	0.531704	0.862986
ENSG00000065802	ASB1	protein_coding	2	ankyrin repeat and SOCS box containing 1	1194.15	0.00955962	0.146105	0.0654289	0.947832	0.989001
ENSG00000065809	FAM107B	protein_coding	10	family with sequence similarity 107 member B	1539.14	-0.217808	0.299859	-0.726366	0.467615	0.837066
ENSG00000065833	ME1	protein_coding	6	malic enzyme 1	263.899	-0.0377271	0.284123	-0.132785	0.894364	0.975583
ENSG00000065882	TBC1D1	protein_coding	4	TBC1 domain family member 1	1425.76	-0.196729	0.270207	-0.728069	0.466571	0.836571
ENSG00000065883	CDK13	protein_coding	7	cyclin dependent kinase 13	2965.08	-0.180784	0.159547	-1.13311	0.257167	0.711657
ENSG00000065911	MTHFD2	protein_coding	2	methylenetetrahydrofolate dehydrogenase (NADP+ dependent) 2, methenyltetrahydrofolate cyclohydrolase	683.246	0.136521	0.26456	0.516013	0.605845	0.891777
ENSG00000065923	SLC9A7	protein_coding	X	solute carrier family 9 member A7	1736.85	0.200463	0.279837	0.716345	0.473778	0.838953
ENSG00000065970	FOXJ2	protein_coding	12	forkhead box J2	1429.04	0.0579191	0.212981	0.271941	0.785667	0.946388
ENSG00000065978	YBX1	protein_coding	1	Y-box binding protein 1	16116	-0.179305	0.271874	-0.659519	0.509563	0.852642
ENSG00000065989	PDE4A	protein_coding	19	phosphodiesterase 4A	700.965	-0.000880234	0.354542	-0.00248461	0.998018	0.999496
ENSG00000066027	PPP2R5A	protein_coding	1	protein phosphatase 2 regulatory subunit B'alpha	1253.02	0.093495	0.167761	0.557309	0.577317	0.880204
ENSG00000066032	CTNNA2	protein_coding	2	catenin alpha 2	4055.25	0.894658	0.310979	2.87699	0.00401491	0.134493
ENSG00000066044	ELAVL1	protein_coding	19	ELAV like RNA binding protein 1	2754.89	-0.178746	0.202969	-0.880652	0.378506	0.787681
ENSG00000066084	DIP2B	protein_coding	12	disco interacting protein 2 homolog B	4635.02	-0.186126	0.151824	-1.22593	0.220224	0.674454
ENSG00000066117	SMARCD1	protein_coding	12	SWI/SNF related, matrix associated, actin dependent regulator of chromatin, subfamily d, member 1	1751.79	-0.397066	0.181319	-2.18986	0.0285346	0.346003
ENSG00000066135	KDM4A	protein_coding	1	lysine demethylase 4A	1296.37	-0.416497	0.230923	-1.80359	0.0712952	0.473792
ENSG00000066136	NFYC	protein_coding	1	nuclear transcription factor Y subunit gamma	962.81	-0.218952	0.207012	-1.05767	0.290208	0.733285
ENSG00000066185	ZMYND12	protein_coding	1	zinc finger MYND-type containing 12	32.7257	1.11324	0.488631	2.28464	0.022334	0.314028
ENSG00000066230	SLC9A3	protein_coding	5	solute carrier family 9 member A3	124.567	0.0307425	0.222892	0.13792	0.890303	0.974064
ENSG00000066248	NGEF	protein_coding	2	neuronal guanine nucleotide exchange factor	1010.18	0.288658	0.379696	0.760223	0.447121	0.825537
ENSG00000066279	ASPM	protein_coding	1	abnormal spindle microtubule assembly	839.756	-0.790437	0.457373	-1.73	0.0836295	0.494996
ENSG00000066322	ELOVL1	protein_coding	1	ELOVL fatty acid elongase 1	354.056	0.336908	0.294315	1.14474	0.252316	0.708482
ENSG00000066379	ZNRD1	protein_coding	6	zinc ribbon domain containing 1	148.609	0.25705	0.28335	0.90715	0.364328	0.780582
ENSG00000066382	MPPED2	protein_coding	11	metallophosphoesterase domain containing 2	1857.72	-0.647114	0.453741	-1.42708	0.153556	0.60279
ENSG00000066422	ZBTB11	protein_coding	3	zinc finger and BTB domain containing 11	1485.05	-0.0488467	0.203013	-0.24061	0.809858	0.952767
ENSG00000066427	ATXN3	protein_coding	14	ataxin 3	723.577	-0.244853	0.137939	-1.77506	0.0758872	0.479817
ENSG00000066455	GOLGA5	protein_coding	14	golgin A5	1595.29	0.15742	0.137293	1.14659	0.251549	0.70765
ENSG00000066468	FGFR2	protein_coding	10	fibroblast growth factor receptor 2	3632.03	0.878065	0.492704	1.78967	0.0735069	0.475773
ENSG00000066557	LRRC40	protein_coding	1	leucine rich repeat containing 40	1737.26	0.125566	0.421878	0.297636	0.765981	0.940184
ENSG00000066583	ISOC1	protein_coding	5	isochorismatase domain containing 1	412.094	0.232197	0.224154	1.03583	0.30028	0.739854
ENSG00000066629	EML1	protein_coding	14	EMAP like 1	1779.6	-0.25716	0.262207	-0.980747	0.326717	0.758439
ENSG00000066651	TRMT11	protein_coding	6	tRNA methyltransferase 11 homolog	724.861	0.241641	0.273322	0.884099	0.376643	0.787102
ENSG00000066654	THUMPD1	protein_coding	16	THUMP domain containing 1	1508.25	-0.166065	0.170394	-0.974592	0.329762	0.761095
ENSG00000066697	MSANTD3	protein_coding	9	Myb/SANT DNA binding domain containing 3	1287.13	0.0202129	0.210384	0.0960745	0.923461	0.982657
ENSG00000066735	KIF26A	protein_coding	14	kinesin family member 26A	603.605	-0.594237	0.43434	-1.36853	0.171145	0.622247
ENSG00000066739	ATG2B	protein_coding	14	autophagy related 2B	1869.52	-0.506401	0.183306	-2.76256	0.00573503	0.163069
ENSG00000066777	ARFGEF1	protein_coding	8	ADP ribosylation factor guanine nucleotide exchange factor 1	3204.59	-0.423315	0.190676	-2.22007	0.026414	0.336264
ENSG00000066827	ZFAT	protein_coding	8	zinc finger and AT-hook domain containing	344.449	-0.224116	0.167343	-1.33924	0.180493	0.632819
ENSG00000066855	MTFR1	protein_coding	8	mitochondrial fission regulator 1	341.843	-0.0739447	0.2422	-0.305302	0.760136	0.93859
ENSG00000066923	STAG3	protein_coding	7	stromal antigen 3	14.9665	0.0760285	0.43358	0.175315	0.860832	0.965822
ENSG00000066926	FECH	protein_coding	18	ferrochelatase	721.767	-0.0550524	0.223363	-0.246469	0.805319	0.952114
ENSG00000066933	MYO9A	protein_coding	15	myosin IXA	4538.37	-0.243931	0.262671	-0.928654	0.353068	0.773607
ENSG00000067057	PFKP	protein_coding	10	phosphofructokinase, platelet	4457.55	0.355967	0.250704	1.41986	0.155647	0.604388
ENSG00000267254	ZNF790-AS1	lncRNA	19	ZNF790 antisense RNA 1	47.9776	-4.39881	0.429899	-7.22909	4.8625e-13	3.82342e-10
ENSG00000067066	SP100	protein_coding	2	SP100 nuclear antigen	64.7024	0.549343	0.502769	1.0961	0.273037	0.720998
ENSG00000067082	KLF6	protein_coding	10	Kruppel like factor 6	3504.38	0.148444	0.261215	0.568279	0.569846	0.877111
ENSG00000067113	PLPP1	protein_coding	5	phospholipid phosphatase 1	515.155	0.564423	0.287959	1.96002	0.049994	0.422498
ENSG00000067141	NEO1	protein_coding	15	neogenin 1	8004.34	-0.302441	0.185685	-1.62879	0.103358	0.528394
ENSG00000067167	TRAM1	protein_coding	8	translocation associated membrane protein 1	2801.94	0.423797	0.375813	1.12773	0.259436	0.712665
ENSG00000067177	PHKA1	protein_coding	X	phosphorylase kinase regulatory subunit alpha 1	486.947	-0.108894	0.209503	-0.519768	0.603225	0.890634
ENSG00000067182	TNFRSF1A	protein_coding	12	TNF receptor superfamily member 1A	1827.44	0.396725	0.408089	0.97223	0.330936	0.761984
ENSG00000067191	CACNB1	protein_coding	17	calcium voltage-gated channel auxiliary subunit beta 1	1186.36	-0.111474	0.320134	-0.348211	0.727682	0.930169
ENSG00000067208	EVI5	protein_coding	1	ecotropic viral integration site 5	1363.77	0.174615	0.237613	0.734874	0.462416	0.834449
ENSG00000067221	STOML1	protein_coding	15	stomatin like 1	491.45	-0.0540457	0.310243	-0.174203	0.861706	0.965879
ENSG00000067225	PKM	protein_coding	15	pyruvate kinase M1/2	20329.9	0.605438	0.37491	1.61503	0.106305	0.533457
ENSG00000067248	DHX29	protein_coding	5	DExH-box helicase 29	1537.7	-0.0822043	0.185079	-0.444159	0.656927	0.909215
ENSG00000067334	DNTTIP2	protein_coding	1	deoxynucleotidyltransferase terminal interacting protein 2	1590.86	0.1468	0.243234	0.603534	0.546154	0.868645
ENSG00000067365	METTL22	protein_coding	16	methyltransferase like 22	382.038	-0.0398831	0.225702	-0.176716	0.859731	0.965373
ENSG00000067369	TP53BP1	protein_coding	15	tumor protein p53 binding protein 1	5887.25	-0.0798563	0.147472	-0.541503	0.588161	0.884159
ENSG00000067445	TRO	protein_coding	X	trophinin	2745.03	0.195149	0.187023	1.04345	0.296741	0.737779
ENSG00000067533	RRP15	protein_coding	1	ribosomal RNA processing 15 homolog	727.735	-0.266471	0.195583	-1.36241	0.173068	0.624184
ENSG00000067560	RHOA	protein_coding	3	ras homolog family member A	6526.99	0.155558	0.258123	0.602649	0.546743	0.868838
ENSG00000067596	DHX8	protein_coding	17	DEAH-box helicase 8	1438.2	-0.156859	0.146694	-1.06929	0.28494	0.730396
ENSG00000067601	PMS2P4	transcribed_unprocessed_pseudogene	7	PMS1 homolog 2, mismatch repair system component pseudogene 4	109.998	0.118149	0.260776	0.453041	0.650519	0.907615
ENSG00000067606	PRKCZ	protein_coding	1	protein kinase C zeta	1654.21	-0.191485	0.334715	-0.57208	0.567268	0.876111
ENSG00000067704	IARS2	protein_coding	1	isoleucyl-tRNA synthetase 2, mitochondrial	1776.2	0.203484	0.276155	0.73684	0.461219	0.834158
ENSG00000067715	SYT1	protein_coding	12	synaptotagmin 1	7674.14	-0.0191877	0.466555	-0.0411311	0.967191	0.992836
ENSG00000067798	NAV3	protein_coding	12	neuron navigator 3	5287.36	-0.276543	0.465015	-0.594796	0.55198	0.870087
ENSG00000067829	IDH3G	protein_coding	X	isocitrate dehydrogenase (NAD(+)) 3 non-catalytic subunit gamma	1312.38	-0.0304533	0.188781	-0.161316	0.871844	0.968125
ENSG00000067836	ROGDI	protein_coding	16	rogdi atypical leucine zipper	516.6	0.0333789	0.270017	0.123613	0.901622	0.976798
ENSG00000067840	PDZD4	protein_coding	X	PDZ domain containing 4	5196.4	-0.113476	0.349787	-0.324418	0.745622	0.934553
ENSG00000067842	ATP2B3	protein_coding	X	ATPase plasma membrane Ca2+ transporting 3	1311.76	0.8158	0.422	1.93397	0.0531167	0.430237
ENSG00000067900	ROCK1	protein_coding	18	Rho associated coiled-coil containing protein kinase 1	1629.45	-0.0166323	0.221762	-0.0750024	0.940213	0.987207
ENSG00000067955	CBFB	protein_coding	16	core-binding factor subunit beta	805.788	-0.190022	0.139091	-1.36617	0.171886	0.623608
ENSG00000067992	PDK3	protein_coding	X	pyruvate dehydrogenase kinase 3	2979.43	0.433682	0.256364	1.69166	0.0907109	0.508247
ENSG00000068001	HYAL2	protein_coding	3	hyaluronidase 2	525.372	0.43658	0.270795	1.61217	0.106925	0.533783
ENSG00000068024	HDAC4	protein_coding	2	histone deacetylase 4	2014.96	-0.236468	0.235821	-1.00274	0.315985	0.751236
ENSG00000068028	RASSF1	protein_coding	3	Ras association domain family member 1	313.187	0.269302	0.185426	1.45227	0.146426	0.591823
ENSG00000068078	FGFR3	protein_coding	4	fibroblast growth factor receptor 3	608.91	0.265573	0.344429	0.771063	0.44067	0.822913
ENSG00000068079	IFI35	protein_coding	17	interferon induced protein 35	140.718	0.452922	0.45694	0.991635	0.321376	0.754612
ENSG00000068097	HEATR6	protein_coding	17	HEAT repeat containing 6	780.905	-0.136769	0.237751	-0.575259	0.565116	0.875113
ENSG00000068120	COASY	protein_coding	17	Coenzyme A synthase	888.866	0.412972	0.26221	1.57494	0.11527	0.549329
ENSG00000068137	PLEKHH3	protein_coding	17	pleckstrin homology, MyTH4 and FERM domain containing H3	446.442	0.716961	0.265001	2.70531	0.00682416	0.180347
ENSG00000068305	MEF2A	protein_coding	15	myocyte enhancer factor 2A	2833.38	-0.0288641	0.311081	-0.0927883	0.926072	0.983265
ENSG00000068308	OTUD5	protein_coding	X	OTU deubiquitinase 5	1733.59	0.0239954	0.185747	0.129182	0.897214	0.975862
ENSG00000068323	TFE3	protein_coding	X	transcription factor binding to IGHM enhancer 3	1768.9	0.223181	0.253424	0.880659	0.378503	0.787681
ENSG00000068354	TBC1D25	protein_coding	X	TBC1 domain family member 25	658.781	-0.0599145	0.284364	-0.210693	0.833127	0.958768
ENSG00000068366	ACSL4	protein_coding	X	acyl-CoA synthetase long chain family member 4	6248.15	0.0095995	0.372689	0.0257546	0.979453	0.994947
ENSG00000068383	INPP5A	protein_coding	10	inositol polyphosphate-5-phosphatase A	1024.42	0.131614	0.237604	0.553912	0.579639	0.880986
ENSG00000068394	GPKOW	protein_coding	X	G-patch domain and KOW motifs	530.717	-0.0587136	0.166182	-0.353309	0.723857	0.928691
ENSG00000068400	GRIPAP1	protein_coding	X	GRIP1 associated protein 1	1440.51	-0.176128	0.199419	-0.883206	0.377125	0.787109
ENSG00000068438	FTSJ1	protein_coding	X	FtsJ RNA 2'-O-methyltransferase 1	841.588	-0.125062	0.232704	-0.537423	0.590976	0.885331
ENSG00000068489	PRR11	protein_coding	17	proline rich 11	332.932	-0.666482	0.376961	-1.76809	0.0770457	0.482128
ENSG00000068615	REEP1	protein_coding	2	receptor accessory protein 1	3282.92	-0.228747	0.365611	-0.625664	0.531536	0.862868
ENSG00000068650	ATP11A	protein_coding	13	ATPase phospholipid transporting 11A	1765.6	0.354005	0.378674	0.934882	0.349849	0.772722
ENSG00000081842	PCDHA6	protein_coding	5	protocadherin alpha 6	506.701	-4.36354	0.354716	-12.1499	5.74081e-34	2.3473e-30
ENSG00000068697	LAPTM4A	protein_coding	2	lysosomal protein transmembrane 4 alpha	2224.18	0.419562	0.327257	1.28206	0.19982	0.653844
ENSG00000068724	TTC7A	protein_coding	2	tetratricopeptide repeat domain 7A	616.521	0.664284	0.439308	1.5128	0.130329	0.570661
ENSG00000068745	IP6K2	protein_coding	3	inositol hexakisphosphate kinase 2	1895.32	-0.186406	0.253174	-0.736276	0.461563	0.834249
ENSG00000068781	STON1-GTF2A1L	protein_coding	2	STON1-GTF2A1L readthrough	6.83003	0.699007	0.508181	1.37615	0.168777
ENSG00000068784	SRBD1	protein_coding	2	S1 RNA binding domain 1	648.805	-0.0776649	0.207594	-0.374125	0.708312	0.924172
ENSG00000068796	KIF2A	protein_coding	5	kinesin family member 2A	7294.47	-0.0754028	0.347179	-0.21719	0.82806	0.956815
ENSG00000068831	RASGRP2	protein_coding	11	RAS guanyl releasing protein 2	504.636	-0.201704	0.410135	-0.491799	0.622861	0.897693
ENSG00000068878	PSME4	protein_coding	2	proteasome activator subunit 4	3025.08	0.106464	0.293817	0.362347	0.717093	0.926531
ENSG00000068885	IFT80	protein_coding	3	intraflagellar transport 80	671.666	0.0754913	0.171843	0.4393	0.660444	0.909797
ENSG00000068903	SIRT2	protein_coding	19	sirtuin 2	1592.65	-0.00904727	0.159894	-0.0565836	0.954877	0.9906
ENSG00000068912	ERLEC1	protein_coding	2	endoplasmic reticulum lectin 1	2133.5	0.270485	0.18582	1.45562	0.145497	0.59105
ENSG00000068971	PPP2R5B	protein_coding	11	protein phosphatase 2 regulatory subunit B'beta	1957.49	0.187811	0.344182	0.545667	0.585295	0.883193
ENSG00000068976	PYGM	protein_coding	11	glycogen phosphorylase, muscle associated	127.395	1.31536	0.463761	2.84405	0.00445437	0.144548
ENSG00000069011	PITX1	protein_coding	5	paired like homeodomain 1	4.00884	0.542501	0.484048	1.14094	0.253894
ENSG00000069018	TRPC7	protein_coding	5	transient receptor potential cation channel subfamily C member 7	31.7469	0.628199	0.506508	1.24521	0.213056	0.665503
ENSG00000069020	MAST4	protein_coding	5	microtubule associated serine/threonine kinase family member 4	2160.44	-0.159169	0.22076	-0.721008	0.470905	0.838715
ENSG00000069188	SDK2	protein_coding	17	sidekick cell adhesion molecule 2	2995.41	0.709842	0.380959	1.86355	0.0623853	0.451447
ENSG00000069248	NUP133	protein_coding	1	nucleoporin 133	1833.42	-0.118236	0.154659	-0.764499	0.44457	0.82438
ENSG00000069275	NUCKS1	protein_coding	1	nuclear casein kinase and cyclin dependent kinase substrate 1	14138.8	0.114344	0.1871	0.611137	0.541109	0.866486
ENSG00000069329	VPS35	protein_coding	16	VPS35 retromer complex component	4332.35	0.0107755	0.128587	0.0837987	0.933216	0.985508
ENSG00000069345	DNAJA2	protein_coding	16	DnaJ heat shock protein family (Hsp40) member A2	2609.7	0.165428	0.199419	0.829541	0.406798	0.804614
ENSG00000069399	BCL3	protein_coding	19	BCL3 transcription coactivator	206.889	0.890142	0.461029	1.93313	0.0532199	0.430561
ENSG00000069424	KCNAB2	protein_coding	1	potassium voltage-gated channel subfamily A regulatory beta subunit 2	589.722	-0.0903858	0.308992	-0.292512	0.769895	0.940975
ENSG00000069431	ABCC9	protein_coding	12	ATP binding cassette subfamily C member 9	1695.1	-0.0809303	0.321073	-0.252066	0.80099	0.951186
ENSG00000069482	GAL	protein_coding	11	galanin and GMAP prepropeptide	56.2042	0.158317	0.470891	0.336289	0.736653	0.933267
ENSG00000069493	CLEC2D	protein_coding	12	C-type lectin domain family 2 member D	99.2542	0.012838	0.290182	0.0442489	0.964706	0.992433
ENSG00000069509	FUNDC1	protein_coding	X	FUN14 domain containing 1	449.025	0.516351	0.27394	1.88483	0.0594522	0.444687
ENSG00000069535	MAOB	protein_coding	X	monoamine oxidase B	673.67	0.74124	0.411466	1.80193	0.0715569	0.473792
ENSG00000069667	RORA	protein_coding	15	RAR related orphan receptor A	2407.05	0.997932	0.337319	2.95865	0.00308985	0.115903
ENSG00000069696	DRD4	protein_coding	11	dopamine receptor D4	260.791	0.983241	0.466439	2.1123	0.034661	0.373608
ENSG00000069702	TGFBR3	protein_coding	1	transforming growth factor beta receptor 3	351.019	1.01605	0.508697	2.0352	0.0418305	0.401014
ENSG00000069812	HES2	protein_coding	1	hes family bHLH transcription factor 2	16.2228	0.143771	0.419692	0.342407	0.732044	0.931768
ENSG00000069849	ATP1B3	protein_coding	3	ATPase Na+/K+ transporting subunit beta 3	1983.72	0.0117498	0.175845	0.0668178	0.946727	0.988719
ENSG00000069869	NEDD4	protein_coding	15	NEDD4 E3 ubiquitin protein ligase	599.464	-0.351044	0.242117	-1.4499	0.147087	0.592265
ENSG00000069943	PIGB	protein_coding	15	phosphatidylinositol glycan anchor biosynthesis class B	205.419	0.33701	0.212832	1.58346	0.113317	0.546878
ENSG00000069956	MAPK6	protein_coding	15	mitogen-activated protein kinase 6	3561.49	0.279524	0.183912	1.51987	0.128544	0.567972
ENSG00000069966	GNB5	protein_coding	15	G protein subunit beta 5	1427.28	-0.159251	0.304108	-0.523663	0.600513	0.889352
ENSG00000069974	RAB27A	protein_coding	15	RAB27A, member RAS oncogene family	113.331	0.458919	0.413384	1.11013	0.266943	0.717174
ENSG00000069998	HDHD5	protein_coding	22	haloacid dehalogenase like hydrolase domain containing 5	636.47	-0.0894068	0.191096	-0.46786	0.639885	0.905253
ENSG00000070010	UFD1	protein_coding	22	ubiquitin recognition factor in ER associated degradation 1	815.113	-0.0219726	0.193661	-0.11346	0.909666	0.979099
ENSG00000070018	LRP6	protein_coding	12	LDL receptor related protein 6	3407.05	-0.225302	0.156721	-1.4376	0.150548	0.597888
ENSG00000070047	PHRF1	protein_coding	11	PHD and ring finger domains 1	1685.23	-0.314347	0.161866	-1.94201	0.0521359	0.428513
ENSG00000070061	ELP1	protein_coding	9	elongator complex protein 1	1740.47	-0.33269	0.180572	-1.84241	0.0654158	0.459014
ENSG00000070081	NUCB2	protein_coding	11	nucleobindin 2	2324.28	0.273529	0.299395	0.913602	0.360926	0.778206
ENSG00000070087	PFN2	protein_coding	3	profilin 2	9944.38	0.143426	0.154032	0.931145	0.351778	0.773141
ENSG00000070159	PTPN3	protein_coding	9	protein tyrosine phosphatase non-receptor type 3	185.751	0.933699	0.476125	1.96559	0.0493464	0.420525
ENSG00000070182	SPTB	protein_coding	14	spectrin beta, erythrocytic	467.559	-0.110994	0.32233	-0.344337	0.730593	0.931489
ENSG00000245680	ZNF585B	protein_coding	19	zinc finger protein 585B	403.595	-4.30923	0.332342	-12.7593	2.76535e-37	1.88449e-33
ENSG00000070214	SLC44A1	protein_coding	9	solute carrier family 44 member 1	2292.12	0.0799095	0.26911	0.296939	0.766513	0.94023
ENSG00000070269	TMEM260	protein_coding	14	transmembrane protein 260	613.874	-0.215022	0.198599	-1.08271	0.278936	0.726089
ENSG00000070366	SMG6	protein_coding	17	SMG6 nonsense mediated mRNA decay factor	2010.85	-0.129715	0.150589	-0.861386	0.389025	0.79378
ENSG00000070367	EXOC5	protein_coding	14	exocyst complex component 5	4180.32	-0.120499	0.21663	-0.556246	0.578043	0.880642
ENSG00000070371	CLTCL1	protein_coding	22	clathrin heavy chain like 1	182.988	-0.0690627	0.232592	-0.296925	0.766524	0.94023
ENSG00000070388	FGF22	protein_coding	19	fibroblast growth factor 22	6.81921	0.157296	0.495891	0.3166	0.751547
ENSG00000070404	FSTL3	protein_coding	19	follistatin like 3	301.495	0.552394	0.341459	1.61772	0.105724	0.532814
ENSG00000070413	DGCR2	protein_coding	22	DiGeorge syndrome critical region gene 2	2632.85	0.146846	0.17256	0.850985	0.394778	0.797489
ENSG00000070423	RNF126	protein_coding	19	ring finger protein 126	602.807	0.0805965	0.192745	0.418146	0.67584	0.913293
ENSG00000070444	MNT	protein_coding	17	MAX network transcriptional repressor	2122.18	0.537707	0.245426	2.19089	0.0284599	0.345665
ENSG00000070476	ZXDC	protein_coding	3	ZXD family zinc finger C	984.631	-0.098416	0.208464	-0.472101	0.636855	0.90436
ENSG00000070495	JMJD6	protein_coding	17	jumonji domain containing 6, arginine demethylase and lysine hydroxylase	1101.51	-0.146332	0.270701	-0.540563	0.588809	0.884338
ENSG00000070501	POLB	protein_coding	8	DNA polymerase beta	920.149	0.225422	0.398731	0.565352	0.571834	0.877876
ENSG00000070540	WIPI1	protein_coding	17	WD repeat domain, phosphoinositide interacting 1	470.722	0.330189	0.345603	0.95541	0.339371	0.767
ENSG00000070601	FRMPD1	protein_coding	9	FERM and PDZ domain containing 1	68.1295	0.335877	0.338199	0.992856	0.32078	0.754092
ENSG00000070610	GBA2	protein_coding	9	glucosylceramidase beta 2	1523.93	-0.00251795	0.223338	-0.0112753	0.991004	0.99769
ENSG00000070614	NDST1	protein_coding	5	N-deacetylase and N-sulfotransferase 1	4313.69	-0.12549	0.141929	-0.884174	0.376602	0.787102
ENSG00000070669	ASNS	protein_coding	7	asparagine synthetase (glutamine-hydrolyzing)	168.963	-0.188885	0.37429	-0.504681	0.613783	0.894509
ENSG00000070718	AP3M2	protein_coding	8	adaptor related protein complex 3 subunit mu 2	1127.04	0.0393576	0.169714	0.231904	0.816612	0.953276
ENSG00000070729	CNGB1	protein_coding	16	cyclic nucleotide gated channel subunit beta 1	57.4689	0.551081	0.37032	1.4876	0.136856	0.579272
ENSG00000070731	ST6GALNAC2	protein_coding	17	ST6 N-acetylgalactosaminide alpha-2,6-sialyltransferase 2	36.7671	1.09063	0.490316	2.47969	0.0131496	0.247314
ENSG00000256771	ZNF253	protein_coding	19	zinc finger protein 253	706.909	-4.22883	0.409354	-10.322	5.60365e-25	1.04146e-21
ENSG00000070756	PABPC1	protein_coding	8	poly(A) binding protein cytoplasmic 1	16761.5	-0.0316884	0.269294	-0.117675	0.906325	0.97845
ENSG00000070759	TESK2	protein_coding	1	testis associated actin remodelling kinase 2	19.4657	0.662273	0.506426	1.31176	0.1896	0.643671
ENSG00000070761	CFAP20	protein_coding	16	cilia and flagella associated protein 20	1103.88	-0.00599446	0.17848	-0.0335869	0.973207	0.993614
ENSG00000070770	CSNK2A2	protein_coding	16	casein kinase 2 alpha 2	2397.61	-0.296779	0.220781	-1.34421	0.17888	0.63052
ENSG00000070778	PTPN21	protein_coding	14	protein tyrosine phosphatase non-receptor type 21	868.68	-0.208398	0.272296	-0.765338	0.44407	0.82438
ENSG00000070785	EIF2B3	protein_coding	1	eukaryotic translation initiation factor 2B subunit gamma	402.775	0.00766763	0.236139	0.0324698	0.974097	0.993933
ENSG00000070808	CAMK2A	protein_coding	5	calcium/calmodulin dependent protein kinase II alpha	792.848	0.216654	0.296444	0.730834	0.46488	0.835958
ENSG00000070814	TCOF1	protein_coding	5	treacle ribosome biogenesis factor 1	902.169	-0.317459	0.194072	-1.63575	0.101893	0.526699
ENSG00000070831	CDC42	protein_coding	1	cell division cycle 42	6709.92	0.135924	0.189489	0.717313	0.473181	0.838861
ENSG00000070882	OSBPL3	protein_coding	7	oxysterol binding protein like 3	683.728	0.336689	0.234812	1.43386	0.151611	0.599
ENSG00000070886	EPHA8	protein_coding	1	EPH receptor A8	102.64	0.218613	0.435381	0.50196	0.615696	0.895255
ENSG00000070950	RAD18	protein_coding	3	RAD18 E3 ubiquitin protein ligase	458.127	-0.159416	0.286586	-0.55626	0.578033	0.880642
ENSG00000070961	ATP2B1	protein_coding	12	ATPase plasma membrane Ca2+ transporting 1	5992.4	-0.152304	0.325882	-0.46736	0.640242	0.905468
ENSG00000071051	NCK2	protein_coding	2	NCK adaptor protein 2	2671.74	0.118595	0.358367	0.330928	0.740699	0.934046
ENSG00000071054	MAP4K4	protein_coding	2	mitogen-activated protein kinase kinase kinase kinase 4	14889.8	-0.537467	0.345288	-1.55663	0.119558	0.554164
ENSG00000071073	MGAT4A	protein_coding	2	alpha-1,3-mannosyl-glycoprotein 4-beta-N-acetylglucosaminyltransferase A	667.546	0.227265	0.275569	0.824685	0.409551	0.806555
ENSG00000071082	RPL31	protein_coding	2	ribosomal protein L31	6089.79	0.472229	0.244935	1.92797	0.0538584	0.432091
ENSG00000071127	WDR1	protein_coding	4	WD repeat domain 1	4981.9	0.206373	0.218906	0.942747	0.34581	0.770628
ENSG00000071189	SNX13	protein_coding	7	sorting nexin 13	2323.58	0.0283258	0.141937	0.199565	0.841821	0.960266
ENSG00000071205	ARHGAP10	protein_coding	4	Rho GTPase activating protein 10	110.741	0.662239	0.479021	1.38416	0.16631	0.618405
ENSG00000071242	RPS6KA2	protein_coding	6	ribosomal protein S6 kinase A2	1433.37	0.205629	0.228057	0.901644	0.367246	0.782936
ENSG00000071243	ING3	protein_coding	7	inhibitor of growth family member 3	452.281	-0.251018	0.231257	-1.08544	0.277726	0.724952
ENSG00000071246	VASH1	protein_coding	14	vasohibin 1	3183.07	-0.266082	0.346761	-0.767344	0.442877	0.823805
ENSG00000071282	LMCD1	protein_coding	3	LIM and cysteine rich domains 1	519.846	0.177122	0.279821	0.632991	0.526739	0.860116
ENSG00000071462	BUD23	protein_coding	7	BUD23 rRNA methyltransferase and ribosome maturation factor	725.794	-0.0118362	0.237264	-0.049887	0.960212	0.991824
ENSG00000071537	SEL1L	protein_coding	14	SEL1L adaptor subunit of ERAD E3 ubiquitin ligase	5064.17	-0.298676	0.168166	-1.77607	0.0757208	0.479748
ENSG00000071539	TRIP13	protein_coding	5	thyroid hormone receptor interactor 13	128.805	-0.708589	0.294266	-2.40723	0.0160739	0.274588
ENSG00000071553	ATP6AP1	protein_coding	X	ATPase H+ transporting accessory protein 1	2940.78	0.241476	0.231542	1.0429	0.296996	0.737779
ENSG00000071564	TCF3	protein_coding	19	transcription factor 3	2141.73	-0.133203	0.216727	-0.614615	0.538809	0.866167
ENSG00000071575	TRIB2	protein_coding	2	tribbles pseudokinase 2	6156.86	0.107587	0.321551	0.334585	0.737939	0.933508
ENSG00000071626	DAZAP1	protein_coding	19	DAZ associated protein 1	1356.31	0.0790504	0.165914	0.476451	0.633753	0.902435
ENSG00000071655	MBD3	protein_coding	19	methyl-CpG binding domain protein 3	1441.52	-0.203089	0.15086	-1.34621	0.178235	0.630176
ENSG00000071794	HLTF	protein_coding	3	helicase like transcription factor	2660.57	-0.0531634	0.195927	-0.271344	0.786127	0.946388
ENSG00000071859	FAM50A	protein_coding	X	family with sequence similarity 50 member A	796.26	0.0661422	0.17529	0.377328	0.70593	0.923646
ENSG00000071889	FAM3A	protein_coding	X	FAM3 metabolism regulating signaling molecule A	703.639	0.273395	0.242515	1.12731	0.259611	0.712665
ENSG00000071894	CPSF1	protein_coding	8	cleavage and polyadenylation specific factor 1	2007.33	0.000660572	0.146856	0.00449728	0.996412	0.999087
ENSG00000071909	MYO3B	protein_coding	2	myosin IIIB	118.655	0.867613	0.499155	1.74704	0.0806301	0.48914
ENSG00000071967	CYBRD1	protein_coding	2	cytochrome b reductase 1	1710.59	0.733086	0.438314	1.67345	0.0942393	0.51483
ENSG00000071991	CDH19	protein_coding	18	cadherin 19	2.06284	-0.247441	0.434586	-0.574297	0.565767
ENSG00000071994	PDCD2	protein_coding	6	programmed cell death 2	959.648	0.0259911	0.159103	0.16336	0.870235	0.968117
ENSG00000072041	SLC6A15	protein_coding	12	solute carrier family 6 member 15	1037.2	-0.0692343	0.356176	-0.194381	0.845878	0.961147
ENSG00000072042	RDH11	protein_coding	14	retinol dehydrogenase 11	2645.01	0.315875	0.175839	1.79638	0.0724335	0.474872
ENSG00000072062	PRKACA	protein_coding	19	protein kinase cAMP-activated catalytic subunit alpha	2243.34	0.0691897	0.241831	0.286104	0.774799	0.942576
ENSG00000072071	ADGRL1	protein_coding	19	adhesion G protein-coupled receptor L1	9127.12	0.0104142	0.310204	0.0335698	0.97322	0.993614
ENSG00000072110	ACTN1	protein_coding	14	actinin alpha 1	4607.41	0.481438	0.410029	1.1743	0.240274	0.695675
ENSG00000072121	ZFYVE26	protein_coding	14	zinc finger FYVE-type containing 26	1358.61	-0.348595	0.185384	-1.88039	0.0600549	0.446296
ENSG00000072133	RPS6KA6	protein_coding	X	ribosomal protein S6 kinase A6	864.238	0.172143	0.336734	0.511209	0.609204	0.893374
ENSG00000072134	EPN2	protein_coding	17	epsin 2	2506.26	0.0839109	0.211654	0.396453	0.691771	0.920171
ENSG00000072135	PTPN18	protein_coding	2	protein tyrosine phosphatase non-receptor type 18	662.477	0.0563295	0.216164	0.260585	0.794413	0.948855
ENSG00000072163	LIMS2	protein_coding	2	LIM zinc finger domain containing 2	83.6947	0.696096	0.428615	1.62411	0.104352	0.530163
ENSG00000072182	ASIC4	protein_coding	2	acid sensing ion channel subunit family member 4	43.089	-0.0247469	0.305322	-0.0810663	0.935389	0.985849
ENSG00000072195	SPEG	protein_coding	2	striated muscle enriched protein kinase	1872.05	0.519548	0.224884	2.31029	0.0208719	0.305466
ENSG00000072201	LNX1	protein_coding	4	ligand of numb-protein X 1	440.901	0.140801	0.440421	0.319685	0.749207	0.93612
ENSG00000072210	ALDH3A2	protein_coding	17	aldehyde dehydrogenase 3 family member A2	3058.15	-0.0588863	0.285166	-0.2065	0.8364	0.959362
ENSG00000072274	TFRC	protein_coding	3	transferrin receptor	2421.47	-0.473951	0.266837	-1.77617	0.0757045	0.479748
ENSG00000178187	ZNF454	protein_coding	5	zinc finger protein 454	119.926	-4.21602	0.346111	-11.3836	5.04987e-30	1.29049e-26
ENSG00000072315	TRPC5	protein_coding	X	transient receptor potential cation channel subfamily C member 5	704.042	-0.0180371	0.444709	-0.040562	0.967645	0.992836
ENSG00000072364	AFF4	protein_coding	5	AF4/FMR2 family member 4	9770.88	-0.211199	0.163544	-1.29139	0.196569	0.650988
ENSG00000072401	UBE2D1	protein_coding	10	ubiquitin conjugating enzyme E2 D1	1161.23	-0.0428399	0.316391	-0.135403	0.892294	0.974729
ENSG00000072415	MPP5	protein_coding	14	membrane palmitoylated protein 5	1574.27	0.198257	0.336967	0.588359	0.556291	0.872684
ENSG00000072422	RHOBTB1	protein_coding	10	Rho related BTB domain containing 1	623.925	-0.40062	0.256777	-1.56013	0.118728	0.552409
ENSG00000072501	SMC1A	protein_coding	X	structural maintenance of chromosomes 1A	2647.13	-0.150529	0.177655	-0.847309	0.396823	0.798412
ENSG00000072506	HSD17B10	protein_coding	X	hydroxysteroid 17-beta dehydrogenase 10	516.04	-0.0773572	0.229014	-0.337782	0.735528	0.932953
ENSG00000072518	MARK2	protein_coding	11	microtubule affinity regulating kinase 2	1638.12	0.0144473	0.19259	0.0750144	0.940203	0.987207
ENSG00000072571	HMMR	protein_coding	5	hyaluronan mediated motility receptor	85.4489	-0.79087	0.323803	-2.44096	0.0146482	0.263995
ENSG00000072609	CHFR	protein_coding	12	checkpoint with forkhead and ring finger domains	771.513	-0.280432	0.260311	-1.0773	0.281347	0.72714
ENSG00000236956	NF1P8	unprocessed_pseudogene	2	neurofibromin 1 pseudogene 8	35.0413	-4.18275	0.458817	-6.05474	1.40646e-09	7.0131e-07
ENSG00000072682	P4HA2	protein_coding	5	prolyl 4-hydroxylase subunit alpha 2	618.449	0.870381	0.369901	2.35318	0.0186136	0.289739
ENSG00000072736	NFATC3	protein_coding	16	nuclear factor of activated T cells 3	1524.1	0.11551	0.244018	0.473362	0.635955	0.903947
ENSG00000072756	TRNT1	protein_coding	3	tRNA nucleotidyl transferase 1	725.981	-0.173715	0.231206	-0.751336	0.452451	0.82845
ENSG00000072778	ACADVL	protein_coding	17	acyl-CoA dehydrogenase very long chain	3667.52	0.421964	0.34945	1.20754	0.227225	0.681742
ENSG00000072786	STK10	protein_coding	5	serine/threonine kinase 10	275.238	-0.311982	0.225088	-1.38603	0.165736	0.617482
ENSG00000072803	FBXW11	protein_coding	5	F-box and WD repeat domain containing 11	3427.44	-0.0392753	0.179568	-0.218722	0.826867	0.956338
ENSG00000072818	ACAP1	protein_coding	17	ArfGAP with coiled-coil, ankyrin repeat and PH domains 1	26.1123	0.845514	0.443319	1.90385	0.05693	0.442541
ENSG00000072832	CRMP1	protein_coding	4	collapsin response mediator protein 1	13360.4	-0.456964	0.414599	-1.10232	0.270321	0.719042
ENSG00000072840	EVC	protein_coding	4	EvC ciliary complex subunit 1	919.117	0.178163	0.347397	0.512856	0.608052	0.893093
ENSG00000072849	DERL2	protein_coding	17	derlin 2	1284.05	0.249963	0.155965	1.60268	0.109005	0.538414
ENSG00000072858	SIDT1	protein_coding	3	SID1 transmembrane family member 1	217.083	0.0530452	0.310862	0.170634	0.864512	0.966966
ENSG00000072864	NDE1	protein_coding	16	nudE neurodevelopment protein 1	425.537	-0.325238	0.180682	-1.80002	0.0718569	0.473956
ENSG00000072952	MRVI1	protein_coding	11	murine retrovirus integration site 1 homolog	259.126	1.26825	0.492649	2.59654	0.00941672	0.211323
ENSG00000072954	TMEM38A	protein_coding	19	transmembrane protein 38A	256.361	0.639325	0.361953	1.76619	0.0773638	0.482623
ENSG00000072958	AP1M1	protein_coding	19	adaptor related protein complex 1 subunit mu 1	1810.62	-0.353328	0.256151	-1.37936	0.167783	0.619314
ENSG00000073008	PVR	protein_coding	19	PVR cell adhesion molecule	840.228	0.0793321	0.258948	0.306358	0.759332	0.938511
ENSG00000073050	XRCC1	protein_coding	19	X-ray repair cross complementing 1	792.378	0.220367	0.194345	1.13389	0.256841	0.711657
ENSG00000073060	SCARB1	protein_coding	12	scavenger receptor class B member 1	1165.31	0.335993	0.317374	1.05866	0.289753	0.732678
ENSG00000073111	MCM2	protein_coding	3	minichromosome maintenance complex component 2	647.644	-0.506806	0.222803	-2.27462	0.0229288	0.317586
ENSG00000073146	MOV10L1	protein_coding	22	Mov10 like RISC complex RNA helicase 1	13.4276	-0.510727	0.467591	-1.09001	0.275709	0.723514
ENSG00000073150	PANX2	protein_coding	22	pannexin 2	550.232	-0.0172941	0.188876	-0.0915651	0.927044	0.983466
ENSG00000073169	SELENOO	protein_coding	22	selenoprotein O	336.056	0.248962	0.186092	1.33786	0.180943	0.632966
ENSG00000073282	TP63	protein_coding	3	tumor protein p63	11.0588	0.271416	0.488829	0.557762	0.577007	0.879994
ENSG00000073331	ALPK1	protein_coding	4	alpha kinase 1	323.314	0.427181	0.216708	1.97106	0.0487174	0.418335
ENSG00000073350	LLGL2	protein_coding	17	LLGL scribble cell polarity complex component 2	36.026	0.330082	0.500904	0.659404	0.509636	0.852642
ENSG00000073417	PDE8A	protein_coding	15	phosphodiesterase 8A	646.413	0.140175	0.311194	0.450452	0.652385	0.907973
ENSG00000073464	CLCN4	protein_coding	X	chloride voltage-gated channel 4	2642.46	0.156346	0.367132	0.425853	0.670215	0.912388
ENSG00000073536	NLE1	protein_coding	17	notchless homolog 1	517.311	-0.283361	0.238611	-1.18751	0.235025	0.690515
ENSG00000073578	SDHA	protein_coding	5	succinate dehydrogenase complex flavoprotein subunit A	629.574	0.129316	0.240914	0.53676	0.591433	0.885548
ENSG00000073584	SMARCE1	protein_coding	17	SWI/SNF related, matrix associated, actin dependent regulator of chromatin, subfamily e, member 1	839.731	-0.0709943	0.137582	-0.516016	0.605843	0.891777
ENSG00000073605	GSDMB	protein_coding	17	gasdermin B	230.093	-0.271861	0.320077	-0.849432	0.395641	0.797667
ENSG00000073614	KDM5A	protein_coding	12	lysine demethylase 5A	2687.34	-0.350739	0.151255	-2.31886	0.0204027	0.303135
ENSG00000073670	ADAM11	protein_coding	17	ADAM metallopeptidase domain 11	533.151	-0.155809	0.344646	-0.452077	0.651214	0.90782
ENSG00000073711	PPP2R3A	protein_coding	3	protein phosphatase 2 regulatory subunit B''alpha	1817.15	-0.310822	0.264905	-1.17333	0.240665	0.696345
ENSG00000073712	FERMT2	protein_coding	14	fermitin family member 2	3497.2	-0.0340382	0.203995	-0.16686	0.86748	0.967521
ENSG00000073734	ABCB11	protein_coding	2	ATP binding cassette subfamily B member 11	12.7687	-0.771082	0.492128	-1.5654	0.117488	0.550558
ENSG00000073756	PTGS2	protein_coding	1	prostaglandin-endoperoxide synthase 2	100.55	0.916068	0.37667	2.43079	0.0150661	0.267449
ENSG00000073792	IGF2BP2	protein_coding	3	insulin like growth factor 2 mRNA binding protein 2	1247.23	0.198648	0.25684	0.773428	0.439269	0.822171
ENSG00000073803	MAP3K13	protein_coding	3	mitogen-activated protein kinase kinase kinase 13	1328.41	-1.46471	0.451849	-3.25158	0.00114766	0.0615216
ENSG00000073849	ST6GAL1	protein_coding	3	ST6 beta-galactoside alpha-2,6-sialyltransferase 1	891.768	0.0895841	0.368683	0.242978	0.808023	0.952767
ENSG00000073861	TBX21	protein_coding	17	T-box transcription factor 21	13.214	0.865776	0.446645	1.92785	0.053874	0.432091
ENSG00000073905	VDAC1P1	processed_pseudogene	X	voltage dependent anion channel 1 pseudogene 1	7.26946	-0.232144	0.477531	-0.485173	0.627554
ENSG00000073910	FRY	protein_coding	13	FRY microtubule binding protein	2617.68	-0.789131	0.410672	-1.92218	0.0545829	0.433534
ENSG00000073921	PICALM	protein_coding	11	phosphatidylinositol binding clathrin assembly protein	5965.05	0.0687697	0.23049	0.298361	0.765428	0.94007
ENSG00000073969	NSF	protein_coding	17	N-ethylmaleimide sensitive factor, vesicle fusing ATPase	1314.15	0.0322319	0.326	0.0988683	0.921243	0.982262
ENSG00000267481	AC011477.1	lncRNA	19	novel transcript, sense intronic to ZNF506	27.3986	-4.12337	0.468817	-6.5595	5.39902e-11	3.67925e-08
ENSG00000074054	CLASP1	protein_coding	2	cytoplasmic linker associated protein 1	6644.43	-0.44598	0.290912	-1.53305	0.125264	0.56296
ENSG00000074071	MRPS34	protein_coding	16	mitochondrial ribosomal protein S34	768.299	0.122043	0.212384	0.574626	0.565544	0.875378
ENSG00000074181	NOTCH3	protein_coding	19	notch receptor 3	1854.83	0.294357	0.314255	0.936692	0.348917	0.772204
ENSG00000074201	CLNS1A	protein_coding	11	chloride nucleotide-sensitive channel 1A	1927.03	0.131221	0.198155	0.662213	0.507835	0.852126
ENSG00000074211	PPP2R2C	protein_coding	4	protein phosphatase 2 regulatory subunit Bgamma	3126.16	-0.145542	0.423491	-0.343679	0.731088	0.931556
ENSG00000074219	TEAD2	protein_coding	19	TEA domain transcription factor 2	623.597	-0.299356	0.281657	-1.06282	0.287864	0.731935
ENSG00000074266	EED	protein_coding	11	embryonic ectoderm development	327.834	0.0794113	0.195418	0.406363	0.684476	0.917096
ENSG00000074276	CDHR2	protein_coding	5	cadherin related family member 2	17.6229	0.138144	0.451589	0.305821	0.759741	0.938511
ENSG00000074317	SNCB	protein_coding	5	synuclein beta	1089.7	-0.354615	0.404677	-0.876321	0.380856	0.789958
ENSG00000074319	TSG101	protein_coding	11	tumor susceptibility 101	1344.23	-0.122787	0.177524	-0.691658	0.489152	0.844234
ENSG00000074356	NCBP3	protein_coding	17	nuclear cap binding subunit 3	1426.09	-0.267959	0.152816	-1.75347	0.0795216	0.486775
ENSG00000074370	ATP2A3	protein_coding	17	ATPase sarcoplasmic/endoplasmic reticulum Ca2+ transporting 3	107.812	0.00945763	0.42981	0.0219986	0.982449	0.995461
ENSG00000074410	CA12	protein_coding	15	carbonic anhydrase 12	2411.02	0.705884	0.350284	2.01529	0.0438747	0.406422
ENSG00000074416	MGLL	protein_coding	3	monoglyceride lipase	2085.78	-0.00386595	0.266324	-0.0145175	0.988417	0.996823
ENSG00000074527	NTN4	protein_coding	12	netrin 4	354.861	-0.460261	0.446654	-1.03067	0.302698	0.741581
ENSG00000074582	BCS1L	protein_coding	2	BCS1 homolog, ubiquinol-cytochrome c reductase complex chaperone	340.768	-0.0511862	0.189536	-0.270053	0.787119	0.946692
ENSG00000074590	NUAK1	protein_coding	12	NUAK family kinase 1	1984.16	-0.408007	0.41596	-0.980968	0.326608	0.758439
ENSG00000074603	DPP8	protein_coding	15	dipeptidyl peptidase 8	2101.11	0.013616	0.149391	0.0911422	0.92738	0.983726
ENSG00000074621	SLC24A1	protein_coding	15	solute carrier family 24 member 1	237.028	0.320597	0.363293	0.882476	0.377519	0.787249
ENSG00000074657	ZNF532	protein_coding	18	zinc finger protein 532	7888.04	-0.177121	0.171252	-1.03427	0.301011	0.739926
ENSG00000074660	SCARF1	protein_coding	17	scavenger receptor class F member 1	24.183	0.145415	0.408893	0.355816	0.721979	0.927795
ENSG00000074695	LMAN1	protein_coding	18	lectin, mannose binding 1	2313.14	0.464738	0.388112	1.1975	0.231111	0.686651
ENSG00000074696	HACD3	protein_coding	15	3-hydroxyacyl-CoA dehydratase 3	5466.12	0.300765	0.190996	1.57471	0.115322	0.549329
ENSG00000074706	IPCEF1	protein_coding	6	interaction protein for cytohesin exchange factors 1	221.69	0.352679	0.383902	0.918567	0.358322	0.776519
ENSG00000074755	ZZEF1	protein_coding	17	zinc finger ZZ-type and EF-hand domain containing 1	2650.34	-0.235702	0.149123	-1.58058	0.113973	0.547864
ENSG00000074800	ENO1	protein_coding	1	enolase 1	13588.3	0.382683	0.247793	1.54437	0.1225	0.558522
ENSG00000074803	SLC12A1	protein_coding	15	solute carrier family 12 member 1	5.56056	-0.0305039	0.502716	-0.0606274	0.951656
ENSG00000074842	MYDGF	protein_coding	19	myeloid derived growth factor	667.741	0.156623	0.250766	0.624564	0.532257	0.86335
ENSG00000074855	ANO8	protein_coding	19	anoctamin 8	1391.03	0.0285593	0.292344	0.0976899	0.922179	0.982405
ENSG00000074935	TUBE1	protein_coding	6	tubulin epsilon 1	485.658	-0.24182	0.210078	-1.1511	0.249692	0.706629
ENSG00000074964	ARHGEF10L	protein_coding	1	Rho guanine nucleotide exchange factor 10 like	1499.42	0.0016284	0.221573	0.00734813	0.994137	0.998506
ENSG00000074966	TXK	protein_coding	4	TXK tyrosine kinase	12.4104	-0.141441	0.475922	-0.297415	0.76615	0.94023
ENSG00000075035	WSCD2	protein_coding	12	WSC domain containing 2	247.76	1.4909	0.504245	3.02585	0.00247932	0.100792
ENSG00000075043	KCNQ2	protein_coding	20	potassium voltage-gated channel subfamily Q member 2	6958.89	-0.226115	0.442556	-0.510964	0.609377	0.893374
ENSG00000075089	ACTR6	protein_coding	12	actin related protein 6	913.795	0.368628	0.330464	1.11548	0.264644	0.715187
ENSG00000075131	TIPIN	protein_coding	15	TIMELESS interacting protein	177.61	0.0576734	0.212741	0.271094	0.786318	0.946422
ENSG00000075142	SRI	protein_coding	7	sorcin	2825.1	0.191981	0.180787	1.06191	0.288274	0.731935
ENSG00000075151	EIF4G3	protein_coding	1	eukaryotic translation initiation factor 4 gamma 3	6050.44	0.0354772	0.199245	0.178057	0.858678	0.965212
ENSG00000075188	NUP37	protein_coding	12	nucleoporin 37	175.821	0.15223	0.336805	0.452001	0.651269	0.90782
ENSG00000075213	SEMA3A	protein_coding	7	semaphorin 3A	1900.12	-0.215851	0.334758	-0.644793	0.519062	0.857303
ENSG00000075218	GTSE1	protein_coding	22	G2 and S-phase expressed 1	149.47	-0.971056	0.310939	-3.12138	0.00180008	0.0825132
ENSG00000075223	SEMA3C	protein_coding	7	semaphorin 3C	5013.69	0.0836922	0.415169	0.201583	0.840243	0.960266
ENSG00000075234	TTC38	protein_coding	22	tetratricopeptide repeat domain 38	299.179	0.314661	0.358978	0.876538	0.380738	0.789958
ENSG00000075239	ACAT1	protein_coding	11	acetyl-CoA acetyltransferase 1	1546.1	0.221512	0.185519	1.194	0.232476	0.687585
ENSG00000075240	GRAMD4	protein_coding	22	GRAM domain containing 4	1284.26	-0.180789	0.142075	-1.27249	0.203199	0.656336
ENSG00000075275	CELSR1	protein_coding	22	cadherin EGF LAG seven-pass G-type receptor 1	2552.4	0.104696	0.376289	0.278233	0.780833	0.944816
ENSG00000075290	WNT8B	protein_coding	10	Wnt family member 8B	253.775	1.263	0.508692	2.5586	0.0105095	0.2215
ENSG00000075292	ZNF638	protein_coding	2	zinc finger protein 638	6007.78	-0.298531	0.246637	-1.21041	0.226121	0.680854
ENSG00000075303	SLC25A40	protein_coding	7	solute carrier family 25 member 40	461.454	0.349831	0.176841	1.97818	0.0479081	0.415643
ENSG00000075336	TIMM21	protein_coding	18	translocase of inner mitochondrial membrane 21	595.36	0.182996	0.161395	1.13383	0.256864	0.711657
ENSG00000075340	ADD2	protein_coding	2	adducin 2	12845.1	-0.518	0.411211	-1.25988	0.207713	0.660935
ENSG00000075391	RASAL2	protein_coding	1	RAS protein activator like 2	2692.25	-0.348575	0.297289	-1.17252	0.24099	0.6968
ENSG00000075399	VPS9D1	protein_coding	16	VPS9 domain containing 1	688.245	0.0852932	0.181774	0.469224	0.63891	0.904843
ENSG00000281566	AL157778.1	lncRNA	X	novel transcript	67.6141	-4.09623	0.477774	-6.42031	1.35998e-10	8.68858e-08
ENSG00000075413	MARK3	protein_coding	14	microtubule affinity regulating kinase 3	3160.18	-0.124401	0.209522	-0.593741	0.552685	0.870366
ENSG00000075415	SLC25A3	protein_coding	12	solute carrier family 25 member 3	4291.48	0.099673	0.192108	0.518835	0.603876	0.890867
ENSG00000075420	FNDC3B	protein_coding	3	fibronectin type III domain containing 3B	2411.41	0.444485	0.39402	1.12816	0.259254	0.712581
ENSG00000188219	POTEE	protein_coding	2	POTE ankyrin domain family member E	138.238	-4.08273	0.459356	-8.44173	3.12684e-17	3.7603e-14
ENSG00000075429	CACNG5	protein_coding	17	calcium voltage-gated channel auxiliary subunit gamma 5	302.074	0.0484126	0.46228	0.104724	0.916595	0.980682
ENSG00000075461	CACNG4	protein_coding	17	calcium voltage-gated channel auxiliary subunit gamma 4	2451.81	-0.301818	0.302342	-0.998269	0.318149	0.75179
ENSG00000075539	FRYL	protein_coding	4	FRY like transcription coactivator	2433.92	-0.552436	0.195583	-2.82455	0.00473469	0.148688
ENSG00000231431	FAR2P4	transcribed_unprocessed_pseudogene	2	fatty acyl-CoA reductase 2 pseudogene 4	54.4233	-3.97408	0.484005	-6.16021	7.26505e-10	4.01423e-07
ENSG00000075618	FSCN1	protein_coding	7	fascin actin-bundling protein 1	7406.1	-0.0111799	0.197639	-0.0565684	0.954889	0.9906
ENSG00000075624	ACTB	protein_coding	7	actin beta	74152.1	0.0103646	0.203994	0.0508069	0.959479	0.991739
ENSG00000075643	MOCOS	protein_coding	18	molybdenum cofactor sulfurase	71.8145	0.0672242	0.314958	0.213461	0.830967	0.95788
ENSG00000075651	PLD1	protein_coding	3	phospholipase D1	32.0425	0.755221	0.465671	1.62054	0.105116	0.531796
ENSG00000075673	ATP12A	protein_coding	13	ATPase H+/K+ transporting non-gastric alpha2 subunit	9.24382	-0.144829	0.483408	-0.299603	0.76448	0.939687
ENSG00000075702	WDR62	protein_coding	19	WD repeat domain 62	110.951	-0.562335	0.361527	-1.55517	0.119904	0.554732
ENSG00000075711	DLG1	protein_coding	3	discs large MAGUK scaffold protein 1	4015.93	0.350184	0.309317	1.13213	0.257582	0.711657
ENSG00000075785	RAB7A	protein_coding	3	RAB7A, member RAS oncogene family	7082.4	0.106317	0.193667	0.548967	0.583028	0.88249
ENSG00000075790	BCAP29	protein_coding	7	B cell receptor associated protein 29	121.969	-0.165874	0.282743	-0.586693	0.55741	0.873459
ENSG00000075826	SEC31B	protein_coding	10	SEC31 homolog B, COPII coat complex component	282.283	-0.138947	0.288011	-0.48247	0.629472	0.901198
ENSG00000075856	SART3	protein_coding	12	spliceosome associated factor 3, U4/U6 recycling protein	1168.57	-0.129225	0.175552	-0.736102	0.461669	0.834367
ENSG00000075884	ARHGAP15	protein_coding	2	Rho GTPase activating protein 15	4.31053	0.506312	0.508883	0.992661	0.320875
ENSG00000075891	PAX2	protein_coding	10	paired box 2	16.7444	0.672186	0.460567	1.59573	0.110549	0.541331
ENSG00000075914	EXOSC7	protein_coding	3	exosome component 7	313.081	0.177577	0.235038	0.755489	0.449956	0.827164
ENSG00000075945	KIFAP3	protein_coding	1	kinesin associated protein 3	3811.29	-0.0472067	0.334447	-0.141151	0.887751	0.972952
ENSG00000075975	MKRN2	protein_coding	3	makorin ring finger protein 2	847.446	0.0504753	0.197747	0.255249	0.798531	0.950574
ENSG00000076003	MCM6	protein_coding	2	minichromosome maintenance complex component 6	963.938	-0.165721	0.272147	-0.608939	0.542565	0.867091
ENSG00000076043	REXO2	protein_coding	11	RNA exonuclease 2	525.199	-0.0108101	0.228006	-0.0474128	0.962184	0.992254
ENSG00000076053	RBM7	protein_coding	11	RNA binding motif protein 7	607.641	0.346348	0.211714	1.63591	0.101858	0.526699
ENSG00000076067	RBMS2	protein_coding	12	RNA binding motif single stranded interacting protein 2	737.786	0.334128	0.37855	0.882677	0.377411	0.787249
ENSG00000076108	BAZ2A	protein_coding	12	bromodomain adjacent to zinc finger domain 2A	2770.44	0.179146	0.236486	0.757531	0.448732	0.826533
ENSG00000076201	PTPN23	protein_coding	3	protein tyrosine phosphatase non-receptor type 23	2241.4	0.151292	0.198535	0.762036	0.446038	0.825082
ENSG00000076242	MLH1	protein_coding	3	mutL homolog 1	842.738	-0.0359452	0.179806	-0.199913	0.841548	0.960266
ENSG00000076248	UNG	protein_coding	12	uracil DNA glycosylase	497.149	-0.0819274	0.198757	-0.412195	0.680196	0.914804
ENSG00000076258	FMO4	protein_coding	1	flavin containing dimethylaniline monoxygenase 4	45.2295	0.899085	0.42975	2.09091	0.036536	0.379935
ENSG00000076321	KLHL20	protein_coding	1	kelch like family member 20	782.277	-0.320411	0.192484	-1.66459	0.0959937	0.51631
ENSG00000076344	RGS11	protein_coding	16	regulator of G protein signaling 11	801.538	0.376634	0.261834	1.43847	0.150302	0.597319
ENSG00000076351	SLC46A1	protein_coding	17	solute carrier family 46 member 1	491.948	0.760727	0.447151	1.70238	0.0886847	0.505294
ENSG00000076356	PLXNA2	protein_coding	1	plexin A2	7215.26	-0.526237	0.410987	-1.28061	0.200329	0.653844
ENSG00000076382	SPAG5	protein_coding	17	sperm associated antigen 5	277.093	-0.707611	0.353101	-2.00395	0.0450759	0.409934
ENSG00000076513	ANKRD13A	protein_coding	12	ankyrin repeat domain 13A	619.011	-0.0286785	0.308056	-0.0930998	0.925824	0.983249
ENSG00000076554	TPD52	protein_coding	8	tumor protein D52	628.285	0.173418	0.278554	0.622539	0.533588	0.86419
ENSG00000076555	ACACB	protein_coding	12	acetyl-CoA carboxylase beta	551.493	0.231168	0.383832	0.602268	0.546996	0.868867
ENSG00000076604	TRAF4	protein_coding	17	TNF receptor associated factor 4	1222.91	0.306485	0.168466	1.81924	0.0688745	0.466652
ENSG00000136160	EDNRB	protein_coding	13	endothelin receptor type B	756.104	-3.88913	0.422247	-9.2509	2.226e-20	3.2506e-17
ENSG00000076650	GPATCH1	protein_coding	19	G-patch domain containing 1	376.866	-0.528356	0.249751	-2.11539	0.0343968	0.372431
ENSG00000076662	ICAM3	protein_coding	19	intercellular adhesion molecule 3	31.7459	0.348341	0.479464	0.726777	0.467362	0.836925
ENSG00000076685	NT5C2	protein_coding	10	5'-nucleotidase, cytosolic II	1885.08	-0.0916845	0.169362	-0.541353	0.588264	0.884159
ENSG00000076706	MCAM	protein_coding	11	melanoma cell adhesion molecule	893.554	0.342467	0.187743	1.82411	0.0681351	0.466027
ENSG00000076716	GPC4	protein_coding	X	glypican 4	2387.83	0.129141	0.322894	0.399944	0.689198	0.918619
ENSG00000076770	MBNL3	protein_coding	X	muscleblind like splicing regulator 3	280.369	-0.0325485	0.208433	-0.156161	0.875906	0.969384
ENSG00000076826	CAMSAP3	protein_coding	19	calmodulin regulated spectrin associated protein family member 3	1528.64	-0.234275	0.368753	-0.63532	0.52522	0.859879
ENSG00000076864	RAP1GAP	protein_coding	1	RAP1 GTPase activating protein	1466.58	0.415509	0.231578	1.79422	0.0727774	0.474925
ENSG00000076924	XAB2	protein_coding	19	XPA binding protein 2	1078.98	0.1075	0.201318	0.533977	0.593357	0.886457
ENSG00000076928	ARHGEF1	protein_coding	19	Rho guanine nucleotide exchange factor 1	549.225	0.443468	0.36003	1.23181	0.218019	0.67197
ENSG00000076944	STXBP2	protein_coding	19	syntaxin binding protein 2	89.2814	0.558938	0.400569	1.39525	0.162941	0.614608
ENSG00000076984	MAP2K7	protein_coding	19	mitogen-activated protein kinase kinase 7	767.216	0.263985	0.2633	1.00258	0.316061	0.751236
ENSG00000077009	NMRK2	protein_coding	19	nicotinamide riboside kinase 2	10.3288	0.802121	0.501147	1.6445	0.100073	0.523465
ENSG00000077044	DGKD	protein_coding	2	diacylglycerol kinase delta	3844.54	-0.108106	0.359031	-0.301106	0.763334	0.939493
ENSG00000077063	CTTNBP2	protein_coding	7	cortactin binding protein 2	2384.86	-0.72777	0.444717	-1.63753	0.10152	0.526198
ENSG00000077080	ACTL6B	protein_coding	7	actin like 6B	756.944	-0.320995	0.450764	-0.712198	0.476342	0.840103
ENSG00000077092	RARB	protein_coding	3	retinoic acid receptor beta	114.955	1.2113	0.46552	2.60679	0.00913964	0.208539
ENSG00000077097	TOP2B	protein_coding	3	DNA topoisomerase II beta	10811.1	-0.338031	0.24622	-1.37288	0.169788	0.621227
ENSG00000077147	TM9SF3	protein_coding	10	transmembrane 9 superfamily member 3	6174.31	0.117423	0.127152	0.923482	0.355756	0.775956
ENSG00000077150	NFKB2	protein_coding	10	nuclear factor kappa B subunit 2	419.757	0.644129	0.432348	1.49036	0.136131	0.578083
ENSG00000077152	UBE2T	protein_coding	1	ubiquitin conjugating enzyme E2 T	261.201	0.176299	0.461465	0.382047	0.702427	0.922882
ENSG00000077157	PPP1R12B	protein_coding	1	protein phosphatase 1 regulatory subunit 12B	1860.32	0.00641377	0.216929	0.0295648	0.976414	0.994787
ENSG00000077232	DNAJC10	protein_coding	2	DnaJ heat shock protein family (Hsp40) member C10	3254.02	-0.215899	0.170927	-1.26312	0.206548	0.659631
ENSG00000077235	GTF3C1	protein_coding	16	general transcription factor IIIC subunit 1	4059.79	-0.0654906	0.207173	-0.316116	0.751914	0.937197
ENSG00000077238	IL4R	protein_coding	16	interleukin 4 receptor	107.737	0.585989	0.498885	1.17718	0.239123	0.694753
ENSG00000077254	USP33	protein_coding	1	ubiquitin specific peptidase 33	3230.45	-0.129912	0.217997	-0.595935	0.551219	0.870087
ENSG00000077264	PAK3	protein_coding	X	p21 (RAC1) activated kinase 3	9690.78	-0.0701838	0.355302	-0.197536	0.843408	0.960666
ENSG00000077274	CAPN6	protein_coding	X	calpain 6	39.2634	-0.769342	0.476883	-1.61375	0.106582	0.533613
ENSG00000077279	DCX	protein_coding	X	doublecortin	48963.9	-0.605842	0.490235	-1.23806	0.215696	0.66864
ENSG00000077312	SNRPA	protein_coding	19	small nuclear ribonucleoprotein polypeptide A	794.748	-0.00561356	0.205528	-0.0273139	0.978209	0.994787
ENSG00000077327	SPAG6	protein_coding	10	sperm associated antigen 6	311.051	0.681971	0.455045	1.68133	0.092699	0.511317
ENSG00000077348	EXOSC5	protein_coding	19	exosome component 5	152.393	-0.102104	0.226487	-0.450804	0.652131	0.90796
ENSG00000077380	DYNC1I2	protein_coding	2	dynein cytoplasmic 1 intermediate chain 2	3218.02	-0.0546042	0.23055	-0.236845	0.812777	0.952767
ENSG00000077454	LRCH4	protein_coding	7	leucine rich repeats and calponin homology domain containing 4	292.863	0.541301	0.32343	1.67364	0.0942011	0.514804
ENSG00000077458	FAM76B	protein_coding	11	family with sequence similarity 76 member B	924.259	-0.0670201	0.29477	-0.227366	0.820139	0.954347
ENSG00000077463	SIRT6	protein_coding	19	sirtuin 6	317.133	-0.134234	0.187755	-0.714925	0.474656	0.839507
ENSG00000077498	TYR	protein_coding	11	tyrosinase	27.1353	0.267496	0.34241	0.895523	0.370507	0.783986
ENSG00000077514	POLD3	protein_coding	11	DNA polymerase delta 3, accessory subunit	573.619	-0.00712284	0.190591	-0.0373729	0.970188	0.993489
ENSG00000077522	ACTN2	protein_coding	1	actinin alpha 2	805.103	-0.592163	0.397747	-1.48898	0.136493	0.578533
ENSG00000077549	CAPZB	protein_coding	1	capping actin protein of muscle Z-line subunit beta	3371.18	0.0712189	0.169393	0.420434	0.674168	0.912883
ENSG00000077585	GPR137B	protein_coding	1	G protein-coupled receptor 137B	1398.44	-0.193003	0.208164	-0.927179	0.353834	0.773826
ENSG00000077616	NAALAD2	protein_coding	11	N-acetylated alpha-linked acidic dipeptidase 2	25.3357	0.275832	0.395669	0.697373	0.485569	0.843629
ENSG00000077684	JADE1	protein_coding	4	jade family PHD finger 1	1129.72	-0.0679365	0.239576	-0.283567	0.776743	0.943537
ENSG00000077713	SLC25A43	protein_coding	X	solute carrier family 25 member 43	282.991	0.311433	0.375394	0.829629	0.406749	0.804614
ENSG00000077721	UBE2A	protein_coding	X	ubiquitin conjugating enzyme E2 A	1596.11	0.102975	0.132206	0.778895	0.436041	0.821595
ENSG00000077782	FGFR1	protein_coding	8	fibroblast growth factor receptor 1	4091.12	0.258884	0.348277	0.743332	0.457281	0.831541
ENSG00000077942	FBLN1	protein_coding	22	fibulin 1	2210.84	0.981532	0.489917	2.0129	0.0441256	0.407117
ENSG00000180938	ZNF572	protein_coding	8	zinc finger protein 572	43.8062	-3.76534	0.4874	-5.90305	3.56846e-09	1.5522e-06
ENSG00000078018	MAP2	protein_coding	2	microtubule associated protein 2	50856.2	-0.399937	0.406793	-0.983226	0.325496	0.757843
ENSG00000078043	PIAS2	protein_coding	18	protein inhibitor of activated STAT 2	2014.96	-0.193184	0.141547	-1.36481	0.172314	0.623923
ENSG00000078053	AMPH	protein_coding	7	amphiphysin	1115.88	0.0826687	0.228414	0.361922	0.717411	0.926531
ENSG00000078061	ARAF	protein_coding	X	A-Raf proto-oncogene, serine/threonine kinase	582.551	0.387022	0.359542	1.07643	0.281734	0.72729
ENSG00000078070	MCCC1	protein_coding	3	methylcrotonoyl-CoA carboxylase 1	678.36	-0.100802	0.188535	-0.534668	0.592879	0.88609
ENSG00000078081	LAMP3	protein_coding	3	lysosomal associated membrane protein 3	37.2763	1.08115	0.39452	2.73313	0.00627364	0.17033
ENSG00000078098	FAP	protein_coding	2	fibroblast activation protein alpha	16.5412	0.119235	0.50559	0.23582	0.813572	0.952767
ENSG00000078114	NEBL	protein_coding	10	nebulette	3476.93	0.345867	0.242983	1.42342	0.154616	0.603362
ENSG00000078124	ACER3	protein_coding	11	alkaline ceramidase 3	1424.17	-0.172707	0.174182	-0.991539	0.321422	0.754612
ENSG00000078140	UBE2K	protein_coding	4	ubiquitin conjugating enzyme E2 K	4072.32	-0.0109	0.28719	-0.0379556	0.969723	0.993369
ENSG00000078142	PIK3C3	protein_coding	18	phosphatidylinositol 3-kinase catalytic subunit type 3	2327.1	-0.299751	0.194552	-1.54072	0.123384	0.560191
ENSG00000078177	N4BP2	protein_coding	4	NEDD4 binding protein 2	2958.39	-0.391598	0.312186	-1.25438	0.209704	0.662114
ENSG00000078237	TIGAR	protein_coding	12	TP53 induced glycolysis regulatory phosphatase	545.68	-0.217862	0.29564	-0.736916	0.461173	0.834158
ENSG00000078246	TULP3	protein_coding	12	TUB like protein 3	736.542	0.0399665	0.308919	0.129373	0.897062	0.975862
ENSG00000078269	SYNJ2	protein_coding	6	synaptojanin 2	575.201	0.0913166	0.280464	0.325599	0.744728	0.934156
ENSG00000188707	ZBED6CL	protein_coding	7	ZBED6 C-terminal like	20.0582	-3.74104	0.479368	-6.12801	8.8986e-10	4.66469e-07
ENSG00000078304	PPP2R5C	protein_coding	14	protein phosphatase 2 regulatory subunit B'gamma	4166.82	-0.116139	0.22144	-0.52447	0.599952	0.889206
ENSG00000078319	PMS2P1	unprocessed_pseudogene	7	PMS1 homolog 2, mismatch repair system component pseudogene 1	266.29	-0.0373085	0.195852	-0.190492	0.848924	0.96225
ENSG00000078328	RBFOX1	protein_coding	16	RNA binding fox-1 homolog 1	1742.47	-0.109732	0.46786	-0.234548	0.81456	0.952864
ENSG00000078369	GNB1	protein_coding	1	G protein subunit beta 1	18247.6	-0.16534	0.287533	-0.575032	0.56527	0.875284
ENSG00000078401	EDN1	protein_coding	6	endothelin 1	34.5219	0.11443	0.4483	0.255359	0.798446	0.950528
ENSG00000078403	MLLT10	protein_coding	10	MLLT10 histone lysine methyltransferase DOT1L cofactor	1349.67	-0.0252226	0.14763	-0.170851	0.864341	0.966966
ENSG00000078487	ZCWPW1	protein_coding	7	zinc finger CW-type and PWWP domain containing 1	101.15	-0.161106	0.253241	-0.636236	0.524623	0.859417
ENSG00000078549	ADCYAP1R1	protein_coding	7	ADCYAP receptor type I	1675.15	0.379006	0.289734	1.30811	0.190837	0.644702
ENSG00000230450	NEK2P4	processed_pseudogene	2	NEK2 pseudogene 4	21.9036	-3.63586	0.486432	-6.082	1.18694e-09	6.06644e-07
ENSG00000078618	NRDC	protein_coding	1	nardilysin convertase	2907.98	-0.0196579	0.182486	-0.107724	0.914215	0.98008
ENSG00000078668	VDAC3	protein_coding	8	voltage dependent anion channel 3	2164.31	0.195442	0.272503	0.717209	0.473245	0.838861
ENSG00000078674	PCM1	protein_coding	8	pericentriolar material 1	6947.46	-0.237866	0.162642	-1.46251	0.143601	0.589041
ENSG00000078687	TNRC6C	protein_coding	17	trinucleotide repeat containing adaptor 6C	2609.77	-0.246358	0.290125	-0.849144	0.395801	0.79769
ENSG00000078699	CBFA2T2	protein_coding	20	CBFA2/RUNX1 partner transcriptional co-repressor 2	1725.72	-0.159692	0.16878	-0.946153	0.344071	0.769352
ENSG00000078725	BRINP1	protein_coding	9	BMP/retinoic acid inducible neural specific 1	1580.64	0.585984	0.30596	1.9152	0.055467	0.436574
ENSG00000078747	ITCH	protein_coding	20	itchy E3 ubiquitin protein ligase	2605.81	-0.0412302	0.16546	-0.249185	0.803217	0.951555
ENSG00000078804	TP53INP2	protein_coding	20	tumor protein p53 inducible nuclear protein 2	2913.55	-0.095532	0.231632	-0.412431	0.680024	0.914723
ENSG00000078808	SDF4	protein_coding	1	stromal cell derived factor 4	2211.52	0.415169	0.321366	1.2919	0.196392	0.650988
ENSG00000078814	MYH7B	protein_coding	20	myosin heavy chain 7B	36.9204	0.0792731	0.355395	0.223124	0.823439	0.955493
ENSG00000078900	TP73	protein_coding	1	tumor protein p73	129.015	1.37339	0.507264	2.77888	0.00545462	0.160222
ENSG00000078902	TOLLIP	protein_coding	11	toll interacting protein	1487.62	-0.110274	0.199876	-0.551706	0.58115	0.881677
ENSG00000078967	UBE2D4	protein_coding	7	ubiquitin conjugating enzyme E2 D4 (putative)	748.494	-0.248446	0.212681	-1.16813	0.242753	0.69818
ENSG00000079101	CLUL1	protein_coding	18	clusterin like 1	214.741	0.38517	0.355644	1.08292	0.278844	0.726089
ENSG00000079102	RUNX1T1	protein_coding	8	RUNX1 partner transcriptional co-repressor 1	1781.8	-0.29809	0.429273	-0.694457	0.487396	0.844029
ENSG00000079134	THOC1	protein_coding	18	THO complex 1	726.599	-0.391008	0.260074	-1.50346	0.132721	0.573004
ENSG00000079150	FKBP7	protein_coding	2	FKBP prolyl isomerase 7	241.206	0.245256	0.191482	1.28077	0.200275	0.653844
ENSG00000079156	OSBPL6	protein_coding	2	oxysterol binding protein like 6	1564.63	-0.383191	0.333531	-1.1489	0.250598	0.707149
ENSG00000079215	SLC1A3	protein_coding	5	solute carrier family 1 member 3	16149.8	0.0957793	0.233573	0.41006	0.681762	0.915621
ENSG00000079246	XRCC5	protein_coding	2	X-ray repair cross complementing 5	8608.36	-0.172939	0.237599	-0.727862	0.466698	0.836579
ENSG00000079257	LXN	protein_coding	3	latexin	107.974	0.377768	0.355997	1.06113	0.288631	0.732121
ENSG00000079263	SP140	protein_coding	2	SP140 nuclear body protein	16.5758	-0.253735	0.401529	-0.632077	0.527337	0.860432
ENSG00000079277	MKNK1	protein_coding	1	MAPK interacting serine/threonine kinase 1	264.186	0.248447	0.225024	1.10408	0.269556	0.719042
ENSG00000079308	TNS1	protein_coding	2	tensin 1	1590.06	0.594631	0.363186	1.63738	0.10155	0.526198
ENSG00000079313	REXO1	protein_coding	19	RNA exonuclease 1 homolog	1223.29	-0.0587449	0.247675	-0.237185	0.812513	0.952767
ENSG00000079332	SAR1A	protein_coding	10	secretion associated Ras related GTPase 1A	3433.13	0.0195585	0.125814	0.155455	0.876463	0.969384
ENSG00000079335	CDC14A	protein_coding	1	cell division cycle 14A	248.119	0.412425	0.468247	0.881141	0.378241	0.787531
ENSG00000079337	RAPGEF3	protein_coding	12	Rap guanine nucleotide exchange factor 3	236.337	0.125081	0.277104	0.451431	0.651679	0.907924
ENSG00000079387	SENP1	protein_coding	12	SUMO specific peptidase 1	796.734	-0.0939859	0.185664	-0.506218	0.612703	0.894199
ENSG00000079432	CIC	protein_coding	19	capicua transcriptional repressor	5143.69	0.190114	0.183979	1.03335	0.301441	0.740615
ENSG00000079435	LIPE	protein_coding	19	lipase E, hormone sensitive type	168.533	-0.226322	0.240501	-0.940977	0.346717	0.771325
ENSG00000079459	FDFT1	protein_coding	8	farnesyl-diphosphate farnesyltransferase 1	2749.98	0.607299	0.261652	2.32099	0.0202876	0.302524
ENSG00000079462	PAFAH1B3	protein_coding	19	platelet activating factor acetylhydrolase 1b catalytic subunit 3	1209.05	-0.350943	0.35466	-0.98952	0.322409	0.75554
ENSG00000079482	OPHN1	protein_coding	X	oligophrenin 1	2291.4	-0.0822857	0.13889	-0.592454	0.553547	0.871082
ENSG00000079616	KIF22	protein_coding	16	kinesin family member 22	597.339	-0.321516	0.159009	-2.02195	0.0431819	0.405117
ENSG00000079689	SCGN	protein_coding	6	secretagogin, EF-hand calcium binding protein	239.292	-0.344576	0.484512	-0.711546	0.476746	0.840257
ENSG00000079691	CARMIL1	protein_coding	6	capping protein regulator and myosin 1 linker 1	1766.32	-0.170548	0.169363	-1.007	0.313932	0.750318
ENSG00000079739	PGM1	protein_coding	1	phosphoglucomutase 1	1079.87	0.392654	0.286716	1.36948	0.17085	0.621727
ENSG00000079785	DDX1	protein_coding	2	DEAD-box helicase 1	2518.56	-0.0819666	0.15578	-0.52617	0.59877	0.888528
ENSG00000079805	DNM2	protein_coding	19	dynamin 2	2093.02	0.0586559	0.187416	0.312971	0.754303	0.937605
ENSG00000079819	EPB41L2	protein_coding	6	erythrocyte membrane protein band 4.1 like 2	1257.31	0.168629	0.15194	1.10984	0.267068	0.717174
ENSG00000079841	RIMS1	protein_coding	6	regulating synaptic membrane exocytosis 1	3471.4	-0.239601	0.435398	-0.550335	0.58209	0.882247
ENSG00000079931	MOXD1	protein_coding	6	monooxygenase DBH like 1	2280.16	-0.716784	0.502194	-1.43381	0.151625	0.599
ENSG00000079950	STX7	protein_coding	6	syntaxin 7	4115.75	-0.199348	0.360015	-0.553725	0.579767	0.881082
ENSG00000079974	RABL2B	protein_coding	22	RAB, member of RAS oncogene family like 2B	714.526	0.181436	0.266364	0.681145	0.49578	0.846831
ENSG00000079999	KEAP1	protein_coding	19	kelch like ECH associated protein 1	1072.74	-0.148634	0.198817	-0.747583	0.454712	0.829938
ENSG00000080031	PTPRH	protein_coding	19	protein tyrosine phosphatase receptor type H	159.558	0.39151	0.501209	0.781903	0.434272	0.820844
ENSG00000152467	ZSCAN1	protein_coding	19	zinc finger and SCAN domain containing 1	19.2473	-3.56169	0.48683	-5.96677	2.41998e-09	1.12441e-06
ENSG00000080189	SLC35C2	protein_coding	20	solute carrier family 35 member C2	862.277	0.398331	0.312453	1.27485	0.202364	0.655733
ENSG00000080200	CRYBG3	protein_coding	3	crystallin beta-gamma domain containing 3	507.301	0.128546	0.352966	0.364196	0.715711	0.926252
ENSG00000080224	EPHA6	protein_coding	3	EPH receptor A6	1062.77	-0.951008	0.459581	-2.07263	0.0382063	0.385914
ENSG00000080298	RFX3	protein_coding	9	regulatory factor X3	4635.26	0.214877	0.221769	0.968923	0.332584	0.762675
ENSG00000080345	RIF1	protein_coding	2	replication timing regulatory factor 1	4291.34	-0.405845	0.231524	-1.75292	0.0796152	0.486978
ENSG00000080371	RAB21	protein_coding	12	RAB21, member RAS oncogene family	2612.55	0.185638	0.209138	0.887629	0.374741	0.786381
ENSG00000080493	SLC4A4	protein_coding	4	solute carrier family 4 member 4	2096.76	-0.0643478	0.337869	-0.190455	0.848953	0.96225
ENSG00000080503	SMARCA2	protein_coding	9	SWI/SNF related, matrix associated, actin dependent regulator of chromatin, subfamily a, member 2	6178.81	-0.116783	0.343505	-0.339976	0.733874	0.932333
ENSG00000080546	SESN1	protein_coding	6	sestrin 1	842.597	0.113643	0.224307	0.50664	0.612407	0.894034
ENSG00000080561	MID2	protein_coding	X	midline 2	420.575	0.137647	0.32401	0.424818	0.67097	0.912388
ENSG00000080572	PIH1D3	protein_coding	X	PIH1 domain containing 3	8.18212	0.493905	0.494077	1.01752	0.308908	0.74585
ENSG00000080573	COL5A3	protein_coding	19	collagen type V alpha 3 chain	500.025	0.690713	0.435791	1.58573	0.1128	0.545727
ENSG00000080603	SRCAP	protein_coding	16	Snf2 related CREBBP activator protein	560.058	-0.17963	0.205825	-0.872722	0.382815	0.7911
ENSG00000080608	PUM3	protein_coding	9	pumilio RNA binding family member 3	718.737	-0.187179	0.229665	-0.815019	0.415061	0.8093
ENSG00000080644	CHRNA3	protein_coding	15	cholinergic receptor nicotinic alpha 3 subunit	50.2522	-0.0733738	0.488415	-0.150157	0.880641	0.971067
ENSG00000080709	KCNN2	protein_coding	5	potassium calcium-activated channel subfamily N member 2	310.163	-0.12418	0.46236	-0.26859	0.788245	0.946995
ENSG00000080802	CNOT4	protein_coding	7	CCR4-NOT transcription complex subunit 4	1806.68	-0.188662	0.188333	-1.00174	0.316468	0.751317
ENSG00000080815	PSEN1	protein_coding	14	presenilin 1	2101.01	-0.0784318	0.155097	-0.505696	0.61307	0.894199
ENSG00000080819	CPOX	protein_coding	3	coproporphyrinogen oxidase	257.321	-0.20314	0.197275	-1.02973	0.303138	0.741581
ENSG00000080822	CLDND1	protein_coding	3	claudin domain containing 1	1936.08	0.11547	0.161974	0.712892	0.475913	0.840103
ENSG00000080823	MOK	protein_coding	14	MOK protein kinase	616.105	0.300287	0.299912	1.00126	0.316703	0.751317
ENSG00000080824	HSP90AA1	protein_coding	14	heat shock protein 90 alpha family class A member 1	49115.2	0.299342	0.272697	1.09771	0.272332	0.720478
ENSG00000080839	RBL1	protein_coding	20	RB transcriptional corepressor like 1	403.378	-0.62409	0.27228	-2.29197	0.0219075	0.31016
ENSG00000080845	DLGAP4	protein_coding	20	DLG associated protein 4	5433.42	-0.19756	0.246942	-0.800026	0.423696	0.81444
ENSG00000080854	IGSF9B	protein_coding	11	immunoglobulin superfamily member 9B	2394.45	0.769999	0.234486	3.2837	0.00102452	0.0572277
ENSG00000080947	CROCCP3	transcribed_unprocessed_pseudogene	1	CROCC pseudogene 3	354.443	-0.441674	0.29762	-1.48405	0.137795	0.581497
ENSG00000080986	NDC80	protein_coding	18	NDC80 kinetochore complex component	135.913	-0.784834	0.417226	-1.88124	0.0599389	0.445759
ENSG00000081014	AP4E1	protein_coding	15	adaptor related protein complex 4 subunit epsilon 1	449.819	-0.26464	0.252617	-1.0476	0.294824	0.737079
ENSG00000081019	RSBN1	protein_coding	1	round spermatid basic protein 1	1941.71	-0.0208585	0.236984	-0.0880179	0.929862	0.98446
ENSG00000081026	MAGI3	protein_coding	1	membrane associated guanylate kinase, WW and PDZ domain containing 3	1547.23	-0.245029	0.246513	-0.993976	0.320234	0.75356
ENSG00000267058	AC006213.2	lncRNA	19	novel transcript	47.4705	-3.4711	0.420646	-7.55634	4.14568e-14	3.68496e-11
ENSG00000081051	AFP	protein_coding	4	alpha fetoprotein	5.07611	0.0781034	0.497237	0.15749	0.874859
ENSG00000081052	COL4A4	protein_coding	2	collagen type IV alpha 4 chain	47.0882	1.1443	0.500487	2.30602	0.0211094	0.306673
ENSG00000081059	TCF7	protein_coding	5	transcription factor 7	470.246	0.911538	0.508894	1.82352	0.0682248	0.466266
ENSG00000081087	OSTM1	protein_coding	6	osteoclastogenesis associated transmembrane protein 1	1287.75	0.415287	0.214726	1.93401	0.0531114	0.430237
ENSG00000081138	CDH7	protein_coding	18	cadherin 7	287.272	-0.463042	0.372947	-1.24144	0.214445	0.667134
ENSG00000081148	IMPG2	protein_coding	3	interphotoreceptor matrix proteoglycan 2	70.8518	-0.574433	0.325372	-1.76487	0.0775857	0.482623
ENSG00000081154	PCNP	protein_coding	3	PEST proteolytic signal containing nuclear protein	2647.3	0.343284	0.196666	1.74551	0.0808965	0.48962
ENSG00000081177	EXD2	protein_coding	14	exonuclease 3'-5' domain containing 2	1276.3	-0.100223	0.149163	-0.6719	0.501648	0.849991
ENSG00000081181	ARG2	protein_coding	14	arginase 2	896.487	0.265551	0.438297	0.605899	0.544582	0.867464
ENSG00000081189	MEF2C	protein_coding	5	myocyte enhancer factor 2C	15333.7	-0.475314	0.493122	-0.965095	0.334497	0.763061
ENSG00000081237	PTPRC	protein_coding	1	protein tyrosine phosphatase receptor type C	42	1.30048	0.493173	3.05993	0.00221388	0.0933209
ENSG00000081248	CACNA1S	protein_coding	1	calcium voltage-gated channel subunit alpha1 S	5.05411	-0.182711	0.507021	-0.360947	0.718139
ENSG00000081307	UBA5	protein_coding	3	ubiquitin like modifier activating enzyme 5	1594.15	0.106737	0.164134	0.6503	0.515498	0.854802
ENSG00000081320	STK17B	protein_coding	2	serine/threonine kinase 17b	665.951	-0.336908	0.476316	-0.707535	0.479234	0.842004
ENSG00000081377	CDC14B	protein_coding	9	cell division cycle 14B	723.806	0.0383836	0.237672	0.161499	0.8717	0.968125
ENSG00000081386	ZNF510	protein_coding	9	zinc finger protein 510	1363.67	-0.356839	0.275978	-1.29299	0.196013	0.650988
ENSG00000081479	LRP2	protein_coding	2	LDL receptor related protein 2	127.711	0.815275	0.480529	1.69994	0.0891422	0.506088
ENSG00000176222	ZNF404	protein_coding	19	zinc finger protein 404	89.4877	-3.43768	0.430419	-7.71712	1.18987e-14	1.15837e-11
ENSG00000081692	JMJD4	protein_coding	1	jumonji domain containing 4	327.236	-0.0314684	0.201831	-0.155916	0.8761	0.969384
ENSG00000081721	DUSP12	protein_coding	1	dual specificity phosphatase 12	463.603	0.0585672	0.3104	0.18868	0.850344	0.962327
ENSG00000081760	AACS	protein_coding	12	acetoacetyl-CoA synthetase	754.597	-0.20794	0.243913	-0.852505	0.393934	0.797022
ENSG00000081791	DELE1	protein_coding	5	DAP3 binding cell death enhancer 1	1083.08	-0.0321429	0.21198	-0.151634	0.879476	0.970476
ENSG00000081803	CADPS2	protein_coding	7	calcium dependent secretion activator 2	358.306	0.949969	0.455896	2.08649	0.0369347	0.379966
ENSG00000081818	PCDHB4	protein_coding	5	protocadherin beta 4	163.482	-0.525398	0.368883	-1.42427	0.154367	0.603362
ENSG00000286613	AC006213.7	lncRNA	19	novel transcript, sense intronic to ZNF404	15.75	-3.36259	0.490928	-5.71801	1.07776e-08	4.34868e-06
ENSG00000081853	PCDHGA2	protein_coding	5	protocadherin gamma subfamily A, 2	24.7504	-1.42734	0.501122	-2.86659	0.00414925	0.13793
ENSG00000081870	HSPB11	protein_coding	1	heat shock protein family B (small) member 11	453.793	0.236792	0.258579	0.915745	0.3598	0.777843
ENSG00000081913	PHLPP1	protein_coding	18	PH domain and leucine rich repeat protein phosphatase 1	2276.71	-0.310901	0.180946	-1.7182	0.0857609	0.500656
ENSG00000081923	ATP8B1	protein_coding	18	ATPase phospholipid transporting 8B1	129.887	0.508615	0.296908	1.71268	0.0867714	0.502927
ENSG00000081985	IL12RB2	protein_coding	1	interleukin 12 receptor subunit beta 2	48.7535	-0.224225	0.501569	-0.447221	0.654715	0.908531
ENSG00000082014	SMARCD3	protein_coding	7	SWI/SNF related, matrix associated, actin dependent regulator of chromatin, subfamily d, member 3	1929.78	0.0248157	0.207176	0.11978	0.904658	0.977834
ENSG00000082068	WDR70	protein_coding	5	WD repeat domain 70	607.667	-0.20905	0.163228	-1.28072	0.200291	0.653844
ENSG00000082126	MPP4	protein_coding	2	membrane palmitoylated protein 4	9.4223	-0.55263	0.462978	-1.19109	0.233617	0.689386
ENSG00000082146	STRADB	protein_coding	2	STE20 related adaptor beta	818.087	0.109032	0.202553	0.538281	0.590383	0.885123
ENSG00000082153	BZW1	protein_coding	2	basic leucine zipper and W2 domains 1	3492.64	0.117232	0.165752	0.707276	0.479395	0.842104
ENSG00000082196	C1QTNF3	protein_coding	5	C1q and TNF related 3	88.192	-0.149894	0.340222	-0.440597	0.659505	0.90941
ENSG00000082212	ME2	protein_coding	18	malic enzyme 2	3702.95	0.0766322	0.191178	0.40084	0.688538	0.918165
ENSG00000082213	C5orf22	protein_coding	5	chromosome 5 open reading frame 22	856.108	0.184171	0.204312	0.901412	0.36737	0.782936
ENSG00000082258	CCNT2	protein_coding	2	cyclin T2	2382.92	0.169469	0.221016	0.766771	0.443218	0.824031
ENSG00000082269	FAM135A	protein_coding	6	family with sequence similarity 135 member A	2296.57	0.0442101	0.167852	0.263386	0.792253	0.948625
ENSG00000082293	COL19A1	protein_coding	6	collagen type XIX alpha 1 chain	30.7958	-0.365468	0.458498	-0.796649	0.425655	0.814981
ENSG00000082397	EPB41L3	protein_coding	18	erythrocyte membrane protein band 4.1 like 3	4724.12	-0.287411	0.345144	-0.832736	0.404993	0.803483
ENSG00000082438	COBLL1	protein_coding	2	cordon-bleu WH2 repeat protein like 1	1103.55	1.0581	0.500894	2.13216	0.0329937	0.366545
ENSG00000082458	DLG3	protein_coding	X	discs large MAGUK scaffold protein 3	2006.25	-0.11101	0.326153	-0.340363	0.733583	0.932191
ENSG00000082482	KCNK2	protein_coding	1	potassium two pore domain channel subfamily K member 2	350.853	-0.605948	0.442177	-1.37086	0.17042	0.621419
ENSG00000082497	SERTAD4	protein_coding	1	SERTA domain containing 4	515.363	-0.0231753	0.447705	-0.051767	0.958714	0.991266
ENSG00000082512	TRAF5	protein_coding	1	TNF receptor associated factor 5	572.304	0.578499	0.453498	1.27627	0.20186	0.654824
ENSG00000082515	MRPL22	protein_coding	5	mitochondrial ribosomal protein L22	405.337	0.0806327	0.186676	0.431929	0.665793	0.911825
ENSG00000082516	GEMIN5	protein_coding	5	gem nuclear organelle associated protein 5	830.856	-0.335757	0.196178	-1.71146	0.0869959	0.503791
ENSG00000082556	OPRK1	protein_coding	8	opioid receptor kappa 1	39.4105	1.10696	0.466455	2.37232	0.0176768	0.284442
ENSG00000082641	NFE2L1	protein_coding	17	nuclear factor, erythroid 2 like 1	6185.52	0.424326	0.313078	1.35535	0.175307	0.627229
ENSG00000082684	SEMA5B	protein_coding	3	semaphorin 5B	1517.34	0.0841801	0.203787	0.413082	0.679547	0.914398
ENSG00000082701	GSK3B	protein_coding	3	glycogen synthase kinase 3 beta	6637.27	-0.255011	0.30624	-0.832718	0.405004	0.803483
ENSG00000082781	ITGB5	protein_coding	3	integrin subunit beta 5	2026.73	0.353325	0.357367	0.98871	0.322805	0.756035
ENSG00000082805	ERC1	protein_coding	12	ELKS/RAB6-interacting/CAST family member 1	5247.41	-0.0246462	0.309802	-0.0795569	0.93659	0.985927
ENSG00000082898	XPO1	protein_coding	2	exportin 1	6928.31	0.0823094	0.173454	0.474531	0.635122	0.903264
ENSG00000082996	RNF13	protein_coding	3	ring finger protein 13	1238.07	0.490539	0.290726	1.6873	0.0915464	0.509559
ENSG00000083067	TRPM3	protein_coding	9	transient receptor potential cation channel subfamily M member 3	3834.89	1.07577	0.457878	2.35418	0.0185636	0.289706
ENSG00000083093	PALB2	protein_coding	16	partner and localizer of BRCA2	574.361	-0.098486	0.202455	-0.486456	0.626644	0.899846
ENSG00000083097	DOP1A	protein_coding	6	DOP1 leucine zipper like protein A	2065.18	-0.377338	0.304119	-1.24077	0.214692	0.667575
ENSG00000083099	LYRM2	protein_coding	6	LYR motif containing 2	1445.67	0.221435	0.191568	1.1559	0.247722	0.704199
ENSG00000083123	BCKDHB	protein_coding	6	branched chain keto acid dehydrogenase E1 subunit beta	611.196	0.499506	0.345734	1.44476	0.148524	0.594684
ENSG00000083168	KAT6A	protein_coding	8	lysine acetyltransferase 6A	5592.24	-0.220637	0.20633	-1.06934	0.284918	0.730396
ENSG00000083223	TUT7	protein_coding	9	terminal uridylyl transferase 7	1301.94	-0.165194	0.196843	-0.839216	0.401348	0.801129
ENSG00000083290	ULK2	protein_coding	17	unc-51 like autophagy activating kinase 2	2629.65	-0.1312	0.295948	-0.44332	0.657534	0.909215
ENSG00000083312	TNPO1	protein_coding	5	transportin 1	8759.25	0.0576429	0.163565	0.352415	0.724527	0.929132
ENSG00000083444	PLOD1	protein_coding	1	procollagen-lysine,2-oxoglutarate 5-dioxygenase 1	1773.32	0.763698	0.425249	1.79665	0.0723919	0.474872
ENSG00000083454	P2RX5	protein_coding	17	purinergic receptor P2X 5	52.1104	-0.334524	0.384306	-0.87006	0.384268	0.791235
ENSG00000083457	ITGAE	protein_coding	17	integrin subunit alpha E	181.768	0.368941	0.235461	1.56682	0.117158	0.55024
ENSG00000083520	DIS3	protein_coding	13	DIS3 homolog, exosome endoribonuclease and 3'-5' exoribonuclease	2499.01	0.101903	0.162852	0.625743	0.531484	0.862868
ENSG00000083535	PIBF1	protein_coding	13	progesterone immunomodulatory binding factor 1	907.527	0.130349	0.2263	0.576002	0.564614	0.874798
ENSG00000083544	TDRD3	protein_coding	13	tudor domain containing 3	1362.76	0.172926	0.14814	1.16732	0.243083	0.698367
ENSG00000083635	NUFIP1	protein_coding	13	nuclear FMR1 interacting protein 1	476.365	-0.0946621	0.19	-0.498218	0.61833	0.896371
ENSG00000083642	PDS5B	protein_coding	13	PDS5 cohesin associated factor B	4038.91	-0.164447	0.261413	-0.629071	0.529302	0.861549
ENSG00000083720	OXCT1	protein_coding	5	3-oxoacid CoA-transferase 1	2783.9	0.0261872	0.363893	0.0719618	0.942632	0.987957
ENSG00000083750	RRAGB	protein_coding	X	Ras related GTP binding B	839.109	0.264518	0.18933	1.39711	0.16238	0.613388
ENSG00000083799	CYLD	protein_coding	16	CYLD lysine 63 deubiquitinase	1907.95	-0.0535401	0.230967	-0.231809	0.816687	0.953276
ENSG00000083807	SLC27A5	protein_coding	19	solute carrier family 27 member 5	102.489	0.400732	0.249575	1.60554	0.108375	0.537503
ENSG00000083812	ZNF324	protein_coding	19	zinc finger protein 324	502.782	0.00654168	0.19851	0.0329527	0.973712	0.993838
ENSG00000083814	ZNF671	protein_coding	19	zinc finger protein 671	285.083	-0.359444	0.232614	-1.54516	0.122307	0.55837
ENSG00000083817	ZNF416	protein_coding	19	zinc finger protein 416	241.603	-0.0011452	0.187493	-0.00610869	0.995126	0.99882
ENSG00000083828	ZNF586	protein_coding	19	zinc finger protein 586	427.24	-0.418315	0.183693	-2.27718	0.0227756	0.316958
ENSG00000083838	ZNF446	protein_coding	19	zinc finger protein 446	314.192	0.135392	0.255094	0.53075	0.595592	0.887014
ENSG00000083844	ZNF264	protein_coding	19	zinc finger protein 264	1846.02	0.00809743	0.168448	0.0480698	0.961661	0.992019
ENSG00000083845	RPS5	protein_coding	19	ribosomal protein S5	4338.23	0.030989	0.193184	0.160411	0.872558	0.968125
ENSG00000083857	FAT1	protein_coding	4	FAT atypical cadherin 1	11622.1	0.499959	0.358977	1.39279	0.163684	0.615648
ENSG00000083896	YTHDC1	protein_coding	4	YTH domain containing 1	2703.64	-0.103985	0.170974	-0.60819	0.543061	0.867091
ENSG00000083937	CHMP2B	protein_coding	3	charged multivesicular body protein 2B	1791.38	0.116126	0.199925	0.580843	0.561346	0.873775
ENSG00000084070	SMAP2	protein_coding	1	small ArfGAP2	2059.84	-0.0493444	0.346374	-0.142461	0.886716	0.972882
ENSG00000084072	PPIE	protein_coding	1	peptidylprolyl isomerase E	636.004	0.0840716	0.16424	0.511881	0.608734	0.893245
ENSG00000084073	ZMPSTE24	protein_coding	1	zinc metallopeptidase STE24	1243.65	0.137337	0.236982	0.579527	0.562234	0.874257
ENSG00000084090	STARD7	protein_coding	2	StAR related lipid transfer domain containing 7	3616.89	-0.250314	0.169905	-1.47326	0.140682	0.585754
ENSG00000084092	NOA1	protein_coding	4	nitric oxide associated 1	627.677	-0.0994431	0.199237	-0.499113	0.6177	0.896371
ENSG00000084093	REST	protein_coding	4	RE1 silencing transcription factor	1552.63	0.144544	0.381486	0.378899	0.704763	0.923646
ENSG00000084112	SSH1	protein_coding	12	slingshot protein phosphatase 1	1288.13	-0.125407	0.237819	-0.527321	0.597971	0.888116
ENSG00000084207	GSTP1	protein_coding	11	glutathione S-transferase pi 1	4760.95	0.261162	0.382503	0.682781	0.494745	0.84642
ENSG00000084234	APLP2	protein_coding	11	amyloid beta precursor like protein 2	15093.8	0.359921	0.249648	1.44172	0.149382	0.595905
ENSG00000084444	FAM234B	protein_coding	12	family with sequence similarity 234 member B	1780.89	-0.0801923	0.382825	-0.209476	0.834077	0.958823
ENSG00000084453	SLCO1A2	protein_coding	12	solute carrier organic anion transporter family member 1A2	37.8398	-0.476007	0.424156	-1.12181	0.261945	0.714123
ENSG00000084463	WBP11	protein_coding	12	WW domain binding protein 11	2432.7	0.0489585	0.22539	0.217214	0.828041	0.956815
ENSG00000084623	EIF3I	protein_coding	1	eukaryotic translation initiation factor 3 subunit I	1884.86	0.0546537	0.221268	0.247001	0.804908	0.951926
ENSG00000084628	NKAIN1	protein_coding	1	sodium/potassium transporting ATPase interacting 1	1332.91	-0.40024	0.465923	-0.859314	0.390167	0.794285
ENSG00000084636	COL16A1	protein_coding	1	collagen type XVI alpha 1 chain	658.858	0.682276	0.372727	1.83068	0.0671489	0.463115
ENSG00000084652	TXLNA	protein_coding	1	taxilin alpha	1776.64	0.220451	0.324485	0.679389	0.496892	0.848187
ENSG00000084676	NCOA1	protein_coding	2	nuclear receptor coactivator 1	5754.42	-0.408542	0.256932	-1.59008	0.111817	0.544544
ENSG00000084693	AGBL5	protein_coding	2	ATP/GTP binding protein like 5	892.348	0.286241	0.269826	1.06082	0.288774	0.732121
ENSG00000084710	EFR3B	protein_coding	2	EFR3 homolog B	4982.44	0.0572572	0.25521	0.224351	0.822484	0.955353
ENSG00000084731	KIF3C	protein_coding	2	kinesin family member 3C	8001.61	-0.305036	0.432392	-0.705525	0.480484	0.842598
ENSG00000084733	RAB10	protein_coding	2	RAB10, member RAS oncogene family	5082.14	-0.100352	0.23536	-0.426376	0.669834	0.912335
ENSG00000084734	GCKR	protein_coding	2	glucokinase regulator	26.1437	0.26496	0.360227	0.735709	0.461908	0.834449
ENSG00000084754	HADHA	protein_coding	2	hydroxyacyl-CoA dehydrogenase trifunctional multienzyme complex subunit alpha	3512.57	0.0940807	0.244822	0.38428	0.700771	0.922579
ENSG00000084764	MAPRE3	protein_coding	2	microtubule associated protein RP/EB family member 3	1723.21	0.11124	0.233464	0.476469	0.63374	0.902435
ENSG00000084774	CAD	protein_coding	2	carbamoyl-phosphate synthetase 2, aspartate transcarbamylase, and dihydroorotase	1268	0.113749	0.237213	0.47952	0.631569	0.901914
ENSG00000085063	CD59	protein_coding	11	CD59 molecule (CD59 blood group)	2642.29	0.570286	0.393921	1.44789	0.147649	0.593249
ENSG00000085117	CD82	protein_coding	11	CD82 molecule	387.328	1.03909	0.359143	2.8933	0.00381212	0.131307
ENSG00000085185	BCORL1	protein_coding	X	BCL6 corepressor like 1	1624.97	0.588228	0.250811	2.34527	0.0190133	0.291604
ENSG00000085224	ATRX	protein_coding	X	ATRX chromatin remodeler	8931.69	-0.151397	0.251963	-0.60087	0.547927	0.868975
ENSG00000085231	AK6	protein_coding	5	adenylate kinase 6	533.058	0.571649	0.267982	2.13308	0.0329181	0.366545
ENSG00000085274	MYNN	protein_coding	3	myoneurin	1090.21	0.547554	0.248343	2.20479	0.0274691	0.34163
ENSG00000085276	MECOM	protein_coding	3	MDS1 and EVI1 complex locus	22.5089	1.36424	0.4965	3.11072	0.00186629	0.0844124
ENSG00000085365	SCAMP1	protein_coding	5	secretory carrier membrane protein 1	5843.31	0.0414229	0.289437	0.143113	0.886201	0.972741
ENSG00000085377	PREP	protein_coding	6	prolyl endopeptidase	968.245	-0.147649	0.279646	-0.527979	0.597514	0.887935
ENSG00000085382	HACE1	protein_coding	6	HECT domain and ankyrin repeat containing E3 ubiquitin protein ligase 1	928.916	-0.243516	0.287711	-0.846403	0.397328	0.798835
ENSG00000085415	SEH1L	protein_coding	18	SEH1 like nucleoporin	1233.16	-0.229475	0.268091	-0.855956	0.392022	0.795247
ENSG00000085433	WDR47	protein_coding	1	WD repeat domain 47	4405.94	-0.310641	0.391599	-0.793289	0.42761	0.817489
ENSG00000085449	WDFY1	protein_coding	2	WD repeat and FYVE domain containing 1	1354.81	0.187316	0.270264	0.693081	0.488258	0.84414
ENSG00000085465	OVGP1	protein_coding	1	oviductal glycoprotein 1	68.4739	-0.334232	0.350929	-0.952396	0.340896	0.767288
ENSG00000085491	SLC25A24	protein_coding	1	solute carrier family 25 member 24	517.994	-0.367322	0.207987	-1.76603	0.0773905	0.482623
ENSG00000085511	MAP3K4	protein_coding	6	mitogen-activated protein kinase kinase kinase 4	964.811	-0.295608	0.138501	-2.13432	0.0328168	0.366545
ENSG00000085514	PILRA	protein_coding	7	paired immunoglobin like type 2 receptor alpha	41.4653	-0.444724	0.317521	-1.40018	0.161458	0.612422
ENSG00000085552	IGSF9	protein_coding	1	immunoglobulin superfamily member 9	294.57	-0.184226	0.279278	-0.659655	0.509475	0.852642
ENSG00000085563	ABCB1	protein_coding	7	ATP binding cassette subfamily B member 1	107.891	0.631625	0.419618	1.50552	0.132191	0.572139
ENSG00000085644	ZNF213	protein_coding	16	zinc finger protein 213	982.994	-0.153581	0.224379	-0.684466	0.493681	0.845835
ENSG00000085662	AKR1B1	protein_coding	7	aldo-keto reductase family 1 member B	1048.09	-0.146935	0.153664	-0.956198	0.338972	0.767
ENSG00000085719	CPNE3	protein_coding	8	copine 3	2791.87	0.0305178	0.25862	0.118002	0.906066	0.978326
ENSG00000085721	RRN3	protein_coding	16	RRN3 homolog, RNA polymerase I transcription factor	1490.9	-0.268767	0.228958	-1.17386	0.240451	0.695991
ENSG00000085733	CTTN	protein_coding	11	cortactin	2283.23	0.0429918	0.29238	0.14704	0.883101	0.972003
ENSG00000085741	WNT11	protein_coding	11	Wnt family member 11	91.4391	0.476934	0.47236	1.01017	0.312413	0.749204
ENSG00000085760	MTIF2	protein_coding	2	mitochondrial translational initiation factor 2	660.355	-0.0755973	0.195681	-0.38633	0.699252	0.922415
ENSG00000085788	DDHD2	protein_coding	8	DDHD domain containing 2	2201.34	0.083806	0.231996	0.361236	0.717923	0.926768
ENSG00000085831	TTC39A	protein_coding	1	tetratricopeptide repeat domain 39A	65.6237	0.411186	0.3025	1.35877	0.174221	0.62586
ENSG00000085832	EPS15	protein_coding	1	epidermal growth factor receptor pathway substrate 15	6181.14	0.185509	0.280796	0.660651	0.508836	0.852516
ENSG00000085840	ORC1	protein_coding	1	origin recognition complex subunit 1	63.7593	-0.57964	0.431316	-1.34396	0.178961	0.630568
ENSG00000085871	MGST2	protein_coding	4	microsomal glutathione S-transferase 2	128.357	0.838976	0.453982	1.84973	0.0643523	0.456812
ENSG00000085872	CHERP	protein_coding	19	calcium homeostasis endoplasmic reticulum protein	2128.73	-0.10289	0.213712	-0.481444	0.630201	0.901639
ENSG00000085978	ATG16L1	protein_coding	2	autophagy related 16 like 1	746.451	-0.0349681	0.20494	-0.170626	0.864517	0.966966
ENSG00000085982	USP40	protein_coding	2	ubiquitin specific peptidase 40	585.951	0.0249268	0.288984	0.0862569	0.931262	0.984779
ENSG00000085998	POMGNT1	protein_coding	1	protein O-linked mannose N-acetylglucosaminyltransferase 1 (beta 1,2-)	1983.73	0.241797	0.195406	1.2374	0.215937	0.668779
ENSG00000085999	RAD54L	protein_coding	1	RAD54 like	58.8323	-0.0610174	0.331494	-0.184075	0.853955	0.963579
ENSG00000086015	MAST2	protein_coding	1	microtubule associated serine/threonine kinase 2	3275.57	-0.12734	0.327124	-0.389273	0.697075	0.922026
ENSG00000086061	DNAJA1	protein_coding	9	DnaJ heat shock protein family (Hsp40) member A1	7451.98	0.008904	0.241552	0.03686	0.970597	0.993557
ENSG00000086062	B4GALT1	protein_coding	9	beta-1,4-galactosyltransferase 1	821.781	0.95985	0.481927	1.99825	0.0456894	0.410662
ENSG00000086065	CHMP5	protein_coding	9	charged multivesicular body protein 5	2163.03	0.483755	0.298754	1.61924	0.105396	0.532258
ENSG00000086102	NFX1	protein_coding	9	nuclear transcription factor, X-box binding 1	1333	-0.24069	0.145155	-1.65815	0.0972876	0.519449
ENSG00000086159	AQP6	protein_coding	12	aquaporin 6	15.1186	0.216205	0.489685	0.442158	0.658375	0.909215
ENSG00000086189	DIMT1	protein_coding	5	DIMT1 rRNA methyltransferase and ribosome maturation factor	389.243	-0.0310485	0.193439	-0.160508	0.872481	0.968125
ENSG00000086200	IPO11	protein_coding	5	importin 11	862.534	-0.0258156	0.150201	-0.171874	0.863536	0.966784
ENSG00000178394	HTR1A	protein_coding	5	5-hydroxytryptamine receptor 1A	79.1691	-3.35291	0.495879	-6.54446	5.97099e-11	3.93777e-08
ENSG00000086232	EIF2AK1	protein_coding	7	eukaryotic translation initiation factor 2 alpha kinase 1	3705.67	0.0499114	0.217092	0.229907	0.818164	0.953827
ENSG00000086289	EPDR1	protein_coding	7	ependymin related 1	767.102	0.255195	0.337588	0.755942	0.449684	0.826994
ENSG00000086300	SNX10	protein_coding	7	sorting nexin 10	1142.36	0.064777	0.30855	0.209937	0.833717	0.958823
ENSG00000086475	SEPHS1	protein_coding	10	selenophosphate synthetase 1	1435.57	-0.204828	0.191884	-1.06745	0.285767	0.730826
ENSG00000086504	MRPL28	protein_coding	16	mitochondrial ribosomal protein L28	810.913	0.0722198	0.174722	0.413338	0.679359	0.91439
ENSG00000086506	HBQ1	protein_coding	16	hemoglobin subunit theta 1	33.2919	0.170559	0.3816	0.446875	0.654965	0.908536
ENSG00000086544	ITPKC	protein_coding	19	inositol-trisphosphate 3-kinase C	459.772	0.0420085	0.211896	0.198254	0.842846	0.960656
ENSG00000086570	FAT2	protein_coding	5	FAT atypical cadherin 2	112.397	0.853333	0.493967	1.73345	0.0830161	0.494949
ENSG00000086589	RBM22	protein_coding	5	RNA binding motif protein 22	1564.24	-0.133914	0.178647	-0.7496	0.453496	0.828788
ENSG00000086598	TMED2	protein_coding	12	transmembrane p24 trafficking protein 2	4791.26	0.11392	0.257149	0.443011	0.657758	0.909215
ENSG00000254035	AC104117.3	lncRNA	5	novel transcript	25.3884	-3.11871	0.434631	-6.33499	2.37356e-10	1.38643e-07
ENSG00000086666	ZFAND6	protein_coding	15	zinc finger AN1-type containing 6	1632.94	0.506708	0.242732	2.0875	0.0368429	0.379966
ENSG00000086696	HSD17B2	protein_coding	16	hydroxysteroid 17-beta dehydrogenase 2	286.289	0.425408	0.39786	1.22629	0.22009	0.674454
ENSG00000086712	TXLNG	protein_coding	X	taxilin gamma	1259.8	0.104601	0.178463	0.586118	0.557796	0.873459
ENSG00000086717	PPEF1	protein_coding	X	protein phosphatase with EF-hand domain 1	758.689	-0.12434	0.495829	-0.250793	0.801974	0.951289
ENSG00000086730	LAT2	protein_coding	7	linker for activation of T cells family member 2	13.2699	-0.901575	0.417352	-2.14604	0.0318696	0.363787
ENSG00000086758	HUWE1	protein_coding	X	HECT, UBA and WWE domain containing E3 ubiquitin protein ligase 1	12373.5	-0.25897	0.181633	-1.42578	0.153931	0.602975
ENSG00000086827	ZW10	protein_coding	11	zw10 kinetochore protein	394.364	-0.179715	0.225389	-0.797347	0.42525	0.814981
ENSG00000086848	ALG9	protein_coding	11	ALG9 alpha-1,2-mannosyltransferase	604.758	-0.155192	0.347473	-0.446623	0.655147	0.908611
ENSG00000086967	MYBPC2	protein_coding	19	myosin binding protein C2	5.98153	0.417512	0.50888	0.822093	0.411024
ENSG00000086991	NOX4	protein_coding	11	NADPH oxidase 4	78.7998	0.103573	0.299933	0.345371	0.729816	0.931133
ENSG00000087008	ACOX3	protein_coding	4	acyl-CoA oxidase 3, pristanoyl	447.718	-0.233079	0.161359	-1.44447	0.148608	0.594684
ENSG00000087053	MTMR2	protein_coding	11	myotubularin related protein 2	1521.83	0.0722338	0.215792	0.334735	0.737825	0.933422
ENSG00000087074	PPP1R15A	protein_coding	19	protein phosphatase 1 regulatory subunit 15A	2819.42	0.236747	0.290372	0.815322	0.414888	0.809264
ENSG00000087076	HSD17B14	protein_coding	19	hydroxysteroid 17-beta dehydrogenase 14	495.435	0.265223	0.345029	0.768687	0.442079	0.823646
ENSG00000087077	TRIP6	protein_coding	7	thyroid hormone receptor interactor 6	738.323	0.447543	0.382177	1.17112	0.241552	0.697479
ENSG00000087085	ACHE	protein_coding	7	acetylcholinesterase (Cartwright blood group)	534.662	0.407866	0.350171	1.16471	0.244137	0.699246
ENSG00000087086	FTL	protein_coding	19	ferritin light chain	21972.2	0.0552302	0.252821	0.218454	0.827076	0.956338
ENSG00000087087	SRRT	protein_coding	7	serrate, RNA effector molecule	1926.76	-0.226654	0.20635	-1.09839	0.272032	0.720222
ENSG00000087088	BAX	protein_coding	19	BCL2 associated X, apoptosis regulator	774.496	0.23573	0.179783	1.31118	0.189796	0.643776
ENSG00000087095	NLK	protein_coding	17	nemo like kinase	1340.9	0.0538198	0.316068	0.170276	0.864793	0.967009
ENSG00000087111	PIGS	protein_coding	17	phosphatidylinositol glycan anchor biosynthesis class S	960.888	0.398192	0.291042	1.36815	0.171266	0.622352
ENSG00000087116	ADAMTS2	protein_coding	5	ADAM metallopeptidase with thrombospondin type 1 motif 2	100.976	-0.0645265	0.399124	-0.161647	0.871584	0.968125
ENSG00000087152	ATXN7L3	protein_coding	17	ataxin 7 like 3	1975.81	-0.0625373	0.26568	-0.235386	0.813909	0.952808
ENSG00000087157	PGS1	protein_coding	17	phosphatidylglycerophosphate synthase 1	524.621	0.202492	0.1753	1.15511	0.248047	0.704512
ENSG00000087191	PSMC5	protein_coding	17	proteasome 26S subunit, ATPase 5	1088.04	-0.169709	0.134083	-1.2657	0.205621	0.658955
ENSG00000087206	UIMC1	protein_coding	5	ubiquitin interaction motif containing 1	722.169	0.12195	0.178095	0.684746	0.493504	0.845771
ENSG00000087237	CETP	protein_coding	16	cholesteryl ester transfer protein	6.38817	-1.07795	0.507893	-2.10515	0.0352787
ENSG00000087245	MMP2	protein_coding	16	matrix metallopeptidase 2	1411.17	1.04162	0.46498	2.24524	0.0247529	0.326273
ENSG00000087250	MT3	protein_coding	16	metallothionein 3	750.556	0.603793	0.308273	1.95859	0.0501608	0.422915
ENSG00000087253	LPCAT2	protein_coding	16	lysophosphatidylcholine acyltransferase 2	164.389	1.18144	0.476666	2.48738	0.0128687	0.244961
ENSG00000087258	GNAO1	protein_coding	16	G protein subunit alpha o1	11806	-0.0981575	0.365552	-0.268522	0.788298	0.946995
ENSG00000087263	OGFOD1	protein_coding	16	2-oxoglutarate and iron dependent oxygenase domain containing 1	1116.05	0.0841973	0.190545	0.441872	0.658582	0.909215
ENSG00000087266	SH3BP2	protein_coding	4	SH3 domain binding protein 2	1859.11	-0.182852	0.286587	-0.638037	0.523449	0.859043
ENSG00000087269	NOP14	protein_coding	4	NOP14 nucleolar protein	639.006	-0.204412	0.250537	-0.81588	0.414569	0.809182
ENSG00000087274	ADD1	protein_coding	4	adducin 1	8500.98	-0.260555	0.172898	-1.50699	0.131813	0.572084
ENSG00000087299	L2HGDH	protein_coding	14	L-2-hydroxyglutarate dehydrogenase	364.196	0.039848	0.157245	0.253411	0.79995	0.950925
ENSG00000087301	TXNDC16	protein_coding	14	thioredoxin domain containing 16	1416.31	-0.0761532	0.332279	-0.229185	0.818725	0.953896
ENSG00000087302	RTRAF	protein_coding	14	RNA transcription, translation and transport factor	2113.9	0.183595	0.206867	0.887499	0.37481	0.786394
ENSG00000087303	NID2	protein_coding	14	nidogen 2	583.115	1.09413	0.505104	2.27647	0.0228176	0.316958
ENSG00000087338	GMCL1	protein_coding	2	germ cell-less 1, spermatogenesis associated	545.837	0.109779	0.330997	0.331653	0.740151	0.933941
ENSG00000087365	SF3B2	protein_coding	11	splicing factor 3b subunit 2	4884.19	0.191631	0.203792	0.940322	0.347052	0.771367
ENSG00000087448	KLHL42	protein_coding	12	kelch like family member 42	2425.6	-0.122113	0.267959	-0.455716	0.648595	0.907234
ENSG00000087460	GNAS	protein_coding	20	GNAS complex locus	25781.1	-0.00305163	0.200945	-0.0151879	0.987882	0.996823
ENSG00000087470	DNM1L	protein_coding	12	dynamin 1 like	3574.89	-0.188032	0.280148	-0.67119	0.5021	0.850017
ENSG00000087494	PTHLH	protein_coding	12	parathyroid hormone like hormone	345.949	1.06703	0.448824	2.38033	0.0172971	0.28335
ENSG00000087495	PHACTR3	protein_coding	20	phosphatase and actin regulator 3	2055.65	-0.160906	0.385033	-0.417906	0.676016	0.913293
ENSG00000087502	ERGIC2	protein_coding	12	ERGIC and golgi 2	1747.19	0.0756603	0.250411	0.302144	0.762542	0.939078
ENSG00000113248	PCDHB15	protein_coding	5	protocadherin beta 15	412.692	-3.05845	0.227816	-13.368	9.29739e-41	9.50379e-37
ENSG00000134463	ECHDC3	protein_coding	10	enoyl-CoA hydratase domain containing 3	12.7268	-3.00835	0.488431	-4.72847	2.26223e-06	0.000467163
ENSG00000087589	CASS4	protein_coding	20	Cas scaffold protein family member 4	13.9482	-0.203312	0.408271	-0.498011	0.618476	0.896371
ENSG00000087842	PIR	protein_coding	X	pirin	716.071	0.376645	0.334627	1.12556	0.26035	0.71312
ENSG00000087884	AAMDC	protein_coding	11	adipogenesis associated Mth938 domain containing	104.836	-0.445039	0.305447	-1.45682	0.145167	0.59105
ENSG00000087903	RFX2	protein_coding	19	regulatory factor X2	702.348	0.817767	0.41667	1.96334	0.0496064	0.421428
ENSG00000087995	METTL2A	protein_coding	17	methyltransferase like 2A	760.813	-0.274331	0.167539	-1.63738	0.101551	0.526198
ENSG00000088002	SULT2B1	protein_coding	19	sulfotransferase family 2B member 1	6.09988	-0.48962	0.499385	-0.976715	0.32871
ENSG00000088035	ALG6	protein_coding	1	ALG6 alpha-1,3-glucosyltransferase	258.409	0.139104	0.190865	0.728809	0.466118	0.836272
ENSG00000088038	CNOT3	protein_coding	19	CCR4-NOT transcription complex subunit 3	1315.38	0.196505	0.244765	0.802824	0.422077	0.81328
ENSG00000088053	GP6	protein_coding	19	glycoprotein VI platelet	11.6961	-0.0171525	0.451137	-0.0380498	0.969648	0.993369
ENSG00000088179	PTPN4	protein_coding	2	protein tyrosine phosphatase non-receptor type 4	3233.52	-0.130173	0.36781	-0.353916	0.723402	0.928559
ENSG00000088205	DDX18	protein_coding	2	DEAD-box helicase 18	1467.54	-0.0167746	0.149426	-0.112261	0.910616	0.979462
ENSG00000088247	KHSRP	protein_coding	19	KH-type splicing regulatory protein	6269.35	-0.0634616	0.166338	-0.381523	0.702815	0.922882
ENSG00000088256	GNA11	protein_coding	19	G protein subunit alpha 11	2949.79	-0.129814	0.198306	-0.654612	0.512717	0.853974
ENSG00000088280	ASAP3	protein_coding	1	ArfGAP with SH3 domain, ankyrin repeat and PH domain 3	994.883	0.375614	0.319039	1.17734	0.239058	0.694753
ENSG00000088298	EDEM2	protein_coding	20	ER degradation enhancing alpha-mannosidase like protein 2	295.7	0.167296	0.349833	0.478215	0.632498	0.902382
ENSG00000088305	DNMT3B	protein_coding	20	DNA methyltransferase 3 beta	80.1843	-0.517214	0.239227	-2.1613	0.0306723	0.357914
ENSG00000088325	TPX2	protein_coding	20	TPX2 microtubule nucleation factor	609.534	-0.737087	0.259792	-2.83702	0.00455368	0.145461
ENSG00000088340	FER1L4	transcribed_unitary_pseudogene	20	fer-1 like family member 4 (pseudogene)	142.332	1.08529	0.489757	2.22718	0.0259355	0.332962
ENSG00000088356	PDRG1	protein_coding	20	p53 and DNA damage regulated 1	453.968	-0.226725	0.222377	-1.01951	0.307961	0.745281
ENSG00000088367	EPB41L1	protein_coding	20	erythrocyte membrane protein band 4.1 like 1	5114.04	-0.0451591	0.327671	-0.13782	0.890383	0.974099
ENSG00000088387	DOCK9	protein_coding	13	dedicator of cytokinesis 9	3555.4	-0.407509	0.449106	-0.907585	0.364097	0.780362
ENSG00000088448	ANKRD10	protein_coding	13	ankyrin repeat domain 10	1441.22	-0.165792	0.175098	-0.946856	0.343712	0.76925
ENSG00000088451	TGDS	protein_coding	13	TDP-glucose 4,6-dehydratase	184.091	0.319666	0.338048	0.945611	0.344347	0.769403
ENSG00000088538	DOCK3	protein_coding	3	dedicator of cytokinesis 3	3979.17	-0.0777753	0.346844	-0.224239	0.822572	0.955353
ENSG00000088543	C3orf18	protein_coding	3	chromosome 3 open reading frame 18	513.047	0.278099	0.243961	1.13989	0.254334	0.71003
ENSG00000088682	COQ9	protein_coding	16	coenzyme Q9	842.982	0.298359	0.223549	1.33463	0.181996	0.634151
ENSG00000088727	KIF9	protein_coding	3	kinesin family member 9	168.268	0.585992	0.458212	1.27945	0.200737	0.6539
ENSG00000088756	ARHGAP28	protein_coding	18	Rho GTPase activating protein 28	150.392	-0.692371	0.243898	-2.83787	0.00454151	0.145461
ENSG00000088766	CRLS1	protein_coding	20	cardiolipin synthase 1	198.86	0.387112	0.290184	1.33404	0.182191	0.634151
ENSG00000088808	PPP1R13B	protein_coding	14	protein phosphatase 1 regulatory subunit 13B	1028.19	-0.192181	0.250755	-0.7664	0.443438	0.824031
ENSG00000088812	ATRN	protein_coding	20	attractin	4302.58	-0.190698	0.201234	-0.947644	0.343311	0.76925
ENSG00000088826	SMOX	protein_coding	20	spermine oxidase	534.024	0.19554	0.241502	0.809694	0.418116	0.811597
ENSG00000088827	SIGLEC1	protein_coding	20	sialic acid binding Ig like lectin 1	19.5886	-0.360139	0.375888	-0.957217	0.338458	0.766664
ENSG00000088832	FKBP1A	protein_coding	20	FKBP prolyl isomerase 1A	2470.06	-0.0160557	0.167555	-0.0958242	0.92366	0.982659
ENSG00000088833	NSFL1C	protein_coding	20	NSFL1 cofactor	2454.92	0.0155965	0.200548	0.0777679	0.938013	0.986309
ENSG00000088836	SLC4A11	protein_coding	20	solute carrier family 4 member 11	52.7276	1.27543	0.47283	2.70138	0.0069052	0.181219
ENSG00000088854	C20orf194	protein_coding	20	chromosome 20 open reading frame 194	1500.76	-0.740329	0.230025	-3.21838	0.00128915	0.0667225
ENSG00000088876	ZNF343	protein_coding	20	zinc finger protein 343	308.95	-0.391129	0.23513	-1.66344	0.0962241	0.51687
ENSG00000088881	EBF4	protein_coding	20	EBF family member 4	805.663	0.058881	0.239904	0.245436	0.806119	0.952192
ENSG00000088882	CPXM1	protein_coding	20	carboxypeptidase X, M14 family member 1	507.516	0.117435	0.390556	0.300687	0.763653	0.939529
ENSG00000088888	MAVS	protein_coding	20	mitochondrial antiviral signaling protein	3112.1	-0.135602	0.240875	-0.562957	0.573464	0.878186
ENSG00000088899	LZTS3	protein_coding	20	leucine zipper tumor suppressor family member 3	2147.44	0.54568	0.255971	2.13178	0.0330246	0.366545
ENSG00000088930	XRN2	protein_coding	20	5'-3' exoribonuclease 2	2065.35	-0.30319	0.137992	-2.19714	0.0280104	0.342696
ENSG00000088970	KIZ	protein_coding	20	kizuna centrosomal protein	317.775	-0.00191874	0.249001	-0.0077071	0.993851	0.998506
ENSG00000088986	DYNLL1	protein_coding	12	dynein light chain LC8-type 1	3994.22	0.0151591	0.203851	0.0743619	0.940722	0.987207
ENSG00000088992	TESC	protein_coding	12	tescalcin	86.7219	0.42637	0.387461	1.09996	0.271351	0.719455
ENSG00000089006	SNX5	protein_coding	20	sorting nexin 5	1538.23	0.115685	0.195532	0.591644	0.554089	0.871232
ENSG00000089009	RPL6	protein_coding	12	ribosomal protein L6	9272.67	0.193802	0.193404	1.00205	0.316318	0.751256
ENSG00000089022	MAPKAPK5	protein_coding	12	MAPK activated protein kinase 5	1563.26	-0.124964	0.180327	-0.692984	0.48832	0.844175
ENSG00000089041	P2RX7	protein_coding	12	purinergic receptor P2X 7	113.692	0.992295	0.482654	2.06251	0.0391593	0.390327
ENSG00000089048	ESF1	protein_coding	20	ESF1 nucleolar pre-rRNA processing protein homolog	1033.9	0.250778	0.272574	0.920039	0.357552	0.776382
ENSG00000089050	RBBP9	protein_coding	20	RB binding protein 9, serine hydrolase	873.738	0.155901	0.183157	0.851185	0.394667	0.797368
ENSG00000089053	ANAPC5	protein_coding	12	anaphase promoting complex subunit 5	1681.06	-0.132658	0.129304	-1.02594	0.304921	0.742987
ENSG00000089057	SLC23A2	protein_coding	20	solute carrier family 23 member 2	4596.99	0.218873	0.319614	0.684802	0.493469	0.845771
ENSG00000089060	SLC8B1	protein_coding	12	solute carrier family 8 member B1	150.794	0.0842122	0.327328	0.2573	0.796947	0.949573
ENSG00000089063	TMEM230	protein_coding	20	transmembrane protein 230	1326.38	0.240823	0.346742	0.694528	0.487351	0.844029
ENSG00000089091	DZANK1	protein_coding	20	double zinc ribbon and ankyrin repeat domains 1	192.682	-0.126509	0.256635	-0.492962	0.62204	0.897521
ENSG00000089094	KDM2B	protein_coding	12	lysine demethylase 2B	1622.65	-0.194994	0.241245	-0.808277	0.418931	0.812036
ENSG00000089101	CFAP61	protein_coding	20	cilia and flagella associated protein 61	134.329	1.18811	0.436466	2.72344	0.0064605	0.173544
ENSG00000089116	LHX5	protein_coding	12	LIM homeobox 5	16.9479	0.975731	0.479596	2.03048	0.0423083	0.401866
ENSG00000089123	TASP1	protein_coding	20	taspase 1	299.603	0.353837	0.184243	1.92044	0.0548022	0.434442
ENSG00000089127	OAS1	protein_coding	12	2'-5'-oligoadenylate synthetase 1	133.128	0.549414	0.505691	1.09868	0.271906	0.72008
ENSG00000089154	GCN1	protein_coding	12	GCN1 activator of EIF2AK4	2731.78	0.0138211	0.212828	0.0649392	0.948222	0.989149
ENSG00000089157	RPLP0	protein_coding	12	ribosomal protein lateral stalk subunit P0	8098.33	0.134049	0.238132	0.562915	0.573492	0.878186
ENSG00000089159	PXN	protein_coding	12	paxillin	1334.75	0.492514	0.31266	1.57526	0.115196	0.549329
ENSG00000089163	SIRT4	protein_coding	12	sirtuin 4	46.494	-0.21189	0.40942	-0.517415	0.604866	0.8913
ENSG00000089169	RPH3A	protein_coding	12	rabphilin 3A	846.065	0.519276	0.485833	1.06997	0.284632	0.730239
ENSG00000089177	KIF16B	protein_coding	20	kinesin family member 16B	533.6	0.088281	0.210224	0.419939	0.67453	0.912949
ENSG00000089195	TRMT6	protein_coding	20	tRNA methyltransferase 6	409.138	0.0563565	0.203394	0.277081	0.781718	0.945312
ENSG00000089199	CHGB	protein_coding	20	chromogranin B	1786.55	0.381298	0.346075	1.10177	0.27056	0.719363
ENSG00000089220	PEBP1	protein_coding	12	phosphatidylethanolamine binding protein 1	7015.8	0.0132338	0.206211	0.0641747	0.948831	0.989285
ENSG00000089234	BRAP	protein_coding	12	BRCA1 associated protein	882.451	-0.286349	0.167771	-1.70676	0.0878665	0.503973
ENSG00000089248	ERP29	protein_coding	12	endoplasmic reticulum protein 29	1502.1	0.495108	0.301923	1.63983	0.10104	0.525712
ENSG00000086205	FOLH1	protein_coding	11	folate hydrolase 1	21.3763	-2.79948	0.507607	-5.42239	5.88084e-08	2.10926e-05
ENSG00000089280	FUS	protein_coding	16	FUS RNA binding protein	5469.31	-0.220948	0.197882	-1.11656	0.26418	0.714945
ENSG00000089289	IGBP1	protein_coding	X	immunoglobulin binding protein 1	761.154	-0.0627693	0.214677	-0.29239	0.769988	0.940975
ENSG00000089327	FXYD5	protein_coding	19	FXYD domain containing ion transport regulator 5	14.8247	0.569363	0.507977	1.12485	0.260652	0.71312
ENSG00000089335	ZNF302	protein_coding	19	zinc finger protein 302	1719.95	-0.213211	0.343649	-0.620438	0.534969	0.864695
ENSG00000089351	GRAMD1A	protein_coding	19	GRAM domain containing 1A	2732.1	0.0208699	0.288095	0.0724391	0.942252	0.987817
ENSG00000089472	HEPH	protein_coding	X	hephaestin	723.657	1.04363	0.452514	2.31	0.0208883	0.305466
ENSG00000089486	CDIP1	protein_coding	16	cell death inducing p53 target 1	1381.9	-0.0166691	0.179678	-0.0927722	0.926085	0.983265
ENSG00000089505	CMTM1	protein_coding	16	CKLF like MARVEL transmembrane domain containing 1	96.0422	0.276111	0.246847	1.11853	0.263343	0.714787
ENSG00000089558	KCNH4	protein_coding	17	potassium voltage-gated channel subfamily H member 4	37.3244	-0.1195	0.436427	-0.273878	0.784179	0.945603
ENSG00000089597	GANAB	protein_coding	11	glucosidase II alpha subunit	4276.96	0.301762	0.327439	0.921586	0.356745	0.776376
ENSG00000089639	GMIP	protein_coding	19	GEM interacting protein	554.578	-0.3147	0.354083	-0.888781	0.374121	0.786111
ENSG00000089682	RBM41	protein_coding	X	RNA binding motif protein 41	1306.3	-0.102931	0.230908	-0.445766	0.655766	0.908998
ENSG00000089685	BIRC5	protein_coding	17	baculoviral IAP repeat containing 5	196.35	-0.753546	0.454267	-1.66001	0.0969132	0.518861
ENSG00000089692	LAG3	protein_coding	12	lymphocyte activating 3	24.2885	-0.0850349	0.397337	-0.214127	0.830448	0.95773
ENSG00000089693	MLF2	protein_coding	12	myeloid leukemia factor 2	4932.18	0.0961785	0.157709	0.609846	0.541964	0.866843
ENSG00000089723	OTUB2	protein_coding	14	OTU deubiquitinase, ubiquitin aldehyde binding 2	181.928	-0.339955	0.259237	-1.3112	0.18979	0.643776
ENSG00000089737	DDX24	protein_coding	14	DEAD-box helicase 24	4812.52	0.100856	0.180468	0.558857	0.576259	0.879642
ENSG00000089775	ZBTB25	protein_coding	14	zinc finger and BTB domain containing 25	860.914	0.0523055	0.178504	0.29302	0.769507	0.940975
ENSG00000089818	NECAP1	protein_coding	12	NECAP endocytosis associated 1	2188.54	-0.102413	0.346206	-0.295814	0.767372	0.940827
ENSG00000285819	AC131180.1	lncRNA	2	novel transcript	12.1302	-2.76418	0.505426	-5.09304	3.52359e-07	9.47846e-05
ENSG00000089847	ANKRD24	protein_coding	19	ankyrin repeat domain 24	288.307	-0.817679	0.309152	-2.64446	0.00818203	0.199135
ENSG00000089876	DHX32	protein_coding	10	DEAH-box helicase 32 (putative)	678.302	0.234113	0.34548	0.677652	0.497992	0.848539
ENSG00000089902	RCOR1	protein_coding	14	REST corepressor 1	1313.38	0.0976771	0.208441	0.468609	0.639349	0.904934
ENSG00000089916	GPATCH2L	protein_coding	14	G-patch domain containing 2 like	4185.02	-0.286229	0.282317	-1.01386	0.31065	0.747696
ENSG00000287900	AC061961.1	lncRNA	2	novel transcript	36.2542	-2.73186	0.366548	-7.11525	1.11709e-12	8.45843e-10
ENSG00000090013	BLVRB	protein_coding	19	biliverdin reductase B	446.461	0.235028	0.336818	0.697782	0.485313	0.843614
ENSG00000090020	SLC9A1	protein_coding	1	solute carrier family 9 member A1	781.111	0.242813	0.197624	1.22864	0.219206	0.674002
ENSG00000090054	SPTLC1	protein_coding	9	serine palmitoyltransferase long chain base subunit 1	1350.9	0.19451	0.190176	1.02279	0.306407	0.743894
ENSG00000090060	PAPOLA	protein_coding	14	poly(A) polymerase alpha	5586.93	-0.0444397	0.12767	-0.348084	0.727777	0.930169
ENSG00000090061	CCNK	protein_coding	14	cyclin K	1255.97	0.0272369	0.258197	0.105488	0.915989	0.980495
ENSG00000090097	PCBP4	protein_coding	3	poly(rC) binding protein 4	1678.06	0.13795	0.164489	0.838655	0.401663	0.801348
ENSG00000090238	YPEL3	protein_coding	16	yippee like 3	834.429	-0.144455	0.249445	-0.579103	0.56252	0.874291
ENSG00000090263	MRPS33	protein_coding	7	mitochondrial ribosomal protein S33	756.4	0.328504	0.24408	1.34586	0.178346	0.630176
ENSG00000090266	NDUFB2	protein_coding	7	NADH:ubiquinone oxidoreductase subunit B2	747.219	0.187983	0.278288	0.675494	0.499362	0.849228
ENSG00000090273	NUDC	protein_coding	1	nuclear distribution C, dynein complex regulator	1731.82	0.0918614	0.24902	0.368889	0.71221	0.925387
ENSG00000090316	MAEA	protein_coding	4	macrophage erythroblast attacher	1052.23	-0.161463	0.196617	-0.821203	0.411531	0.807407
ENSG00000090339	ICAM1	protein_coding	19	intercellular adhesion molecule 1	346.47	1.06424	0.508213	2.13259
ENSG00000090372	STRN4	protein_coding	19	striatin 4	3288.3	0.0883813	0.199261	0.443543	0.657373	0.909215
ENSG00000090376	IRAK3	protein_coding	12	interleukin 1 receptor associated kinase 3	7.1971	-0.283656	0.486247	-0.581947	0.560602
ENSG00000090432	MUL1	protein_coding	1	mitochondrial E3 ubiquitin protein ligase 1	597.243	0.213622	0.195327	1.09364	0.274112	0.721878
ENSG00000090447	TFAP4	protein_coding	16	transcription factor AP-4	270.162	-0.270812	0.201316	-1.34519	0.178564	0.630176
ENSG00000090470	PDCD7	protein_coding	15	programmed cell death 7	648.1	0.154543	0.21708	0.711908	0.476522	0.840257
ENSG00000090487	SPG21	protein_coding	15	SPG21 abhydrolase domain containing, maspardin	1094.21	0.162531	0.258415	0.628952	0.529381	0.861608
ENSG00000090520	DNAJB11	protein_coding	3	DnaJ heat shock protein family (Hsp40) member B11	1391.98	0.199237	0.244452	0.81503	0.415055	0.8093
ENSG00000090530	P3H2	protein_coding	3	prolyl 3-hydroxylase 2	478.926	0.927276	0.503269	1.8577	0.063212	0.4536
ENSG00000090534	THPO	protein_coding	3	thrombopoietin	14.517	-0.443752	0.497	-0.894017	0.371313	0.784607
ENSG00000090539	CHRD	protein_coding	3	chordin	157.725	-0.188763	0.246709	-0.765097	0.444214	0.82438
ENSG00000090554	FLT3LG	protein_coding	19	fms related receptor tyrosine kinase 3 ligand	13.7205	0.234997	0.464072	0.507122	0.612069	0.893895
ENSG00000090565	RAB11FIP3	protein_coding	16	RAB11 family interacting protein 3	1862.99	-0.0989526	0.161214	-0.613797	0.539349	0.866247
ENSG00000090581	GNPTG	protein_coding	16	N-acetylglucosamine-1-phosphate transferase subunit gamma	973.945	0.313287	0.273217	1.14666	0.251521	0.70765
ENSG00000090612	ZNF268	protein_coding	12	zinc finger protein 268	1165.17	-0.445126	0.168626	-2.63968	0.00829846	0.200171
ENSG00000090615	GOLGA3	protein_coding	12	golgin A3	4163.2	-0.0305089	0.190519	-0.160137	0.872773	0.968209
ENSG00000090621	PABPC4	protein_coding	1	poly(A) binding protein cytoplasmic 4	2131.35	-0.00524588	0.225773	-0.0232364	0.981462	0.995386
ENSG00000090661	CERS4	protein_coding	19	ceramide synthase 4	1007.64	0.205101	0.215388	0.952227	0.340982	0.767397
ENSG00000090674	MCOLN1	protein_coding	19	mucolipin 1	387.773	-0.344819	0.169972	-2.02861	0.0424975	0.402181
ENSG00000090686	USP48	protein_coding	1	ubiquitin specific peptidase 48	1827.26	-0.123876	0.169234	-0.731977	0.464183	0.835461
ENSG00000090776	EFNB1	protein_coding	X	ephrin B1	1858.31	-0.313758	0.310752	-1.00968	0.312649	0.749267
ENSG00000090857	PDPR	protein_coding	16	pyruvate dehydrogenase phosphatase regulatory subunit	1344	-0.113613	0.174235	-0.652068	0.514357	0.854697
ENSG00000090861	AARS1	protein_coding	16	alanyl-tRNA synthetase 1	4080.77	0.0561135	0.189696	0.295805	0.767379	0.940827
ENSG00000090863	GLG1	protein_coding	16	golgi glycoprotein 1	6754.9	0.252609	0.243587	1.03704	0.299719	0.739674
ENSG00000090889	KIF4A	protein_coding	X	kinesin family member 4A	223.683	-1.04055	0.35042	-2.96872	0.00299048	0.11385
ENSG00000090905	TNRC6A	protein_coding	16	trinucleotide repeat containing adaptor 6A	3120.85	-0.142588	0.186565	-0.764282	0.444699	0.82448
ENSG00000090924	PLEKHG2	protein_coding	19	pleckstrin homology and RhoGEF domain containing G2	1702.14	-0.115289	0.183258	-0.629113	0.529275	0.861549
ENSG00000090932	DLL3	protein_coding	19	delta like canonical Notch ligand 3	485.359	-0.468883	0.478149	-0.98129	0.32645	0.758439
ENSG00000090971	NAT14	protein_coding	19	N-acetyltransferase 14 (putative)	514.435	0.529603	0.191391	2.76699	0.00565765	0.162223
ENSG00000090975	PITPNM2	protein_coding	12	phosphatidylinositol transfer protein membrane associated 2	1164.83	0.438408	0.259569	1.68895	0.0912282	0.508887
ENSG00000090989	EXOC1	protein_coding	4	exocyst complex component 1	1916.23	-0.255306	0.240754	-1.06044	0.288942	0.732121
ENSG00000091009	RBM27	protein_coding	5	RNA binding motif protein 27	904.419	-0.0623511	0.16736	-0.372554	0.70948	0.924277
ENSG00000091039	OSBPL8	protein_coding	12	oxysterol binding protein like 8	7746.57	0.0720014	0.21847	0.32957	0.741725	0.934083
ENSG00000091073	DTX2	protein_coding	7	deltex E3 ubiquitin ligase 2	101.678	0.173904	0.284895	0.610395	0.5416	0.86668
ENSG00000091127	PUS7	protein_coding	7	pseudouridine synthase 7	324.68	-0.582356	0.175175	-3.32407	0.000887155	0.0515255
ENSG00000091128	LAMB4	protein_coding	7	laminin subunit beta 4	9.51918	-0.708835	0.478674	-1.47532	0.140127	0.584643
ENSG00000091129	NRCAM	protein_coding	7	neuronal cell adhesion molecule	9826.18	0.122811	0.29367	0.418193	0.675806	0.913293
ENSG00000091136	LAMB1	protein_coding	7	laminin subunit beta 1	3467.03	1.04855	0.501538	2.1107	0.0347984	0.374037
ENSG00000091137	SLC26A4	protein_coding	7	solute carrier family 26 member 4	288.861	-0.295891	0.500403	-0.591719	0.554039	0.871232
ENSG00000091140	DLD	protein_coding	7	dihydrolipoamide dehydrogenase	2145.61	0.295177	0.198805	1.48476	0.137609	0.581375
ENSG00000091157	WDR7	protein_coding	18	WD repeat domain 7	2167.69	-0.178174	0.279827	-0.636728	0.524302	0.859363
ENSG00000091164	TXNL1	protein_coding	18	thioredoxin like 1	3048.42	-0.124497	0.236557	-0.526288	0.598688	0.888528
ENSG00000091181	IL5RA	protein_coding	3	interleukin 5 receptor subunit alpha	20.1092	0.7667	0.499836	1.57497	0.115264	0.549329
ENSG00000091262	ABCC6	protein_coding	16	ATP binding cassette subfamily C member 6	17.7149	0.764273	0.504875	1.52015	0.128474	0.567896
ENSG00000091317	CMTM6	protein_coding	3	CKLF like MARVEL transmembrane domain containing 6	961.108	0.33198	0.366039	0.906968	0.364424	0.780624
ENSG00000091409	ITGA6	protein_coding	2	integrin subunit alpha 6	3698.39	0.367959	0.367114	1.00233	0.316186	0.751236
ENSG00000091428	RAPGEF4	protein_coding	2	Rap guanine nucleotide exchange factor 4	479.915	-0.378595	0.392012	-0.965775	0.334157	0.76296
ENSG00000091436	MAP3K20	protein_coding	2	mitogen-activated protein kinase kinase kinase 20	1171.44	0.258079	0.374273	0.68955	0.490477	0.844832
ENSG00000091483	FH	protein_coding	1	fumarate hydratase	925.98	0.00181299	0.177667	0.0102035	0.991859	0.99801
ENSG00000091490	SEL1L3	protein_coding	4	SEL1L family member 3	4123.08	0.234249	0.207587	1.12844	0.259136	0.712581
ENSG00000091513	TF	protein_coding	3	transferrin	73.1231	-0.337684	0.387695	-0.871161	0.383666	0.791235
ENSG00000091527	CDV3	protein_coding	3	CDV3 homolog	4593.05	0.0966195	0.208222	0.46402	0.642633	0.905555
ENSG00000091536	MYO15A	protein_coding	17	myosin XVA	84.2339	-0.102165	0.35559	-0.28738	0.773821	0.942177
ENSG00000091542	ALKBH5	protein_coding	17	alkB homolog 5, RNA demethylase	3069.78	0.495844	0.254948	1.94487	0.0517902	0.42849
ENSG00000091592	NLRP1	protein_coding	17	NLR family pyrin domain containing 1	34.8038	0.11767	0.318118	0.36987	0.711479	0.925016
ENSG00000091622	PITPNM3	protein_coding	17	PITPNM family member 3	1237.05	-0.151991	0.370689	-0.410023	0.681789	0.915621
ENSG00000091640	SPAG7	protein_coding	17	sperm associated antigen 7	848.301	0.341405	0.182296	1.87278	0.0610989	0.448351
ENSG00000091651	ORC6	protein_coding	16	origin recognition complex subunit 6	157.407	-0.466832	0.352564	-1.32401	0.185499	0.638033
ENSG00000091656	ZFHX4	protein_coding	8	zinc finger homeobox 4	3184.43	-0.363204	0.367429	-0.98853	0.322893	0.756124
ENSG00000091664	SLC17A6	protein_coding	11	solute carrier family 17 member 6	283.692	0.600499	0.476372	1.26165	0.207073	0.660091
ENSG00000091732	ZC3HC1	protein_coding	7	zinc finger C3HC-type containing 1	257.063	-0.237356	0.172247	-1.37795	0.168218	0.619314
ENSG00000091831	ESR1	protein_coding	6	estrogen receptor 1	6.88624	-0.716177	0.48136	-1.47619	0.139893
ENSG00000091844	RGS17	protein_coding	6	regulator of G protein signaling 17	1421.68	-0.0723373	0.448956	-0.161126	0.871994	0.968125
ENSG00000091879	ANGPT2	protein_coding	8	angiopoietin 2	12.7251	-0.0486599	0.508792	-0.095489	0.923926	0.982713
ENSG00000091947	TMEM101	protein_coding	17	transmembrane protein 101	255.462	0.306571	0.32093	0.955179	0.339487	0.767
ENSG00000091972	CD200	protein_coding	3	CD200 molecule	1750.52	-0.227556	0.390179	-0.583215	0.559748	0.873629
ENSG00000091986	CCDC80	protein_coding	3	coiled-coil domain containing 80	1719.89	0.877323	0.337468	2.59985	0.00932646	0.210453
ENSG00000092010	PSME1	protein_coding	14	proteasome activator subunit 1	792.45	0.362473	0.326012	1.11184	0.266208	0.716948
ENSG00000092020	PPP2R3C	protein_coding	14	protein phosphatase 2 regulatory subunit B''gamma	707.857	0.0898295	0.230911	0.38902	0.697262	0.922032
ENSG00000092036	HAUS4	protein_coding	14	HAUS augmin like complex subunit 4	152.998	0.342538	0.223479	1.53271	0.125347	0.563084
ENSG00000092051	JPH4	protein_coding	14	junctophilin 4	3501.94	-0.0821747	0.325553	-0.252418	0.800718	0.951186
ENSG00000092054	MYH7	protein_coding	14	myosin heavy chain 7	206.39	1.03041	0.374619	2.75024	0.00595513	0.165684
ENSG00000092068	SLC7A8	protein_coding	14	solute carrier family 7 member 8	1894.26	1.35956	0.506982	2.75212	0.00592106	0.165684
ENSG00000092094	OSGEP	protein_coding	14	O-sialoglycoprotein endopeptidase	496.98	0.0900541	0.209609	0.429633	0.667462	0.912082
ENSG00000092096	SLC22A17	protein_coding	14	solute carrier family 22 member 17	5235.42	0.921649	0.373131	2.47049	0.0134926	0.250995
ENSG00000092098	RNF31	protein_coding	14	ring finger protein 31	70.8973	0.352791	0.307604	1.14681	0.251461	0.70765
ENSG00000092108	SCFD1	protein_coding	14	sec1 family domain containing 1	1952.09	0.10267	0.175087	0.586394	0.557611	0.873459
ENSG00000092140	G2E3	protein_coding	14	G2/M-phase specific E3 ubiquitin protein ligase	1152.3	0.0998293	0.30081	0.331866	0.73999	0.933941
ENSG00000092148	HECTD1	protein_coding	14	HECT domain E3 ubiquitin protein ligase 1	6178.14	-0.165573	0.174618	-0.948201	0.343027	0.769206
ENSG00000092199	HNRNPC	protein_coding	14	heterogeneous nuclear ribonucleoprotein C	10387.3	0.104263	0.166421	0.626496	0.53099	0.862577
ENSG00000092201	SUPT16H	protein_coding	14	SPT16 homolog, facilitates chromatin remodeling subunit	3822.03	-0.180853	0.186224	-0.971155	0.331471	0.761987
ENSG00000092203	TOX4	protein_coding	14	TOX high mobility group box family member 4	2223.69	-0.0769351	0.160052	-0.480689	0.630738	0.901639
ENSG00000092208	GEMIN2	protein_coding	14	gem nuclear organelle associated protein 2	300.627	0.399026	0.335249	1.19019	0.233973	0.689685
ENSG00000092295	TGM1	protein_coding	14	transglutaminase 1	43.5364	-0.379723	0.343983	-1.10398	0.269603	0.719042
ENSG00000092330	TINF2	protein_coding	14	TERF1 interacting nuclear factor 2	831.239	0.0280385	0.221366	0.126658	0.899211	0.976367
ENSG00000092345	DAZL	protein_coding	3	deleted in azoospermia like	16.0754	0.317657	0.495312	0.642214	0.520734	0.857929
ENSG00000092421	SEMA6A	protein_coding	5	semaphorin 6A	4820.3	0.351503	0.239708	1.46638	0.142545	0.588127
ENSG00000092439	TRPM7	protein_coding	15	transient receptor potential cation channel subfamily M member 7	2058.62	-0.0246938	0.220524	-0.11198	0.91084	0.97947
ENSG00000092445	TYRO3	protein_coding	15	TYRO3 protein tyrosine kinase	1279.93	0.28606	0.175043	1.63422	0.102213	0.526895
ENSG00000092470	WDR76	protein_coding	15	WD repeat domain 76	286.031	-0.60863	0.392996	-1.54873	0.121447	0.55757
ENSG00000092529	CAPN3	protein_coding	15	calpain 3	26.453	-0.0993941	0.367529	-0.270548	0.786739	0.946502
ENSG00000092531	SNAP23	protein_coding	15	synaptosome associated protein 23	455.66	0.297501	0.363484	0.818499	0.413072	0.807965
ENSG00000092607	TBX15	protein_coding	1	T-box transcription factor 15	32.1575	0.726242	0.504345	1.44473	0.148533	0.594684
ENSG00000092621	PHGDH	protein_coding	1	phosphoglycerate dehydrogenase	1024.86	0.447594	0.321573	1.39189	0.163954	0.616025
ENSG00000092758	COL9A3	protein_coding	20	collagen type IX alpha 3 chain	844.117	-0.119879	0.456694	-0.262498	0.792937	0.948722
ENSG00000092820	EZR	protein_coding	6	ezrin	6593.65	0.1083	0.297463	0.364076	0.715801	0.926309
ENSG00000092841	MYL6	protein_coding	12	myosin light chain 6	7664.98	0.45432	0.228495	1.98831	0.0467772	0.411849
ENSG00000092847	AGO1	protein_coding	1	argonaute RISC component 1	3247.42	-0.287918	0.187964	-1.53176	0.125581	0.56327
ENSG00000092850	TEKT2	protein_coding	1	tektin 2	174.483	0.740641	0.426018	1.73888	0.0820561	0.492122
ENSG00000092853	CLSPN	protein_coding	1	claspin	218.21	-0.691342	0.423967	-1.63104	0.102883	0.527735
ENSG00000092871	RFFL	protein_coding	17	ring finger and FYVE like domain containing E3 ubiquitin protein ligase	908.576	-0.497085	0.260608	-1.90738	0.0564709	0.440814
ENSG00000092929	UNC13D	protein_coding	17	unc-13 homolog D	40.4078	-0.295002	0.439555	-0.671783	0.501722	0.849991
ENSG00000092931	MFSD11	protein_coding	17	major facilitator superfamily domain containing 11	409.788	-0.0803655	0.194826	-0.412503	0.67997	0.914723
ENSG00000092964	DPYSL2	protein_coding	8	dihydropyrimidinase like 2	32269.1	-0.253623	0.261056	-0.97153	0.331285	0.761987
ENSG00000092969	TGFB2	protein_coding	1	transforming growth factor beta 2	3498.44	0.233637	0.274911	0.849865	0.3954	0.797531
ENSG00000092978	GPATCH2	protein_coding	1	G-patch domain containing 2	783.288	0.124393	0.139918	0.889044	0.373979	0.785981
ENSG00000093000	NUP50	protein_coding	22	nucleoporin 50	1826.4	-0.327686	0.233958	-1.40061	0.161332	0.612422
ENSG00000093009	CDC45	protein_coding	22	cell division cycle 45	53.744	-0.63775	0.384905	-1.65617	0.097687	0.520895
ENSG00000093010	COMT	protein_coding	22	catechol-O-methyltransferase	1250.98	0.490104	0.364344	1.34521	0.178557	0.630176
ENSG00000093072	ADA2	protein_coding	22	adenosine deaminase 2	305.003	1.31835	0.498081	2.67911	0.00738188	0.189592
ENSG00000093100	AC016026.1	lncRNA	22	novel transcript	12.3537	-0.604156	0.443263	-1.3604	0.173702	0.625013
ENSG00000093144	ECHDC1	protein_coding	6	ethylmalonyl-CoA decarboxylase 1	1219.86	0.180559	0.173119	1.04298	0.296958	0.737779
ENSG00000093167	LRRFIP2	protein_coding	3	LRR binding FLII interacting protein 2	1118.51	-0.225283	0.189531	-1.18864	0.234582	0.690313
ENSG00000093183	SEC22C	protein_coding	3	SEC22 homolog C, vesicle trafficking protein	1324.66	-0.106055	0.244767	-0.433285	0.664808	0.911297
ENSG00000093217	XYLB	protein_coding	3	xylulokinase	124.069	-0.545049	0.210491	-2.58883	0.00963016	0.211926
ENSG00000094631	HDAC6	protein_coding	X	histone deacetylase 6	1663.69	0.161441	0.171232	0.942817	0.345774	0.770628
ENSG00000094796	KRT31	protein_coding	17	keratin 31	47.5447	0.0357809	0.50117	0.0714258	0.943059	0.98797
ENSG00000094804	CDC6	protein_coding	17	cell division cycle 6	168.912	-0.729106	0.362471	-2.01135	0.0442883	0.407117
ENSG00000094841	UPRT	protein_coding	X	uracil phosphoribosyltransferase homolog	445.797	-0.0106698	0.159896	-0.0667301	0.946797	0.988719
ENSG00000094880	CDC23	protein_coding	5	cell division cycle 23	864.91	-0.103651	0.164506	-0.630072	0.528647	0.861289
ENSG00000094914	AAAS	protein_coding	12	aladin WD repeat nucleoporin	787.466	0.350991	0.226817	1.54745	0.121755	0.557728
ENSG00000094916	CBX5	protein_coding	12	chromobox 5	14616.4	0.0994634	0.230152	0.432162	0.665624	0.911825
ENSG00000094963	FMO2	protein_coding	1	flavin containing dimethylaniline monoxygenase 2	21.7998	0.803218	0.49459	1.62582	0.103988	0.529143
ENSG00000094975	SUCO	protein_coding	1	SUN domain containing ossification factor	4238.96	0.121533	0.253524	0.479374	0.631673	0.901974
ENSG00000095002	MSH2	protein_coding	2	mutS homolog 2	1798.65	-0.00785521	0.141719	-0.055429	0.955797	0.990988
ENSG00000095015	MAP3K1	protein_coding	5	mitogen-activated protein kinase kinase kinase 1	1205.37	0.193727	0.303164	0.639025	0.522806	0.858511
ENSG00000095059	DHPS	protein_coding	19	deoxyhypusine synthase	274.329	0.0369041	0.191126	0.193084	0.846893	0.961775
ENSG00000095066	HOOK2	protein_coding	19	hook microtubule tethering protein 2	327.378	-0.140825	0.201715	-0.698145	0.485086	0.843614
ENSG00000095139	ARCN1	protein_coding	11	archain 1	4209.87	0.0549539	0.247269	0.222241	0.824127	0.955493
ENSG00000095203	EPB41L4B	protein_coding	9	erythrocyte membrane protein band 4.1 like 4B	309.877	0.557605	0.412572	1.35165	0.176488	0.628593
ENSG00000095209	TMEM38B	protein_coding	9	transmembrane protein 38B	443.544	0.356309	0.354787	1.0043	0.315235	0.750937
ENSG00000095261	PSMD5	protein_coding	9	proteasome 26S subunit, non-ATPase 5	728.293	-0.083642	0.186837	-0.447677	0.654386	0.908418
ENSG00000095303	PTGS1	protein_coding	9	prostaglandin-endoperoxide synthase 1	57.6168	1.25664	0.499773	2.53801	0.0111484	0.228408
ENSG00000095319	NUP188	protein_coding	9	nucleoporin 188	1140.58	-0.215505	0.198649	-1.08484	0.277992	0.725146
ENSG00000095321	CRAT	protein_coding	9	carnitine O-acetyltransferase	1563.12	0.207044	0.207174	0.999368	0.317616	0.751486
ENSG00000095370	SH2D3C	protein_coding	9	SH2 domain containing 3C	546.11	0.0733581	0.424025	0.172998	0.862653	0.966366
ENSG00000095380	NANS	protein_coding	9	N-acetylneuraminate synthase	619.951	0.0386608	0.227336	0.170055	0.864967	0.967012
ENSG00000095383	TBC1D2	protein_coding	9	TBC1 domain family member 2	108.901	0.081444	0.418901	0.194464	0.845813	0.961147
ENSG00000095397	WHRN	protein_coding	9	whirlin	559.072	0.467693	0.415803	1.12492	0.260623	0.71312
ENSG00000095485	CWF19L1	protein_coding	10	CWF19 like cell cycle control factor 1	436.74	-0.0528174	0.22481	-0.234946	0.814251	0.952808
ENSG00000095539	SEMA4G	protein_coding	10	semaphorin 4G	1580.58	0.167046	0.261907	0.637805	0.523601	0.859109
ENSG00000095564	BTAF1	protein_coding	10	B-TFIID TATA-box binding protein associated factor 1	3262.22	-0.143302	0.228483	-0.62719	0.530535	0.862456
ENSG00000095574	IKZF5	protein_coding	10	IKAROS family zinc finger 5	616.661	-0.026762	0.20864	-0.12827	0.897935	0.975862
ENSG00000095585	BLNK	protein_coding	10	B cell linker	34.9184	0.841902	0.482956	1.88471	0.0594688	0.444687
ENSG00000095587	TLL2	protein_coding	10	tolloid like 2	41.53	0.184487	0.361584	0.510346	0.609809	0.893495
ENSG00000095596	CYP26A1	protein_coding	10	cytochrome P450 family 26 subfamily A member 1	11.6668	-0.377207	0.493826	-0.769003	0.441891	0.823521
ENSG00000095637	SORBS1	protein_coding	10	sorbin and SH3 domain containing 1	6826.99	0.04218	0.211274	0.199645	0.841759	0.960266
ENSG00000095713	CRTAC1	protein_coding	10	cartilage acidic protein 1	110.162	0.0605654	0.264345	0.229081	0.818806	0.953936
ENSG00000095739	BAMBI	protein_coding	10	BMP and activin membrane bound inhibitor	432.12	0.969638	0.502017	1.94763	0.0514588	0.427304
ENSG00000095752	IL11	protein_coding	19	interleukin 11	23.7668	-0.0804492	0.434394	-0.185197	0.853074	0.963177
ENSG00000095777	MYO3A	protein_coding	10	myosin IIIA	136.602	-0.294417	0.356382	-0.826221	0.408679	0.806319
ENSG00000095787	WAC	protein_coding	10	WW domain containing adaptor with coiled-coil	5136.43	-0.0527001	0.18428	-0.285979	0.774894	0.942636
ENSG00000095794	CREM	protein_coding	10	cAMP responsive element modulator	556.551	0.384639	0.220936	1.74097	0.0816896	0.490977
ENSG00000095906	NUBP2	protein_coding	16	nucleotide binding protein 2	596.703	0.0364958	0.211241	0.172765	0.862836	0.966386
ENSG00000095932	SMIM24	protein_coding	19	small integral membrane protein 24	43.6377	-0.183891	0.476128	-0.386021	0.699481	0.922415
ENSG00000095951	HIVEP1	protein_coding	6	HIVEP zinc finger 1	2136.44	-0.0153927	0.194179	-0.0792714	0.936817	0.985956
ENSG00000096060	FKBP5	protein_coding	6	FKBP prolyl isomerase 5	35.3326	0.0675888	0.389859	0.173319	0.862401	0.966342
ENSG00000096063	SRPK1	protein_coding	6	SRSF protein kinase 1	1849.07	-0.126062	0.276515	-0.455897	0.648464	0.90722
ENSG00000096070	BRPF3	protein_coding	6	bromodomain and PHD finger containing 3	1947.84	-0.316179	0.268731	-1.17656	0.239373	0.694753
ENSG00000096080	MRPS18A	protein_coding	6	mitochondrial ribosomal protein S18A	579.726	0.509814	0.315143	1.61767	0.105734	0.532814
ENSG00000096088	PGC	protein_coding	6	progastricsin	6.75801	-1.00309	0.483717	-2.04297	0.0410559
ENSG00000096092	TMEM14A	protein_coding	6	transmembrane protein 14A	744.982	0.322842	0.255376	1.26415	0.206175	0.659424
ENSG00000096093	EFHC1	protein_coding	6	EF-hand domain containing 1	895.516	0.506466	0.385113	1.31523	0.188434	0.64175
ENSG00000096384	HSP90AB1	protein_coding	6	heat shock protein 90 alpha family class B member 1	20257.9	-0.0533538	0.244576	-0.218149	0.827313	0.956542
ENSG00000096401	CDC5L	protein_coding	6	cell division cycle 5 like	2215.36	-0.0449272	0.166927	-0.269144	0.787819	0.946929
ENSG00000096433	ITPR3	protein_coding	6	inositol 1,4,5-trisphosphate receptor type 3	191.504	1.05155	0.410876	2.55947	0.0104831	0.2215
ENSG00000096654	ZNF184	protein_coding	6	zinc finger protein 184	739.765	-0.115528	0.241691	-0.478001	0.632649	0.902382
ENSG00000096696	DSP	protein_coding	6	desmoplakin	409.683	1.10543	0.504752	2.21917	0.0264755	0.336607
ENSG00000096717	SIRT1	protein_coding	10	sirtuin 1	929.143	-0.39132	0.176664	-2.21501	0.0267592	0.337903
ENSG00000096746	HNRNPH3	protein_coding	10	heterogeneous nuclear ribonucleoprotein H3	4260.99	0.00316672	0.180644	0.017529	0.986015	0.996691
ENSG00000096872	IFT74	protein_coding	9	intraflagellar transport 74	593.34	0.601172	0.345573	1.73968	0.0819148	0.491681
ENSG00000096968	JAK2	protein_coding	9	Janus kinase 2	963.06	-0.291363	0.27544	-1.05781	0.290142	0.733285
ENSG00000097007	ABL1	protein_coding	9	ABL proto-oncogene 1, non-receptor tyrosine kinase	3640.17	0.181915	0.289551	0.628264	0.529831	0.862118
ENSG00000097021	ACOT7	protein_coding	1	acyl-CoA thioesterase 7	1477.47	-0.438121	0.356797	-1.22794	0.219469	0.674388
ENSG00000097033	SH3GLB1	protein_coding	1	SH3 domain containing GRB2 like, endophilin B1	5444.01	0.114867	0.207989	0.552271	0.580763	0.881677
ENSG00000097046	CDC7	protein_coding	1	cell division cycle 7	585.144	-0.195034	0.377407	-0.51678	0.60531	0.891691
ENSG00000097096	SYDE2	protein_coding	1	synapse defective Rho GTPase homolog 2	177.179	1.15471	0.49458	2.35185	0.0186803	0.289739
ENSG00000099139	PCSK5	protein_coding	9	proprotein convertase subtilisin/kexin type 5	515.872	0.373514	0.209349	1.78415	0.0743992	0.477704
ENSG00000099194	SCD	protein_coding	10	stearoyl-CoA desaturase	23493.7	0.834845	0.258986	3.22355	0.00126613	0.0658648
ENSG00000099203	TMED1	protein_coding	19	transmembrane p24 trafficking protein 1	271.754	0.72891	0.341816	2.13232	0.0329809	0.366545
ENSG00000099204	ABLIM1	protein_coding	10	actin binding LIM protein 1	5968.01	0.415906	0.264041	1.57516	0.115221	0.549329
ENSG00000099219	ERMP1	protein_coding	9	endoplasmic reticulum metallopeptidase 1	447.442	0.502628	0.367099	1.36919	0.17094	0.621831
ENSG00000099246	RAB18	protein_coding	10	RAB18, member RAS oncogene family	4503.1	0.274565	0.156585	1.75345	0.0795241	0.486775
ENSG00000099250	NRP1	protein_coding	10	neuropilin 1	1208.54	0.0269558	0.334611	0.0805567	0.935794	0.985849
ENSG00000099251	HSD17B7P2	transcribed_unprocessed_pseudogene	10	hydroxysteroid 17-beta dehydrogenase 7 pseudogene 2	83.1897	0.469319	0.265516	1.76739	0.0771631	0.482128
ENSG00000099256	PRTFDC1	protein_coding	10	phosphoribosyl transferase domain containing 1	749.314	0.084051	0.219574	0.382792	0.701874	0.922864
ENSG00000099260	PALMD	protein_coding	1	palmdelphin	747.174	0.533204	0.421137	1.26634	0.20539	0.658955
ENSG00000099282	TSPAN15	protein_coding	10	tetraspanin 15	151.473	0.680111	0.309707	2.19537	0.0281368	0.343625
ENSG00000099284	MACROH2A2	protein_coding	10	macroH2A.2 histone	1047.64	-0.2402	0.249372	-0.963204	0.335445	0.763679
ENSG00000099290	WASHC2A	protein_coding	10	WASH complex subunit 2A	813.407	-0.254534	0.187524	-1.35733	0.174675	0.626238
ENSG00000099308	MAST3	protein_coding	19	microtubule associated serine/threonine kinase 3	897.668	-0.126025	0.243531	-0.51749	0.604814	0.891287
ENSG00000099326	MZF1	protein_coding	19	myeloid zinc finger 1	550.938	0.374499	0.274405	1.36477	0.172326	0.623923
ENSG00000099330	OCEL1	protein_coding	19	occludin/ELL domain containing 1	200.893	0.520681	0.346787	1.50123	0.133295	0.573729
ENSG00000099331	MYO9B	protein_coding	19	myosin IXB	2463.19	-0.111397	0.228278	-0.487994	0.625554	0.899313
ENSG00000099337	KCNK6	protein_coding	19	potassium two pore domain channel subfamily K member 6	22.6388	-0.602985	0.401067	-1.50032	0.13353	0.573729
ENSG00000099338	CATSPERG	protein_coding	19	cation channel sperm associated auxiliary subunit gamma	162.702	-0.350261	0.334099	-1.0485	0.294407	0.737079
ENSG00000099341	PSMD8	protein_coding	19	proteasome 26S subunit, non-ATPase 8	2558.41	-0.0322101	0.160286	-0.200954	0.840735	0.960266
ENSG00000099364	FBXL19	protein_coding	16	F-box and leucine rich repeat protein 19	2068.94	0.067434	0.35015	0.192584	0.847285	0.96188
ENSG00000099365	STX1B	protein_coding	16	syntaxin 1B	2640.34	-0.00868277	0.359612	-0.0241471	0.980735	0.995259
ENSG00000099377	HSD3B7	protein_coding	16	hydroxy-delta-5-steroid dehydrogenase, 3 beta- and steroid delta-isomerase 7	169.092	0.64128	0.370711	1.72985	0.0836574	0.494996
ENSG00000099381	SETD1A	protein_coding	16	SET domain containing 1A, histone lysine methyltransferase	1254.38	-0.161943	0.178617	-0.906649	0.364593	0.780806
ENSG00000099385	BCL7C	protein_coding	16	BAF chromatin remodeling complex subunit BCL7C	783.227	0.0347372	0.145451	0.238823	0.811243	0.952767
ENSG00000099617	EFNA2	protein_coding	19	ephrin A2	270.375	-0.300062	0.358996	-0.835793	0.403272	0.802149
ENSG00000099622	CIRBP	protein_coding	19	cold inducible RNA binding protein	4451.92	0.13452	0.242949	0.553694	0.579789	0.881082
ENSG00000099624	ATP5F1D	protein_coding	19	ATP synthase F1 subunit delta	1218.05	0.0812778	0.158702	0.512139	0.608554	0.893245
ENSG00000099625	CBARP	protein_coding	19	CACN subunit beta associated regulatory protein	1267.25	0.177489	0.271928	0.652706	0.513946	0.854697
ENSG00000099715	PCDH11Y	protein_coding	Y	protocadherin 11 Y-linked	5.82391	0.714513	0.508865	1.41327	0.157576
ENSG00000099769	IGFALS	protein_coding	16	insulin like growth factor binding protein acid labile subunit	17.0585	-0.0412401	0.396852	-0.103895	0.917253	0.980975
ENSG00000099783	HNRNPM	protein_coding	19	heterogeneous nuclear ribonucleoprotein M	3208.66	-0.446059	0.183704	-2.42812	0.0151775	0.268184
ENSG00000099785	MARCHF2	protein_coding	19	membrane associated ring-CH-type finger 2	586.137	0.107477	0.229344	0.468612	0.639347	0.904934
ENSG00000099795	NDUFB7	protein_coding	19	NADH:ubiquinone oxidoreductase subunit B7	647.812	0.165512	0.24831	0.666541	0.505065	0.850351
ENSG00000099797	TECR	protein_coding	19	trans-2,3-enoyl-CoA reductase	1565.7	0.570716	0.360445	1.58343	0.113324	0.546878
ENSG00000099800	TIMM13	protein_coding	19	translocase of inner mitochondrial membrane 13	641.685	-0.034943	0.186205	-0.187658	0.851144	0.962327
ENSG00000099804	CDC34	protein_coding	19	cell division cycle 34	1156.22	0.145047	0.148893	0.974164	0.329975	0.761143
ENSG00000099810	MTAP	protein_coding	9	methylthioadenosine phosphorylase	646.456	0.0635561	0.256813	0.24748	0.804537	0.951861
ENSG00000099812	MISP	protein_coding	19	mitotic spindle positioning	19.3269	-0.00151579	0.401588	-0.00377585	0.996987	0.999089
ENSG00000099814	CEP170B	protein_coding	14	centrosomal protein 170B	2635.25	-0.013692	0.2839	-0.0482299	0.961533	0.992005
ENSG00000099817	POLR2E	protein_coding	19	RNA polymerase II subunit E	1492.49	-0.0582316	0.188652	-0.30867	0.757572	0.938257
ENSG00000099821	POLRMT	protein_coding	19	RNA polymerase mitochondrial	817.064	0.16208	0.173492	0.934216	0.350193	0.772753
ENSG00000099822	HCN2	protein_coding	19	hyperpolarization activated cyclic nucleotide gated potassium and sodium channel 2	725.192	-0.0801526	0.400725	-0.200019	0.841466	0.960266
ENSG00000099840	IZUMO4	protein_coding	19	IZUMO family member 4	69.0428	0.830997	0.430252	1.93162	0.0534062	0.431045
ENSG00000099849	RASSF7	protein_coding	11	Ras association domain family member 7	174.649	0.236523	0.216154	1.09423	0.273856	0.721734
ENSG00000099860	GADD45B	protein_coding	19	growth arrest and DNA damage inducible beta	1037.38	-0.119936	0.384604	-0.31185	0.755154	0.937749
ENSG00000099864	PALM	protein_coding	19	paralemmin	4282.84	-0.0926323	0.274124	-0.337923	0.735421	0.932953
ENSG00000099866	MADCAM1	protein_coding	19	mucosal vascular addressin cell adhesion molecule 1	41.5286	0.206774	0.365058	0.566394	0.571126	0.877511
ENSG00000099875	MKNK2	protein_coding	19	MAPK interacting serine/threonine kinase 2	2081.16	0.555057	0.333811	1.66282	0.0963491	0.516941
ENSG00000099889	ARVCF	protein_coding	22	ARVCF delta catenin family member	1630.81	0.194411	0.172506	1.12698	0.259752	0.712665
ENSG00000099899	TRMT2A	protein_coding	22	tRNA methyltransferase 2 homolog A	633.757	-0.153412	0.229909	-0.667271	0.504599	0.850327
ENSG00000099901	RANBP1	protein_coding	22	RAN binding protein 1	1282.12	0.0509528	0.200734	0.253829	0.799627	0.950925
ENSG00000099904	ZDHHC8	protein_coding	22	zinc finger DHHC-type palmitoyltransferase 8	994.901	0.187487	0.203527	0.921186	0.356953	0.776376
ENSG00000099910	KLHL22	protein_coding	22	kelch like family member 22	781.43	0.0359497	0.193745	0.18555	0.852798	0.963137
ENSG00000099917	MED15	protein_coding	22	mediator complex subunit 15	1407.88	0.130847	0.190885	0.685476	0.493044	0.84564
ENSG00000099937	SERPIND1	protein_coding	22	serpin family D member 1	4.6398	-0.150773	0.430423	-0.3513	0.725363
ENSG00000099940	SNAP29	protein_coding	22	synaptosome associated protein 29	1094.42	-0.183131	0.152742	-1.19895	0.230548	0.686419
ENSG00000099942	CRKL	protein_coding	22	CRK like proto-oncogene, adaptor protein	3294.83	-0.0511226	0.130702	-0.391139	0.695694	0.921719
ENSG00000099949	LZTR1	protein_coding	22	leucine zipper like transcription regulator 1	571.899	0.163054	0.207573	0.785527	0.432145	0.819321
ENSG00000099953	MMP11	protein_coding	22	matrix metallopeptidase 11	256.103	0.21863	0.389921	0.560674	0.57502	0.878866
ENSG00000099954	CECR2	protein_coding	22	CECR2 histone acetyl-lysine reader	1320.14	-0.170689	0.213111	-0.800944	0.423164	0.813998
ENSG00000099956	SMARCB1	protein_coding	22	SWI/SNF related, matrix associated, actin dependent regulator of chromatin, subfamily b, member 1	2074.03	-0.115379	0.167653	-0.688203	0.491325	0.845176
ENSG00000099957	P2RX6	protein_coding	22	purinergic receptor P2X 6	81.8948	1.11347	0.498811	2.24976	0.0244645	0.324926
ENSG00000099958	DERL3	protein_coding	22	derlin 3	198.207	0.74802	0.440111	1.70029	0.0890766	0.506088
ENSG00000099960	SLC7A4	protein_coding	22	solute carrier family 7 member 4	48.3466	1.35469	0.437602	3.08776	0.00201671	0.088186
ENSG00000099968	BCL2L13	protein_coding	22	BCL2 like 13	1980.95	-0.105928	0.15528	-0.682174	0.495129	0.84642
ENSG00000099977	DDT	protein_coding	22	D-dopachrome tautomerase	14.0668	-0.0892408	0.424363	-0.210088	0.833599	0.958823
ENSG00000099991	CABIN1	protein_coding	22	calcineurin binding protein 1	3352.36	0.351054	0.219381	1.6002	0.109554	0.539543
ENSG00000099992	TBC1D10A	protein_coding	22	TBC1 domain family member 10A	263.928	0.447655	0.251152	1.78223	0.0747116	0.477762
ENSG00000099994	SUSD2	protein_coding	22	sushi domain containing 2	59.5527	1.17342	0.494207	2.38963	0.0168652	0.281463
ENSG00000099995	SF3A1	protein_coding	22	splicing factor 3a subunit 1	3277.96	-0.0327232	0.200076	-0.163555	0.870081	0.96807
ENSG00000099998	GGT5	protein_coding	22	gamma-glutamyltransferase 5	20.2846	0.553432	0.508835	1.09429	0.273828	0.721734
ENSG00000099999	RNF215	protein_coding	22	ring finger protein 215	544.397	0.199276	0.191847	1.03872	0.298933	0.739251
ENSG00000100003	SEC14L2	protein_coding	22	SEC14 like lipid binding 2	677.932	0.614802	0.430349	1.42907	0.152983	0.601449
ENSG00000100014	SPECC1L	protein_coding	22	sperm antigen with calponin homology and coiled-coil domains 1 like	721.86	-0.279579	0.167509	-1.66901	0.0951151	0.51631
ENSG00000100023	PPIL2	protein_coding	22	peptidylprolyl isomerase like 2	1073.85	-0.336841	0.163853	-2.05573	0.0398087	0.393354
ENSG00000100024	UPB1	protein_coding	22	beta-ureidopropionase 1	10.1932	-0.185843	0.49818	-0.37413	0.708308	0.924172
ENSG00000100027	YPEL1	protein_coding	22	yippee like 1	1148.26	-0.4433	0.348893	-1.2706	0.203872	0.657407
ENSG00000100028	SNRPD3	protein_coding	22	small nuclear ribonucleoprotein D3 polypeptide	2113.12	-0.0919378	0.200254	-0.459103	0.64616	0.906377
ENSG00000100029	PES1	protein_coding	22	pescadillo ribosomal biogenesis factor 1	1107.29	-0.062166	0.168748	-0.368395	0.712579	0.925496
ENSG00000100030	MAPK1	protein_coding	22	mitogen-activated protein kinase 1	6667.91	0.0447342	0.185508	0.241143	0.809445	0.952767
ENSG00000100034	PPM1F	protein_coding	22	protein phosphatase, Mg2+/Mn2+ dependent 1F	709.82	-0.0077378	0.25542	-0.0302955	0.975831	0.99471
ENSG00000100036	SLC35E4	protein_coding	22	solute carrier family 35 member E4	203.553	0.293976	0.23747	1.23784	0.215775	0.668767
ENSG00000100038	TOP3B	protein_coding	22	DNA topoisomerase III beta	382.82	0.00903157	0.188884	0.0478147	0.961864	0.992097
ENSG00000100056	ESS2	protein_coding	22	ess-2 splicing factor homolog	632.096	-0.268954	0.186238	-1.44412	0.148706	0.594823
ENSG00000100058	CRYBB2P1	transcribed_unprocessed_pseudogene	22	crystallin beta B2 pseudogene 1	308.837	-0.168764	0.218483	-0.772441	0.439853	0.822497
ENSG00000100060	MFNG	protein_coding	22	MFNG O-fucosylpeptide 3-beta-N-acetylglucosaminyltransferase	32.8117	-0.811254	0.439294	-1.84513	0.0650185	0.4584
ENSG00000100065	CARD10	protein_coding	22	caspase recruitment domain family member 10	186.252	0.10497	0.347107	0.302389	0.762355	0.939078
ENSG00000100068	LRP5L	protein_coding	22	LDL receptor related protein 5 like	57.9053	-0.507542	0.323079	-1.57057	0.116282	0.55024
ENSG00000100075	SLC25A1	protein_coding	22	solute carrier family 25 member 1	1074.61	0.432718	0.260237	1.66277	0.096359	0.516941
ENSG00000100077	GRK3	protein_coding	22	G protein-coupled receptor kinase 3	3504.75	0.00444027	0.470748	0.00942834	0.992477	0.998025
ENSG00000267191	AC006213.3	lncRNA	19	novel transcript, antisense to ZNF45	17.066	-2.54309	0.473035	-4.92105	8.6079e-07	0.000202276
ENSG00000100083	GGA1	protein_coding	22	golgi associated, gamma adaptin ear containing, ARF binding protein 1	984.791	0.151906	0.184242	0.824495	0.409658	0.80663
ENSG00000100084	HIRA	protein_coding	22	histone cell cycle regulator	420.21	-0.396263	0.235086	-1.68553	0.0918858	0.509733
ENSG00000100092	SH3BP1	protein_coding	22	SH3 domain binding protein 1	55.9297	0.210917	0.359822	0.586112	0.5578	0.873459
ENSG00000100095	SEZ6L	protein_coding	22	seizure related 6 homolog like	6719.08	-0.419966	0.361886	-1.16053	0.245832	0.701437
[truncated: 20,686 more rows]

## Sheet: EYQ_7349_vs_H9_GC
id	gene_name	biotype	chromosome	description	baseMean	log2FoldChange	lfcSE	stat	pvalue	padj
ENSG00000188219	POTEE	protein_coding	2	POTE ankyrin domain family member E	160	-3.74197	0.550743	-6.82873	8.56688e-12	6.99942e-08
ENSG00000216819	TUBB2BP1	unprocessed_pseudogene	6	tubulin beta 2B class IIb pseudogene 1	370.668	-3.39978	0.666054	-5.49733	3.85575e-08	5.25046e-05
ENSG00000165694	FRMD7	protein_coding	X	FERM domain containing 7	93.1402	-3.35222	0.592755	-5.74756	9.05381e-09	1.70706e-05
ENSG00000285819	AC131180.1	lncRNA	2	novel transcript	8.63888	-3.34213	0.740717	-4.03018	5.57351e-05	0.00417917
ENSG00000235655	H3P6	processed_pseudogene	2	H3 histone pseudogene 6	602.544	-3.22145	0.640509	-5.12885	2.91516e-07	0.000188036
ENSG00000231431	FAR2P4	transcribed_unprocessed_pseudogene	2	fatty acyl-CoA reductase 2 pseudogene 4	42.6092	-3.21253	0.718515	-4.41432	1.01329e-05	0.00179976
ENSG00000188856	RPSAP47	processed_pseudogene	8	ribosomal protein SA pseudogene 47	143.635	-3.0744	0.737981	-5.50464	3.69928e-08	5.25046e-05
ENSG00000081842	PCDHA6	protein_coding	5	protocadherin alpha 6	431.378	-3.03417	0.472769	-6.42471	1.32118e-10	8.09586e-07
ENSG00000230450	NEK2P4	processed_pseudogene	2	NEK2 pseudogene 4	15.5525	-3.026	0.74237	-3.73413	0.000188368	0.00810016
ENSG00000202058	RN7SKP80	misc_RNA	22	RN7SK pseudogene 80	2105.06	-2.93704	0.591264	-5.11338	3.16439e-07	0.000198107
ENSG00000223760	MED15P9	transcribed_unprocessed_pseudogene	2	mediator complex subunit 15 pseudogene 9	144.745	-2.85503	0.595196	-4.95505	7.23113e-07	0.000322258
ENSG00000276547	PCDHGB5	protein_coding	5	protocadherin gamma subfamily B, 5	44.2794	-2.84481	0.611867	-4.64222	3.44679e-06	0.000963638
ENSG00000127074	RGS13	protein_coding	1	regulator of G protein signaling 13	13.2788	-2.81104	0.708451	-3.94781	7.88682e-05	0.00477318
ENSG00000201428	RN7SKP71	misc_RNA	12	RN7SK pseudogene 71	586.471	-2.80679	0.606728	-4.86345	1.15357e-06	0.00045605
ENSG00000187472	AL589826.1	processed_pseudogene	6	60S ribosomal protein L6 (RPL6) pseudogene	9.39559	-2.80023	0.723495	-3.73288	0.000189301	0.00811183
ENSG00000259295	CSPG4P12	transcribed_unprocessed_pseudogene	15	chondroitin sulfate proteoglycan 4 pseudogene 12	65.7134	-2.76451	0.530386	-5.23267	1.67075e-07	0.000146251
ENSG00000264462	MIR3648-2	miRNA	21	microRNA 3648-2	11.4363	-2.75596	0.7577	-3.51934	0.000432628	0.012658
ENSG00000207082	RNU6-171P	snRNA	1	RNA, U6 small nuclear 171, pseudogene	30.4691	-2.71569	0.503269	-5.26407	1.409e-07	0.000138144
ENSG00000236956	NF1P8	unprocessed_pseudogene	2	neurofibromin 1 pseudogene 8	25.2114	-2.69363	0.733075	-3.43128	0.000600741	0.0152273
ENSG00000249889	ALG1L11P	unprocessed_pseudogene	8	ALG1 like 11, pseudogene	37.1386	-2.69112	0.702415	-4.15315	3.27935e-05	0.0033036
ENSG00000256312	AC138466.1	lncRNA	12	novel transcript	2.65437	-2.68023	0.714741	-3.82206	0.00013234
ENSG00000224227	OR2L1P	transcribed_unprocessed_pseudogene	1	olfactory receptor family 2 subfamily L member 1 pseudogene	6.07145	-2.66949	0.597102	-4.06542	4.7946e-05	0.00396229
ENSG00000180818	HOXC10	protein_coding	12	homeobox C10	3.62518	-2.64498	0.677217	-3.95449	7.66984e-05
ENSG00000259570	AC243562.1	unprocessed_pseudogene	15	golgin subfamily A member 2-like (AGSK1) pseudogene	17.3608	-2.63766	0.666033	-3.96635	7.29809e-05	0.00465016
ENSG00000232215	OR2L6P	unprocessed_pseudogene	1	olfactory receptor family 2 subfamily L member 6 pseudogene	5.41878	-2.61763	0.638285	-3.7276	0.00019331	0.00815152
ENSG00000248796	MED15P8	unprocessed_pseudogene	2	mediator complex subunit 15 pseudogene 8	6.12212	-2.60263	0.74419	-3.4253	0.000614131	0.0153556
ENSG00000229014	RPL30P13	processed_pseudogene	12	ribosomal protein L30 pseudogene 13	7.92499	-2.59445	0.627716	-4.03747	5.40312e-05	0.00416465
ENSG00000228629	AC092295.1	lncRNA	19	novel transcript, antisense to ZNF260	10.9195	-2.59009	0.538473	-4.42435	9.6733e-06	0.00179623
ENSG00000198064	NPIPB13	protein_coding	16	nuclear pore complex interacting protein family, member B13	43.738	-2.56365	0.699224	-4.05389	5.0372e-05	0.00399569
ENSG00000238367	MIR2113	miRNA	6	microRNA 2113	5.2872	-2.55981	0.728316	-3.22402	0.00126407	0.022921
ENSG00000233024	NPIPA9	protein_coding	16	nuclear pore complex interacting protein family, member A9	15.5273	-2.55864	0.621385	-4.07078	4.68559e-05	0.00396229
ENSG00000277701	AC159540.2	lncRNA	2	novel transcript	7.77572	-2.55095	0.697056	-3.75234	0.000175189	0.00772314
ENSG00000203852	H3C15	protein_coding	1	H3 clustered histone 15	6.968	-2.52791	0.755814	-3.7316	0.000190265	0.00813889
ENSG00000286375	AL512590.3	lncRNA	9	novel transcript	11.8065	-2.50654	0.648353	-3.73447	0.000188112	0.00810016
ENSG00000203812	H2AC18	protein_coding	1	H2A clustered histone 18	5.27621	-2.49274	0.752425	-3.60225	0.000315476	0.0106364
ENSG00000279573	AC134407.2	TEC	17	TEC	17.5687	-2.4895	0.618014	-3.95405	7.68406e-05	0.00475502
ENSG00000280160	AC135050.7	TEC	16	novel transcript	31.2453	-2.47088	0.695139	-3.43149	0.000600269	0.0152273
ENSG00000266644	AC103810.5	lncRNA	17	novel transcript, antisense to LRRC37A3	3.88186	-2.46772	0.746374	-3.32671	0.000878791
ENSG00000239923	RN7SL864P	misc_RNA	20	RNA, 7SL, cytoplasmic 864, pseudogene	7.3597	-2.44599	0.662025	-3.51894	0.000433277	0.012658
ENSG00000187080	OR2AK2	protein_coding	1	olfactory receptor family 2 subfamily AK member 2	2.97319	-2.44226	0.717785	-3.17829	0.00148146
ENSG00000279166	AC009951.4	TEC	2	TEC	212.016	-2.43543	0.476015	-5.14173	2.72221e-07	0.000180335
ENSG00000248766	AC093303.1	processed_pseudogene	5	novel pseudogene	6.67243	-2.43445	0.708163	-3.33664	0.000847967	0.0183839
ENSG00000265218	AC103810.2	lncRNA	17	novel transcript, antisense to LRRC37A3	21.3836	-2.42948	0.705108	-3.39645	0.000682668	0.0163567
ENSG00000187243	MAGED4B	protein_coding	X	MAGE family member D4B	20.9628	-2.42298	0.648744	-3.81268	0.000137465	0.00668534
ENSG00000235558	GUSBP17	unprocessed_pseudogene	5	GUSB pseudogene 17	64.0287	-2.41905	0.592116	-4.08863	4.33926e-05	0.00379856
ENSG00000266235	MIR3176	miRNA	16	microRNA 3176	6.35103	-2.41461	0.627733	-3.79568	0.000147242	0.00698854
ENSG00000258667	HIF1A-AS3	lncRNA	14	HIF1A antisense RNA 3	11.1888	-2.41083	0.732981	-3.77671	0.000158912	0.00731143
ENSG00000212128	TAS2R13	protein_coding	12	taste 2 receptor member 13	29.7269	-2.40964	0.469046	-5.10071	3.38379e-07	0.000198107
ENSG00000273618	AL135999.2	lncRNA	14	TEC	107.794	-2.38917	0.5025	-4.79858	1.59795e-06	0.00057599
ENSG00000286058	AC018865.2	lncRNA	2	novel transcript	518.462	-2.38355	0.65225	-3.95065	7.79408e-05	0.0047641
ENSG00000222012	AC005481.1	lncRNA	7	novel transcript, antisense to PTPRN2	5.01396	-2.37825	0.647339	-3.40134	0.000670562	0.0161307
ENSG00000152192	POU4F1	protein_coding	13	POU class 4 homeobox 1	83.237	-2.3754	0.694986	-3.27346
ENSG00000248313	CYP4F27P	unprocessed_pseudogene	2	cytochrome P450 family 4 subfamily F member 27, pseudogene	20.2088	-2.36284	0.714302	-3.93523	8.31169e-05	0.00489659
ENSG00000262074	SNORD3B-2	snoRNA	17	small nucleolar RNA, C/D box 3B-2	116.311	-2.35677	0.530416	-4.46393	8.04712e-06	0.00161675
ENSG00000163041	H3-3A	protein_coding	1	H3.3 histone A	3123.77	-2.35581	0.56006	-4.26166	2.02917e-05	0.00259047
ENSG00000189253	TRIM64B	protein_coding	11	tripartite motif containing 64B	4.31388	-2.34609	0.757019	-3.28284	0.00102767
ENSG00000259244	AC048382.2	lncRNA	15	novel transcript	9.9199	-2.34565	0.569802	-3.9861	6.71685e-05	0.00454223
ENSG00000238165	AC007560.1	processed_pseudogene	2	chromosome 20 open reading frame 30 (C20orf30) pseudogene	36.8478	-2.33469	0.524011	-4.45096	8.54861e-06	0.00167628
ENSG00000197454	OR2L5	protein_coding	1	olfactory receptor family 2 subfamily L member 5	6.8913	-2.32993	0.68422	-3.13272	0.00173197	0.0271781
ENSG00000253430	AC011726.1	lncRNA	8	novel transcript	14.4386	-2.32774	0.526187	-4.3224	1.54338e-05	0.00229271
ENSG00000280279	LINC02887	lncRNA	17	long intergenic non-protein coding RNA 2887	3.44338	-2.32743	0.695813	-3.49573	0.00047277
ENSG00000264659	AC064805.2	lncRNA	17	novel transcript, antisense to RAB37	3.94085	-2.32527	0.744389	-3.23556	0.00121406
ENSG00000254049	NRG1-IT3	lncRNA	8	NRG1 intronic transcript 3	3.59612	-2.30228	0.7016	-3.59782	0.000320898
ENSG00000254506	AP003080.1	transcribed_processed_pseudogene	11	novel pseudogene	2.79597	-2.29693	0.748481	-3.01304	0.00258644
ENSG00000280443	AL136313.1	TEC	6	TEC	6.88675	-2.2949	0.599058	-3.62812	0.000285488	0.0101709
ENSG00000180178	FAR2P1	transcribed_unprocessed_pseudogene	2	fatty acyl-CoA reductase 2 pseudogene 1	244.389	-2.29363	0.653944	-3.70805	0.000208858	0.00854643
ENSG00000196604	POTEF	protein_coding	2	POTE ankyrin domain family member F	1006.94	-2.28935	0.622771	-3.81117	0.000138313	0.00670713
ENSG00000271653	AC097359.3	lncRNA	3	novel transcript	7.93174	-2.28795	0.660111	-3.7861	0.000153027	0.00713089
ENSG00000228939	AKT3-IT1	lncRNA	1	AKT3 intronic transcript 1	25.5967	-2.28639	0.505996	-4.49844	6.84528e-06	0.00146536
ENSG00000274840	AC132807.2	lncRNA	3	novel transcript	33.9711	-2.27379	0.667805	-3.3851	0.000711513	0.0167643
ENSG00000285892	AC006043.1	lncRNA	7	novel transcript	21.051	-2.26774	0.488793	-4.59347	4.35937e-06	0.00111305
ENSG00000229344	MTCO2P12	unprocessed_pseudogene	1	MT-CO2 pseudogene 12	91.8726	-2.25863	0.581546	-3.85625	0.000115138	0.0059289
ENSG00000099974	DDTL	protein_coding	22	D-dopachrome tautomerase like	13.701	-2.25589	0.721272	-3.24601	0.00117035	0.0219315
ENSG00000226854	AL451105.1	lncRNA	X	novel transcript	13.6305	-2.24906	0.606181	-3.693	0.000221628	0.00884743
ENSG00000207223	Y_RNA	misc_RNA	15	Y RNA	2.91836	-2.24841	0.717696	-3.2344	0.00121897
ENSG00000284324	MIR3175	miRNA	15	microRNA 3175	6.27182	-2.24667	0.621849	-3.39038	0.000697949	0.0165161
ENSG00000252908	RNU6-1003P	snRNA	5	RNA, U6 small nuclear 1003, pseudogene	13.8969	-2.2325	0.546587	-4.01417	5.96561e-05	0.00430166
ENSG00000170374	SP7	protein_coding	12	Sp7 transcription factor	32.1761	-2.23219	0.488115	-4.56462	5.0041e-06	0.00121441
ENSG00000272196	H2AC19	protein_coding	1	H2A clustered histone 19	10.2532	-2.21722	0.716632	-3.22349	0.00126641	0.0229253
ENSG00000270276	H4C15	protein_coding	1	H4 clustered histone 15	5.85523	-2.21617	0.755067	-3.39515	0.000685909	0.0163878
ENSG00000261501	AC079341.1	lncRNA	4	novel transcript	3.043	-2.21577	0.666683	-3.00725	0.00263621
ENSG00000227063	RPL41P1	processed_pseudogene	20	ribosomal protein L41 pseudogene 1	20.2716	-2.21217	0.656613	-3.46517	0.000529891	0.014257
ENSG00000271543	AC021443.1	processed_pseudogene	11	ribosomal protein L6 (RPL6) pseudogene	4.24125	-2.20721	0.703858	-3.37731	0.000731997
ENSG00000185710	SMG1P4	transcribed_unprocessed_pseudogene	16	SMG1 pseudogene 4	59.2583	-2.20633	0.517294	-4.26746	1.97714e-05	0.00253726
ENSG00000243979	AC087752.1	processed_pseudogene	8	ribosomal protein L17 (RPL17) pseudogene	3.8392	-2.20604	0.679531	-3.26356	0.00110024
ENSG00000228198	OR2M3	protein_coding	1	olfactory receptor family 2 subfamily M member 3	2.24469	-2.20348	0.756646	-2.62573	0.00864642
ENSG00000186143	PRR30	protein_coding	2	proline rich 30	8.24581	-2.20073	0.756083	-2.72807	0.00637065	0.0563779
ENSG00000154545	MAGED4	protein_coding	X	MAGE family member D4	20.2384	-2.20069	0.713521	-3.35416	0.000796049	0.017841
ENSG00000228570	NUTM2E	protein_coding	10	NUT family member 2E	24.6819	-2.20029	0.597969	-3.63747	0.000275327	0.00999785
ENSG00000171180	OR2M4	protein_coding	1	olfactory receptor family 2 subfamily M member 4	3.64019	-2.19589	0.746814	-2.6177	0.00885255
ENSG00000275695	UBE2Q2P6	transcribed_unprocessed_pseudogene	15	ubiquitin conjugating enzyme E2 Q2 pseudogene 6	33.2831	-2.19339	0.569502	-3.90114	9.5741e-05	0.00534558
ENSG00000159860	TCAF2P1	transcribed_unprocessed_pseudogene	7	TRPM8 channel associated factor 2 pseudogene 1	1.80638	-2.19168	0.735279	-2.87025	0.0041015
ENSG00000252223	RNU6-1049P	snRNA	2	RNA, U6 small nuclear 1049, pseudogene	2.45782	-2.18999	0.754003	-2.94728	0.00320582
ENSG00000152595	MEPE	protein_coding	4	matrix extracellular phosphoglycoprotein	76.8059	-2.18576	0.718945	-2.94313	0.00324915	0.0390967
ENSG00000223733	RPL18AP14	processed_pseudogene	X	ribosomal protein L18a pseudogene 14	3.02057	-2.18377	0.737994	-3.05206	0.00227277
ENSG00000240568	AC107626.1	processed_pseudogene	3	pseudogene similar to part of ligand dependent nuclear receptor corepressor-like (LCORL)	5.2822	-2.18316	0.692865	-3.03511	0.00240448	0.0329068
ENSG00000278267	MIR6859-1	miRNA	1	microRNA 6859-1	10.655	-2.18229	0.690854	-3.23205	0.00122903	0.0225969
ENSG00000224106	CYP4F25P	unprocessed_pseudogene	9	cytochrome P450 family 4 subfamily F member 25, pseudogene	4.05973	-2.1787	0.712664	-3.11779	0.00182214
ENSG00000227518	MIR1302-9HG	lncRNA	9	MIR1302-9 host gene	1.93301	-2.17595	0.734427	-3.05632	0.00224072
ENSG00000287842	AL161714.1	lncRNA	13	novel transcript, sense intronic to ENOX1	51.6537	-2.17461	0.515025	-4.23689	2.26639e-05	0.00269198
ENSG00000200488	RN7SKP203	misc_RNA	2	RN7SK pseudogene 203	1220.5	-2.17171	0.569993	-3.90512	9.41782e-05	0.0052945
ENSG00000265673	MIR4508	miRNA	15	microRNA 4508	2.9325	-2.16816	0.67683	-3.38101	0.000722202
ENSG00000125533	BHLHE23	protein_coding	20	basic helix-loop-helix family member e23	7.89064	-2.16639	0.549161	-3.80757	0.000140337	0.00676783
ENSG00000244641	RPS26P43	processed_pseudogene	11	ribosomal protein S26 pseudogene 43	3.84945	-2.16405	0.654253	-3.06106	0.00220556
ENSG00000286644	AC008443.7	lncRNA	5	novel transcript	41.1104	-2.1553	0.70191	-2.96681	0.00300903	0.0375914
ENSG00000283498	MIR1244-2	miRNA	5	microRNA 1244-2	20.9385	-2.15517	0.591886	-3.6277	0.000285962	0.010173
ENSG00000258066	AC138331.1	lncRNA	12	novel transcript	29.6529	-2.15118	0.505774	-4.25024	2.13545e-05	0.00260409
ENSG00000215492	HNRNPA1P7	processed_pseudogene	18	heterogeneous nuclear ribonucleoprotein A1 pseudogene 7	53.9852	-2.14849	0.518194	-4.14012	3.47121e-05	0.0033763
ENSG00000237994	AC003659.1	lncRNA	X	novel transcript	17.0902	-2.14815	0.53057	-4.01802	5.86902e-05	0.00427887
ENSG00000283193	MIR1243	miRNA	4	microRNA 1243	11.5279	-2.14721	0.601994	-3.53536	0.000407221	0.0122233
ENSG00000015568	RGPD5	protein_coding	2	RANBP2 like and GRIP domain containing 5	14.6583	-2.1389	0.704792	-3.219	0.00128638	0.0231502
ENSG00000216191	MIR8485	miRNA	2	microRNA 8485	5.70718	-2.1351	0.706507	-2.92637	0.00342938	0.0404511
ENSG00000265421	AC016601.1	miRNA	5		7.8893	-2.12867	0.670906	-3.14606	0.00165488	0.0265463
ENSG00000232300	FAM215B	lncRNA	17	family with sequence similarity 215 member B	8.31382	-2.12031	0.596694	-3.45233	0.000555773	0.0145852
ENSG00000199204	Y_RNA	misc_RNA	18	Y RNA	4.20435	-2.11891	0.645035	-3.07812	0.00208314
ENSG00000275377	MIR1299	miRNA	9	microRNA 1299	6.0012	-2.11762	0.647026	-3.34874	0.000811809	0.0180893
ENSG00000251865	RNU6-518P	snRNA	17	RNA, U6 small nuclear 518, pseudogene	6.03064	-2.11695	0.626555	-3.21168	0.00131959	0.0235062
ENSG00000196071	OR2L13	protein_coding	1	olfactory receptor family 2 subfamily L member 13	35.5583	-2.11442	0.43455	-4.7852	1.70817e-06	0.000606797
ENSG00000235363	SNRPGP10	processed_pseudogene	1	small nuclear ribonucleoprotein polypeptide G pseudogene 10	19.8636	-2.10419	0.643135	-3.29107	0.000998056	0.0199701
ENSG00000287319	AC079822.1	lncRNA	3	novel transcript, antisense to SERPINI1	4.67428	-2.10185	0.756403	-3.0111	0.00260304
ENSG00000259946	BX005019.1	lncRNA	1	novel transcript	79.0699	-2.10164	0.61116	-3.45996	0.000540253	0.0144171
ENSG00000237321	AL354936.1	lncRNA	6	novel transcript	35.0059	-2.09777	0.611892	-3.44856	0.000563593	0.014696
ENSG00000277739	5_8S_rRNA	rRNA	21	5.8S ribosomal RNA	3.84552	-2.09404	0.737222	-2.66914	0.00760467
ENSG00000260166	AC134312.3	lncRNA	16	novel transcript	4.76612	-2.09383	0.675846	-2.9831	0.00285345
ENSG00000169203	NPIPB12	protein_coding	16	nuclear pore complex interacting protein family member B12	48.8692	-2.09203	0.497677	-4.22467	2.39289e-05	0.00274075
ENSG00000214425	LRRC37A4P	transcribed_unprocessed_pseudogene	17	leucine rich repeat containing 37 member A4, pseudogene	502.045	-2.08948	0.594186	-3.55349	0.000380161	0.0118854
ENSG00000264941	MIR4474	miRNA	9	microRNA 4474	3.26666	-2.08693	0.710284	-2.94393	0.00324076
ENSG00000233623	PGAM1P11	processed_pseudogene	1	phosphoglycerate mutase 1 pseudogene 11	3.64456	-2.08414	0.702318	-3.32812	0.000874341
ENSG00000249562	AC091885.1	processed_pseudogene	5	FERM domain containing 7 (FRMD7) pseudogene	5.50119	-2.08161	0.663518	-3.03551	0.00240126	0.0328812
ENSG00000277352	AP001065.4	lncRNA	21	novel transcript	9.74888	-2.08076	0.634165	-3.21343	0.00131162	0.0233981
ENSG00000140986	RPL3L	protein_coding	16	ribosomal protein L3 like	9.39109	-2.07982	0.64539	-3.05365	0.00226076	0.0318613
ENSG00000207109	SNORD38C	snoRNA	3	small nucleolar RNA, C/D box 38C	4.2535	-2.07835	0.62129	-3.12602	0.00177187
ENSG00000227054	FDX1P2	processed_pseudogene	21	ferredoxin 1 pseudogene 2	2.60857	-2.07523	0.703626	-3.09631	0.00195944
ENSG00000226158	CLCP2	processed_pseudogene	13	Charcot-Leyden crystal protein pseudogene 2	3.62245	-2.0739	0.678099	-3.09021	0.00200015
ENSG00000222790	RNU4-14P	snRNA	5	RNA, U4 small nuclear 14, pseudogene	1.71778	-2.07287	0.739728	-2.87463	0.00404502
ENSG00000186076	AC012085.1	processed_pseudogene	12	phosphoglycerate mutase 1 (brain) (PGAM1) pseudogene	6.50122	-2.07053	0.648626	-3.12821	0.00175874	0.0274089
ENSG00000269125	AL137002.1	lncRNA	13	novel transcript, antisense to PROZ	3.53887	-2.06782	0.706072	-3.27948	0.00104
ENSG00000133433	GSTT2B	protein_coding	22	glutathione S-transferase theta 2B	16.9643	-2.06307	0.632059	-3.21833	0.00128937	0.02317
ENSG00000265800	AC022211.3	lncRNA	17	novel transcript, sense intronic to HN1	30.4949	-2.06174	0.452684	-4.54739	5.43165e-06	0.00125599
ENSG00000263513	FAM72C	protein_coding	1	family with sequence similarity 72 member C	8.18168	-2.06112	0.609492	-3.27636	0.00105156	0.0205337
ENSG00000227416	AL929472.1	processed_pseudogene	1	novel pseudogene	1.63313	-2.05886	0.722164	-2.80784	0.00498749
ENSG00000261613	AC093525.6	lncRNA	16	novel transcript, antisense to PDPK1	21.3196	-2.05832	0.47673	-4.28111	1.85966e-05	0.0024639
ENSG00000264063	CR392039.1	miRNA	21		4.58961	-2.05637	0.755089	-2.57645	0.00998204
ENSG00000256723	AP003717.3	processed_pseudogene	11	family with sequence similarity 91, member A1 (FAM91A1) pseudogene	3.08158	-2.05626	0.627685	-3.00291	0.00267416
ENSG00000255552	LY6G6E	protein_coding	6	lymphocyte antigen 6 family member G6E	2.66629	-2.05219	0.725688	-3.06871	0.00214982
ENSG00000207513	RNU1-3	snRNA	1	RNA, U1 small nuclear 3	6.59382	-2.05179	0.726475	-3.06542	0.00217364	0.0311129
ENSG00000235389	AL583805.2	lncRNA	9	novel transcript	15.7593	-2.04905	0.58406	-3.51234	0.000444173	0.0127788
ENSG00000279319	AC105074.1	TEC	18	TEC	61.5769	-2.04894	0.376822	-5.4324	5.56013e-08	6.81422e-05
ENSG00000207275	RNU6-441P	snRNA	10	RNA, U6 small nuclear 441, pseudogene	2.44049	-2.04814	0.755255	-2.79566	0.00517934
ENSG00000203811	H3C14	protein_coding	1	H3 clustered histone 14	15.0859	-2.04728	0.752838	-3.40891	0.000652226	0.0159707
ENSG00000263790	MIR4473	miRNA	9	microRNA 4473	7.46257	-2.04628	0.671584	-3.04648	0.00231535	0.0322087
ENSG00000271917	AL357568.1	lncRNA	1	novel transcript	34.1378	-2.04066	0.49787	-4.10138	4.10686e-05	0.00371257
ENSG00000213599	SLX1A-SULT1A3	lncRNA	16	SLX1A-SULT1A3 readthrough (NMD candidate)	25.9697	-2.03704	0.663557	-3.25102	0.00114993	0.0216472
ENSG00000220744	RPL5P18	processed_pseudogene	6	ribosomal protein L5 pseudogene 18	28.1592	-2.03468	0.447477	-4.53159	5.85405e-06	0.00129269
ENSG00000233133	AC104451.1	unprocessed_pseudogene	3	pseudogene similar to part of aminopeptidase puromycin sensitive NPEPPS	5.38938	-2.0331	0.699207	-3.35947	0.000780921	0.0176416
ENSG00000234835	PHBP13	processed_pseudogene	13	prohibitin pseudogene 13	37.8191	-2.03182	0.527036	-3.88878	0.000100751	0.0055246
ENSG00000152785	BMP3	protein_coding	4	bone morphogenetic protein 3	158.275	-2.02749	0.673724	-3.00456	0.00265968	0.0348993
ENSG00000277304	AC142086.6	unprocessed_pseudogene	16	Rho GTPase activating protein 23 (ARHGAP23) pseudogene	7.41046	-2.02594	0.755451	-3.33	0.000868471	0.0186239
ENSG00000179978	NAIPP2	unprocessed_pseudogene	5	NAIP pseudogene 2	99.6856	-2.02554	0.541886	-3.74825	0.000178074	0.00782216
ENSG00000278900	AC139792.2	TEC	5	TEC	6.09003	-2.0244	0.676239	-2.95454	0.00313138	0.0383388		0.05	1.30103
ENSG00000277942	MIR8075	miRNA	13	microRNA 8075	1.89506	-2.02438	0.749323	-2.76798	0.00564045
ENSG00000284640	AL590434.1	lncRNA	1	novel transcript	15.6991	-2.02367	0.545408	-3.66971	0.000242822	0.00931626
ENSG00000175206	NPPA	protein_coding	1	natriuretic peptide A	50.002	-2.02135	0.581976	-3.49451	0.000474938	0.0131391
ENSG00000254539	AC239804.1	lncRNA	1	novel transcript	2.12546	-2.0212	0.726636	-2.85127	0.0043545
ENSG00000275789	MIR8064	miRNA	3	microRNA 8064	4.28626	-2.02019	0.690038	-3.21168	0.00131963
ENSG00000224707	E2F3-IT1	lncRNA	6	E2F3 intronic transcript 1	9.18336	-2.01983	0.547958	-3.60929	0.000307035	0.0105108
ENSG00000267437	AC012309.2	lncRNA	19	novel transcript, antisense to ZNF420	3.27451	-2.01748	0.668714	-3.27088	0.00107214
ENSG00000237906	MUPP	transcribed_unprocessed_pseudogene	9	major urinary protein, pseudogene	7.55469	-2.01638	0.669027	-3.0091	0.00262024	0.0346004		28.3441	10
ENSG00000228551	SNRPGP9	processed_pseudogene	2	small nuclear ribonucleoprotein polypeptide G pseudogene 9	9.897	-2.01459	0.643901	-3.15233	0.00161974	0.0262029		3.68473	1.3
ENSG00000275708	MIR3648-1	miRNA	21	microRNA 3648-1	26.4026	-2.0129	0.742968	-3.10404	0.00190898	0.0287237
ENSG00000285162	AC004593.2	protein_coding	7	chimerin 2	8.46082	-2.01229	0.556762	-3.53376	0.000409699	0.01223
ENSG00000171116	HSFX1	protein_coding	X	heat shock transcription factor family, X-linked 1	12.9623	-2.01073	0.547524	-3.64624	0.000266105	0.00980828		28.3	100
ENSG00000255669	AC092471.1	transcribed_unitary_pseudogene	12	maestro heat-like repeat-containing protein family pseudogene	38.8138	-2.00092	0.495765	-4.06121	4.88189e-05	0.00396229		3.68	13.0035
ENSG00000259205	PRKXP1	processed_pseudogene	15	PRKX pseudogene 1	51.6386	-1.99972	0.39776	-5.03081	4.88404e-07	0.000234731
ENSG00000214222	TUBBP2	processed_pseudogene	13	tubulin beta pseudogene 2	7.78847	-1.99478	0.680461	-2.95757	0.00310071	0.0381897
ENSG00000258796	AL133241.1	processed_pseudogene	14	ribosomal L24 domain containing 1 (RSL24D1) pseudogene	4.16491	-1.99363	0.680831	-3.01156	0.00259907
ENSG00000279099	AC090740.1	TEC	8	TEC	51.2756	-1.99231	0.505815	-3.94031	8.13754e-05	0.00484905
ENSG00000125551	PLGLB2	protein_coding	2	plasminogen like B2	18.3603	-1.99067	0.535257	-3.72138	0.000198138	0.00821839
ENSG00000243642	RN7SL526P	misc_RNA	19	RNA, 7SL, cytoplasmic 526, pseudogene	8.00931	-1.98763	0.73918	-3.00228	0.00267968	0.0349929
ENSG00000238902	AC026671.1	snoRNA	3		2.29033	-1.98738	0.753959	-2.60074	0.0093022
ENSG00000279483	AC090498.1	processed_pseudogene	7	ribosomal protein L41 (RPL41) pseudogene	10.3943	-1.98464	0.62593	-3.17563	0.00149511	0.0251569
ENSG00000221782	MIR548F2	miRNA	2	microRNA 548f-2	5.64193	-1.98208	0.7493	-2.5936	0.00949758	0.0706047
ENSG00000269053	AC010319.3	lncRNA	19	novel transcript, antisense FAM125A	331.468	-1.97909	0.739237	-2.54184	0.0110272	0.0759023
ENSG00000196656	AC004057.1	transcribed_processed_pseudogene	4	ribosomal protein S26 (RPS26) pseudogene	13.5803	-1.9779	0.667915	-2.91358	0.00357306	0.0413053
ENSG00000284783	AC091057.4	transcribed_unprocessed_pseudogene	15	OTU deubiquitinase 7A (OTUD7A), pseudogene	3.32713	-1.97717	0.690902	-2.73109	0.00631245
ENSG00000249031	SUMO2P6	processed_pseudogene	5	SUMO2 pseudogene 6	4.06609	-1.97627	0.707632	-2.67647	0.00744024
ENSG00000234293	BACH1-IT3	lncRNA	21	BACH1 intronic transcript 3	5.36151	-1.97539	0.632543	-3.01013	0.00261133	0.0345979
ENSG00000240914	RPL15P2	processed_pseudogene	14	ribosomal protein L15 pseudogene 2	10.6144	-1.97417	0.678825	-2.98802	0.00280791	0.0360528
ENSG00000237492	OR2L9P	unprocessed_pseudogene	1	olfactory receptor family 2 subfamily L member 9 pseudogene	2.65725	-1.97268	0.749747	-2.721	0.00650841
ENSG00000285210	LINC02795	lncRNA	1	long intergenic non-protein coding RNA 2795	15.4301	-1.97243	0.484286	-4.03434	5.4755e-05	0.00417917
ENSG00000265262	TRMT112P3	transcribed_processed_pseudogene	17	tRNA methyltransferase subunit 11-2 pseudogene 3	7.28979	-1.97126	0.580338	-3.28687	0.00101307	0.0201064
ENSG00000266203	MIR5585	miRNA	1	microRNA 5585	4.75861	-1.97079	0.666229	-2.87307	0.00406501
ENSG00000241782	AP002812.1	processed_pseudogene	11	ribosomal protein L21 (RPL21) pseudogene	4.20147	-1.96725	0.721888	-2.87508	0.00403923
ENSG00000249274	PDLIM1P4	processed_pseudogene	3	PDZ and LIM domain 1 pseudogene 4	9.31436	-1.96723	0.655437	-3.0033	0.00267073	0.0349505
ENSG00000250820	AC138965.1	lncRNA	5	novel transcript, sense overlapping to THOC3	2.88137	-1.96453	0.692967	-3.05367	0.0022606
ENSG00000215630	GUSBP9	unprocessed_pseudogene	5	GUSB pseudogene 9	216.258	-1.95986	0.588276	-3.36672	0.00076067	0.0174088
ENSG00000277720	H3C5P	unprocessed_pseudogene	6	H3 clustered histone 5, pseudogene	5.66303	-1.95758	0.602429	-3.07331	0.00211695	0.0306228
ENSG00000266215	MIR3167	miRNA	11	microRNA 3167	14.3001	-1.95406	0.575099	-3.40363	0.000664962	0.0161056
ENSG00000268598	VN1R80P	unprocessed_pseudogene	19	vomeronasal 1 receptor 80 pseudogene	6.36653	-1.95195	0.521077	-3.60431	0.000312988	0.0106157
ENSG00000234476	LINC02765	lncRNA	1	long intergenic non-protein coding RNA 2765	3.073	-1.95107	0.73762	-2.66682	0.00765734
ENSG00000240531	RPL21P123	transcribed_processed_pseudogene	17	ribosomal protein L21 pseudogene 123	7.672	-1.94847	0.625513	-3.06331	0.00218903	0.0312312
ENSG00000264802	MIR5191	miRNA	1	microRNA 5191	8.76071	-1.94775	0.61366	-3.08367	0.00204462	0.0300766
ENSG00000259129	LINC00648	lncRNA	14	long intergenic non-protein coding RNA 648	44.6924	-1.94754	0.528712	-3.66539	0.000246961	0.00942449
ENSG00000234457	AC006960.1	processed_pseudogene	7	ribosomal protein L39 (RPL39) pseudogene	16.3684	-1.94674	0.439735	-4.37901	1.19221e-05	0.00196123
ENSG00000201659	RNU12-2P	snRNA	X	RNA, U12 small nuclear 2, pseudogene	2.75266	-1.94554	0.724048	-2.70179	0.00689668
ENSG00000213188	YBX1P4	processed_pseudogene	7	Y-box binding protein 1 pseudogene 4	9.54802	-1.94456	0.555216	-3.43913	0.000583588	0.0150256
ENSG00000224830	OR2X1P	unprocessed_pseudogene	1	olfactory receptor family 2 subfamily X member 1 pseudogene	4.31331	-1.94385	0.717107	-2.57914	0.00990479
ENSG00000206656	SNORD116-17	snoRNA	15	small nucleolar RNA, C/D box 116-17	8.24276	-1.9432	0.622546	-3.05071	0.00228299	0.0319579
ENSG00000237861	AL513325.1	processed_pseudogene	1	ATPase, H+ transporting, lysosomal accessory protein 2 (ATP6AP2) pseudogene	2.22842	-1.94246	0.699323	-2.73042	0.00632529
ENSG00000178458	H3P16	processed_pseudogene	4	H3 histone pseudogene 16	13.6251	-1.94201	0.714211	-2.9473	0.00320563	0.0387632
ENSG00000254629	AP002370.1	processed_pseudogene	11	suppressor of cytokine signaling 6 (SOCS6) pseudogene	9.61642	-1.94188	0.538273	-3.52606	0.000421787	0.0124709
ENSG00000251634	NAIPP4	unprocessed_pseudogene	5	NAIP pseudogene 4	113.974	-1.93968	0.456237	-4.25264	2.1127e-05	0.00259721
ENSG00000288565	AC068057.3	lncRNA	2	novel transcript	55.4431	-1.93877	0.335385	-5.76732	8.05418e-09	1.64513e-05
ENSG00000270392	PFN1P2	transcribed_processed_pseudogene	1	profilin 1 pseudogene 2	6.71921	-1.93746	0.526913	-3.55717	0.000374866	0.0117648
ENSG00000213785	AKR1B1P3	processed_pseudogene	11	aldo-keto reductase family 1 member B1 pseudogene 3	7.95815	-1.93703	0.543588	-3.48641	0.000489546	0.0133771
ENSG00000231023	LINC00326	lncRNA	6	long intergenic non-protein coding RNA 326	12.2981	-1.93686	0.559656	-3.39202	0.000693796	0.0164624
ENSG00000236709	DAPK1-IT1	lncRNA	9	DAPK1 intronic transcript 1	16.8995	-1.93608	0.460819	-4.16523	3.11046e-05	0.00329546
ENSG00000263729	AC087393.1	processed_pseudogene	17	microtubule associated serine/threonine kinase 2 (MAST2) pseudogene	6.16015	-1.93358	0.646745	-2.93545	0.00333067	0.0396879
ENSG00000264910	RN7SL525P	misc_RNA	19	RNA, 7SL, cytoplasmic 525, pseudogene	6.0086	-1.93202	0.732636	-2.55334	0.0106694	0.0746347
ENSG00000257835	AC073591.1	lncRNA	12	novel transcript	66.2192	-1.9314	0.453411	-4.27052	1.95019e-05	0.00252916
ENSG00000229209	AC073987.1	lncRNA	2	novel transcript	2.67459	-1.93054	0.72441	-2.472	0.0134361
ENSG00000218730	AL117342.1	processed_pseudogene	6	A kinase (PRKA) interacting protein 1 (AKIP1) pseudogene	12.484	-1.9258	0.582138	-3.3055	0.000948062	0.0195062
ENSG00000233906	AL445623.1	lncRNA	9	novel transcript	6.21943	-1.92489	0.629541	-3.0033	0.00267066	0.0349505
ENSG00000237506	RPSAP15	processed_pseudogene	X	ribosomal protein SA pseudogene 15	13.9576	-1.92475	0.641372	-3.07868	0.00207917	0.0302753
ENSG00000239263	RBM43P1	processed_pseudogene	3	RNA binding motif protein 43 pseudogene 1	6.02202	-1.92234	0.670875	-2.84494	0.00444192	0.0466618
ENSG00000137745	MMP13	protein_coding	11	matrix metallopeptidase 13	2.16779	-1.91854	0.753477	-2.32236	0.0202136
ENSG00000188234	AGAP4	protein_coding	10	ArfGAP with GTPase domain, ankyrin repeat and PH domain 4	157.807	-1.91803	0.466719	-4.1169	3.83998e-05	0.00356209
ENSG00000285437	POLR2J3	protein_coding	7	RNA polymerase II subunit J3	116.581	-1.91733	0.515187	-3.77529	0.000159822	0.00732307
ENSG00000267151	MIR2117HG	lncRNA	17	MIR2117 host gene	1.76882	-1.91637	0.749485	-2.63781	0.00834426
ENSG00000248483	POU5F2	protein_coding	5	POU domain class 5, transcription factor 2	90.8306	-1.91341	0.422694	-4.53844	5.6673e-06	0.00126283
ENSG00000279263	OR2L8	protein_coding	1	olfactory receptor family 2 subfamily L member 8	4.33189	-1.9116	0.706383	-2.52203	0.0116679
ENSG00000241462	AC100832.1	processed_pseudogene	17	ribosomal protein S12 (RPS12) pseudogene	17.5962	-1.9094	0.518651	-3.67993	0.000233297	0.00912016
ENSG00000264099	MIR4803	miRNA	5	microRNA 4803	10.1705	-1.90756	0.520325	-3.60487	0.000312306	0.0106157
ENSG00000257225	AC079601.1	lncRNA	12	novel transcript, antisense to PRICKLE1	12.4787	-1.90744	0.605495	-3.12799	0.00176006	0.0274089
ENSG00000258375	AC079363.1	processed_pseudogene	12	transmembrane protein 66 (TMEM66) pseudogene	31.7607	-1.90656	0.548424	-3.50875	0.000450218	0.0127871
ENSG00000212370	RNU6-482P	snRNA	5	RNA, U6 small nuclear 482, pseudogene	15.0934	-1.90273	0.585981	-3.26265	0.00110377	0.0211199
ENSG00000255384	AP001267.2	lncRNA	11	novel transcript	5.56254	-1.90153	0.56891	-3.22059	0.00127928	0.0230392
ENSG00000268677	AC011495.3	lncRNA	19	novel transcript, antisense to C19orf76	11.1958	-1.89913	0.527984	-3.56035	0.000370359	0.0116682
ENSG00000233216	AL357373.1	processed_pseudogene	1	novel pseudogene	15.279	-1.89853	0.66663	-2.98151	0.00286828	0.036446
ENSG00000168329	CX3CR1	protein_coding	3	C-X3-C motif chemokine receptor 1	46.7643	-1.89817	0.562791	-3.41789	0.000631084	0.0156247
ENSG00000234913	AC016027.2	lncRNA	22	novel transcript	70.7487	-1.89495	0.495462	-3.8623	0.000112324	0.00585783
ENSG00000236581	STARD13-AS	lncRNA	13	STARD13 antisense RNA	13.6385	-1.89311	0.717442	-2.55343	0.0106667	0.0746347
ENSG00000203663	OR2L2	protein_coding	1	olfactory receptor family 2 subfamily L member 2	19.0233	-1.8931	0.606396	-3.04346	0.00233874	0.0323504
ENSG00000274602	PI4KAP1	transcribed_unprocessed_pseudogene	22	phosphatidylinositol 4-kinase alpha pseudogene 1	363.495	-1.89221	0.46176	-4.10879	3.97741e-05	0.00361075
ENSG00000266017	MIR4477B	miRNA	9	microRNA 4477b	4.53717	-1.89179	0.698606	-2.63045	0.00852719
ENSG00000271382	AC012464.3	lncRNA	12	novel transcript	5.71159	-1.88837	0.596938	-3.06874	0.00214963	0.0309211
ENSG00000279462	AC093028.1	TEC	12	novel transcript	13.8543	-1.88622	0.608667	-3.14562	0.00165734	0.0265477
ENSG00000231222	ARF4P4	processed_pseudogene	13	ADP ribosylation factor 4 pseudogene 4	6.34019	-1.88597	0.739205	-2.68905	0.00716563	0.0603181
ENSG00000213530	MTHFD2P5	processed_pseudogene	7	methylenetetrahydrofolate dehydrogenase (NADP+ dependent) 2, methenyltetrahydrofolate cyclohydrolase pseudogene 5	3.17673	-1.88323	0.736	-2.44043	0.01467
ENSG00000199712	SNORD115-2	snoRNA	15	small nucleolar RNA, C/D box 115-2	5.06856	-1.88104	0.679476	-3.12642	0.0017695	0.0274856
ENSG00000267474	AC008569.2	lncRNA	19	novel transcript, sense intronic to PKN1	10.5552	-1.87997	0.544103	-3.41736	0.000632311	0.0156286
ENSG00000264069	MIR3943	miRNA	7	microRNA 3943	8.96682	-1.87942	0.598971	-3.11148	0.00186153	0.0283228
ENSG00000287773	Z80897.2	lncRNA	22	novel transcript, antisense to TRIOBP	7.70083	-1.87829	0.54361	-3.37028	0.000750921	0.0173487
ENSG00000225527	AL450384.1	lncRNA	10	novel transcript	14.0478	-1.87739	0.460878	-4.02693	5.65109e-05	0.00418471
ENSG00000241563	CORT	protein_coding	1	cortistatin	96.1973	-1.87564	0.572802	-3.30579	0.000947102	0.0195062
ENSG00000271150	AC008745.1	processed_pseudogene	19	major histocompatibility complex, class I, F (HLA-F) pseudogene	3.27656	-1.87525	0.654796	-2.93891	0.00329364
ENSG00000120322	PCDHB8	protein_coding	5	protocadherin beta 8	64.8725	-1.87494	0.493344	-3.8132	0.000137181	0.0066848
ENSG00000251155	SEPTIN14P4	processed_pseudogene	4	septin 14 pseudogene 4	9.74453	-1.87457	0.587418	-3.18397	0.00145269	0.0247693
ENSG00000255314	AC024475.3	lncRNA	11	novel transcript	4.61543	-1.87415	0.570796	-3.11797	0.00182103
ENSG00000259916	AL845331.1	protein_coding	2	putative aquaporin-7-like protein 3	13.2933	-1.87412	0.594048	-3.18039	0.00147077	0.0249946
ENSG00000256571	AC079866.2	lncRNA	12	novel transcript	14.7135	-1.87209	0.536943	-3.48728	0.000487958	0.013376
ENSG00000256928	AP000763.4	lncRNA	11	novel transcript	5.06633	-1.87147	0.694413	-2.86005	0.00423573	0.045556
ENSG00000259465	AHCYP7	processed_pseudogene	15	adenosylhomocysteinase pseudogene 7	3.16384	-1.86928	0.723064	-2.90436	0.00368002
ENSG00000229618	AC011287.1	lncRNA	7	novel transcript	2.86926	-1.8681	0.695687	-2.9135	0.00357405
ENSG00000279551	AC025263.3	TEC	12	TEC	9.11882	-1.86739	0.644663	-2.87102	0.00409144	0.0445625
ENSG00000226070	AL139275.1	lncRNA	6	novel transcript	117.704	-1.86687	0.673818	-2.90041	0.0037267	0.0423286
ENSG00000228397	LINC01635	lncRNA	1	long intergenic non-protein coding RNA 1635	44.8216	-1.86546	0.68169	-2.65383	0.00795838	0.0637731
ENSG00000255776	VDAC2P2	processed_pseudogene	12	VDAC2 pseudogene 2	3.76781	-1.86479	0.685237	-2.8526	0.00433634
ENSG00000109705	NKX3-2	protein_coding	4	NK3 homeobox 2	19.0951	-1.85938	0.737635	-2.38002	0.0173118	0.0990961
ENSG00000238500	RNU7-87P	snRNA	13	RNA, U7 small nuclear 87 pseudogene	2.67468	-1.85912	0.725502	-2.27279	0.0230387
ENSG00000288526	AL157834.4	lncRNA	10	novel transcript	7.41926	-1.85803	0.631643	-2.91957	0.00350517	0.0408532
ENSG00000261052	SULT1A3	protein_coding	16	sulfotransferase family 1A member 3	7.12706	-1.85673	0.649654	-2.85263	0.00433584	0.0460667
ENSG00000280415	AC005252.3	TEC	12	novel transcript	3.50158	-1.85659	0.754343	-2.52995	0.0114077
ENSG00000248560	AC008620.2	processed_pseudogene	5	transmembrane and tetratricopeptide repeat containing 4 (TMTC4) pseudogne	2.33767	-1.85563	0.737126	-2.31855	0.0204192
ENSG00000187821	HELT	protein_coding	4	helt bHLH transcription factor	11.5768	-1.85516	0.71533	-2.55926	0.0104896	0.074178
ENSG00000240265	AC099328.1	processed_pseudogene	3	H1 histone family, member O, oocyte-specific (H1FOO) pseudogene	16.0893	-1.85439	0.62767	-3.0082	0.00262798	0.0346314
ENSG00000261499	AC233699.1	unprocessed_pseudogene	17	aminopeptidase puromycin sensitive (NPEPPS) pseudogene	19.6367	-1.85384	0.578501	-3.2135	0.00131129	0.0233981
ENSG00000284747	AL034417.4	lncRNA	1	novel transcript, antisense to ERRFI1	22.2677	-1.85322	0.439224	-4.2045	2.6166e-05	0.00291524
ENSG00000163508	EOMES	protein_coding	3	eomesodermin	463.12	-1.85276	0.676074	-2.77031	0.00560029	0.0526539
ENSG00000273557	AC008781.2	lncRNA	5	novel transcript, sense intronic to PCDHG cluster	21.3807	-1.85247	0.443916	-4.15816	3.20823e-05	0.00330162
ENSG00000286543	AC138409.3	lncRNA	5	novel transcript	25.8405	-1.85088	0.461454	-3.98925	6.62826e-05	0.00450042
ENSG00000288235	FAM106C	lncRNA	17	family with sequence similarity 106 member C	5.49269	-1.85016	0.670171	-2.72131	0.00650244	0.0570106
ENSG00000278305	AL161616.2	lncRNA	13	novel transcript	1.82077	-1.84832	0.750954	-2.23124	0.0256654
ENSG00000243175	RPSAP36	transcribed_processed_pseudogene	4	ribosomal protein SA pseudogene 36	19.842	-1.84713	0.509262	-3.63342	0.000279693	0.0100817
ENSG00000237065	NANOGP4	transcribed_processed_pseudogene	7	Nanog homeobox pseudogene 4	27.4064	-1.84653	0.628496	-3.00601	0.002647	0.0348072
ENSG00000260417	AC092127.1	lncRNA	16	novel transcript	94.6478	-1.84405	0.462647	-4.02086	5.79873e-05	0.00427111
ENSG00000201209	SNORD42	snoRNA	22	Small nucleolar RNA SNORD42	3.70132	-1.84376	0.671146	-2.8587	0.00425375
ENSG00000199836	RNU1-47P	snRNA	14	RNA, U1 small nuclear 47, pseudogene	3.23618	-1.84329	0.746592	-2.75197	0.00592371
ENSG00000236187	GJA6P	processed_pseudogene	X	gap junction protein alpha 6, pseudogene	13.5798	-1.84198	0.555367	-3.32526	0.000883377	0.0187467
ENSG00000202382	Y_RNA	misc_RNA	2	Y RNA	4.20876	-1.84174	0.691445	-2.8132	0.00490515
ENSG00000250310	AC006487.2	lncRNA	17	novel transcript	2.85436	-1.83944	0.748	-2.69737	0.00698899
ENSG00000278732	Metazoa_SRP	misc_RNA	13	Metazoan signal recognition particle RNA	3.07721	-1.83937	0.712918	-2.91732	0.00353058
ENSG00000251862	MIR1343	miRNA	11	microRNA 1343	3.99016	-1.83849	0.704312	-3.02386	0.00249575
ENSG00000081853	PCDHGA2	protein_coding	5	protocadherin gamma subfamily A, 2	30.0324	-1.83789	0.391253	-4.67663	2.91626e-06	0.000861209
ENSG00000279092	AC025678.3	TEC	15	TEC	35.6777	-1.83218	0.366973	-4.98336	6.24908e-07	0.00028365
ENSG00000286773	AL353593.3	lncRNA	1	novel transcript, sense intronic to OBSCN	4.25721	-1.83135	0.620509	-2.83042	0.00464868
ENSG00000253366	GUSBP16	unprocessed_pseudogene	5	GUSB pseudogene 16	5.84527	-1.8309	0.742224	-2.77853	0.00546048	0.0519774
ENSG00000266570	MIR5579	miRNA	11	microRNA 5579	10.4131	-1.82891	0.703343	-2.76658	0.00566481	0.0530165
ENSG00000280432	AP000962.2	TEC	21	TEC	36.0404	-1.82851	0.432729	-4.22879	2.34954e-05	0.00271649
ENSG00000279273	AC120024.4	TEC	17	TEC	4.65288	-1.82782	0.729975	-2.36522	0.0180196
ENSG00000254206	NPIPB11	protein_coding	16	nuclear pore complex interacting protein family member B11	50.1073	-1.82425	0.383802	-4.75804	1.95485e-06	0.000684503
ENSG00000250734	AL391335.1	lncRNA	1	novel transcript, antisense to SNX27	5.37465	-1.82424	0.538918	-3.26287	0.00110289	0.0211199
ENSG00000232314	PSMC1P13	processed_pseudogene	13	proteasome 26S subunit, ATPase 1 pseudogene 13	2.03013	-1.82263	0.730417	-2.60579	0.00916616
ENSG00000253336	AC018992.1	processed_pseudogene	8	hydroxysteroid (17-beta) dehydrogenase 4 (HSD17B4) pseudogene	36.3167	-1.82175	0.3758	-4.84294	1.27934e-06	0.000489969
ENSG00000272672	AL391497.1	lncRNA	1	novel transcript	8.04536	-1.82123	0.545031	-3.28424	0.00102258	0.0202133
ENSG00000280365	AC021766.1	TEC	18	TEC	50.9667	-1.81932	0.426058	-4.28653	1.81484e-05	0.0024639
ENSG00000255087	AP001993.1	lncRNA	11	novel transcript	9.02176	-1.81929	0.577731	-3.11983	0.00180958	0.0278292
ENSG00000185829	ARL17A	protein_coding	17	ADP ribosylation factor like GTPase 17A	173.846	-1.81805	0.461132	-3.951	7.78263e-05	0.0047641
ENSG00000279110	AL022323.3	lncRNA	22	novel transcript	4.54497	-1.81624	0.750612	-2.25258	0.0242858
ENSG00000152034	MCHR2	protein_coding	6	melanin concentrating hormone receptor 2	5.41544	-1.81605	0.711736	-2.46837	0.0135731	0.0862116
ENSG00000276292	AC131159.1	lncRNA	12	novel transcript, antisense to WSB2	2.30706	-1.81591	0.655298	-2.49779	0.012497
ENSG00000286846	Z93943.1	lncRNA	X	novel transcript	29.6087	-1.81466	0.44801	-4.05491	5.01543e-05	0.00399134
ENSG00000260617	AC138028.5	lncRNA	16	novel transcript, antisense to FAM38A	2.89671	-1.81461	0.71368	-2.86892	0.00411874
ENSG00000267345	AC010632.1	lncRNA	19	novel transcript, antisense to ZNF420	13.6127	-1.81439	0.470056	-3.82565	0.000130426	0.00642747
ENSG00000205359	SLCO6A1	protein_coding	5	solute carrier organic anion transporter family member 6A1	6.58063	-1.81408	0.757138	-2.5079	0.0121453	0.0806536
ENSG00000226970	NEDD8P1	processed_pseudogene	1	NEDD8 pseudogene 1	3.6885	-1.81172	0.666052	-2.65311	0.0079753
ENSG00000215973	MIR933	miRNA	2	microRNA 933	8.57437	-1.81014	0.529727	-3.36775	0.000757845	0.0174088
ENSG00000236937	PTGES3P4	processed_pseudogene	10	prostaglandin E synthase 3 pseudogene 4	2.74448	-1.80898	0.735192	-2.32794	0.0199151
ENSG00000285702	AC211476.5	lncRNA	7	novel transcript	11.9866	-1.80763	0.679268	-2.71151	0.00669781	0.0579882
ENSG00000288662	AC092910.4	lncRNA	3	novel transcript, sense overlapping GSK3B	5.63206	-1.80738	0.675429	-2.67018	0.00758105	0.0620431
ENSG00000236375	POU5F1P5	processed_pseudogene	10	POU class 5 homeobox 1 pseudogene 5	11.574	-1.80679	0.561496	-3.20641	0.001344	0.0236212
ENSG00000164626	KCNK5	protein_coding	6	potassium two pore domain channel subfamily K member 5	8.0672	-1.80656	0.638617	-2.73937	0.00615563	0.0554097
ENSG00000198128	OR2L3	protein_coding	1	olfactory receptor family 2 subfamily L member 3	7.38356	-1.8064	0.646121	-2.67768	0.00741347	0.0613476
ENSG00000212529	AC024561.1	snoRNA	5		3.5421	-1.80619	0.698107	-2.70095	0.00691418
ENSG00000234785	EEF1GP5	processed_pseudogene	X	eukaryotic translation elongation factor 1 gamma pseudogene 5	2.6544	-1.80358	0.66858	-2.55013	0.0107684
ENSG00000220948	TRIM51GP	protein_coding	11	tripartite motif-containing 51G, pseudogene	6.40756	-1.8028	0.757182	-2.25204	0.0243198	0.120328
ENSG00000186466	AQP7P1	unprocessed_pseudogene	9	aquaporin 7 pseudogene 1	22.8675	-1.79895	0.537073	-3.33581	0.000850528	0.0183839
ENSG00000207746	MIR575	miRNA	4	microRNA 575	6.73351	-1.79839	0.593855	-2.95574	0.00311918	0.0382755
ENSG00000230319	TTLL1-AS1	lncRNA	22	TTLL1 antisense RNA 1	2.53165	-1.7955	0.740759	-2.43169	0.0150288
ENSG00000238181	AHCYP2	processed_pseudogene	9	adenosylhomocysteinase pseudogene 2	2.45497	-1.79152	0.725047	-2.29485	0.0217417
ENSG00000220515	PGAM1P10	processed_pseudogene	6	phosphoglycerate mutase 1 pseudogene 10	6.85483	-1.78958	0.679785	-2.66593	0.00767756	0.0624368
ENSG00000284607	AL121936.1	lncRNA	6	novel transcript	6.74594	-1.78686	0.747086	-2.329	0.0198591	0.106771
ENSG00000204963	PCDHA7	protein_coding	5	protocadherin alpha 7	125.19	-1.78633	0.368758	-4.85367	1.21195e-06	0.000471525
ENSG00000277202	MIR8063	miRNA	15	microRNA 8063	6.82917	-1.78555	0.642298	-2.74845	0.00598778	0.0546468
ENSG00000234423	LINC01250	lncRNA	2	long intergenic non-protein coding RNA 1250	7.75813	-1.78465	0.537059	-3.23789	0.00120418	0.022276
ENSG00000233200	LINC02634	lncRNA	10	long intergenic non-protein coding RNA 2634	2.10122	-1.78394	0.703247	-2.54952	0.0107871
ENSG00000286961	AC091938.1	lncRNA	5	novel transcript, antisense to CDH12	35.6274	-1.78271	0.703804	-2.46382	0.0137464	0.0868682
ENSG00000279960	AL137783.1	TEC	6	TEC	8.52821	-1.78098	0.553258	-3.18575	0.00144378	0.0246609
ENSG00000264940	SNORD3C	snoRNA	17	small nucleolar RNA, C/D box 3C	20.4137	-1.78095	0.663689	-2.63067
ENSG00000238998	RNU7-187P	snRNA	11	RNA, U7 small nuclear 187 pseudogene	5.403	-1.77914	0.575027	-3.00823	0.00262772	0.0346314
ENSG00000215784	FAM72D	protein_coding	1	family with sequence similarity 72 member D	11.7432	-1.77332	0.578112	-2.99804	0.00271726	0.0353411
ENSG00000183281	PLGLB1	protein_coding	2	plasminogen like B1	30.8918	-1.77277	0.556187	-3.19767	0.00138544	0.0241116
ENSG00000254938	AP002833.1	lncRNA	11	novel transcript, sense intronic to KIRREL3	47.086	-1.7709	0.563548	-3.19675	0.00138986	0.0241116
ENSG00000233557	NFU1P2	processed_pseudogene	1	NFU1 iron-sulfur cluster scaffold pseudogene 2	3.90544	-1.76974	0.739532	-2.57137	0.0101297
ENSG00000223922	ASS1P2	processed_pseudogene	2	argininosuccinate synthetase 1 pseudogene 2	12.9294	-1.76964	0.486731	-3.61499	0.000300365	0.0104633
ENSG00000270882	H4C14	protein_coding	1	H4 clustered histone 14	8.10963	-1.7686	0.718471	-2.56439	0.0103357	0.0736238
ENSG00000237645	AC092967.1	processed_pseudogene	3	chromosome 14 open reading frame 83 (C14orf83) pseudogene	16.4991	-1.76643	0.650572	-2.81623	0.00485904	0.0488692
ENSG00000205609	EIF3CL	protein_coding	16	eukaryotic translation initiation factor 3 subunit C like	15.8065	-1.76601	0.546614	-3.25284	0.00114256	0.0216127
ENSG00000204805	AL391987.2	protein_coding	9		13.1015	-1.76528	0.58619	-3.0502	0.0022869	0.0319579
ENSG00000240692	RN7SL538P	misc_RNA	1	RNA, 7SL, cytoplasmic 538, pseudogene	20.2931	-1.76322	0.570775	-3.13033	0.00174608	0.0273646
ENSG00000272921	AC005832.4	protein_coding	12	novel protein	3.27711	-1.76007	0.667481	-2.75925	0.00579336
ENSG00000259196	HMBOX1-IT1	lncRNA	8	HMBOX1 intronic transcript 1	3.5063	-1.75888	0.650136	-2.61644	0.00888515
ENSG00000204092	LINC00951	lncRNA	6	long intergenic non-protein coding RNA 951	15.0073	-1.75872	0.438416	-3.98322	6.79889e-05	0.00454381
ENSG00000264070	DND1P1	processed_pseudogene	17	DND microRNA-mediated repression inhibitor 1 pseudogene 1	12.6196	-1.75831	0.562741	-3.11973	0.00181015	0.0278292
ENSG00000265134	MIR3190	miRNA	19	microRNA 3190	5.81207	-1.75801	0.526792	-3.23176	0.00123031	0.0225969
ENSG00000256902	IQSEC3P1	processed_pseudogene	12	IQ motif and Sec7 domain 3 pseudogene 1	11.1201	-1.75693	0.603555	-2.94371	0.00324302	0.0390709
ENSG00000204802	AL590399.1	lncRNA	9	novel transcript	6.42127	-1.75689	0.649571	-2.66293	0.00774628	0.0628082
ENSG00000244056	RN7SL417P	misc_RNA	15	RNA, 7SL, cytoplasmic 417, pseudogene	1.99402	-1.75614	0.739558	-2.47999	0.0131385
ENSG00000266918	AC091132.3	TEC	17	TEC	4.33124	-1.75557	0.673982	-2.56996	0.0101712
ENSG00000211997	MIR708	miRNA	11	microRNA 708	8.1686	-1.74859	0.660486	-2.69976	0.00693901	0.0593447
ENSG00000259704	AC124248.1	lncRNA	15	novel transcript, sense overlapping 3' UTR of BLM	1.58543	-1.74773	0.751003	-2.41903	0.0155619
ENSG00000100031	GGT1	protein_coding	22	gamma-glutamyltransferase 1	22.7725	-1.74545	0.456163	-3.83723	0.000124431	0.00627909
ENSG00000214223	HNRNPA1P10	processed_pseudogene	19	heterogeneous nuclear ribonucleoprotein A1 pseudogene 10	12.6042	-1.74344	0.47229	-3.65826	0.000253928	0.00951576
ENSG00000250950	AC093752.2	lncRNA	4	novel transcript	23.811	-1.74215	0.552755	-3.17755	0.00148526	0.025107
ENSG00000183604	SMG1P5	transcribed_unprocessed_pseudogene	16	SMG1 pseudogene 5	252.372	-1.74043	0.457503	-3.81463	0.000136389	0.00665944
ENSG00000254331	CKS1BP7	processed_pseudogene	8	CDC28 protein kinase regulatory subunit 1B pseudogene 7	7.98005	-1.74032	0.625689	-2.78681	0.00532305	0.0511518
ENSG00000276710	CSPG4P10	transcribed_unprocessed_pseudogene	15	chondroitin sulfate proteoglycan 4 pseudogene 10	205.968	-1.73996	0.37441	-4.65775	3.19691e-06	0.00093285
ENSG00000215644	GCGR	protein_coding	17	glucagon receptor	2.86286	-1.73833	0.728751	-2.63106	0.00851195
ENSG00000207417	Y_RNA	misc_RNA	8	Y RNA	7.79093	-1.73795	0.559125	-3.07498	0.00210514	0.0305199
ENSG00000231079	KIF5C-AS1	lncRNA	2	KIF5C antisense RNA 1	2.53171	-1.7359	0.688373	-2.40195	0.0163079
ENSG00000271198	VDAC3P1	processed_pseudogene	14	voltage dependent anion channel 3 pseudogene 1	5.11733	-1.73564	0.545611	-3.07162	0.00212898	0.0307401
ENSG00000258083	OR9A4	protein_coding	7	olfactory receptor family 9 subfamily A member 4	4.1261	-1.73438	0.672417	-2.55408	0.010647
ENSG00000207117	Y_RNA	misc_RNA	2	Y RNA	8.3534	-1.73393	0.591938	-2.90357	0.00368934	0.0420015
ENSG00000287270	AL137140.1	lncRNA	13	novel transcript, antisense to SCEL	9.88612	-1.73371	0.738207	-2.26885
ENSG00000273891	AL731566.2	lncRNA	10	novel transcript, antisense to NSMCE4A	14.0501	-1.73118	0.494412	-3.48915	0.000484554	0.0133298
ENSG00000265828	MIR3939	miRNA	6	microRNA 3939	2.18413	-1.72878	0.723427	-2.40895	0.0159983
ENSG00000285772	AC000120.2	protein_coding	7	novel protein	2.5516	-1.72846	0.6821	-2.41118	0.0159011
ENSG00000258337	AC130895.1	lncRNA	12	novel transcript, sense intronic to MED13L	23.2158	-1.72768	0.5429	-3.22805	0.00124636	0.0228048
ENSG00000254048	AC105150.1	lncRNA	8	novel transcript	18.8561	-1.72647	0.620913	-2.83979	0.0045143	0.0469663
ENSG00000172818	OVOL1	protein_coding	11	ovo like transcriptional repressor 1	14.8944	-1.72626	0.55981	-3.02714	0.00246877	0.0333952
ENSG00000263675	MIR5581	miRNA	1	microRNA 5581	6.77958	-1.7257	0.576491	-2.94615	0.00321761	0.0388835
ENSG00000255498	AC068385.1	lncRNA	11	novel transcript	9.07806	-1.72565	0.479575	-3.54336	0.000395067	0.0120846
ENSG00000220875	H3C9P	processed_pseudogene	6	H3 clustered histone 9, pseudogene	18.5826	-1.72492	0.694772	-2.40944	0.0159772	0.0947413
ENSG00000239908	RN7SL75P	misc_RNA	9	RNA, 7SL, cytoplasmic 75, pseudogene	5.94224	-1.72131	0.53444	-3.13278	0.00173159	0.0271781
ENSG00000254844	AP000757.2	lncRNA	11	novel transcript, antisense to FXYD2	1.66591	-1.71891	0.735	-2.07687	0.0378138
ENSG00000241832	CECR3	lncRNA	22	cat eye syndrome chromosome region, candidate 3	11.4244	-1.71845	0.485248	-3.496	0.000472289	0.0130953
ENSG00000259398	AC090970.1	lncRNA	15	novel transcript, intronic to MAPK6	15.902	-1.71777	0.490394	-3.50357	0.000459059	0.0129037
ENSG00000253816	GUSBP14	unprocessed_pseudogene	5	GUSB pseudogene 14	382.456	-1.71741	0.560554	-3.06592	0.00217	0.0311098
ENSG00000244723	ASLP1	unprocessed_pseudogene	22	argininosuccinate lyase pseudogene 1	12.9793	-1.7174	0.500274	-3.42732	0.000609576	0.0153402
ENSG00000249055	TBCAP3	transcribed_processed_pseudogene	4	tubulin folding cofactor A pseudogene 3	3.3095	-1.7167	0.643664	-2.57916	0.00990418
ENSG00000233012	HDAC1P2	transcribed_processed_pseudogene	1	histone deacetylase 1 pseudogene 2	100.911	-1.71665	0.484188	-3.56879	0.000358627	0.0115208
ENSG00000260350	AC012173.1	lncRNA	16	novel transcript, antisense to PMM2	57.3906	-1.71572	0.437134	-3.93752	8.23268e-05	0.00488598
ENSG00000201666	AC121343.1	snoRNA	X		6.6364	-1.71555	0.653408	-2.61895	0.00882	0.067643
ENSG00000260949	AP006545.1	lncRNA	8	novel transcript, overlapping to EIF4EBP1	72.3156	-1.71396	0.433917	-3.96196	7.43362e-05	0.0046837
ENSG00000239641	PLS1-AS1	lncRNA	3	PLS1 antisense RNA 1	3.66397	-1.71372	0.721625	-2.37719	0.0174453
ENSG00000196900	TEX43	protein_coding	5	testis expressed 43	2.83167	-1.71265	0.721484	-2.30483	0.0211759
ENSG00000287109	AP000224.1	lncRNA	21	novel transcript, antisense to JAM2	5.27436	-1.71235	0.556297	-2.99093	0.0027813	0.0358298
ENSG00000269356	AL356740.2	lncRNA	13	novel transcript	15.4867	-1.71225	0.448562	-3.80171	0.0001437	0.0068526
ENSG00000238061	AL356273.2	processed_pseudogene	1	proteasome (prosome, macropain) 26S subunit, non-ATPase, 7 (Mov34 homolog) (PSMD7) pseudogene	9.1693	-1.71222	0.504957	-3.3471	0.000816612	0.0181304
ENSG00000249206	GCNT1P2	processed_pseudogene	5	glucosaminyl (N-acetyl) transferase 1, core 2 pseudogene 2	4.1533	-1.71073	0.690337	-2.45014	0.0142801
ENSG00000230398	HINT2P1	processed_pseudogene	3	histidine triad nucleotide binding protein 2 pseudogene 1	9.77568	-1.71059	0.712998	-2.48152	0.0130823	0.0842071
ENSG00000226334	AL359182.1	lncRNA	9	novel transcript	13.1642	-1.70976	0.59187	-2.82955	0.00466136	0.047961
ENSG00000204956	PCDHGA1	protein_coding	5	protocadherin gamma subfamily A, 1	45.7075	-1.70938	0.364843	-4.67742	2.90513e-06	0.000861209
ENSG00000213076	AL627422.1	processed_pseudogene	6	SNARE Vti1a-beta protein pseudogene	3.11187	-1.70878	0.681916	-2.81345	0.00490125
ENSG00000221042	AL158040.1	ribozyme	10		3.76361	-1.70721	0.692331	-2.63626	0.00838243
ENSG00000257509	AC073487.1	lncRNA	12	novel transcript, sense intronic to SARNP	20.7554	-1.70674	0.536229	-3.21721	0.00129444	0.0232099
ENSG00000274893	AL136317.2	lncRNA	9	novel transcript	3.16587	-1.70633	0.749419	-2.365	0.01803
ENSG00000202411	RNA5SP259	rRNA_pseudogene	8	RNA, 5S ribosomal pseudogene 259	4.84714	-1.70614	0.605293	-2.68271	0.00730284
ENSG00000258739	ENO1P2	transcribed_processed_pseudogene	15	enolase 1 pseudogene 2	62.9081	-1.70589	0.399194	-4.28135	1.85761e-05	0.0024639
ENSG00000229694	LINC00484	lncRNA	9	long intergenic non-protein coding RNA 484	2.26217	-1.70532	0.719326	-2.412	0.0158654
ENSG00000196834	POTEI	protein_coding	2	POTE ankyrin domain family member I	12.8817	-1.70434	0.655056	-2.68022	0.00735731	0.0611305
ENSG00000207248	RNU6-1005P	snRNA	16	RNA, U6 small nuclear 1005, pseudogene	4.67729	-1.70406	0.603718	-2.72867	0.00635903
ENSG00000222078	RN7SKP110	misc_RNA	6	RN7SK pseudogene 110	8.25004	-1.70233	0.587364	-2.88735	0.00388506	0.0433452
ENSG00000170161	AL512625.1	lncRNA	9	uncharacterized LOC554249	62.3489	-1.70088	0.568852	-3.0253	0.00248386	0.0334884
ENSG00000148483	TMEM236	protein_coding	10	transmembrane protein 236	9.51416	-1.69846	0.507513	-3.2986	0.000971683	0.0196509
ENSG00000281756	C2-AS1	lncRNA	6	C2 antisense RNA 1	2.15374	-1.69779	0.699574	-2.26593	0.0234556
ENSG00000249626	AC024560.2	processed_pseudogene	3	protein phosphatase 4, regulatory subunit 2 (PPP4R2) pseudogene	1.84441	-1.69776	0.741094	-2.37148	0.0177171
ENSG00000254659	LINC02715	lncRNA	11	long intergenic non-protein coding RNA 2715	1.39713	-1.69527	0.752126	-2.32126	0.0202731
ENSG00000252757	RN7SKP96	misc_RNA	4	RN7SK pseudogene 96	8.22569	-1.69419	0.651725	-2.6537	0.00796156	0.0637731
ENSG00000255026	AC136475.3	lncRNA	11	novel transcript	7.45381	-1.69296	0.729062	-2.21674	0.0266407	0.126696
ENSG00000279502	AC016542.2	TEC	10	TEC	10.1946	-1.69251	0.559625	-3.02823	0.00245989	0.0333117
ENSG00000279425	AC092279.2	TEC	19	TEC	115.489	-1.69214	0.364769	-4.64897	3.33597e-06	0.000950791
ENSG00000282100	HSP90AB4P	processed_pseudogene	15	heat shock protein 90 alpha family class B member 4, pseudogene	21.9579	-1.69058	0.475595	-3.56879	0.000358628	0.0115208
ENSG00000231587	SNORD62B	snoRNA	9	small nucleolar RNA, C/D box 62B	11.6175	-1.69024	0.49623	-3.38307	0.000716809	0.0168295
ENSG00000252230	AC020910.1	snoRNA	19		2.54552	-1.68882	0.724663	-2.40086	0.0163566
ENSG00000280067	AC023818.1	TEC	16	novel transcript	9.79339	-1.68878	0.498623	-3.35504	0.000793535	0.017841
ENSG00000287867	AC007402.2	lncRNA	2	novel transcript	29.0395	-1.68859	0.622582	-2.75763	0.00582224	0.0537729
ENSG00000279568	AC093525.9	TEC	16	tec	11.2746	-1.68839	0.52532	-3.21079	0.00132371	0.0235149
ENSG00000215120	SOCS6P1	processed_pseudogene	X	SOCS6 pseudogene 1	4.561	-1.68798	0.699656	-2.26028	0.0238036
ENSG00000285886	AC211476.6	lncRNA	7	novel transcript	15.127	-1.68749	0.528809	-3.19176	0.00141407	0.0242833
ENSG00000252756	RNU6-577P	snRNA	2	RNA, U6 small nuclear 577, pseudogene	4.39794	-1.68727	0.613941	-2.6849	0.00725521
ENSG00000224442	RPL4P7	processed_pseudogene	2	ribosomal protein L4 pseudogene 7	7.59053	-1.68713	0.662312	-2.5926	0.00952536	0.0707289
ENSG00000285606	AC079200.1	lncRNA	8	novel transcript	1.52211	-1.68542	0.755691	-1.96446	0.0494766
ENSG00000225334	LINC02813	lncRNA	1	long intergenic non-protein coding RNA 2813	22.1907	-1.68507	0.517856	-3.27352	0.00106217	0.020679
ENSG00000286932	AC013716.1	lncRNA	2	novel transcript, sense intronic to LRRTM4	41.7786	-1.68484	0.552873	-3.06208	0.00219802	0.0312867
ENSG00000207653	MIR558	miRNA	2	microRNA 558	2.54763	-1.68302	0.699193	-2.31111	0.0208269
ENSG00000263494	AC004702.1	lncRNA	17	novel transcript	2.91324	-1.68286	0.719281	-2.59808	0.00937464
ENSG00000279358	AP002833.3	TEC	11	TEC	77.3137	-1.6826	0.483346	-3.50707	0.000453069	0.0128267
ENSG00000279885	AP005060.1	TEC	18	novel transcript	20.4973	-1.68158	0.511138	-3.30898	0.000936357	0.0194538
ENSG00000261832	AC138894.1	protein_coding	16	novel protein	4.62217	-1.6811	0.649513	-2.57254	0.0100957
ENSG00000239402	CYP4F62P	transcribed_unprocessed_pseudogene	2	cytochrome P450 family 4 subfamily F member 62, pseudogene	2.04282	-1.67815	0.755554	-2.3568	0.018433
ENSG00000169896	ITGAM	protein_coding	16	integrin subunit alpha M	11.8306	-1.67737	0.523561	-3.16197	0.00156705	0.0257253
ENSG00000250252	LINC02430	lncRNA	4	long intergenic non-protein coding RNA 2430	4.98449	-1.67718	0.718571	-2.2696	0.023232	0.117171
ENSG00000271553	AC018638.7	lncRNA	7	novel transcript	37.9784	-1.67615	0.380648	-4.40018	1.08159e-05	0.0018802
ENSG00000228463	AP006222.1	transcribed_processed_pseudogene	1	ribosomal protein L23a (RPL23A) pseudogene	22.5596	-1.67499	0.594658	-2.81615	0.00486023	0.0488692
ENSG00000287883	AC093627.22	lncRNA	7	novel transcript	1.61462	-1.67394	0.737499	-2.43847	0.0147494
ENSG00000267504	AC090236.2	lncRNA	18	novel transcript, sense intronic to NEDD4L	28.6261	-1.67376	0.470416	-3.56501	0.00036384	0.0116032
ENSG00000167210	LOXHD1	protein_coding	18	lipoxygenase homology domains 1	146.914	-1.67301	0.634161	-2.73275	0.00628074	0.0558704
ENSG00000279829	AC015959.1	TEC	18	TEC	22.6132	-1.67272	0.423129	-3.95633	7.61091e-05	0.0047348
ENSG00000264757	MIR3198-1	miRNA	22	microRNA 3198-1	2.29265	-1.67114	0.721195	-2.5283	0.0114615
ENSG00000124253	PCK1	protein_coding	20	phosphoenolpyruvate carboxykinase 1	6.94281	-1.67085	0.568999	-2.87101	0.00409163	0.0445625
ENSG00000199135	MIR101-1	miRNA	1	microRNA 101-1	3.80647	-1.67047	0.699901	-2.5664	0.0102759
ENSG00000254362	AC011726.2	lncRNA	8	novel transcript	11.9954	-1.67028	0.513439	-3.24497	0.00117463	0.0219522
ENSG00000037965	HOXC8	protein_coding	12	homeobox C8	2.35413	-1.66942	0.738004	-2.06279	0.0391324
ENSG00000214132	AC094103.1	processed_pseudogene	5	nucleoporin 50kDa (NUP50) pseudogene	23.2227	-1.66857	0.622558	-2.72549	0.00642068	0.0566055
ENSG00000181616	OR52H1	protein_coding	11	olfactory receptor family 52 subfamily H member 1	4.20218	-1.66842	0.631397	-2.5863	0.00970136
ENSG00000280392	AC007496.3	TEC	16	novel transcript	52.2847	-1.66701	0.388839	-4.29744	1.72779e-05	0.00240624
ENSG00000227436	FCF1P1	processed_pseudogene	7	FCF1 pseudogene 1	12.6239	-1.66585	0.450038	-3.67441	0.000238401	0.00926063
ENSG00000200095	RNU6-181P	snRNA	15	RNA, U6 small nuclear 181, pseudogene	3.9915	-1.66503	0.670229	-2.45439	0.0141126
ENSG00000267287	AC068473.3	lncRNA	18	novel transcript	3.0104	-1.66431	0.731963	-2.06986	0.0384656
ENSG00000261441	AC124068.2	lncRNA	15	novel transcript, antisense to POLG	147.58	-1.66249	0.566904	-2.89229	0.00382447	0.04306
ENSG00000120669	SOHLH2	protein_coding	13	spermatogenesis and oogenesis specific basic helix-loop-helix 2	10.0194	-1.66178	0.701108	-2.46362	0.0137543	0.0868899
ENSG00000278811	LINC00624	lncRNA	1	long intergenic non-protein coding RNA 624	6.23536	-1.66104	0.666979	-2.42446	0.0153313	0.0925346
ENSG00000276770	MIR6780B	miRNA	6	microRNA 6780b	3.66133	-1.66092	0.679574	-2.79737	0.00515199
ENSG00000253008	MIR2355	miRNA	2	microRNA 2355	5.80776	-1.65997	0.598085	-2.74387	0.00607196	0.0550406
ENSG00000185974	GRK1	protein_coding	13	G protein-coupled receptor kinase 1	14.1214	-1.65967	0.491151	-3.36009	0.000779179	0.0176185
ENSG00000272836	AL022328.1	lncRNA	22	novel transcript, antisense to SELO	10.7229	-1.6594	0.488949	-3.36914	0.000754019	0.0173992
ENSG00000287054	AC113410.5	lncRNA	5	novel transcript, antisense to ZCCHC10	12.3743	-1.65928	0.659331	-2.38668	0.0170015	0.0980988
ENSG00000204961	PCDHA9	protein_coding	5	protocadherin alpha 9	334.401	-1.65913	0.434371	-3.83149	0.00012737	0.00635839
ENSG00000008438	PGLYRP1	protein_coding	19	peptidoglycan recognition protein 1	10.0395	-1.65883	0.75131	-2.09601	0.0360817	0.150306
ENSG00000205056	LINC02397	lncRNA	12	long intergenic non-protein coding RNA 2397	36.2604	-1.65856	0.708697	-2.26325
ENSG00000275757	5_8S_rRNA	rRNA	KI270733.1	5.8S ribosomal RNA	20.7586	-1.65841	0.715889	-2.72512	0.00642782	0.0566055
ENSG00000213215	OR2F1	protein_coding	7	olfactory receptor family 2 subfamily F member 1	0.915383	-1.658	0.756774	-2.03188	0.0421657
ENSG00000232184	AL662889.1	lncRNA	1	novel transcript	10.4938	-1.65694	0.594754	-2.77871	0.00545756	0.0519698
ENSG00000279044	AC007787.2	TEC	19	TEC	26.5171	-1.65647	0.607225	-2.79928	0.00512175	0.0502156
ENSG00000279995	AC139792.3	TEC	5	TEC	6.7546	-1.65613	0.579285	-2.81579	0.00486576	0.048899
ENSG00000248923	MTND5P11	processed_pseudogene	5	MT-ND5 pseudogene 11	33.3824	-1.65551	0.581444	-2.84179	0.00448614	0.0468519
ENSG00000274765	AC018926.1	lncRNA	15	novel transcript, sense intronic to CCPG1	4.6281	-1.65496	0.587314	-2.74885	0.0059805
ENSG00000200528	RNU6-1331P	snRNA	8	RNA, U6 small nuclear 1331, pseudogene	2.73964	-1.65469	0.686075	-2.52176	0.0116769
ENSG00000233072	RPS15AP6	processed_pseudogene	1	ribosomal protein S15a pseudogene 6	8.31524	-1.65404	0.619165	-2.70059	0.00692174	0.0592798
ENSG00000244356	RN7SL398P	misc_RNA	10	RNA, 7SL, cytoplasmic 398, pseudogene	4.29561	-1.65353	0.6899	-2.40197	0.0163071
ENSG00000237887	RPL23AP32	processed_pseudogene	2	ribosomal protein L23a pseudogene 32	30.624	-1.65198	0.471106	-3.5179	0.000434973	0.0126744
ENSG00000206676	Y_RNA	misc_RNA	15	Y RNA	14.2885	-1.65116	0.569175	-2.90934	0.00362195	0.0416405
ENSG00000260859	AC025280.1	lncRNA	16	novel transcript, sense intronic to CRISPLD2	4.62946	-1.64932	0.692582	-2.28247	0.0224619
ENSG00000272128	AP006545.2	lncRNA	8	novel transcript	15.0467	-1.64909	0.453256	-3.62118	0.000293259	0.0103574
ENSG00000250197	HMGN1P15	processed_pseudogene	5	high mobility group nucleosome binding domain 1 pseudogene 15	15.4264	-1.64897	0.484912	-3.39246	0.000692691	0.0164521
ENSG00000248851	AC006427.1	processed_pseudogene	4	fibroblast growth factor binding protein 1 (FGFBP1) pseudogene	3.17756	-1.64872	0.713056	-2.4605	0.0138743
ENSG00000258419	AC022469.1	lncRNA	14	novel transcript, sense intronic to NRXN3	25.7506	-1.64741	0.625796	-2.65526	0.00792473	0.0636536
ENSG00000239249	RN7SL757P	misc_RNA	22	RNA, 7SL, cytoplasmic 757, pseudogene	4.54955	-1.64728	0.64476	-2.54479	0.0109344
ENSG00000225111	AC083900.1	lncRNA	2	novel transcript	3.05077	-1.64687	0.675183	-2.38785	0.0169474
ENSG00000278983	AC048380.2	TEC	18	TEC	66.7906	-1.64681	0.414885	-3.99116	6.57503e-05	0.00450042
ENSG00000207142	Y_RNA	misc_RNA	12	Y RNA	2.43046	-1.64665	0.747119	-2.22615	0.0260042
ENSG00000237054	PRMT5-AS1	lncRNA	14	PRMT5 antisense RNA 1	15.8297	-1.64661	0.586331	-2.79023	0.00526708	0.0508674
ENSG00000233708	AL512353.2	processed_pseudogene	1	epidermodysplasia verruciformis 1 (EVER1) pseudogene	1.28949	-1.64621	0.752508	-2.07665	0.0378339
ENSG00000260797	AC106734.1	processed_pseudogene	16	MAD2 mitotic arrest deficient-like 1 (yeast) (MAD2L1) pseudogene	1.17366	-1.64598	0.753043	-2.04755	0.0406043
ENSG00000200731	RNU1-124P	snRNA	8	RNA, U1 small nuclear 124, pseudogene	3.65561	-1.64436	0.643014	-2.48747	0.0128654
ENSG00000249722	AC025752.1	lncRNA	5	novel transcript	1.51592	-1.64411	0.75643	-2.11046	0.0348189
ENSG00000283945	LINC00032	transcribed_unprocessed_pseudogene	9	long intergenic non-protein coding RNA 32	99.6674	-1.64389	0.479991	-3.4251	0.000614573	0.0153556
ENSG00000267568	AC016168.2	lncRNA	17	novel transcript	7.25142	-1.64382	0.571998	-2.81313	0.00490617	0.0490759
ENSG00000273165	AL121652.1	lncRNA	2	novel transcript	11.2021	-1.64321	0.49114	-3.30947	0.000934735	0.0194493
ENSG00000279638	AC008873.1	TEC	5	TEC	3.35184	-1.64313	0.659552	-2.41792	0.0156093
ENSG00000285571	AL513548.4	lncRNA	6	novel transcript	11.6803	-1.64305	0.620235	-2.69294	0.00708247	0.059984
ENSG00000236141	AC013727.2	lncRNA	2	novel transcript	15.9636	-1.64174	0.696526	-2.34351	0.019103	0.10435
ENSG00000234358	AC003080.1	processed_pseudogene	7	ribosomal protein L8 (RPL8) pseudogene	13.4429	-1.64053	0.493001	-3.32763	0.000875896	0.0187013
ENSG00000213137	ARF1P2	processed_pseudogene	12	ADP ribosylation factor 1 pseudogene 2	11.5032	-1.64021	0.570371	-2.89941	0.00373861	0.042405
ENSG00000224067	AL354877.1	processed_pseudogene	9	pseudogene similar to part of HLA-B associated transcript 2 (BAT2)	6.56772	-1.63977	0.666745	-2.5076	0.0121555	0.0806656
ENSG00000232097	AC079781.3	processed_pseudogene	7	novel pseudogene	14.0476	-1.63953	0.530632	-3.11402	0.00184558	0.0281676
ENSG00000266909	SLC25A6P4	processed_pseudogene	18	solute carrier family 25 member 6 pseudogene 4	7.33402	-1.6384	0.678454	-2.51094	0.0120411	0.0802011
ENSG00000167880	EVPL	protein_coding	17	envoplakin	7.63495	-1.63737	0.678793	-2.424	0.0153507	0.0925346
ENSG00000223883	LINC01707	lncRNA	1	long intergenic non-protein coding RNA 1707	7.48916	-1.63436	0.653733	-2.45916	0.0139261	0.0873926
ENSG00000262202	AC007952.4	lncRNA	17	novel transcript	69.3421	-1.63369	0.675581	-2.42248	0.0154151	0.0927444
ENSG00000260392	AC090518.1	lncRNA	15	novel transcript	3.08364	-1.63359	0.7539	-2.40167	0.0163206
ENSG00000227291	AC092170.1	processed_pseudogene	2	pseudogene similar to part of golgi autoantigen, golgin subfamily a, 4 GOLGA4	2.85021	-1.63272	0.718013	-2.41672	0.0156612
ENSG00000264480	MIR4714	miRNA	15	microRNA 4714	3.06064	-1.63258	0.706856	-2.58411	0.00976311
ENSG00000287275	AC011451.4	lncRNA	19	novel transcript	21.7374	-1.63153	0.361098	-4.49418	6.98387e-06	0.00146916
ENSG00000265195	MIR4312	miRNA	15	microRNA 4312	13.5993	-1.63089	0.509774	-3.20955	0.00132944	0.0235447
ENSG00000261687	AC068724.1	lncRNA	15	novel transcript, antisense to TMEM62	21.2701	-1.63073	0.414794	-3.92691	8.60429e-05	0.0050095
ENSG00000130675	MNX1	protein_coding	7	motor neuron and pancreas homeobox 1	6.98525	-1.63051	0.607707	-2.66611	0.00767348	0.0624368
ENSG00000220575	HTR5A-AS1	lncRNA	7	HTR5A antisense RNA 1	33.2826	-1.63044	0.656495	-2.48485	0.0129607	0.0837098
ENSG00000256981	AC134349.2	unprocessed_pseudogene	12	taste receptor, type 2, member 18 pseudogene	37.8138	-1.6294	0.395712	-4.11729	3.83356e-05	0.00356209
ENSG00000259664	LINC02254	lncRNA	15	long intergenic non-protein coding RNA 2254	16.5096	-1.62927	0.692417	-2.32757	0.0199349	0.106881
ENSG00000279181	AC110801.1	TEC	2	TEC	4.66332	-1.62591	0.757707	-2.02662	0.0427008
ENSG00000248936	AC027607.1	lncRNA	4	putatitive novel transcript	4.05255	-1.62561	0.624749	-2.55177	0.0107177
ENSG00000202150	RNU6-407P	snRNA	20	RNA, U6 small nuclear 407, pseudogene	4.2858	-1.6238	0.603023	-2.62906	0.0085621
ENSG00000127325	BEST3	protein_coding	12	bestrophin 3	320.708	-1.6231	0.584004	-2.77205	0.00557049	0.0525286
ENSG00000087237	CETP	protein_coding	16	cholesteryl ester transfer protein	6.34838	-1.62283	0.642507	-2.47921	0.0131672	0.0845536
ENSG00000280406	AC104985.3	TEC	18	TEC	30.2455	-1.6222	0.478212	-3.37247	0.000744968	0.0172589
ENSG00000255622	PCDHB17P	transcribed_unprocessed_pseudogene	5	protocadherin beta 17 pseudogene	74.9912	-1.62174	0.408478	-3.97922	6.91417e-05	0.00458035
ENSG00000246095	LINC01096	lncRNA	4	long intergenic non-protein coding RNA 1096	4.09499	-1.62154	0.75754	-1.94685	0.0515527
ENSG00000268533	AC003002.2	protein_coding	19	novel protein	7.16604	-1.62103	0.498398	-3.19231	0.00141141	0.0242772
ENSG00000256937	KRT17P8	processed_pseudogene	12	keratin 17 pseudogene 8	10.2106	-1.61988	0.581634	-2.81391	0.00489434	0.0490455
ENSG00000276744	AC105137.2	lncRNA	15	novel transcript, sense intronic to SIN3A	22.2367	-1.6188	0.420502	-3.84228	0.000121896	0.00618588
ENSG00000237300	MTCO1P19	processed_pseudogene	X	MT-CO1 pseudogene 19	3.91287	-1.61768	0.632033	-2.50502	0.0122445
ENSG00000276754	AC006111.3	lncRNA	16	novel transcript, antisense to TRAP1	2.41349	-1.61741	0.741796	-2.42408	0.0153473
ENSG00000198918	RPL39	protein_coding	X	ribosomal protein L39	2092.04	-1.61714	0.48928	-3.31884	0.000903928	0.0189789
ENSG00000269235	ZNF350-AS1	lncRNA	19	ZNF350 antisense RNA 1	49.2845	-1.61689	0.340391	-4.74399	2.09549e-06	0.00071337
ENSG00000242931	RPL7P49	processed_pseudogene	17	ribosomal protein L7 pseudogene 49	19.1792	-1.61602	0.451057	-3.59112	0.000329256	0.0109207
ENSG00000132204	LINC00470	lncRNA	18	long intergenic non-protein coding RNA 470	10.2049	-1.61591	0.715222	-2.30803	0.0209975	0.110137
ENSG00000279020	C18orf15	TEC	18	chromosome 18 putative open reading frame 15	25.4804	-1.61588	0.485438	-3.3541	0.00079624	0.017841
ENSG00000242836	MTCO3P35	unprocessed_pseudogene	3	MT-CO3 pseudogene 35	4.5784	-1.61575	0.615366	-2.56868	0.0102088
ENSG00000265160	MIR5003	miRNA	5	microRNA 5003	2.30362	-1.61562	0.721608	-2.46711	0.0136209
ENSG00000241787	MTND4P16	unprocessed_pseudogene	3	MT-ND4 pseudogene 16	5.24366	-1.61559	0.62221	-2.55617	0.0105833	0.0745196
ENSG00000170819	BFSP2	protein_coding	3	beaded filament structural protein 2	6.10122	-1.6155	0.570911	-2.8007	0.00509914	0.0501545
ENSG00000271350	AC103792.1	processed_pseudogene	11	arsA arsenite transporter, ATP-binding, homolog 1 (bacterial), pseudogene	2.68457	-1.6149	0.728529	-2.31342	0.0206995
ENSG00000213950	RPS10P2	processed_pseudogene	20	ribosomal protein S10 pseudogene 2	10.2989	-1.61423	0.635102	-2.58566	0.00971936	0.0713267
ENSG00000265713	AC023389.2	transcribed_processed_pseudogene	17	RNA terminal phosphate cyclase-like 1 (RCL1) pseudogene	23.9378	-1.61345	0.487609	-3.32573	0.000881887	0.0187357
ENSG00000215297	AL354941.1	processed_pseudogene	9	ribosomal protein L7 (RPL7) pseudogene	4.43691	-1.61302	0.622459	-2.54552	0.0109114
ENSG00000115523	GNLY	protein_coding	2	granulysin	6.57968	-1.61277	0.666121	-2.47927	0.0131653	0.0845536
ENSG00000278770	Metazoa_SRP	misc_RNA	17	Metazoan signal recognition particle RNA	3.32645	-1.61272	0.74421	-2.35176	0.0186846
ENSG00000261247	GOLGA8T	protein_coding	15	golgin A8 family member T	3.60084	-1.61185	0.676767	-2.38164	0.0172358
ENSG00000281772	AC019226.2	TEC	2	TEC	3.36996	-1.61149	0.674493	-2.31421	0.0206559
ENSG00000259287	AC010809.1	lncRNA	15	novel transcript, antisense to RYR3	6.79235	-1.6114	0.546165	-2.91843	0.00351793	0.0409246
ENSG00000254556	AF131215.2	lncRNA	8	novel transcript	44.7502	-1.61139	0.39649	-4.08453	4.41667e-05	0.00383107
ENSG00000235760	MSH2-OT1	lncRNA	2	MSH2 overlapping transcript 1	30.1032	-1.61133	0.458017	-3.53716	0.000404449	0.0122087
ENSG00000252427	AC115088.1	snoRNA	11		4.18056	-1.61081	0.707419	-2.50113	0.0123799
ENSG00000202324	RNA5SP366	rRNA_pseudogene	12	RNA, 5S ribosomal pseudogene 366	2.31557	-1.61026	0.705258	-2.51205	0.0120031
ENSG00000244257	PKD1P1	unprocessed_pseudogene	16	polycystin 1, transient receptor potential channel interacting pseudogene 1	13.8797	-1.61023	0.554392	-2.92361	0.00345998	0.0406946
ENSG00000253953	PCDHGB4	protein_coding	5	protocadherin gamma subfamily B, 4	344.205	-1.61019	0.72573	-2.28561	0.0222771	0.114356
ENSG00000231259	ANAPC1P2	unprocessed_pseudogene	2	ANAPC1 pseudogene 2	1.58499	-1.60965	0.756176	-2.15953	0.0308093
ENSG00000286647	AC008459.1	lncRNA	5	novel transcript	17.4759	-1.6096	0.634772	-2.52675	0.0115122	0.0780784
ENSG00000260895	AP003071.1	lncRNA	11	novel transcript	14.1089	-1.6091	0.486578	-3.31902	0.000903344	0.0189789
ENSG00000244021	AC093591.1	processed_pseudogene	4	ribosomal protein L21 (RPL21) pseudogene	5.31155	-1.60749	0.642695	-2.46866	0.0135621	0.0861637
ENSG00000240589	RN7SL258P	misc_RNA	17	RNA, 7SL, cytoplasmic 258, pseudogene	6.44108	-1.60693	0.603864	-2.65697	0.0078847	0.0634061
ENSG00000286066	AC097375.4	lncRNA	4	novel transcript	7.93011	-1.60561	0.549084	-2.89866	0.00374762	0.0424498
ENSG00000279764	AC009102.3	TEC	16	TEC	68.3693	-1.60513	0.389817	-4.14255	3.43459e-05	0.0033763
ENSG00000181211	HECW1-IT1	lncRNA	7	HECW1 intronic transcript 1	78.3512	-1.60408	0.51642	-3.12764	0.00176218	0.02741
ENSG00000266385	AC005899.5	lncRNA	17	novel transcript	19.4873	-1.60353	0.488701	-3.30539	0.000948435	0.0195062
ENSG00000266302	AC098850.3	protein_coding	17	novel transcript	4.23301	-1.6028	0.68367	-2.30531	0.0211492
ENSG00000225671	FCF1P6	processed_pseudogene	1	FCF1 pseudogene 6	3.74378	-1.60241	0.655875	-2.32982	0.0198159
ENSG00000207973	MIR589	miRNA	7	microRNA 589	3.05646	-1.60079	0.683852	-2.6656	0.007685
ENSG00000200840	RNU6-82P	snRNA	13	RNA, U6 small nuclear 82, pseudogene	2.69109	-1.59964	0.726092	-2.33409	0.019591
ENSG00000255118	AP003306.2	lncRNA	11	novel transcript	4.0169	-1.59836	0.601769	-2.5307	0.0113835
ENSG00000217767	NDUFAB1P1	processed_pseudogene	6	NADH:ubiquinone oxidoreductase subunit AB1 pseudogene 1	3.32008	-1.59819	0.753458	-2.43928	0.0147164
ENSG00000235431	AC010991.1	lncRNA	7	novel transcript	86.4876	-1.59778	0.658512	-2.51049	0.0120563	0.080271
ENSG00000243609	RPS2P44	processed_pseudogene	16	ribosomal protein S2 pseudogene 44	18.3269	-1.5959	0.515501	-3.11978	0.00180985	0.0278292
ENSG00000199630	Y_RNA	misc_RNA	6	Y RNA	2.85566	-1.59586	0.707952	-2.38765	0.0169566
ENSG00000182545	RNASE10	protein_coding	14	ribonuclease A family member 10 (inactive)	1.08594	-1.59572	0.757088	-1.89614	0.0579414
ENSG00000251774	RNU6-377P	snRNA	3	RNA, U6 small nuclear 377, pseudogene	6.72161	-1.59434	0.587335	-2.7102	0.00672422	0.0581161
ENSG00000203325	AL445248.1	lncRNA	1	novel transcript	3.49683	-1.59228	0.617014	-2.47931	0.0131636
ENSG00000226454	AL033380.1	lncRNA	6	novel transcript	37.1111	-1.59217	0.565449	-2.89145	0.00383465	0.0431313
ENSG00000256056	AC087257.2	unprocessed_pseudogene	12	chromosome 12 open reading frame 71 (C12orf71) pseudogene	2.80577	-1.59192	0.757145	-1.91177	0.0559062
ENSG00000264647	AC104564.4	lncRNA	17	novel transcript, antisense to ANKRD13B	3.11693	-1.59088	0.611497	-2.49045	0.0127581
ENSG00000207234	RNU6-125P	snRNA	1	RNA, U6 small nuclear 125, pseudogene	9.3415	-1.59071	0.535851	-2.94535	0.00322591	0.0389317
ENSG00000282308	DPRXP3	processed_pseudogene	14	divergent-paired related homeobox pseudogene 3	3.49027	-1.58994	0.629792	-2.45509	0.0140847
ENSG00000267457	AC004223.2	lncRNA	17	novel transcript	8.04815	-1.58877	0.460875	-3.39348	0.000690116	0.0164521
ENSG00000163072	NOSTRIN	protein_coding	2	nitric oxide synthase trafficking	8.82277	-1.58835	0.538976	-2.90865	0.00362995	0.0416934
ENSG00000223656	HMGB3P10	processed_pseudogene	1	high mobility group box 3 pseudogene 10	12.9298	-1.58815	0.569088	-2.77973	0.00544035	0.0518462
ENSG00000264572	MIR4296	miRNA	10	microRNA 4296	9.64131	-1.588	0.564716	-2.83717	0.00455155	0.0472359
ENSG00000257759	AL357153.2	lncRNA	14	novel transcript	9.39839	-1.58786	0.526215	-3.01224	0.00259327	0.0345079
ENSG00000254324	MIR151A	miRNA	8	microRNA 151a	3.87497	-1.58758	0.690778	-2.32478	0.0200838
ENSG00000229359	PIN1P1	transcribed_processed_pseudogene	1	peptidylprolyl cis/trans isomerase, NIMA-interacting 1 pseudogene 1	18.585	-1.58474	0.551604	-2.91072	0.00360594	0.0415344
ENSG00000158482	SNX29P1	unprocessed_pseudogene	16	sorting nexin 29 pseudogene 1	3.90136	-1.58437	0.646115	-2.64825	0.00809098
ENSG00000279662	AC131649.2	TEC	16	TEC	2.90147	-1.584	0.689953	-2.27478	0.0229194
ENSG00000224728	IMPDH1P8	processed_pseudogene	3	inosine monophosphate dehydrogenase 1 pseudogene 8	62.8812	-1.58299	0.352833	-4.50027	6.78664e-06	0.00146536
ENSG00000288062	AL136981.3	lncRNA	9	uncharacterized LOC101929748	20.383	-1.58248	0.507793	-3.08731	0.00201976	0.0298952
ENSG00000251972	RNU6-123P	snRNA	21	RNA, U6 small nuclear 123, pseudogene	11.1137	-1.58188	0.635974	-2.54576	0.0109039	0.075392
ENSG00000252338	RNU6-503P	snRNA	1	RNA, U6 small nuclear 503, pseudogene	5.6015	-1.5817	0.605565	-2.58644	0.00969728	0.0713267
ENSG00000260395	AC092119.1	processed_pseudogene	16	islet cell autoantigen 1, 69kDa (ICA1) pseudogene	1.98439	-1.58155	0.735036	-2.31329	0.0207068
ENSG00000253372	AC016405.1	lncRNA	8	novel transcript	33.3472	-1.58102	0.382277	-4.13884	3.49065e-05	0.00338179
ENSG00000231362	AC069271.1	processed_pseudogene	3	ribosomal protein L39 (RPL39) pseudogene	8.90657	-1.58066	0.596618	-2.68239	0.00730976	0.060936
ENSG00000123201	GUCY1B2	transcribed_unitary_pseudogene	13	guanylate cyclase 1 soluble subunit beta 2 (pseudogene)	18.2243	-1.58034	0.666653	-2.32702	0.0199643	0.106937
ENSG00000260021	AC098934.2	lncRNA	1	novel transcript, antisense to a novel transcript	8.46567	-1.5803	0.548552	-2.79958	0.00511689	0.0502082
ENSG00000117601	SERPINC1	protein_coding	1	serpin family C member 1	8.69496	-1.58028	0.551255	-2.84267	0.00447379	0.046802
ENSG00000273448	AC006480.2	lncRNA	7	novel transcript	39.5806	-1.57927	0.374645	-4.22081	2.4343e-05	0.00277522
ENSG00000272477	AC144521.1	lncRNA	3	novel transcript, sense intronic to SATB1	7.37786	-1.57926	0.52149	-2.96872	0.0029904	0.037435
ENSG00000162641	AKNAD1	protein_coding	1	AKNA domain containing 1	36.7459	-1.57785	0.505544	-3.10382	0.00191042	0.0287277
ENSG00000282742	AC093323.3	TEC	4	TEC	4.24457	-1.57747	0.63624	-2.4206	0.0154948
ENSG00000214903	RPS15AP3	processed_pseudogene	14	ribosomal protein S15a pseudogene 3	14.9272	-1.57571	0.544444	-2.90689	0.00365038	0.0418188
ENSG00000261668	AC093591.2	lncRNA	4	novel transcript, antisense HSPA4L	8.04924	-1.57569	0.545087	-2.88449	0.00392053	0.043581
ENSG00000278685	IQCA1L	protein_coding	7	IQ motif containing with AAA domain 1 like	3.92061	-1.57478	0.688963	-2.28847	0.0221102
ENSG00000206605	RNU6-946P	snRNA	10	RNA, U6 small nuclear 946, pseudogene	2.40976	-1.57432	0.74102	-2.34097	0.0192335
ENSG00000227431	CSE1L-AS1	lncRNA	20	CSE1L antisense RNA 1	2.68553	-1.57386	0.612135	-2.42011	0.0155159
ENSG00000197409	H3C4	protein_coding	6	H3 clustered histone 4	44.9426	-1.57266	0.572818	-2.73331	0.00627022	0.0558261
ENSG00000241535	CBX5P1	processed_pseudogene	3	chromobox 5 pseudogene 1	3.30502	-1.57248	0.647879	-2.36401	0.0180785
ENSG00000227688	HNRNPA3P2	unprocessed_pseudogene	20	heterogeneous nuclear ribonucleoprotein A3 pseudogene 2	3.12838	-1.57186	0.659882	-2.34505	0.0190244
ENSG00000276656	MIR6083	miRNA	3	microRNA 6083	4.70243	-1.57079	0.714741	-2.29893	0.0215088
ENSG00000219553	AL031133.1	processed_pseudogene	6	coiled-coil domain containing 59 (CCDC59) pseudogene	2.67959	-1.57053	0.71846	-2.3262	0.0200077
ENSG00000228793	AL033523.1	lncRNA	6	novel transcript	26.6367	-1.57001	0.495492	-3.16211	0.00156631	0.0257253
ENSG00000279989	AC011815.3	TEC	18	TEC	17.3824	-1.56915	0.496509	-3.1587	0.00158473	0.0259073
ENSG00000241395	RN7SL344P	misc_RNA	1	RNA, 7SL, cytoplasmic 344, pseudogene	3.16243	-1.56829	0.627737	-2.41052	0.01593
ENSG00000229521	MYCBP2-AS2	lncRNA	13	MYCBP2 antisense RNA 2	13.9308	-1.56818	0.485256	-3.20715	0.00134055	0.0235993
ENSG00000134595	SOX3	protein_coding	X	SRY-box transcription factor 3	293.206	-1.56779	0.487722	-3.22408	0.00126378	0.022921
ENSG00000223525	RABGAP1L-IT1	lncRNA	1	RABGAP1L intronic transcript 1	8.76149	-1.56772	0.606308	-2.63015	0.00853479	0.0663904
ENSG00000238658	RNU6-625P	snRNA	17	RNA, U6 small nuclear 625, pseudogene	3.26919	-1.56681	0.67792	-2.26848	0.0232998
ENSG00000240093	AC093627.3	lncRNA	7	novel transcript	3.16569	-1.56529	0.694802	-2.1728	0.0297954
ENSG00000288640	AC005192.1	protein_coding	7	novel protein	3.07673	-1.56489	0.635502	-2.36707	0.0179295
ENSG00000238721	RNU7-194P	snRNA	4	RNA, U7 small nuclear 194 pseudogene	7.54483	-1.56475	0.601172	-2.63278	0.00846886	0.0660914
ENSG00000250490	LINC02145	lncRNA	5	long intergenic non-protein coding RNA 2145	27.0411	-1.56385	0.446779	-3.51339	0.000442423	0.0127788
ENSG00000234289	H2BS1	protein_coding	21	H2B.S histone 1	3.09466	-1.56341	0.757268	-2.38453	0.0171011
ENSG00000203756	TMEM244	protein_coding	6	transmembrane protein 244	4.8239	-1.56224	0.756622	-2.04541	0.0408149
ENSG00000258033	SNX5P2	unprocessed_pseudogene	12	sorting nexin 5 pseudogene 2	23.9862	-1.56222	0.584391	-2.73215	0.00629223	0.0559206
ENSG00000258811	AL583810.2	lncRNA	14	novel transcript	13.6618	-1.56172	0.49011	-3.19801	0.0013838	0.0241116
ENSG00000250420	AACSP1	transcribed_unprocessed_pseudogene	5	acetoacetyl-CoA synthetase pseudogene 1	386.539	-1.56101	0.68782	-2.71956	0.00653684	0.0571269
ENSG00000274204	AL138689.1	lncRNA	13	novel transcript, sense intronic to EFNB2	36.2222	-1.56018	0.584127	-2.72803	0.0063713	0.0563779
ENSG00000162771	FAM71A	protein_coding	1	family with sequence similarity 71 member A	6.75161	-1.55975	0.592358	-2.53676	0.0111883	0.0765597
ENSG00000281469	AC019226.1	TEC	2	TEC	20.859	-1.55922	0.513154	-3.04188	0.00235109	0.0323887
ENSG00000212535	RNU6-808P	snRNA	12	RNA, U6 small nuclear 808, pseudogene	3.75916	-1.55804	0.597113	-2.48324	0.0130195
ENSG00000233061	TTLL7-IT1	lncRNA	1	TTLL7 intronic transcript 1	64.4931	-1.55784	0.4356	-3.58308	0.000339571	0.0111422
ENSG00000163833	FBXO40	protein_coding	3	F-box protein 40	6.52058	-1.55721	0.682606	-2.39808	0.0164813	0.0963447
ENSG00000182759	MAFA	protein_coding	8	MAF bZIP transcription factor A	43.0992	-1.55516	0.479401	-3.23195	0.00122947	0.0225969
ENSG00000256637	LINC01965	lncRNA	2	long intergenic non-protein coding RNA 1965	230.627	-1.5546	0.687673	-2.28452	0.0223407	0.114535
ENSG00000266228	MIR3611	miRNA	10	microRNA 3611	2.41939	-1.5544	0.708196	-2.13426	0.0328217
ENSG00000280092	AC002044.3	TEC	16	novel transcript	4.81746	-1.55337	0.634895	-2.4423	0.0145938
ENSG00000272379	AL008729.2	lncRNA	6	novel transcript	16.0763	-1.55259	0.41371	-3.72444	0.000195753	0.00820187
ENSG00000262492	AC104581.1	processed_pseudogene	17	ribosomal protein L21 (RPL21) pseudogene	4.11364	-1.55249	0.631529	-2.41633	0.015678
ENSG00000265565	MIR3143	miRNA	6	microRNA 3143	4.49602	-1.5497	0.621712	-2.37771	0.0174206
ENSG00000199077	MIR129-2	miRNA	11	microRNA 129-2	4.00091	-1.5492	0.657734	-2.3128	0.0207335
ENSG00000279189	AP003972.1	TEC	11	novel transcript	23.6007	-1.54885	0.56812	-2.76537	0.00568587	0.053108
ENSG00000288082	AC023787.3	lncRNA	2	novel transcript	4.69027	-1.54836	0.716194	-2.07065	0.0383912
ENSG00000243005	RN7SL16P	misc_RNA	4	RNA, 7SL, cytoplasmic 16, pseudogene	9.52612	-1.54823	0.522959	-2.96016	0.00307476	0.0380633
ENSG00000263916	AC100778.2	lncRNA	18	novel transcript, sense intronic to C18orf32	19.6321	-1.54723	0.383195	-4.03081	5.55853e-05	0.00417917
ENSG00000239921	LINC01471	lncRNA	3	long intergenic non-protein coding RNA 1471	13.7908	-1.54603	0.566124	-2.76797	0.00564063	0.0528969
ENSG00000278668	AC005899.7	lncRNA	17	novel transcript	16.7433	-1.54551	0.471869	-3.28924	0.0010046	0.0200519
ENSG00000186529	CYP4F3	protein_coding	19	cytochrome P450 family 4 subfamily F member 3	3.67807	-1.54499	0.680421	-2.13226	0.0329854
ENSG00000233048	LINC01722	lncRNA	20	long intergenic non-protein coding RNA 1722	2.3828	-1.54341	0.744706	-1.98834	0.046774
ENSG00000219712	AL357054.1	processed_pseudogene	6	novel serine/threonine kinase pseudogene	14.9724	-1.54269	0.513323	-3.03352	0.00241715	0.0329876
ENSG00000286620	AC239860.3	TEC	1	TEC	3.7474	-1.54194	0.740958	-2.02893	0.0424653
ENSG00000265986	MIR4735	miRNA	1	microRNA 4735	1.79595	-1.54164	0.754994	-2.17844	0.0293733
ENSG00000206127	GOLGA8O	protein_coding	15	golgin A8 family member O	3.36816	-1.54071	0.685336	-2.26221	0.0236846
ENSG00000287064	AL606500.1	lncRNA	1	novel transcript	8.90848	-1.54067	0.626415	-2.45311	0.0141627	0.0882637
ENSG00000272236	AL645939.4	lncRNA	6	novel transcript	1.70321	-1.54053	0.743616	-1.88324
ENSG00000274184	AC011815.2	lncRNA	18	novel transcript, antisense to ZSCAN30	42.7151	-1.5399	0.402612	-3.82485	0.000130852	0.00642747
ENSG00000276724	AC123768.3	lncRNA	15	novel transcript	2.32159	-1.53901	0.757333	-2.05428	0.0399485
ENSG00000199366	Y_RNA	misc_RNA	18	Y RNA	2.55196	-1.53889	0.688665	-2.13614	0.0326682
ENSG00000278893	AC010533.1	TEC	16	novel transcript	34.0319	-1.5385	0.51944	-2.96801	0.00299736	0.0374838
ENSG00000112414	ADGRG6	protein_coding	6	adhesion G protein-coupled receptor G6	337.373	-1.53848	0.564304	-2.73342	0.00626811	0.0558261
ENSG00000283097	AL159152.1	TEC	13	TEC	17.3119	-1.53711	0.734881	-2.06178	0.0392282	0.157369
ENSG00000277053	GTF2IP1	transcribed_unprocessed_pseudogene	7	general transcription factor IIi pseudogene 1	306.354	-1.53707	0.42673	-3.60383	0.000313564	0.0106157
ENSG00000200502	Y_RNA	misc_RNA	9	Y RNA	9.28691	-1.53674	0.581783	-2.67392	0.00749703	0.0615817
ENSG00000224950	AL390066.1	lncRNA	1	novel transcript	6.86918	-1.53616	0.555866	-2.75617	0.00584828	0.0539102
ENSG00000267285	AC004672.2	lncRNA	12	novel transcript, sense intronic to ERC1	4.85954	-1.53564	0.651265	-2.37688	0.0174596
ENSG00000279410	AC099494.1	TEC	16	novel transcript	10.9402	-1.53333	0.480292	-3.17879	0.00147893	0.0250693
ENSG00000215720	MFFP1	processed_pseudogene	1	MFF pseudogene 1	2.00517	-1.53257	0.702691	-1.91325	0.0557158
ENSG00000267244	AC012615.6	lncRNA	19	novel transcript, antisense to REXO1	2.89855	-1.53085	0.673731	-2.25286	0.0242679
ENSG00000287025	AC079117.1	lncRNA	2	novel transcript, sense intronic to LRRTM4	20.3999	-1.5295	0.592872	-2.57953	0.00989344	0.0719779
ENSG00000213713	PIGCP1	processed_pseudogene	11	phosphatidylinositol glycan anchor biosynthesis class C pseudogene 1	2.48384	-1.52944	0.696629	-2.04211	0.0411407
ENSG00000271608	AL391646.1	processed_pseudogene	6	MACRO domain containing 2 (MACROD2) pseudogene	2.40541	-1.52944	0.713298	-2.09586	0.0360942
ENSG00000214988	RPL7AP26	processed_pseudogene	4	ribosomal protein L7a pseudogene 26	13.3673	-1.52914	0.592405	-2.61359	0.00895955	0.0679899
ENSG00000243915	THAP12P2	processed_pseudogene	3	THAP domain containing 12 pseudogene 2	33.8059	-1.52877	0.552113	-2.7964	0.00516755	0.0504629
ENSG00000237273	RSL24D1P8	processed_pseudogene	19	ribosomal L24 domain containing 1 pseudogene 8	6.032	-1.52847	0.564149	-2.66499	0.00769912	0.062531
ENSG00000228423	AL357552.2	lncRNA	1	novel transcript	21.7776	-1.52805	0.411978	-3.71867	0.000200278	0.00827827
ENSG00000265112	MIR3153	miRNA	9	microRNA 3153	6.14641	-1.52778	0.616896	-2.44559	0.0144615	0.0893255
ENSG00000279785	AC008267.7	TEC	7	TEC	2.32319	-1.52622	0.730582	-2.36207	0.0181732
ENSG00000135048	CEMIP2	protein_coding	9	cell migration inducing hyaluronidase 2	1727.59	-1.52419	0.437983	-3.47796
ENSG00000284015	MIR1281	miRNA	22	microRNA 1281	29.7481	-1.52366	0.404782	-3.7704	0.000162985	0.007398
ENSG00000268460	AC006262.1	lncRNA	19	novel transcript	15.6232	-1.52323	0.697433	-2.33949	0.01931	0.105009
ENSG00000272023	AC010240.3	lncRNA	5	novel transcript	7.39728	-1.52232	0.55835	-2.70081	0.00691702	0.0592798
ENSG00000200455	RNU6-1112P	snRNA	4	RNA, U6 small nuclear 1112, pseudogene	2.86694	-1.52227	0.735755	-2.21799	0.0265554
ENSG00000226318	RPS3AP38	processed_pseudogene	10	RPS3A pseudogene 38	31.7934	-1.52184	0.438516	-3.47673	0.00050757	0.0137927
ENSG00000202222	Y_RNA	misc_RNA	1	Y RNA	12.2476	-1.52115	0.465454	-3.25141	0.00114833	0.0216472
ENSG00000280148	AL049844.3	protein_coding	6	novel transcript	1.14972	-1.52096	0.755299	-1.81053	0.0702134
ENSG00000242756	RHOT1P3	processed_pseudogene	13	ras homolog family member T1 pseudogene 3	3.76506	-1.52089	0.640919	-2.29827	0.0215462
ENSG00000270883	AC080078.2	lncRNA	4	novel transcript	4.41333	-1.52038	0.618192	-2.41886	0.0155691
ENSG00000273381	AL158071.4	lncRNA	9	novel transcript	54.5688	-1.51994	0.4426	-3.45479	0.000550715	0.0145277
ENSG00000164093	PITX2	protein_coding	4	paired like homeodomain 2	2.97023	-1.51968	0.711307	-2.09115	0.0365144
ENSG00000228613	AC141930.1	lncRNA	2	novel transcript	2.20222	-1.51929	0.686644	-2.14178	0.0322109
ENSG00000113212	PCDHB7	protein_coding	5	protocadherin beta 7	105.923	-1.51926	0.380587	-3.99512	6.46622e-05	0.00445207
ENSG00000252814	RN7SKP233	misc_RNA	16	RN7SK pseudogene 233	1.7397	-1.5179	0.74529	-2.21973	0.0264371
ENSG00000286855	AC074024.1	lncRNA	7	novel transcript	18.5775	-1.51769	0.507876	-2.98211	0.0028627	0.036446
ENSG00000214273	AGGF1P1	processed_pseudogene	4	angiogenic factor with G-patch and FHA domains 1 pseudogene 1	4.37425	-1.51727	0.750988	-2.02762	0.0425994
ENSG00000249876	AC010285.2	processed_pseudogene	5	DnaJ (Hsp40) homolog, subfamily B, member 6 (DNAJB6) pseudogene	12.7283	-1.51684	0.458961	-3.30039	0.000965507	0.0196357
ENSG00000226053	LINC01776	lncRNA	1	long intergenic non-protein coding RNA 1776	23.1325	-1.51679	0.427987	-3.54446	0.000393421	0.0120841
ENSG00000221500	SNORD100	snoRNA	6	small nucleolar RNA, C/D box 100	13.3989	-1.51595	0.459941	-3.285	0.00101981	0.0201749
ENSG00000223584	TVP23CP1	processed_pseudogene	7	TVP23C pseudogene 1	10.1954	-1.51286	0.535389	-2.82865	0.00467443	0.0480208
ENSG00000285596	AC017116.2	lncRNA	7	novel transcript	60.9925	-1.51263	0.466025	-3.26831	0.00108193	0.0208321
ENSG00000279659	AL451064.2	TEC	6	TEC	65.8989	-1.51187	0.298431	-5.06674	4.04695e-07	0.000206656
ENSG00000229989	MIR181A1HG	lncRNA	1	MIR181A1 host gene	455.524	-1.51185	0.379814	-3.98029	6.88316e-05	0.00458035
ENSG00000164651	SP8	protein_coding	7	Sp8 transcription factor	1626.53	-1.50986	0.491948	-3.08084	0.00206416	0.0301878
ENSG00000257531	AC008147.3	transcribed_processed_pseudogene	12	40S ribosomal protein S26 (RPS26) pseudogene	5.90342	-1.50951	0.547028	-2.72215	0.00648586	0.0569395
ENSG00000271860	AL589740.1	lncRNA	6	novel transcript	862.178	-1.50942	0.582912	-2.59022	0.0095914	0.0710256
ENSG00000253894	AC011124.2	lncRNA	8	novel transcript	8.17651	-1.50855	0.556914	-2.68551	0.00724198	0.0606037
ENSG00000241230	RN7SL801P	misc_RNA	5	RNA, 7SL, cytoplasmic 801, pseudogene	8.86016	-1.50838	0.617391	-2.47214	0.0134305	0.0855054
ENSG00000266371	AC079915.1	lncRNA	17	novel transcript, sense intronic NF1	32.2999	-1.50736	0.474772	-3.19138	0.00141597	0.0242855
ENSG00000259594	AC023034.1	lncRNA	15	novel transcript	12.0128	-1.50728	0.536978	-2.80717	0.00499786	0.049585
ENSG00000272076	AC090186.1	lncRNA	8	novel transcript	14.93	-1.50637	0.477409	-3.14147	0.00168104	0.0267906
ENSG00000261449	AC103724.3	lncRNA	8	novel transcript, antisense to AP3M2	8.07841	-1.50611	0.525109	-2.83966	0.00451622	0.0469663
ENSG00000263033	AC007220.1	lncRNA	16	novel transcript	10.9045	-1.50514	0.461002	-3.2568	0.00112678	0.0214429
ENSG00000277795	AC244517.3	processed_pseudogene	5	novel zinc finger pseudogene	10.7106	-1.50511	0.579616	-2.60348	0.00922823	0.0693844
ENSG00000228262	LINC01320	lncRNA	2	long intergenic non-protein coding RNA 1320	6.87179	-1.50492	0.697759	-2.17164	0.0298827	0.13528
ENSG00000267749	AC092068.3	lncRNA	19	novel transcript, sense intronic to GNG7	9.74087	-1.50483	0.606918	-2.53926	0.0111086	0.0761843
ENSG00000282375	AC100797.4	lncRNA	8	novel transcript	19.6153	-1.50428	0.488365	-3.08276	0.00205091	0.0300787
ENSG00000274038	AC007014.2	lncRNA	16	novel transcript, sense intronic to CLEC16A	5.51665	-1.50408	0.546316	-2.68929	0.0071605	0.0603181
ENSG00000277775	H3C7	protein_coding	6	H3 clustered histone 7	1037.74	-1.50369	0.592381	-2.54216	0.011017	0.0758724
ENSG00000235628	TNR-IT1	lncRNA	1	TNR intronic transcript 1	3.34589	-1.50357	0.7237	-2.38649	0.0170103
ENSG00000263813	MIR3679	miRNA	2	microRNA 3679	7.94592	-1.50352	0.648293	-2.39878	0.0164496	0.0962598
ENSG00000264937	AC100830.2	lncRNA	15	novel transcript, antisense to ornithine decarboxylase antizyme 2 OAZ2	3.93673	-1.50332	0.694239	-2.23835	0.0251984
ENSG00000275393	AC018695.6	lncRNA	16	novel transcript, sense intronic to C16orf74	5.93794	-1.50326	0.573316	-2.61684	0.00887474	0.0677362
ENSG00000253041	AL359893.2	snoRNA	9		2.30221	-1.5029	0.726083	-1.93842	0.0525714
ENSG00000274600	RIMBP3B	protein_coding	22	RIMS binding protein 3B	3.03238	-1.50279	0.728026	-2.36758	0.0179047
ENSG00000250472	TRIM36-IT1	lncRNA	5	TRIM36 intronic transcript 1	18.0337	-1.50175	0.560105	-2.70078	0.00691764	0.0592798
ENSG00000127084	FGD3	protein_coding	9	FYVE, RhoGEF and PH domain containing 3	468.632	-1.50167	0.625497	-2.41623	0.0156821	0.0937295
ENSG00000273979	Metazoa_SRP	misc_RNA	22	Metazoan signal recognition particle RNA	2.6328	-1.50146	0.697242	-2.30589	0.0211166
ENSG00000122584	NXPH1	protein_coding	7	neurexophilin 1	1244.66	-1.50139	0.662656	-2.27657	0.0228117	0.11582
ENSG00000274883	Metazoa_SRP	misc_RNA	17	Metazoan signal recognition particle RNA	7.9046	-1.50112	0.593244	-2.54694	0.0108671	0.0752655
ENSG00000188848	BEND4	protein_coding	4	BEN domain containing 4	448.137	-1.50031	0.469196	-3.19016	0.00142194	0.0243387
ENSG00000229238	PPP1R12BP1	unprocessed_pseudogene	Y	protein phosphatase 1 regulatory subunit 12B pseudogene 1	6.67031	-1.49995	0.757267	-2.65088	0.00802824	0.0641339
ENSG00000279841	AC092135.3	TEC	16	novel transcript	37.8158	-1.4998	0.421158	-3.57959	0.000344128	0.0111869
ENSG00000265487	AP001021.2	lncRNA	18	novel transcript, antisense to L3MBTL4	3.85254	-1.49976	0.669062	-2.27606	0.0228424
ENSG00000235748	SEPTIN14P12	processed_pseudogene	1	septin 14 pseudogene 12	8.93008	-1.4997	0.605365	-2.44949	0.0143059	0.0889752
ENSG00000145425	RPS3A	protein_coding	4	ribosomal protein S3A	8825.5	-1.49923	0.476807	-3.15343	0.00161364	0.0261678
ENSG00000279057	AC141586.4	TEC	16	tec	3.49893	-1.49889	0.705357	-2.46168	0.0138287
ENSG00000250257	LDHAL6DP	unprocessed_pseudogene	11	lactate dehydrogenase A like 6D, pseudogene	10.1108	-1.498	0.550059	-2.74509	0.00604941	0.0549803
ENSG00000221562	RNU6ATAC10P	snRNA	5	RNA, U6atac small nuclear 10, pseudogene	5.49838	-1.49723	0.652456	-2.29465	0.021753	0.112558
ENSG00000288087	AC112770.1	lncRNA	3	novel transcript	3.05273	-1.49674	0.757131	-1.91173	0.0559105
ENSG00000134201	GSTM5	protein_coding	1	glutathione S-transferase mu 5	17.3135	-1.49565	0.596897	-2.52431	0.0115925	0.0783845
ENSG00000225738	NRG3-AS1	lncRNA	10	NRG3 antisense RNA 1	14.795	-1.49523	0.735952	-2.00066	0.0454287	0.170756
ENSG00000120160	EQTN	protein_coding	9	equatorin	21.1169	-1.49355	0.473292	-3.14173	0.00167954	0.0267842
ENSG00000258377	AL139099.1	lncRNA	14	novel transcript	10.8148	-1.49336	0.462122	-3.19748	0.00138635	0.0241116
ENSG00000242493	RN7SL37P	misc_RNA	5	RNA, 7SL, cytoplasmic 37, pseudogene	9.37513	-1.49191	0.501593	-2.94875	0.00319061	0.0387279
ENSG00000267682	AC016590.2	lncRNA	19	novel transcript, sense intronic to HKR1	34.7339	-1.49124	0.458392	-3.27847	0.00104373	0.0204337
ENSG00000225251	RPL5P25	processed_pseudogene	10	ribosomal protein L5 pseudogene 25	7.20442	-1.4912	0.624366	-2.43835	0.0147545	0.0903439
ENSG00000265279	CLUHP6	processed_pseudogene	18	clustered mitochondria homolog pseudogene 6	7.03857	-1.49091	0.67065	-2.31959	0.0203629	0.108197
ENSG00000235716	KRT18P46	processed_pseudogene	2	keratin 18 pseudogene 46	6.38942	-1.49059	0.640565	-2.36219	0.0181675	0.101877
ENSG00000275954	TBC1D3F	protein_coding	17	TBC1 domain family member 3F	3.13439	-1.49035	0.694781	-2.09421	0.0362411
ENSG00000260192	LINC02240	lncRNA	5	long intergenic non-protein coding RNA 2240	4.59696	-1.4892	0.572551	-2.54892	0.0108058
ENSG00000222862	RNU6-1086P	snRNA	8	RNA, U6 small nuclear 1086, pseudogene	2.09297	-1.48917	0.747728	-2.05934	0.0394614
ENSG00000116035	VAX2	protein_coding	2	ventral anterior homeobox 2	29.0378	-1.48842	0.434617	-3.40218	0.000668498	0.0161307
ENSG00000229330	AC006947.1	lncRNA	17	novel transcript	8.8102	-1.4882	0.665839	-2.33043	0.0197832	0.10662
ENSG00000214773	AC112512.1	lncRNA	3	novel transcript, sense intronic SMARCC1	28.0472	-1.48785	0.398336	-3.74981	0.000176968	0.00778756
ENSG00000228973	AC009955.1	lncRNA	2	novel transcript	3.93551	-1.48783	0.663271	-2.21459	0.0267884
ENSG00000223754	AC008073.1	lncRNA	2	novel transcript	1.98447	-1.48721	0.729977	-2.23435	0.0254601
ENSG00000224093	BCAR3-AS1	lncRNA	1	BCAR3 antisense RNA 1	11.3431	-1.48647	0.465791	-3.19457	0.0014004	0.0241898
ENSG00000287214	AC021321.2	lncRNA	8	novel transcript, sense intronic to ARFGEF1	30.3558	-1.48618	0.440435	-3.38683	0.000707063	0.0166963
ENSG00000253137	PSMC2P2	processed_pseudogene	8	PSMC2 pseudogene 2	4.90646	-1.48598	0.700403	-2.15146	0.0314396
ENSG00000242614	RN7SL164P	misc_RNA	13	RNA, 7SL, cytoplasmic 164, pseudogene	7.02584	-1.48596	0.598349	-2.49799	0.01249	0.0818003
ENSG00000265982	AC103810.3	unprocessed_pseudogene	17	Rho GTPase-activating protein 27-like protein pseudogene	9.01187	-1.48554	0.524971	-2.83984	0.0045136	0.0469663
ENSG00000253618	GRPEL2-AS1	lncRNA	5	GRPEL2 antisense RNA 1	3.54745	-1.48433	0.646775	-2.21536	0.0267352
ENSG00000221866	PLXNA4	protein_coding	7	plexin A4	10743.6	-1.48415	0.326014	-4.5545	5.25101e-06	0.00124092
ENSG00000238622	SNORD97	snoRNA	11	small nucleolar RNA, C/D box 97	10.2446	-1.48373	0.601369	-2.45669	0.0140224	0.087708
ENSG00000252452	RNU6-107P	snRNA	2	RNA, U6 small nuclear 107, pseudogene	5.43422	-1.48232	0.614567	-2.39056	0.0168227	0.0975487
ENSG00000236651	DLX2-DT	lncRNA	2	DLX2 divergent transcript	6.99985	-1.48211	0.680527	-2.15662	0.0310351	0.138357
ENSG00000275191	AC007497.1	lncRNA	16	novel transcript, sense intronic to RPGRIP1L	4.13366	-1.48194	0.566394	-2.55484	0.0106237
ENSG00000278746	RN7SL660P	misc_RNA	14	RNA, 7SL, cytoplasmic 660, pseudogene	13.6436	-1.48173	0.50871	-2.94339	0.0032464	0.0390828
ENSG00000167895	TMC8	protein_coding	17	transmembrane channel like 8	8.69456	-1.47983	0.54336	-2.73063	0.00632132	0.0560977
ENSG00000231427	LINC01445	lncRNA	7	long intergenic non-protein coding RNA 1445	5.26226	-1.47966	0.729399	-2.1179	0.0341839	0.145972
ENSG00000228742	LINC02577	lncRNA	7	long intergenic non-protein coding RNA 2577	2.88282	-1.47954	0.737531	-1.89505	0.0580855
ENSG00000280336	AC244517.12	lncRNA	5	novel transcript	19.7788	-1.47948	0.582273	-2.55716	0.0105531	0.0744363
ENSG00000262402	MCUR1P1	processed_pseudogene	17	MCUR1 pseudogene 1	10.1361	-1.47931	0.497248	-2.9691	0.00298676	0.0374126
ENSG00000099984	GSTT2	polymorphic_pseudogene	22	glutathione S-transferase theta 2 (gene/pseudogene)	1.2819	-1.47924	0.747439	-1.74946	0.0802112
ENSG00000080166	DCT	protein_coding	13	dopachrome tautomerase	177.005	-1.47905	0.50462	-2.93257	0.00336171	0.0398394
ENSG00000263904	AC015563.1	lncRNA	18	novel transcript, sense intronic to FAM59A	4.99359	-1.4778	0.69623	-2.39944	0.0164202	0.096194
ENSG00000170509	HSD17B13	protein_coding	4	hydroxysteroid 17-beta dehydrogenase 13	6.44152	-1.4772	0.525815	-2.77114	0.00558601	0.0525802
ENSG00000148377	IDI2	protein_coding	10	isopentenyl-diphosphate delta isomerase 2	4.24715	-1.47682	0.618477	-2.30802	0.020998
ENSG00000177553	C1orf167-AS1	lncRNA	1	C1orf167 antisense RNA 1	1.34647	-1.47675	0.751809	-1.82249	0.0683809
ENSG00000239122	RNU2-11P	snRNA	3	RNA, U2 small nuclear 11, pseudogene	2.80784	-1.47656	0.670731	-2.14842	0.0316801
ENSG00000225940	C5orf67	lncRNA	5	chromosome 5 putative open reading frame 67	8.16947	-1.47561	0.59439	-2.5247	0.0115797	0.0783413
ENSG00000242818	RN7SL846P	misc_RNA	10	RNA, 7SL, cytoplasmic 846, pseudogene	8.06881	-1.47522	0.570934	-2.57986	0.00988408	0.0719753
ENSG00000237481	AL117350.1	lncRNA	1	novel transcript	6.88576	-1.47421	0.56376	-2.59451	0.0094726	0.0704677
ENSG00000274620	MIR378J	miRNA	17	microRNA 378j	3.95905	-1.47338	0.630562	-2.32854	0.0198836
ENSG00000253767	PCDHGA8	protein_coding	5	protocadherin gamma subfamily A, 8	47.6655	-1.47329	0.518674	-2.85754	0.00426933	0.0457767
ENSG00000240342	RPS2P5	processed_pseudogene	12	ribosomal protein S2 pseudogene 5	1173.29	-1.47251	0.470918	-3.13531	0.00171674	0.027046
ENSG00000227962	AL391994.1	processed_pseudogene	1	ubiquitin-conjugating enzyme E2G 1 (UBC7 homolog, C. elegans) (UBE2G10 pseudogene	6.52316	-1.47216	0.585152	-2.52934	0.0114277	0.0776985
ENSG00000182896	TMEM95	protein_coding	17	transmembrane protein 95	10.2412	-1.47196	0.592465	-2.45747	0.0139919	0.0876451
ENSG00000246526	LINC02481	lncRNA	4	long intergenic non-protein coding RNA 2481	5.27721	-1.47172	0.659994	-2.22695	0.0259504	0.124915
ENSG00000271662	AC233280.2	processed_pseudogene	3	protein phosphatase 4, regulatory subunit 2, pseudogene.	3.30276	-1.4714	0.649073	-2.23911	0.0251487
ENSG00000277324	AC093462.1	lncRNA	18	novel transcript, antisense to POLI	16.5614	-1.47131	0.63228	-2.2627	0.023654	0.118226
ENSG00000265417	AP005119.2	processed_pseudogene	18	ATPase family, AAA domain containing (ATD1) pseudogene	4.11375	-1.47107	0.639449	-2.27986	0.0226162
ENSG00000224593	AC092427.1	transcribed_processed_pseudogene	7	ribosomal protein L21 (RPL21) pseudogene	14.8844	-1.4709	0.479864	-3.05767	0.00223062	0.0316039
ENSG00000230724	LINC01001	lncRNA	11	long intergenic non-protein coding RNA 1001	21.2429	-1.47077	0.579632	-2.60409	0.00921178	0.0693032
ENSG00000279996	AC004491.1	TEC	7	TEC	25.9719	-1.47054	0.569922	-2.61814	0.00884103	0.0677205
ENSG00000253104	AC139497.1	lncRNA	5	novel transcript	2.41134	-1.46997	0.734479	-1.97485	0.0482857
ENSG00000251138	LINC02882	lncRNA	12	long intergenic non-protein coding RNA 2882	8.23048	-1.4699	0.751361	-1.96915	0.048936	0.178519
ENSG00000238133	MAP3K20-AS1	lncRNA	2	MAP3K20 antisense RNA 1	4.58522	-1.4698	0.660074	-2.21469	0.0267813
ENSG00000254501	AP003068.1	lncRNA	11	novel transcript	7.66343	-1.46943	0.624673	-2.28641	0.02223	0.114183
ENSG00000255946	AC069234.1	lncRNA	12	novel transcript	6.69477	-1.4694	0.551924	-2.64338	0.00820838	0.0649227
ENSG00000236816	ANKRD20A7P	transcribed_unprocessed_pseudogene	9	ankyrin repeat domain 20 family member A7, pseudogene	28.3333	-1.46934	0.70429	-2.12434	0.033642	0.144794
ENSG00000141979	AC008764.1	protein_coding	19	novel protein	1.52314	-1.46916	0.756741	-2.0267	0.0426935
ENSG00000284266	MIR4534	miRNA	22	microRNA 4534	4.60098	-1.46884	0.627329	-2.37247	0.0176696
ENSG00000265991	MIR4519	miRNA	16	microRNA 4519	4.81225	-1.46844	0.613001	-2.39899	0.0164404
ENSG00000250933	GAPDHP66	processed_pseudogene	18	glyceraldehyde-3-phosphate dehydrogenase pseudogene 66	42.0692	-1.46823	0.460062	-3.21777	0.00129193	0.023199
ENSG00000230086	VN1R96P	unitary_pseudogene	19	vomeronasal 1 receptor 96 pseudogene	2.34828	-1.46815	0.715567	-2.00981	0.0444517
ENSG00000279781	AC079336.6	TEC	17	TEC	11.2894	-1.46741	0.545429	-2.69064	0.00713153	0.0601821
ENSG00000188372	ZP3	protein_coding	7	zona pellucida glycoprotein 3	8.85172	-1.46659	0.498845	-2.91992	0.00350118	0.0408532
ENSG00000274420	AC026318.1	misc_RNA	3		6.51958	-1.46571	0.661143	-2.32461	0.0200927	0.107367
ENSG00000279497	AP003784.1	TEC	11	novel transcript	34.5007	-1.46524	0.564203	-2.66454	0.00770937	0.0625904
ENSG00000236977	ANKRD44-IT1	lncRNA	2	ANKRD44 intronic transcript 1	49.3898	-1.46434	0.50701	-2.91228	0.00358806	0.0414062
ENSG00000278897	AC020951.1	TEC	19	TEC	73.3628	-1.46429	0.698959	-2.21371	0.0268488	0.127216
ENSG00000070915	SLC12A3	protein_coding	16	solute carrier family 12 member 3	4.39147	-1.46372	0.627293	-2.33411	0.0195899
ENSG00000279616	AL096817.1	TEC	6	novel transcript, sense intronic to C6orf163	25.0717	-1.46296	0.440958	-3.33593	0.000850154	0.0183839
ENSG00000255104	AC005324.3	protein_coding	17	novel transcript	3.46127	-1.46293	0.568126	-2.47234	0.013423
ENSG00000267072	NAGPA-AS1	lncRNA	16	NAGPA antisense RNA 1	7.31278	-1.46136	0.537753	-2.68921	0.0071622	0.0603181
ENSG00000272215	U7	snRNA	12	U7 small nuclear RNA	3.44247	-1.4613	0.739369	-2.30562	0.0211319
ENSG00000278985	AC092718.7	TEC	16	novel transcript	19.7612	-1.4598	0.463509	-3.16903	0.00152948	0.0253728
ENSG00000279889	AC012183.1	TEC	16	TEC	3.43601	-1.45973	0.672074	-2.38485	0.0170859
ENSG00000264810	MIR4441	miRNA	2	microRNA 4441	3.23612	-1.45956	0.728647	-2.34638	0.0189566
ENSG00000248559	AC109454.2	lncRNA	5	novel transcript	8.04115	-1.45928	0.542735	-2.68874	0.00717225	0.0603291
ENSG00000226281	AL031123.1	lncRNA	6	novel transcript	3.25214	-1.4591	0.719737	-2.08079	0.0374529
ENSG00000253006	RN7SKP283	misc_RNA	2	RN7SK pseudogene 283	9.4187	-1.45893	0.617522	-2.40763	0.0160566	0.094995
ENSG00000249267	LINC00939	lncRNA	12	long intergenic non-protein coding RNA 939	10.8777	-1.45851	0.618231	-2.29761	0.0215838	0.111991
ENSG00000264660	AC107926.1	lncRNA	17	novel transcript	29.6793	-1.4583	0.409933	-3.57709	0.000347436	0.0112795
ENSG00000271360	AL512631.2	lncRNA	10	novel transcript, antisense to USP6NL	3.4565	-1.45807	0.710121	-2.03333	0.0420192
ENSG00000181625	SLX1B	protein_coding	16	SLX1 homolog B, structure-specific endonuclease subunit	6.07439	-1.45747	0.658328	-2.23803	0.0252193	0.12309
ENSG00000235145	RPSAP16	processed_pseudogene	1	ribosomal protein SA pseudogene 16	16.778	-1.45671	0.407087	-3.58095	0.000342349	0.0111648
ENSG00000226191	CLK3P2	processed_pseudogene	1	CDC like kinase 3 pseudogene 2	2.36385	-1.45601	0.664928	-1.98019	0.047682
ENSG00000120337	TNFSF18	protein_coding	1	TNF superfamily member 18	8.55501	-1.45464	0.609504	-2.36991	0.0177924	0.100587
ENSG00000276282	AC022960.2	lncRNA	18	novel transcript, sense intronic to TRAPPC8	22.3039	-1.45436	0.394346	-3.67881	0.000234324	0.0091312
ENSG00000225206	MIR137HG	lncRNA	1	MIR137 host gene	1236.16	-1.45382	0.531372	-2.74918	0.00597439	0.0546285
ENSG00000275810	MIR8082	miRNA	4	microRNA 8082	5.68445	-1.45349	0.659705	-2.23317	0.025538	0.124027
ENSG00000280028	AC007431.3	TEC	17	TEC	25.7773	-1.45346	0.493416	-3.00295	0.00267377	0.0349571
ENSG00000242889	RN7SL449P	misc_RNA	17	RNA, 7SL, cytoplasmic 449, pseudogene	18.3166	-1.45322	0.495511	-2.97658	0.00291483	0.0368276
ENSG00000232693	AC012370.1	lncRNA	2	novel transcript, sense intronic to SPRED2	12.8097	-1.453	0.495376	-2.93756	0.00330809	0.0395428
ENSG00000227304	AC067942.1	transcribed_processed_pseudogene	4	ribosomal protein S6 (RPS6) pseudogene	25.6915	-1.45274	0.495143	-2.94965	0.00318136	0.0387069
ENSG00000286731	AP001360.2	lncRNA	11	novel transcript	1.86905	-1.45263	0.756046	-1.82051	0.0686807
ENSG00000285696	AP002433.2	lncRNA	11	novel transcript, antisense to ACAT1	8.90773	-1.45187	0.548961	-2.64133	0.00825803	0.0651473
ENSG00000227242	AC244394.2	unprocessed_pseudogene	1	phosphodiesterase 4D interacting protein (PDE4DIP) pseudogene	5.70547	-1.45182	0.531952	-2.66883	0.00761164	0.0621482
ENSG00000267808	AC018755.1	lncRNA	19	novel transcript	4.8717	-1.4518	0.580604	-2.46897	0.0135503
ENSG00000262265	AC002558.3	lncRNA	17	novel transcript, sense intronic to CDC27	44.2589	-1.45179	0.346219	-4.19943	2.67592e-05	0.00295449
ENSG00000283439	SPEM3	protein_coding	17	SPEM family member 3	2.50893	-1.45123	0.713039	-1.95385	0.0507195
ENSG00000256682	AC006518.2	transcribed_processed_pseudogene	12	taste receptor, type 2, member 12 pseudogene	21.0889	-1.45116	0.467205	-3.10798	0.00188369	0.0285536
ENSG00000262198	AL157931.1	lncRNA	13	novel transcript	21.3277	-1.45093	0.54801	-2.61852	0.00883122	0.0677079
ENSG00000287467	AC037459.4	lncRNA	8	novel transcript, sense intronic to SORBS3	16.9941	-1.45041	0.384988	-3.76373	0.000167398	0.00752863
ENSG00000261889	AC108134.2	lncRNA	16	novel transcript	66.0693	-1.45025	0.514218	-2.80089	0.00509625	0.0501545
ENSG00000255256	AL136146.2	lncRNA	11	novel transcript	9.66385	-1.44993	0.640372	-2.35181	0.0186823	0.103222
ENSG00000212124	TAS2R19	protein_coding	12	taste 2 receptor member 19	45.5905	-1.44982	0.295641	-4.89896	9.63439e-07	0.000407153
ENSG00000283057	AC010653.3	processed_pseudogene	16	parathymosin (PTMS) pseudogene	7.49763	-1.44871	0.587885	-2.48347	0.0130109	0.083924
ENSG00000251819	RNU6-322P	snRNA	15	RNA, U6 small nuclear 322, pseudogene	8.91442	-1.44851	0.498138	-2.89599	0.0037796	0.0426921
ENSG00000207967	MIR620	miRNA	12	microRNA 620	2.14109	-1.44817	0.731605	-2.0463	0.0407272
ENSG00000221439	RNU4ATAC16P	snRNA	12	RNA, U4atac small nuclear 16, pseudogene	3.38567	-1.44801	0.62717	-2.24786	0.0245851
ENSG00000253408	AC083973.1	lncRNA	8	novel transcript	4.94305	-1.44789	0.608907	-2.3243	0.0201092
ENSG00000267587	AC090241.1	processed_pseudogene	18	Ubiquitin carboxyl-terminal hydrolase 4, pseudogene	13.2145	-1.44724	0.489329	-2.97066	0.00297157	0.0373128
ENSG00000204421	LY6G6C	protein_coding	6	lymphocyte antigen 6 family member G6C	14.3417	-1.44631	0.4527	-3.18025	0.00147147	0.0249946
ENSG00000261072	AC084783.1	processed_pseudogene	15	hydroxyacyl-CoA dehydrogenase (HADH) pseudogene	22.6378	-1.44628	0.434987	-3.34068	0.000835746	0.0183001
ENSG00000224745	AC063965.2	lncRNA	10	novel transcript, sense intronic to PTEN	23.6865	-1.44602	0.42009	-3.43191	0.000599346	0.0152273
ENSG00000259726	CSPG4P11	transcribed_unprocessed_pseudogene	15	chondroitin sulfate proteoglycan 4 pseudogene 11	19.8134	-1.44593	0.473098	-3.07119	0.00213209	0.0307591
ENSG00000250174	MYLK-AS2	lncRNA	3	MYLK antisense RNA 2	11.0882	-1.44524	0.511443	-2.8517	0.00434863	0.0461026
ENSG00000196684	HSH2D	protein_coding	19	hematopoietic SH2 domain containing	2.49452	-1.44469	0.657488	-2.11655	0.0342981
ENSG00000243018	AC005486.1	lncRNA	7	novel transcript	2.12212	-1.44395	0.684429	-1.99284	0.0462794
ENSG00000187984	ANKRD19P	transcribed_unprocessed_pseudogene	9	ankyrin repeat domain 19, pseudogene	4.15236	-1.44381	0.715734	-1.92058	0.0547843
ENSG00000261560	AC007216.3	lncRNA	16	novel transcript, sense intronic to GSPT1	17.2555	-1.44342	0.503643	-2.88662	0.00389401	0.0433452
ENSG00000270112	AC090241.2	lncRNA	18	novel transcript, antisense to ST8SIA5	327.225	-1.44273	0.379401	-3.80271	0.000143124	0.00684849
ENSG00000287736	PTCSC1	lncRNA	8	papillary thyroid carcinoma susceptibility candidate 1	2.88296	-1.44244	0.714095	-2.21373	0.0268473
ENSG00000279147	AC112504.1	TEC	3	TEC	8.30085	-1.44177	0.569307	-2.55188	0.0107142	0.0748193
ENSG00000231875	AL359885.1	processed_pseudogene	X	novel pseudogene	10.6842	-1.44163	0.456911	-3.12961	0.00175037	0.027392
ENSG00000237711	MTCO3P11	unprocessed_pseudogene	9	MT-CO3 pseudogene 11	3.2472	-1.44028	0.640404	-2.20404	0.0275216
ENSG00000109991	P2RX3	protein_coding	11	purinergic receptor P2X 3	24.662	-1.44007	0.604957	-2.34952	0.0187976	0.103655
ENSG00000197768	STPG3	protein_coding	9	sperm-tail PG-rich repeat containing 3	6.8384	-1.43999	0.686132	-2.10046	0.0356882	0.14948
ENSG00000242748	RPL23AP81	transcribed_processed_pseudogene	20	ribosomal protein L23a pseudogene 81	6.60666	-1.4395	0.464941	-3.03174	0.00243152	0.0331105
ENSG00000180251	SLC9A4	protein_coding	2	solute carrier family 9 member A4	23.115	-1.43818	0.754261	-1.80402
ENSG00000139351	SYCP3	protein_coding	12	synaptonemal complex protein 3	15.6713	-1.43781	0.523664	-2.75257	0.00591304	0.0542419
ENSG00000254936	AF131215.4	lncRNA	8	novel transcript	48.5882	-1.43753	0.399666	-3.61276	0.000302955	0.0104665
ENSG00000254579	AC090720.1	transcribed_processed_pseudogene	11	zinc finger protein pseudogene	41.9047	-1.4375	0.702864	-2.07427	0.0380543	0.154749
ENSG00000224128	LINC01248	lncRNA	2	long intergenic non-protein coding RNA 1248	10.3787	-1.43749	0.445809	-3.1721	0.00151343	0.0252695
ENSG00000207585	MIR181D	miRNA	19	microRNA 181d	6.05177	-1.43728	0.581839	-2.48994	0.0127766	0.0828267
ENSG00000200118	Y_RNA	misc_RNA	3	Y RNA	2.36882	-1.43721	0.680117	-2.08562	0.0370134
ENSG00000207128	RNU6-729P	snRNA	8	RNA, U6 small nuclear 729, pseudogene	18.4151	-1.43714	0.47855	-3.01016	0.00261112	0.0345979
ENSG00000198984	MIR345	miRNA	14	microRNA 345	2.33065	-1.43705	0.746446	-1.88304	0.0596944
ENSG00000282989	PDCL3P2	processed_pseudogene	8	PDCL3 pseudogene 2	6.75483	-1.43676	0.678015	-2.22117	0.0263394	0.12609
ENSG00000212567	AC008810.1	snoRNA	5		4.38389	-1.43659	0.627553	-2.25042	0.0244222
ENSG00000284959	AC007262.2	lncRNA	14	novel transcript, antisense to TSHR	64.3206	-1.43615	0.422512	-3.3954	0.000685278	0.0163878
ENSG00000233435	AGGF1P2	processed_pseudogene	10	angiogenic factor with G-patch and FHA domains 1 pseudogene 2	2.69681	-1.43579	0.689831	-1.97879	0.0478399
ENSG00000146426	TIAM2	protein_coding	6	TIAM Rac1 associated GEF 2	2911.73	-1.43561	0.42908	-3.35101	0.000805169	0.0179805
ENSG00000287032	AC018647.3	lncRNA	7	novel transcript	60.5196	-1.43533	0.385704	-3.72763	0.000193292	0.00815152
ENSG00000223787	AL354890.1	processed_pseudogene	1	ACN9 homolog (S. cerevisiae) pseudogene	4.12419	-1.43513	0.634806	-2.2467	0.0246591
ENSG00000267123	SCAT1	lncRNA	17	S-phase cancer associated transcript 1	4.21411	-1.43444	0.577932	-2.45088	0.0142508
ENSG00000267430	AC036176.2	processed_pseudogene	18	proteasome (prosome, macropain) 26S subunit, ATPase, 5 (PSMC5) pseudogene	23.5762	-1.43442	0.426348	-3.36402	0.000768166	0.0174824
ENSG00000236576	AC241520.1	processed_pseudogene	X	zinc finger protein pseudogene	16.2155	-1.43416	0.470662	-3.06423	0.00218228	0.0311531
ENSG00000278404	Z99774.5	misc_RNA	22		4.33868	-1.43385	0.606315	-2.33942	0.019314
ENSG00000161664	ASB16	protein_coding	17	ankyrin repeat and SOCS box containing 16	6.46477	-1.43385	0.563775	-2.55371	0.0106583	0.0746203
ENSG00000213711	PHBP7	processed_pseudogene	9	prohibitin pseudogene 7	11.3807	-1.43271	0.47951	-3.00678	0.00264027	0.034756
ENSG00000273424	AL008582.1	lncRNA	22	novel transcript	6.6102	-1.43173	0.602004	-2.39444	0.0166457	0.0969357
ENSG00000237222	LINC01968	lncRNA	3	long intergenic non-protein coding RNA 1968	5.33815	-1.43152	0.627089	-2.28369	0.02239	0.114577
ENSG00000258569	AC007376.2	lncRNA	14	novel transcript	10.3313	-1.43064	0.486889	-2.92217	0.00347597	0.0407653
ENSG00000252982	RN7SKP234	misc_RNA	3	RN7SK pseudogene 234	17.7472	-1.43049	0.597026	-2.40746	0.016064	0.0950155
ENSG00000225420	AC104134.1	lncRNA	2	novel transcript	4.55885	-1.43037	0.635851	-2.16881	0.0300972
ENSG00000234648	AL162151.2	processed_pseudogene	14	pseudogene similar to part of ribosomal protein L3 (RPL3)	8.55049	-1.43034	0.574108	-2.50141	0.01237	0.0813309
ENSG00000255081	AP003168.2	lncRNA	11	novel transcript	3.58897	-1.43026	0.696696	-2.24081	0.0250383
ENSG00000230448	LINC00276	lncRNA	2	long intergenic non-protein coding RNA 276	2.33701	-1.42985	0.656524	-2.08535	0.0370379
ENSG00000218596	AL162578.1	processed_pseudogene	6	ribosomal protein S15a (RPS15A) pseudogene	27.0957	-1.42977	0.523539	-2.76951	0.00561408	0.0527333
ENSG00000279570	AC099804.1	TEC	17	TEC	18.1341	-1.42962	0.464982	-3.08757	0.00201802	0.0298874
ENSG00000188037	CLCN1	protein_coding	7	chloride voltage-gated channel 1	4.75414	-1.42911	0.601687	-2.35001	0.0187729
ENSG00000270393	AC000095.1	processed_pseudogene	22	POM121 transmembrane nucleoporin (POM121) pseudogene	5.23958	-1.42901	0.574721	-2.47192	0.0134389	0.0855364
ENSG00000267416	AC025048.4	lncRNA	17	novel transcript	11.7571	-1.42898	0.488622	-2.90906	0.00362519	0.0416583
ENSG00000219433	BTBD10P2	processed_pseudogene	6	BTB domain containing 10 pseudogene 2	10.4799	-1.42838	0.52647	-2.73162	0.00630239	0.0559702
ENSG00000180697	C3orf22	protein_coding	3	chromosome 3 open reading frame 22	2.89816	-1.4279	0.688102	-2.08328	0.0372261
ENSG00000199855	RNU6-490P	snRNA	10	RNA, U6 small nuclear 490, pseudogene	3.76297	-1.42754	0.609143	-2.30667	0.0210734
ENSG00000259286	AC087639.1	processed_pseudogene	15	cytokine induced apoptosis inhibitor 1 (CIAPIN1)	8.51006	-1.4269	0.560127	-2.58621	0.00970366	0.0713267
ENSG00000253309	SERPINE3	protein_coding	13	serpin family E member 3	3.24702	-1.4268	0.627287	-2.22672	0.0259659
ENSG00000170458	CD14	protein_coding	5	CD14 molecule	13.528	-1.42672	0.368641	-3.846	0.000120062	0.00613093
ENSG00000217159	LARP1P1	processed_pseudogene	6	LARP1 pseudogene 1	13.1016	-1.42499	0.502782	-2.82512	0.00472623	0.0483088
ENSG00000255837	TAS2R20	protein_coding	12	taste 2 receptor member 20	25.6317	-1.42439	0.405194	-3.51978	0.000431913	0.012658
ENSG00000259993	AC135731.1	processed_pseudogene	15	hyperpolarization activated cyclic nucleotide-gated potassium channel 2 (HCN2) pseudogene	8.62975	-1.42363	0.57471	-2.49605	0.0125586	0.0821149
ENSG00000164078	MST1R	protein_coding	3	macrophage stimulating 1 receptor	49.232	-1.42361	0.37205	-3.83608	0.000125013	0.00627909
ENSG00000184507	NUTM1	protein_coding	15	NUT midline carcinoma family member 1	3.95369	-1.42347	0.728471	-1.822	0.0684544
ENSG00000286949	AC008969.2	lncRNA	19	novel transcript	2.45593	-1.42341	0.749601	-2.12651	0.0334606
ENSG00000224614	TNK2-AS1	lncRNA	3	TNK2 antisense RNA 1	12.4158	-1.42309	0.637591	-2.1987	0.0278994	0.129885
ENSG00000232795	SCAND3P1	processed_pseudogene	13	SCAN domain containing 3 pseudogene 1	45.6672	-1.42142	0.479303	-2.96421	0.00303462	0.0377761
ENSG00000234721	LINC02092	lncRNA	17	long intergenic non-protein coding RNA 2092	3.73753	-1.4214	0.738055	-1.98051	0.0476464
ENSG00000115844	DLX2	protein_coding	2	distal-less homeobox 2	1806.17	-1.42116	0.651578	-2.17118	0.0299173	0.135358
ENSG00000086991	NOX4	protein_coding	11	NADPH oxidase 4	160.21	-1.42089	0.425769	-3.33034	0.000867389	0.018617
ENSG00000224464	PGAM1P6	processed_pseudogene	2	phosphoglycerate mutase 1 pseudogene 6	10.3454	-1.41974	0.469037	-3.03383	0.00241473	0.0329735
ENSG00000232536	AL365436.2	lncRNA	1	novel transcript	12.9936	-1.41973	0.540392	-2.61386	0.00895262	0.0679838
ENSG00000279103	AC138470.1	TEC	19	TEC	9.94947	-1.41932	0.507759	-2.78307	0.00538475	0.0515339
ENSG00000252983	RNU7-35P	snRNA	7	RNA, U7 small nuclear 35 pseudogene	2.45224	-1.41867	0.734174	-1.93174	0.0533914
ENSG00000201573	Y_RNA	misc_RNA	14	Y RNA	7.93017	-1.41796	0.537802	-2.63277	0.00846916	0.0660914
ENSG00000271086	NAMA	lncRNA	9	non-protein coding RNA, associated with MAP kinase pathway and growth arrest	34.5728	-1.41713	0.38525	-3.69252	0.000222041	0.00884949
ENSG00000264292	MIR2467	miRNA	2	microRNA 2467	8.12375	-1.41669	0.541116	-2.63877	0.00832081	0.0653691
ENSG00000255097	AP006259.1	lncRNA	11	novel transcript	17.2297	-1.41668	0.527755	-2.72671	0.006397	0.05651
ENSG00000146453	PNLDC1	protein_coding	6	PARN like, ribonuclease domain containing 1	22.3136	-1.41628	0.435129	-3.25109	0.00114962	0.0216472
ENSG00000274797	AC008121.3	lncRNA	12	novel transcript, antisense to HIGD1C	3.19688	-1.41628	0.639358	-2.17708	0.0294748
ENSG00000239149	SNORA59A	snoRNA	1	small nucleolar RNA, H/ACA box 59A	7.31725	-1.41609	0.493517	-2.85721	0.00427381	0.045798
ENSG00000222675	RNA5SP146	rRNA_pseudogene	3	RNA, 5S ribosomal pseudogene 146	4.66096	-1.41572	0.724938	-1.81112	0.070122
ENSG00000252122	AC009163.2	snoRNA	16		2.63256	-1.41564	0.649865	-2.11873	0.0341136
ENSG00000283529	AL035685.1	transcribed_unprocessed_pseudogene	20	somatomedin B and thrombospondin type 1 domain containing (SBSPON) pseudogene	16.2769	-1.41559	0.530095	-2.65728	0.00787743	0.0633888
ENSG00000254512	PHBP2	processed_pseudogene	11	prohibitin pseudogene 2	3.87491	-1.41493	0.655179	-2.40167	0.0163203
ENSG00000254330	AC104232.2	lncRNA	8	novel transcript	4.96528	-1.41489	0.641885	-2.19818	0.0279364	0.130007
ENSG00000259963	AC007012.1	processed_pseudogene	16	ring finger protein 39 (RNF39) pseudogene	3.79614	-1.41483	0.730816	-1.9948	0.0460644
ENSG00000259183	MED28P6	processed_pseudogene	15	mediator complex subunit 28 pseudogene 6	9.58242	-1.41411	0.575577	-2.50238	0.0123361	0.0812465
ENSG00000288098	AL031073.2	lncRNA	X	novel transcript	2.08392	-1.41392	0.719629	-1.84137	0.0655668
ENSG00000204962	PCDHA8	protein_coding	5	protocadherin alpha 8	183.92	-1.41372	0.365415	-3.87539	0.000106455	0.00570969
ENSG00000234235	BOK-AS1	lncRNA	2	BOK antisense RNA 1	4.92453	-1.41325	0.597716	-2.37517	0.0175409
ENSG00000269887	AL391001.1	lncRNA	1	novel transcript, sense intronic to PBX1	60.8319	-1.41236	0.503598	-2.81271	0.00491261	0.0490759
ENSG00000198995	MIR340	miRNA	5	microRNA 340	5.10793	-1.41232	0.584811	-2.41166	0.0158799	0.0945075
ENSG00000260425	AL031709.1	lncRNA	16	novel transcript, antisense to GNPTG	2.40437	-1.41201	0.739678	-2.14125	0.0322543
ENSG00000271631	AL139041.1	lncRNA	9	novel transcript, antisense to SLC46A2	2.80247	-1.41134	0.635009	-2.14991	0.0315621
ENSG00000207162	RNU6-549P	snRNA	15	RNA, U6 small nuclear 549, pseudogene	2.41081	-1.41061	0.733399	-2.14374	0.0320536
ENSG00000200683	RNU6-379P	snRNA	22	RNA, U6 small nuclear 379, pseudogene	1.11182	-1.41048	0.746094	-1.80127	0.0716596
ENSG00000207737	MIR181B2	miRNA	9	microRNA 181b-2	2.63577	-1.41035	0.684639	-2.06312	0.0391013
ENSG00000233008	LINC01725	lncRNA	1	long intergenic non-protein coding RNA 1725	6.00075	-1.40933	0.538672	-2.57963	0.00989074	0.0719779
ENSG00000233540	DNM3-IT1	lncRNA	1	DNM3 intronic transcript 1	7.28674	-1.4093	0.576891	-2.45151	0.0142256	0.0884987
ENSG00000228817	BACH1-IT2	lncRNA	21	BACH1 intronic transcript 2	28.5502	-1.4089	0.363236	-3.8919	9.94634e-05	0.00549087
ENSG00000240244	GAPDHP33	processed_pseudogene	1	glyceraldehyde 3 phosphate dehydrogenase pseudogene 33	8.53267	-1.40806	0.449862	-3.10359	0.00191189	0.0287323
ENSG00000278771	RN7SL3	misc_RNA	14	RNA component of signal recognition particle 7SL3	27600.1	-1.4077	0.636361	-2.30773	0.0210139	0.110186
ENSG00000224271	AL117329.1	lncRNA	22	novel transcript	5.5925	-1.40738	0.697317	-1.99022	0.0465672	0.173387
ENSG00000175886	RPL7AP66	processed_pseudogene	18	ribosomal protein L7a pseudogene 66	15.5102	-1.40655	0.438425	-3.19652	0.00139096	0.0241116
ENSG00000172940	SLC22A13	protein_coding	3	solute carrier family 22 member 13	27.504	-1.40615	0.40282	-3.5114	0.000445752	0.0127788
ENSG00000266640	MIR4754	miRNA	19	microRNA 4754	2.71925	-1.40604	0.707512	-1.95772	0.0502633
ENSG00000260144	AC100827.2	unprocessed_pseudogene	15	golgin A6 family, member A (GOLGA6A) pseudogene	24.0413	-1.4059	0.346637	-4.06044	4.8981e-05	0.00396229
ENSG00000268392	AC003682.1	lncRNA	19	novel transcript	18.6344	-1.40568	0.427676	-3.30511	0.000949407	0.0195062
ENSG00000220868	MRPL35P1	processed_pseudogene	6	mitochondrial ribosomal protein L35 pseudogene 1	11.2953	-1.40525	0.641248	-2.18971	0.028545	0.131918
ENSG00000279544	AL133243.4	TEC	2	TEC	39.6356	-1.40502	0.395305	-3.56503	0.000363811	0.0116032
ENSG00000118520	ARG1	protein_coding	6	arginase 1	3.39789	-1.4046	0.681545	-2.0478	0.0405797
ENSG00000264845	AC119868.1	transcribed_processed_pseudogene	18	cholinergic receptor, nicotinic, epsilon (CHRNE) pseudogene	16.3625	-1.40446	0.549657	-2.61667	0.0088792	0.0677362
ENSG00000214190	RNF152P1	processed_pseudogene	9	ring finger protein 152 pseudogene 1	8.03973	-1.40415	0.543235	-2.61375	0.00895553	0.0679838
ENSG00000258282	BTF3P2	processed_pseudogene	14	BTF3 pseudogene 2	2.52159	-1.40412	0.72565	-2.07888	0.0376286
ENSG00000286456	AC016769.5	lncRNA	7	novel transcript	5.0453	-1.40388	0.74796	-2.51835	0.0117905	0.0791553
ENSG00000250742	LINC02381	lncRNA	12	long intergenic non-protein coding RNA 2381	6.84443	-1.4032	0.716502	-1.85878	0.0630585	0.205782
ENSG00000207136	RNU6-769P	snRNA	12	RNA, U6 small nuclear 769, pseudogene	3.79312	-1.40299	0.660216	-2.1287	0.0332794
ENSG00000126353	CCR7	protein_coding	17	C-C motif chemokine receptor 7	3.17671	-1.40253	0.755126	-2.15996	0.030776
ENSG00000276003	AC108065.1	misc_RNA	4		2.05623	-1.40185	0.730036	-2.18732	0.0287193
ENSG00000285103	AL451123.1	lncRNA	9	novel transcript	24.367	-1.40165	0.509908	-2.73702	0.00619993	0.055584
ENSG00000280202	AC005831.1	TEC	12	TEC	6.85787	-1.40163	0.53594	-2.56351	0.0103619	0.0736966
ENSG00000258757	AL133453.1	lncRNA	14	novel transcript, antisense to ERO1L	5.35782	-1.40158	0.68937	-2.07149	0.0383127	0.155272
ENSG00000227927	MACROD2-IT1	lncRNA	20	MACROD2 intronic transcript 1	14.9726	-1.4014	0.64422	-2.25563	0.0240941	0.119549
ENSG00000162592	CCDC27	protein_coding	1	coiled-coil domain containing 27	2.44832	-1.40034	0.754915	-1.67648	0.0936452
ENSG00000276952	AL121772.3	lncRNA	20	novel transcript, antisense to PYGB	19.6514	-1.39963	0.334935	-4.166	3.09985e-05	0.00329546
ENSG00000232082	RPS6KA2-IT1	lncRNA	6	RPS6KA2 intronic transcript 1	48.0205	-1.39822	0.396134	-3.54456	0.000393268	0.0120841
ENSG00000214552	COPS8P2	processed_pseudogene	3	COP9 signalosome subunit 8 pseudogene 2	21.0859	-1.39791	0.511335	-2.74076	0.00612968	0.0553329
ENSG00000234322	ST13P18	processed_pseudogene	X	ST13, Hsp70 interacting protein pseudogene 18	2.94824	-1.39767	0.640485	-2.1499	0.0315634
ENSG00000233579	KRT8P15	processed_pseudogene	2	keratin 8 pseudogene 15	55.3405	-1.39738	0.444503	-3.17056	0.00152145	0.0253517
ENSG00000184374	COLEC10	protein_coding	8	collectin subfamily member 10	39.1443	-1.3972	0.541816	-2.56651	0.0102727	0.0734286
ENSG00000286363	AC087427.1	lncRNA	3	novel transcript, sense intronic to CNTN4	35.0454	-1.39606	0.605406	-2.34565	0.018994	0.104129
ENSG00000249910	TRIM51CP	unprocessed_pseudogene	11	tripartite motif-containing 51C, pseudogene	8.49997	-1.39569	0.757816	-1.81499	0.0695262	0.218078
ENSG00000264675	MIR4285	miRNA	7	microRNA 4285	6.43637	-1.39523	0.641435	-2.48997	0.0127752	0.0828267
ENSG00000238446	RNU7-38P	snRNA	10	RNA, U7 small nuclear 38 pseudogene	3.25281	-1.39509	0.631908	-2.18793	0.0286745
ENSG00000201847	SNORD31B	snoRNA	13	small nucleolar RNA, C/D box 31B	1.45392	-1.39508	0.726465	-1.7392	0.0820002
ENSG00000264616	MIR4755	miRNA	20	microRNA 4755	3.58376	-1.39508	0.668579	-2.14233	0.0321671
ENSG00000273137	AL022328.2	lncRNA	22	novel transcript, antisense to SELO	20.8427	-1.3945	0.412699	-3.38339	0.00071598	0.0168295
ENSG00000231367	LINC02613	lncRNA	2	long intergenic non-protein coding RNA 2613	4.31318	-1.39346	0.579835	-2.34581	0.0189856
ENSG00000286804	AC025871.3	lncRNA	8	novel transcript, sense intronic to FBXO16	23.9502	-1.39332	0.418875	-3.33708	0.000846629	0.0183839
ENSG00000189269	DRICH1	protein_coding	22	aspartate rich 1	18.6932	-1.39319	0.485173	-2.88624	0.00389873	0.043378
ENSG00000282692	AC129915.3	lncRNA	8	novel transcript	7.22678	-1.3931	0.575698	-2.43599	0.0148512	0.0907096
ENSG00000165966	PDZRN4	protein_coding	12	PDZ domain containing ring finger 4	1236.61	-1.39249	0.601793	-2.29034
ENSG00000207605	MIR191	miRNA	3	microRNA 191	3.96262	-1.39233	0.578635	-2.34799	0.0188752
ENSG00000261744	AC116552.1	lncRNA	16	novel transcript, antisense to ZFPM1	62.5109	-1.39028	0.445487	-3.14051	0.00168653	0.0268431
ENSG00000132465	JCHAIN	protein_coding	4	joining chain of multimeric IgA and IgM	6.10831	-1.39003	0.704741	-1.88246	0.0597734	0.199769
ENSG00000265334	AC130324.2	lncRNA	17	novel transcript, antisense ATAD5	2.00622	-1.38931	0.730884	-2.11422	0.0344968
ENSG00000280402	AC093525.10	TEC	16	tec	4.87088	-1.38913	0.655693	-2.16575	0.03033
ENSG00000266777	SH3GL1P1	transcribed_processed_pseudogene	17	SH3 domain containing GRB2 like 1, endophilin A2 pseudogene 1	146.902	-1.38902	0.420479	-3.31766	0.000907764	0.0190155
ENSG00000201367	RNU6-522P	snRNA	6	RNA, U6 small nuclear 522, pseudogene	3.22522	-1.38886	0.647259	-2.1656	0.0303417
ENSG00000267083	KRT18P61	processed_pseudogene	17	keratin 18 pseudogene 61	6.11605	-1.38879	0.585368	-2.38715	0.0169794	0.0980638
ENSG00000287355	AL451123.2	lncRNA	9	novel transcript, sense intronic to MOB3B	72.1172	-1.38798	0.415229	-3.3376	0.000845058	0.0183839
ENSG00000279894	Z73965.1	TEC	X	TEC	29.3884	-1.38789	0.303953	-4.55153	5.32584e-06	0.00124325
ENSG00000232597	AC013727.1	lncRNA	2	novel transcript	28.1733	-1.38786	0.710707	-2.01037	0.0443918	0.168715
ENSG00000207606	MIR554	miRNA	1	microRNA 554	3.26366	-1.38755	0.608123	-2.23952	0.025122
ENSG00000270127	AC027020.2	lncRNA	15	novel transcript	45.8958	-1.38697	0.364621	-3.80667	0.000140848	0.00676929
ENSG00000134007	ADAM20	protein_coding	14	ADAM metallopeptidase domain 20	69.1182	-1.38682	0.324328	-4.28278	1.84573e-05	0.0024639
ENSG00000212581	U8	snoRNA	2	U8 small nucleolar RNA	3.4704	-1.38681	0.707464	-1.99564	0.0459731
ENSG00000235361	AC016292.1	lncRNA	17	novel transcript, antisense to ABR	4.27255	-1.38669	0.645027	-2.16834	0.0301331
ENSG00000168334	XIRP1	protein_coding	3	xin actin binding repeat containing 1	57.1959	-1.38656	0.697623	-2.05713	0.0396733	0.158161
ENSG00000260691	ANKRD20A1	protein_coding	9	ankyrin repeat domain 20 family member A1	16.9978	-1.38611	0.495788	-2.77357	0.00554441	0.0523503
ENSG00000281344	HELLPAR	lncRNA	12	HELLP associated long non-coding RNA	54.9947	-1.38576	0.359733	-3.84258	0.000121749	0.00618588
ENSG00000188365	AC092171.1	lncRNA	7	novel transcript	14.7828	-1.38508	0.46183	-2.98329	0.00285166	0.0363858
ENSG00000228434	AC004951.1	lncRNA	7	novel transcript	77.2341	-1.3847	0.466184	-2.99378	0.00275548	0.0356598
ENSG00000258922	AC106028.2	lncRNA	15	novel transcript	6.45163	-1.38443	0.522067	-2.63664	0.00837319	0.0656542
ENSG00000278886	AC087821.1	TEC	8	TEC	17.0009	-1.38441	0.581179	-2.40611	0.0161235	0.0951606
ENSG00000227113	AC073210.1	unprocessed_pseudogene	7	pseudogene similar to part of sulfatase modifying factor 2 SUMF2	8.76637	-1.38439	0.702768	-2.01251	0.0441666	0.168254
ENSG00000265625	AC104564.5	lncRNA	17	novel transcript, sense intronic to SSH2	14.8147	-1.38386	0.54103	-2.57726	0.00995884	0.0722407
ENSG00000259735	AC092868.2	lncRNA	15	novel transcript, sense intronic to MYO1E	4.5281	-1.38366	0.70786	-2.23264	0.0255726
ENSG00000175202	HIGD2B	protein_coding	15	HIG1 hypoxia inducible domain family member 2B	2.60194	-1.38305	0.659992	-2.05207	0.0401627
ENSG00000276786	BX640515.1	lncRNA	20	novel transcript	14.6186	-1.38212	0.601645	-2.39202	0.0167559	0.0973924
ENSG00000241030	RPL29P24	processed_pseudogene	12	ribosomal protein L29 pseudogene 24	8.44313	-1.38196	0.475499	-2.87046	0.00409879	0.0446117
ENSG00000121381	TAS2R9	protein_coding	12	taste 2 receptor member 9	3.07537	-1.3818	0.712544	-1.89862	0.0576148
ENSG00000254771	AP001893.2	processed_pseudogene	11	EA domain family member 1 (SV40 transcriptional enhancer factor) (TEAD1)	3.46631	-1.38173	0.580315	-2.30644	0.0210861
ENSG00000121377	TAS2R7	protein_coding	12	taste 2 receptor member 7	2.14946	-1.38149	0.731682	-2.00732	0.0447154
ENSG00000279406	AL359183.1	TEC	10	TEC	8.0218	-1.38067	0.497458	-2.75904	0.00579723	0.0536818
ENSG00000237162	RPS20P9	processed_pseudogene	2	ribosomal protein S20 pseudogene 9	5.13999	-1.38025	0.603229	-2.30417	0.0212129	0.110746
ENSG00000236075	AL359475.1	lncRNA	6	novel transcript	12.3654	-1.38013	0.649215	-2.23979	0.0251044	0.122845
ENSG00000253284	AC092828.1	lncRNA	12	novel transcript	146.389	-1.37988	0.380321	-3.64034	0.00027228	0.00992346
ENSG00000207278	RNU6-831P	snRNA	18	RNA, U6 small nuclear 831, pseudogene	3.48571	-1.37912	0.616854	-2.19316	0.0282958
ENSG00000139445	FOXN4	protein_coding	12	forkhead box N4	94.7519	-1.37894	0.438241	-3.14653	0.00165219	0.0265463
ENSG00000212428	SNORD115	snoRNA	15	Small nucleolar RNA SNORD115	11.8843	-1.37869	0.535094	-2.56995	0.0101715	0.0730494
ENSG00000207649	MIR138-2	miRNA	16	microRNA 138-2	1.72518	-1.37859	0.756116	-1.96637	0.0492555
ENSG00000074527	NTN4	protein_coding	12	netrin 4	938.84	-1.37834	0.546248	-2.52475	0.011578	0.0783413
ENSG00000256436	TAS2R31	protein_coding	12	taste 2 receptor member 31	57.3163	-1.37784	0.324672	-4.24718	2.1648e-05	0.00262681
ENSG00000240729	AC146507.2	processed_pseudogene	5	ribosomal protein L21 (RPL21) pseudogene	9.47847	-1.37781	0.536193	-2.55334	0.0106695	0.0746347
ENSG00000200769	Y_RNA	misc_RNA	7	Y RNA	5.17936	-1.37778	0.546184	-2.48846	0.0128296	0.0830524
ENSG00000279721	AC018737.2	TEC	2	TEC	4.83263	-1.3776	0.671429	-2.10443	0.0353414
ENSG00000207988	MIR576	miRNA	4	microRNA 576	3.14229	-1.37744	0.621627	-2.1242	0.0336538
ENSG00000227475	AL355300.1	lncRNA	10	novel transcript	2.22801	-1.37735	0.736076	-1.77932	0.0751866
ENSG00000259390	AC022196.1	lncRNA	15	novel transcript	2.67133	-1.3772	0.731685	-2.0178	0.0436126
ENSG00000146001	PCDHB18P	transcribed_unprocessed_pseudogene	5	protocadherin beta 18 pseudogene	76.9489	-1.37648	0.431491	-3.20426	0.0013541	0.0237583
ENSG00000197627	UBE2Q2P12	unprocessed_pseudogene	15	ubiquitin conjugating enzyme E2 Q2 pseudogene 12	1.45142	-1.37541	0.756143	-1.89348	0.0582944
ENSG00000230026	AL357556.1	processed_pseudogene	1	dentatorubral-pallidoluysian atrophy (atrophin-1) (DRPLA) pseudogene	6.46863	-1.37511	0.589111	-2.3625	0.018152	0.101836
ENSG00000274615	AC233968.1	unprocessed_pseudogene	17	aminopeptidase puromycin sensitive (NPEPPS) pseudogene	7.19038	-1.37472	0.637629	-2.1778	0.0294211	0.134158
ENSG00000225479	PLCB1-IT1	lncRNA	20	PLCB1 intronic transcript 1	29.0541	-1.37456	0.531852	-2.6144	0.00893831	0.067955
ENSG00000261587	TMEM249	protein_coding	8	transmembrane protein 249	16.7639	-1.37359	0.397908	-3.45623	0.000547786	0.0144841
ENSG00000284934	AC048338.2	protein_coding	12	novel protein	5.60853	-1.37224	0.564638	-2.44828	0.0143539	0.0890477
ENSG00000200953	Y_RNA	misc_RNA	12	Y RNA	8.57146	-1.37178	0.648051	-2.19898	0.0278794	0.129885
ENSG00000235499	AC073046.1	lncRNA	2	novel transcript (LOC100132318)	113.974	-1.37162	0.302531	-4.54147	5.58628e-06	0.00126283
ENSG00000231227	AC006450.1	lncRNA	9	novel transcript	26.6539	-1.37157	0.662239	-2.17142	0.0298993	0.135314
ENSG00000187140	FOXD3	protein_coding	1	forkhead box D3	3.05776	-1.37146	0.735418	-1.81961	0.0688185
ENSG00000228853	NEGR1-IT1	lncRNA	1	NEGR1 intronic transcript 1	2.86916	-1.37122	0.738811	-1.905	0.0567804
ENSG00000250568	AC098591.3	processed_pseudogene	4	poly(A) binding protein, cytoplasmic 1 (PABPC1) pseudogene	13.5261	-1.37067	0.416797	-3.28133	0.00103318	0.0203398
ENSG00000244292	OR9N1P	transcribed_unprocessed_pseudogene	7	olfactory receptor family 9 subfamily N member 1 pseudogene	2.32752	-1.37046	0.721538	-2.04773	0.0405863
ENSG00000286639	AC004879.1	lncRNA	7	novel transcript	1.44642	-1.37042	0.74201	-1.82732	0.0676512
ENSG00000274183	H2AB1	protein_coding	X	H2A.B variant histone 1	2.70334	-1.37008	0.754447	-2.11594	0.0343498
ENSG00000196205	EEF1A1P5	processed_pseudogene	9	eukaryotic translation elongation factor 1 alpha 1 pseudogene 5	644.26	-1.36972	0.450111	-3.05188	0.00227409	0.0319454
ENSG00000217512	AL356776.1	processed_pseudogene	6	nucleoporin 155kDa pseudogene	16.1345	-1.36936	0.458106	-2.98585	0.00282795	0.036272
ENSG00000198028	ZNF560	protein_coding	19	zinc finger protein 560	74.9156	-1.36928	0.716223	-1.82367	0.0682025	0.215439
ENSG00000079689	SCGN	protein_coding	6	secretagogin, EF-hand calcium binding protein	1112.96	-1.3691	0.56567	-2.44749	0.0143854	0.0891838
ENSG00000205794	AC098591.2	transcribed_processed_pseudogene	4	acyl-CoA thioesterase 7 (ACOT7) pseudogene	15.3975	-1.3685	0.407195	-3.36729	0.000759102	0.0174088
ENSG00000249921	AC034207.1	processed_pseudogene	5	guanine nucleotide binding protein (G protein), beta polypeptide 2-like 1 (GNB2L1) pseudogene	10.2917	-1.36796	0.518496	-2.67656	0.00743832	0.0613977
ENSG00000133105	RXFP2	protein_coding	13	relaxin family peptide receptor 2	2.409	-1.3678	0.747611	-1.98248	0.047426
ENSG00000142178	SIK1	protein_coding	21	salt inducible kinase 1	31.6294	-1.3672	0.658061	-2.1676	0.0301888	0.136172
ENSG00000243916	AC092183.1	processed_pseudogene	12	ribosomal protein S2 (RPS2) pseudogene	29.0768	-1.36699	0.514605	-2.67616	0.00744706	0.0614182
ENSG00000121314	TAS2R8	protein_coding	12	taste 2 receptor member 8	4.01782	-1.36692	0.61818	-2.16459	0.0304192
ENSG00000200812	SNORD115-6	snoRNA	15	small nucleolar RNA, C/D box 115-6	4.62731	-1.36671	0.659653	-2.13783	0.0325302
ENSG00000265879	MIR4748	miRNA	19	microRNA 4748	2.05002	-1.36663	0.757179	-1.96625	0.0492696
ENSG00000233369	GTF2IP4	transcribed_processed_pseudogene	7	general transcription factor IIi pseudogene 4	1239.19	-1.36635	0.349741	-3.90675	9.35443e-05	0.00528076
ENSG00000214465	SMARCE1P6	processed_pseudogene	2	SWI/SNF related, matrix associated, actin dependent regulator of chromatin, subfamily e, member 1 pseudogene 6	3.76587	-1.36558	0.602195	-2.23985	0.0251007
ENSG00000202184	RNU6-1283P	snRNA	1	RNA, U6 small nuclear 1283, pseudogene	2.26117	-1.36457	0.720852	-2.14088	0.0322834
ENSG00000262312	AC004494.1	lncRNA	16	novel transcript, antisense to NLRC3	41.0535	-1.36415	0.461494	-2.98152	0.00286823	0.036446
ENSG00000279124	AL356585.2	unprocessed_pseudogene	13	immunoglobulin superfamily, member 3 (IGSF3) pseudogene	2.07274	-1.36276	0.734578	-2.11133	0.0347443
ENSG00000207029	RNU6-43P	snRNA	10	RNA, U6 small nuclear 43, pseudogene	1.78526	-1.36242	0.735991	-2.07856	0.0376581
ENSG00000242252	BGLAP	protein_coding	1	bone gamma-carboxyglutamate protein	12.9017	-1.36225	0.485766	-2.84074	0.00450096	0.046926
ENSG00000212534	SNORD70	snoRNA	2	small nucleolar RNA, C/D box 70	6.17999	-1.36197	0.529034	-2.57669	0.00997502	0.0722938
ENSG00000095596	CYP26A1	protein_coding	10	cytochrome P450 family 26 subfamily A member 1	39.0634	-1.36184	0.652638	-2.16718	0.0302208	0.136216
ENSG00000236447	ATG10-IT1	lncRNA	5	ATG10 intronic transcript 1	2.82393	-1.36183	0.642285	-2.06762	0.0386761
ENSG00000267765	AC100793.3	lncRNA	17	novel transcript, antisense to CNTNAP1	9.39538	-1.36132	0.580052	-2.39528	0.0166077	0.0967837
ENSG00000116783	TNNI3K	protein_coding	1	TNNI3 interacting kinase	15.4634	-1.36001	0.478228	-2.84396	0.00445565	0.0467
ENSG00000207444	SNORD56B	snoRNA	14	small nucleolar RNA, C/D box 56B	2.47223	-1.35883	0.752758	-2.06525	0.038899
ENSG00000257803	PIGAP1	processed_pseudogene	12	phosphatidylinositol glycan anchor biosynthesis class A pseudogene 1	10.9113	-1.35774	0.448743	-3.00448	0.00266037	0.0348993
ENSG00000271818	RN7SKP4	misc_RNA	13	RN7SK pseudogene 4	1.81072	-1.35766	0.747462	-1.98242	0.047432
ENSG00000223416	RPS26P15	processed_pseudogene	1	ribosomal protein S26 pseudogene 15	10.7936	-1.35729	0.504438	-2.72833	0.00636553	0.0563676
ENSG00000262172	AC116025.2	lncRNA	17	novel transcript	10.5619	-1.35728	0.491736	-2.79865	0.00513163	0.0502724
ENSG00000258620	AL135838.1	lncRNA	14	novel transcript, intronic to WDR25	29.874	-1.3571	0.515081	-2.68923	0.00716177	0.0603181
ENSG00000140451	PIF1	protein_coding	15	PIF1 5'-to-3' DNA helicase	85.3855	-1.357	0.488024	-2.78882	0.00529012	0.0509883
ENSG00000236290	EEF1GP7	processed_pseudogene	1	eukaryotic translation elongation factor 1 gamma pseudogene 7	6.05057	-1.35642	0.568841	-2.39681	0.0165385	0.0965413
ENSG00000264429	MIR3183	miRNA	17	microRNA 3183	8.53071	-1.35621	0.674143	-2.35194	0.0186759	0.103222
ENSG00000257954	AC125611.2	processed_pseudogene	12	FGFR1 oncogene partner 2 (FGFR1OP2) pseudogene	20.1613	-1.35614	0.457183	-2.97528	0.00292722	0.0369269
ENSG00000275297	AL162731.1	lncRNA	9	novel transcript	5.01164	-1.3559	0.580348	-2.33987	0.0192905	0.104994
ENSG00000232667	AC004862.1	lncRNA	7	novel transcript, antisense to CD36	4.76912	-1.35503	0.632551	-2.10193	0.0355595
ENSG00000285705	AC090692.2	lncRNA	11	novel transcript	3.24684	-1.35501	0.670367	-2.24698	0.0246411
ENSG00000228886	AL138963.1	lncRNA	13	novel transcript	32.3746	-1.35455	0.388862	-3.49496	0.000474128	0.0131315
ENSG00000285994	AL731559.1	lncRNA	10	novel transcript, sense intronic to CAMK1D	26.4353	-1.35387	0.39837	-3.41426	0.000639555	0.0157243
ENSG00000188162	OTOG	protein_coding	11	otogelin	3.21522	-1.35382	0.620929	-2.10105	0.0356363
ENSG00000284062	MIR4469	miRNA	8	microRNA 4469	5.34953	-1.35328	0.541611	-2.49292	0.0126697	0.0824388
ENSG00000216901	ZNF603P	unprocessed_pseudogene	6	zinc finger protein 603, pseudogene	13.9132	-1.3528	0.505771	-2.67484	0.00747657	0.0614921
ENSG00000229473	RGS17P1	processed_pseudogene	13	regulator of G protein signaling 17 pseudogene 1	2.62966	-1.35272	0.667063	-1.99299	0.0462625
ENSG00000279476	AC092139.2	TEC	16	novel transcript	91.2999	-1.35052	0.449507	-3.04474	0.00232878	0.0323038
ENSG00000272256	AC044849.1	lncRNA	8	novel transcript, antisense to TMEM66	29.0302	-1.35034	0.524123	-2.5775	0.00995167	0.07221
ENSG00000276550	HERC2P2	transcribed_unprocessed_pseudogene	15	hect domain and RLD 2 pseudogene 2	1671.23	-1.3502	0.326125	-4.14253	3.43501e-05	0.0033763
ENSG00000211683	AP000346.1	lncRNA	22	novel transcript	7.91666	-1.34989	0.638592	-2.20112	0.0277275	0.129531
ENSG00000237738	RNF216-IT1	lncRNA	7	RNF216 intronic transcript 1	6.77633	-1.34903	0.649909	-2.15649	0.0310457	0.138357
ENSG00000258107	AL158058.1	lncRNA	14	novel transcript	22.9164	-1.34893	0.66106	-2.06768	0.0386699	0.156151
ENSG00000186082	KRT18P14	processed_pseudogene	11	keratin 18 pseudogene 14	14.5541	-1.34879	0.675858	-2.17056	0.0299644	0.135484
ENSG00000233644	ARHGEF7-IT1	lncRNA	13	ARHGEF7 intronic transcript 1	17.9089	-1.34814	0.436539	-3.11348	0.00184898	0.0282018
ENSG00000216490	IFI30	protein_coding	19	IFI30 lysosomal thiol reductase	8.02487	-1.34779	0.578263	-2.32151	0.0202595	0.107919
ENSG00000253882	AC099548.2	transcribed_unprocessed_pseudogene	7	family with sequence similarity 115, member C (FAM115C) pseudogene	10.3024	-1.34773	0.526249	-2.53592	0.0112153	0.0766701
ENSG00000240677	MYL6P4	processed_pseudogene	7	myosin light chain 6 pseudogene 4	7.28499	-1.34762	0.601489	-2.3086	0.0209659	0.110018
ENSG00000234275	AC017053.1	lncRNA	2	novel transcript	21.48	-1.34739	0.684735	-1.96093	0.0498867	0.180643
ENSG00000207815	MIR563	miRNA	3	microRNA 563	3.37486	-1.34712	0.618702	-2.11999	0.0340065
ENSG00000113262	GRM6	protein_coding	5	glutamate metabotropic receptor 6	5.74276	-1.34689	0.659475	-2.07697	0.0378039	0.15427
ENSG00000249437	NAIP	protein_coding	5	NLR family apoptosis inhibitory protein	90.6502	-1.34666	0.439062	-3.07546	0.00210175	0.0305009
ENSG00000230635	CYP4F60P	unprocessed_pseudogene	9	cytochrome P450 family 4 subfamily F member 60, pseudogene	1.47624	-1.34658	0.725625	-1.77169	0.0764467
ENSG00000230828	AL583843.1	processed_pseudogene	1	novel pseudogene	9.84501	-1.3463	0.525605	-2.56256	0.0103903	0.0737456
ENSG00000277568	AC011375.1	misc_RNA	5		3.75526	-1.34598	0.604079	-2.19269	0.0283295
ENSG00000214067	AL360182.1	processed_pseudogene	10	ribosomal protein L21 (RPL21) pseudogene	11.3108	-1.34537	0.502097	-2.68428	0.00726868	0.0607385
ENSG00000134538	SLCO1B1	protein_coding	12	solute carrier organic anion transporter family member 1B1	3.14586	-1.34455	0.755133	-1.68213	0.0925428
ENSG00000183598	H3C13	protein_coding	1	H3 clustered histone 13	527.681	-1.34452	0.541923	-2.48537	0.0129415	0.0836523
ENSG00000200163	SNORD115-18	snoRNA	15	small nucleolar RNA, C/D box 115-18	2.62863	-1.34389	0.748362	-2.07037	0.0384173
ENSG00000101447	FAM83D	protein_coding	20	family with sequence similarity 83 member D	178.256	-1.34387	0.361316	-3.71515	0.000203084	0.00836606
ENSG00000271335	AL117336.2	lncRNA	10	novel transcript, antisense to CCNY	75.2193	-1.34296	0.383467	-3.50977	0.0004485	0.0127871
ENSG00000262803	AL354943.1	processed_pseudogene	6	transmembrane protein 192 (TMEM192) pseudogene	14.7811	-1.34265	0.529251	-2.56376	0.0103545	0.0736966
ENSG00000224316	GTF2IP5	unprocessed_pseudogene	7	general transcription factor IIi pseudogene 5	11.4848	-1.34261	0.458227	-2.91737	0.00352995	0.0409671
ENSG00000283442	U4	snRNA	1	U4 spliceosomal RNA	3.85906	-1.34251	0.705506	-1.97072	0.0487556
ENSG00000261451	AC104964.2	lncRNA	8	novel transcript, overlapping to MSRA	468.997	-1.34232	0.489707	-2.76402	0.00570949	0.0531707
ENSG00000200942	RNU6-501P	snRNA	1	RNA, U6 small nuclear 501, pseudogene	5.82283	-1.34227	0.553961	-2.40508	0.0161688	0.0952761
ENSG00000255403	HSPD1P13	processed_pseudogene	11	heat shock protein family D (Hsp60) member 1 pseudogene 13	17.6588	-1.34168	0.604392	-2.2287	0.0258341	0.124564
ENSG00000252080	RNU7-99P	snRNA	16	RNA, U7 small nuclear 99 pseudogene	2.30048	-1.34026	0.756303	-1.837	0.0662105
ENSG00000280274	AC009145.4	TEC	16	TEC	2.78273	-1.3402	0.724749	-2.14315	0.0321012
ENSG00000239626	RPSAP41	processed_pseudogene	6	ribosomal protein SA pseudogene 41	4.08233	-1.3401	0.572266	-2.29924	0.0214915
ENSG00000251013	GAPDHP62	processed_pseudogene	8	glyceraldehyde 3 phosphate dehydrogenase pseudogene 62	9.34738	-1.34007	0.499448	-2.68045	0.00735238	0.0611176
ENSG00000287329	FP326651.1	lncRNA	9	novel transcript	4.59385	-1.33998	0.675888	-2.01985	0.0433988
ENSG00000224185	SNX18P9	processed_pseudogene	9	sorting nexin 18 pseudogene 9	12.7717	-1.33924	0.572427	-2.33034	0.019788	0.106622
ENSG00000253001	RN7SKP105	misc_RNA	4	RN7SK pseudogene 105	3.86153	-1.33789	0.664843	-1.96277	0.0496724
ENSG00000172650	AGAP5	protein_coding	10	ArfGAP with GTPase domain, ankyrin repeat and PH domain 5	17.8466	-1.33766	0.427742	-3.13971	0.00169116	0.0268691
ENSG00000130038	CRACR2A	protein_coding	12	calcium release activated channel regulator 2A	34.5354	-1.33764	0.305822	-4.37286	1.2263e-05	0.00199058
ENSG00000087510	TFAP2C	protein_coding	20	transcription factor AP-2 gamma	346.617	-1.33727	0.597077	-2.23891	0.0251617	0.122983
ENSG00000280035	AC011676.5	TEC	8	TEC	12.4028	-1.33517	0.52778	-2.56547	0.0103036	0.0735441
ENSG00000267405	AC005180.1	lncRNA	17	novel transcript	7.80157	-1.33504	0.526043	-2.54141	0.0110406	0.0759452
ENSG00000113211	PCDHB6	protein_coding	5	protocadherin beta 6	124.973	-1.33485	0.420477	-3.18442	0.00145043	0.0247573
ENSG00000275449	MIR6859-3	miRNA	15	microRNA 6859-3	3.2042	-1.33479	0.745662	-2.19192	0.028385
ENSG00000126952	NXF5	protein_coding	X	nuclear RNA export factor 5	3.48604	-1.33459	0.660372	-2.02015	0.0433681
ENSG00000173930	SLCO4C1	protein_coding	5	solute carrier organic anion transporter family member 4C1	24.9151	-1.33442	0.66226	-1.99186
ENSG00000161973	CCDC42	protein_coding	17	coiled-coil domain containing 42	3.26088	-1.3343	0.653692	-2.00495	0.0449689
ENSG00000226632	UBE2V1P1	processed_pseudogene	20	ubiquitin conjugating enzyme E2 V1 pseudogene 1	17.9987	-1.33429	0.421333	-3.16652	0.00154277	0.0254473
ENSG00000279786	AC105235.1	TEC	8	TEC	18.4292	-1.33403	0.345418	-3.85425	0.000116086	0.00595271
ENSG00000035499	DEPDC1B	protein_coding	5	DEP domain containing 1B	262.901	-1.33388	0.434327	-3.06575	0.00217124	0.0311098
ENSG00000265702	AC005821.1	lncRNA	17	novel transcript, antisense to MARCH10	20.4788	-1.33353	0.409728	-3.24014	0.00119472	0.0221678
ENSG00000231566	LINC02595	lncRNA	X	long intergenic non-protein coding RNA 2595	65.5769	-1.33329	0.534295	-2.51928	0.0117594	0.0789684
ENSG00000238113	LINC01410	lncRNA	9	long intergenic non-protein coding RNA 1410	18.4959	-1.33307	0.661952	-2.00402	0.0450676	0.170233
ENSG00000248773	AC108727.1	lncRNA	3	novel transcript	9.28336	-1.33269	0.504446	-2.62418	0.00868573	0.0670215
ENSG00000229097	CALM2P2	processed_pseudogene	10	calmodulin 2 pseudogene 2	27.4191	-1.33225	0.590594	-2.2296	0.0257742	0.124522
ENSG00000273198	AL096803.3	lncRNA	1	novel transcript	4.73959	-1.33185	0.549389	-2.3807	0.0172799
ENSG00000250630	MTCO1P35	unprocessed_pseudogene	3	MT-CO1 pseudogene 35	1.94112	-1.33166	0.745341	-1.99735	0.0457871
ENSG00000269376	AL356740.3	lncRNA	13	novel transcript	13.6069	-1.33137	0.544665	-2.47737	0.0132354	0.0847919
ENSG00000187536	TPM3P7	processed_pseudogene	2	tropomyosin 3 pseudogene 7	7.57604	-1.33122	0.559768	-2.38969	0.0168628	0.0976586
ENSG00000227579	AL136114.1	lncRNA	1	novel transcript	16.062	-1.33068	0.702837	-1.91318	0.055725	0.19216
ENSG00000274390	MIR6885	miRNA	19	microRNA 6885	1.43072	-1.33023	0.751037	-1.74157	0.0815829
ENSG00000259345	AC013652.1	lncRNA	15	novel transcript	17.1408	-1.32996	0.432114	-3.07856	0.00208003	0.0302753
ENSG00000286198	AL606753.2	lncRNA	1	novel transcript	8.96727	-1.32992	0.626201	-2.10547	0.0352507	0.148268
ENSG00000199032	MIR425	miRNA	3	microRNA 425	8.06647	-1.32991	0.451342	-2.9196	0.00350478	0.0408532
ENSG00000237372	UNQ6494	lncRNA	9	uncharacterized LOC100129066	3.3999	-1.32859	0.74617	-1.73463	0.0828057
ENSG00000131379	C3orf20	protein_coding	3	chromosome 3 open reading frame 20	35.0055	-1.32843	0.353207	-3.75629	0.000172448	0.00765737
ENSG00000253857	AC022679.1	lncRNA	8	novel transcript	28.9201	-1.32789	0.496527	-2.69481	0.00704281	0.059829
ENSG00000228079	AC012368.2	lncRNA	2	novel transcript	5.26402	-1.32761	0.621387	-2.13806	0.0325118	0.142201
ENSG00000221216	RNU6ATAC27P	snRNA	1	RNA, U6atac small nuclear 27, pseudogene	3.11099	-1.3275	0.719477	-1.87215	0.0611855
[truncated: 27,439 more rows]
