# Supplementary material for: Modeling human telencephalic development and autism-associated SHANK3 deficiency using organoids generated from single neural rosettes
Source: Nat Commun. 2022 Oct 6;13:5688. doi: 10.1038/s41467-022-33364-z (PMC9537523; doi:10.1038/s41467-022-33364-z)
Supplement: Supplementary file 12 — Source Data [file 41467_2022_33364_MOESM12_ESM.xlsx]

## Sheet: Figure 1c
Figure 1c
Day1	Day 7	Day 14
241.206	781.876	1339.81
367.152	1041.33	1386.31
253.51	805.413	1417.16
417.902	1005.93	1151.64
330.399	663.151	1309.47
668.048	1148.2	1813.65
411.269	1090.39	1333.18
389.231	734.077	1352.54
431.809	933.396	1386.06
419.483	1231.48	1524.05
359.607	990.872
378.129	528.223
241.448	319.813	362.18
245.151	282.4	310.433
455.557	743.83	875.693
185.621	206.949	227.206
194.628	206.359	212.536
250.476	324.569	385.741
208.013	229.686	241.367
489.364	851.252	999.114
264.865	334.131	410.874
339.935	494.292	578.188
491.922	744.164	910.471
293.716	336.701	403.961
214.483	254.813	288.378
320.827	556.217	653.806
213.686	216.696	247.182
299.262	356.921	422.006
435.28	587.874	777.084
544.958	656.027	828.831
301.246	346.115	380.334
232.006	267.056	303.741

## Sheet: Figure 1j
Figure 1j
Sox2	Pax6	pH3	pVIM	Map2	Tbr1	Satb2	Ctip2	GABA or GAD67
49.6793	56.0699	1.1	1.1	42.8615	4.1	0.35	5.5	9.05
49.8226	30.7113	0.6	0.77	47.2216	2.4	0.06	5.6	8.83
45.118	42.508	0.3	0.76	44.6004	3.5	0.77	5.3	14
44.8178	35.9924	0.5	0.76	44.8352	3.5	0.95	8.9	13.2
49.7047	36.7129	0.1	0.53	45.3627	5.2	0.82	3.4	0.3
60.4091	41.353	0.3	0.85	50.1161	4.8	0.07	3.8	3.14
41.394	39.8592			57.6094	7.2	0.46	3.9	3.11
47.6729				35.0132	4	6.16	4.1	16.46
51.583				44.6375	3.2	0.08	5.6	13.5
42.191				36.5196	3.6	0.27	4.2
47.193				41.4686	5.7	0.94	4.4
35.8194				42.1357	9.6	2.25	5.5
39.0535				29.5602	5.5		4.1
49.4642				25.9939	4.8		0.3
				20.0361			0.3
				23.4387			2.1
				21.4028			4.3
				29.9965			11.1
				23.0589			1.1

## Sheet: Figure 4d
Figure 4d
Pax6	Gsx2	Pax6/ Gsx2
55.3882	18.4241	14.2526
26.3848	6.37881	3.97612
51.7615	13.2791	6.02981
32.9023	5.60345	1.00575
31.3567	8.04143	2.69381
43.0233	2.03488	5.81395
57.04	16.028	13.6259

## Sheet: Figure 4e
Figure 4e
PAX6
Angle	Organoid1	Organoid2	Organoid3	Mean	SEM
0	14.8536	20.8115	16.1572	17.2741	1.80831
30	6.06695	10.6021	7.42358	8.03087	1.34394
60	5.64854	17.0157	8.73362	10.466	3.39381
90	11.0879	8.76963	9.17031	9.67594	0.715378
120	8.78661	6.02094	6.9869	7.26482	0.810382
150	6.90377	1.43979	3.93013	4.09123	1.57937
180	12.5523	7.98429	7.86026	9.46562	1.54376
210	5.43933	6.41361	3.49345	5.11546	0.858391
240	7.32218	4.58115	6.55022	6.15118	0.816032
270	7.94979	3.9267	13.1004	8.32564	2.65489
300	5.02092	4.58115	5.24017	4.94742	0.193761
330	8.3682	7.8534	11.3537	9.19177	1.09114
GSX2
0	22.6415	21.9388	35.8974	26.8259	4.5403
30	16.3522	6.63265	25.641	16.2086	5.48771
60	13.8365	1.02041	2.5641	5.807	4.0394
90	6.28931	0.510204	0	2.2665	2.01679
120	5.03145	1.53061	2.5641	3.04205	1.03847
150	3.77358	14.7959	5.12821	7.89924	3.47044
180	5.66038	9.69388	0	5.11808	2.81149
210	0.628931	5.61224	0	2.08039	1.77523
240	2.51572	5.10204	0	2.53925	1.47288
270	6.28931	4.08163	2.5641	4.31168	1.08151
300	5.03145	7.65306	10.2564	7.64697	1.50832
330	11.9497	21.4286	15.3846	16.2543	2.77065
PAX6/GSX2
0	19.5122	33.7079	30.4762	27.8988	4.2958
30	12.1951	1.1236	27.619	13.6459	7.6829
60	15.4472	0	9.52381	8.32365	4.4994
90	8.13008	0	0	2.71003	2.71003
120	5.69106	0	0	1.89702	1.89702
150	3.25203	4.49438	0	2.58214	1.33995
180	7.31707	3.37079	0	3.56262	2.11443
210	0.813008	6.74157	0	2.51819	2.12469
240	2.43902	8.98876	0	3.80926	2.68376
270	6.50407	3.37079	1.90476	3.92654	1.35647
300	4.87805	10.1124	2.85714	5.94918	2.16179
330	13.8211	28.0899	27.619	23.1767	4.67975

## Sheet: Figure 4i
Figure 4e
10.9903
29.1889
8.76694
5.94914
2.22545
3.10689
7.65875
0
42.5
20.4698
6.25

## Sheet: Figure 5b
Figure 5d
Days post-induction
19	0.09	0.075	0.089	0.064	0.039	0.046	0.045	0.072	0.07	0.052	0.1	0.088	0.14	0.075	0.053	0.06	0.086	0.038	0.08	0.077	0.059	0.032	0.118	0.051	0.101	0.048	0.036	0.047	0.065	0.021	0.058	0.034	0.058	0.05	0.032	0.074	0.064	0.036	0.048	0.042	0.046	0.047	0.08	0.074	0.03	0.063	0.049
25	0.181	0.198	0.204	0.182	0.072	0.09	0.109	0.211	0.154	0.126	0.166	0.12	0.266	0.191	0.131	0.166	0.193	0.073	0.19	0.181	0.142	0.085	0.304	0.261	0.452	0.312	0.143	0.194	0.213	0.056	0.234	0.142	0.317	0.256	0.161	0.342	0.271	0.137	0.189	0.195	0.13	0.111	0.337	0.223	0.176	0.244
32	0.347	0.371	0.416	0.33	0.112	0.165	0.199	0.438	0.373	0.305	0.355	0.211	0.425	0.364	0.275	0.295	0.362	0.11	0.339	0.429	0.286	0.203
49	3.368	3.496	2.411	3.207	2.793	3.718	2.741	2.813	2.641	2.438	3.725	0.734	3.557	2.308	1.214	1.853	2.241	1.36	1.932	1.319	2.051	2.614	2.2	2.261	1.581
83	5.238	2.442	6.547	2.217	4.575	4.502	4.619	5.067	3.275	3.183	0.912	4.492	4.876	4.19	4.763	3.554	1.268	2.367	5.033	3.002	1.629	2.292	1.782	1.877	0.95	2.734
111	5.343	4.595	5.811	4.462	4.239	5.504	7.907	1.076	4.359	5.027	4.339	5.919	4.886	4.379	5.675	4.993	1.778	3.476	4.894	2.053	2.604	4.367	6.251	3.778	5.557	6.246
146	4.369	4.808	4.437	3.938	3.029	3.636	4.968	4.022	4.665	5.134	3.827	6.847	10.757	4.756	5.074	3.646	3.291	4.822	5.053	4.674	4.202	3.778	3.625	1.799	2.53

## Sheet: Figure 5c
Figure 5c
PSC lines
2242-5	2.971	2.974	9.1	6.423	5.087	5.494	1.984	3.793	3.912	4.522	3.71	2.537	3.793	3.912	4.522	3.71	2.537
EP2-15	8.744	8.617	6.432	3.567	6.785	9.018	4.737	2.609	3.043	0.544	1.461	1.811	2.574	0.707	0.912
H9	4.425	4.787	4.634	4.037	3.329	3.786	5.117	4.053	4.877	5.369	4.014	7.074	4.882	5.084	3.741	3.316	4.907	5.242	5.146	4.3	3.876	3.787	3.1	3.531	5.155	2.998	3.077	4.304	4.2	4.164	4.561	5.521	7.844	7.149	3.517	5.534	4.454	4.733
EYQ2-20	3.97	3.905	4.026	3.411	4.115	5.157	4.554	4.319	3.942	4.349	4.136	5.26	5.749	5.235	5.514

## Sheet: Figure 6b
Figure 6b
Percent Caspase3		Fractional position
1.46794		Lumen	0	0	6.38298	0	0
0.121932			0.2	8.33333	2.12766	2.25352	1.08303
2.73014			0.4	15.1961	4.25532	14.9296	9.74729
1.88358			0.6	7.84314	10.6383	18.3099	20.5776
			0.8	26.4706	8.51064	35.493	40.4332
		Edge	1	42.1569	68.0851	29.0141	28.1588

## Sheet: Figure 6e
Figure 6e
PAX6	MAP2	GFAP	O4	MBP
7.3	43.2	30.6	2.7	0
16.8	48.2	45.1	1	0.1
16.7	21.5	31	1.3	0.2
11.9	30.8	49.1	1.6	1.8
10.5
19.3

## Sheet: Figure 7d
Figure 7d
CTIP2	TBR1	SATB2	CUX1	GABA/ GAD67
49.1	37.3	26.7	7.4	36.7
55.6	5.1	3.1	11.7	14.4
30.8	33.1	7.2	25	6.7
25.4	17.4	7	4.7	11.5
48.1	11.8	5.8	5.9	39.7
18.3		15.2
10.5
17.8

[truncated: 35 more sheets: Figure 7f, Figure 8c, Figure 8d, Figure 8i, Figure 9g, Figure 9p, Figure 10e, Figure 10g, Figure 10l, Figure S2e, Figure S2f, Figure S2g, Figure S3j, Figure S5e, Figure S5f, Figure S12, Figure S17, Figure S19g, Figure S19h, Figure S20b …]
